# Supplementary material for: Discovery of functional factorless internal ribosome entry site-like structures through virome mining
Source: PLoS Pathog. 2025 Jun 26;21(6):e1013255. doi: 10.1371/journal.ppat.1013255 (PMC12221177; doi:10.1371/journal.ppat.1013255)
Supplement: S1 Data — (XLSX) [file ppat.1013255.s001.xlsx]

## Sheet: Description
Data S1: List of genomes used for IGR IRES structure search
Tab title	Description of contents
All_9K_Genomes	List of genome IDs used for searching Type 6 IRES structures	Genome IDs and sequences are listed
Infernal_scores	Infernal scores for predicted IGR-IRES structures	Genome IDs, Itype 6 RES subtype, and Infernal scores are listed

## Sheet: All_9K_Genomes
	Identifier	Sequence
1	>gi-527962455-gb-GAKZ01048307.1-TSAProcotyla-fluv	GAAATCTCTAGCCGAATTGTGGAAAGTAGTGCGTATGTATATTAAACGTAAGACGAATCGTTGATCTTGATCGCTGAACTAGTTGAAAGAGTAATAATCTTTACTATTGTCTCACTCAATTGTCTCACTTCGCTGTGTATATATATATGCATTATGGACCACCGCTCGTGCACGAGTGGTTTATGACGTGTACTATCTTTTCAGATATAAAATGAAAACCCCACCTTTAGATTTGATTTTCCTATCGAATTTTGCAATGGACGCAACCTCAGTACGTTGCAAAACAAGAAACAGATTATCAAACTCGTGGAATGTCCATCTTTTCACGTAAAATCCTAAATGGACATGTGTGCTCACACAATAACTGAGTAGAGGTACCCCCTCTTTAAACACTAGGTG…
2	>gi-545931943-gb-GANL01001301.1-TSALatrodectus-tr	TAGATCTATTCGGCGAACTTAAAAGTTTTCCTTCAATAGCTGTTTTAGGTAAAGAATTATGTGCTAATAAAATTGGTAAAGTGGGTTCCAGCATATTTGTCACCAATAAATTTTGTGATAATGAAAAATGTATTATTAGAGAAAAAGAATTTTATTTAGCTTATATTAGATATTATATTAAAAATAAAGTAGGCTTGCAGGGGTTGCTCGCGAATGGAAACCTCAAGTTATTAAGTGATTATGTACCTGAGGTGTACATTGACGAGTTGCGCCAGCAGATTAAATGTTGTCAATCCTCCCAACAATTTCAAGAAGAAAAATTAAAAGAAGTTTCATTTTGTAGACGTCTCTGGGATTGGTTTAAGGAAAAATTAATGCCTCAAAACTGGCAAAAATGGT…
3	>gi-644393596-gb-GARL01030594.1-TSASpodoptera-exi	CGATAGAATATTGAAAATCTATTGAAAAGCGCTGCACGGGTTTAACCCGTGCAGTGCTTTTAATAGATTTTCAATATTCTATCGTTTATCTCCGACTTTATTGATTAGTAGCGTCTCTTGTTCATTTTTCAGCTCGATTTTTATCGTTCGTGATTTTATGTTCGTTGAGACGTTTTCTGAACTTTGTTAGTCGGAGATTTTGTTAGAATATCTTTTTCTATTAATGCATTAGTAGTTTAGGTTTCTTTTGCTTAGTTTTGTTTATTCTGGTTGTATCTCCAGTACAATTGGAATATTGGAAAACTTTGCCTTCGTATCAAAGAGCCGGGCTACTTTCCCGTGCATGTTTTATTTCCTGCTTACTGAGTGTAAAGCTTGGTTACCGTAGATGTATTAAGT…
4	>GATB02052453.1TSAMetallyticus-splendidus-s10023_	CACGAAATGTGCCCGCACGTCTTCAGGAACTTGTACCGTATGCAGTACTGGGATGAGGCTGTTGAAGGGTGGAGAGGAGTTGTTCAATTCCTTTTCGTCAAAGGACGAGTTGGAATCACGAATGCTCATGTTGCTCTCAAGCGCGAATACACAAAATGGCGACTGAAAAATCAACATTCAATTTCACAGGAGTTCAACCTGTGGAAGTGTCAATCAAGTCGCTATGGAGAGTGCGCGGACATCATGATGTTCGAGATGCCATCAAGTTTCATGCAACATCCATCATTACTCAACAAGTTCATGATTGAAGAAGATTTCCAACATTTTTCGACTCTCGGGCAGTTGTGTTTGCTTTCGTACGATCCTACGAACTTCATCCTGAGGCAGTTCTTCACTAGC…
5	>GAWR02017624.1TSAMenopon-gallinaeC87693_a_18_0_l	CCGACACGCTGGAATCGGCTCGCGATTTTGCTTCAGAGATTTATTTCAGGAACACTGAACAGGAGTTCTGGGACGGCTACGCTGGCCAAAACATCGTCGTTTACGACGATTTTGGACAGCGCGCTGATACCATGACAGCTCCTAATGAAGAGTTTATGGAATTGATCCGTGCAGCAAACCTAGCACCGTATCCCCTGCATATGGCAGATTTACCGGAGAAGAAGCGGACAAAGTTCAGCTCAAAGGCCATTATTTTAACGAGTAATGTGCTTGAGCAGAACGTGAGTTCTCTAACTTTCCCGGATGCCTATCGCAGAAGGATTGACGTGTGTGGAAGAGTCATCAACAAGCCTGAGTACACAAAGCAGTGTTTTTCGAAGACAACCCGCCAACAGGTGG…
6	>gi-619317830-gb-GAXD01002919.1-TSAFrankliniella-	CACCAACTTCAATAACAAAGACTCCTCAATACTCAAAGAAAGGCGTGTGATCTGGATAGTCAAGTACTTGAATATTTCAGCATTGATGTTAGGACTAGTGACTCTCTCTGCTTCAATCACAATGGCTGGTTGACATGGTTCTAGAGATCCATCTTTCTTTACAGGATTGACATAGAGAAGAACTGGGCAGGTAGAATTATAAAGCTGATTATCAACTTGAATGTCTTCCACACAGAGTGACAATTTTTGAATTCCGGGGGAAGTATGGTTGCAAAGCTGAAACTTAAAGGAATTGACGGAAGGGCACACNNNNNNNNNNCTGAATCAAGAAAGAGCTCTCAATCTGTCAATCCTTCCAGTGTCCGGGCCTGGTGAGGTTTCCCGTGTTGTGTTGGTTTT…
7	>GAXW02021756.1TSAEuroleon-nostrasC165790_a_59_0_	TGAACCTACTTAGACTGAAACAAAGTCACGTTTACGAGCGATTCGTTATTAGTTTCAGGATATTTAGTTAATACCATTGTTTGAATATCAATTTATAATTATTTTGAGAATTATTTTCGTTTTAAGTTATTGAGGAAATAATTAGCAAATATTGTATATTTGATATTCTCTTTGAGCGTTGATGCAAGTTATAATTGTTGCAATCGACGCATTAGCCTCTCAAAAATGTGTAGGTGGCAAGAATAAGGAATATTCGTGCGAAGCTGGACATAGAGCCTTTAATCATTGTGATACTTTTGCTCGCGTGTCAACAGTGTATCTTATCGATATTCTAAGTTCCCTACACCAGCAGACACTTTACTACTAGTTTTCTCACACTTTTAGTGTGTCTTTGAGGTT…
8	>GAYA02046772.1TSAZorotypus-caudelli-s3164_L_3735	TCTGTTCGTTTAACTAATTTTTTTGATGTAAAATTTCAAATTTTAACTTCCGATTTGGTTATGCATAGAATTAGAAATGGAGTTGGTGAGGATCGTGAAGCTTTGATGATTGCATTTCCTATGTATGTAACAACTCATTGTGATATAACTAAACATTTTGCAAATTCTGAATCAATGTATAAAACTATGCGTGCTAATGTTCTTATTCCTACTATTCGTAAACAGAAAGAAAAATATTTGTGTTATTTACATACTAGCAAAAATGTTGAATGTTTGGATGAACCTTATGCTTTTACAGATGAAACTCTTGGTATTTCTGCTTGTATTCGGACTGGTATTATGTATGATGCTCAAACTATGAATGGTGATTGTGGTTCCCCAATTGTTGTGGATAACAAC…	s
9	>gi-667338748-gb-GAYX01019956.1-TSALolium-perenne	GCGCCACAAGATTTGGTGCATGCAAGATGAGCGACGAAAGAAATGCTGTAAGAGCCGCAGCATCGTCGCACAGTCCGATGTGGCTGACGCATTCTTCTATGAGTGCGAACACTTTGAAGTGAACCTATTCGGACGACAATTCAGTGTCAACATCCCTTTGTGGATCGAGTCTCTAGCTGCTTTGCAGCGCCAGTGGCAGGCTGCCACTGAGGAAATTCACATGACCGATGCGCTATTCTCGTTTATTCGAGCAGTGACAGGGCGTAGTGTCGGTGTACAATTCAGCTGTAAGCTGTTTGACCTCCTCGCATACTTGAATGGCATTGAATTGGATCCTGAGCATGTGATCCCAGAATCACGCCAGTACGAACCCCCAGAGGATTTGTCAGAACCAACGGT…
10	>gi-600383611-gb-GBAQ01032219.1-TSA-Aplysia-califor	CAAGTTGGGAATGAATATAACCAAGCTTCTTAGTCAGGAGCAGGTTTATAGATTTCCCAATAAGGATTTGGCACTTATAAATGTCAAAGCTTGCCCTGTCAAAAACTTGTGTAAATTTTTACCTCTGGACGAACCAGTTGGTAATGAGTTGTGTTCTATCATTCATCGTAAAGAAGATGGTAGTATTGTCACTGGAAATGTGAAATATCATTCCAAGAGGCAAATTTCAACAAGACACAAGTTGAATGGCGAGTCATCAACCCATACATTCAATGCAGCATTGTATAATTGTTGTATGGATATTTGGGAAGTTGGCACATGCTTGTCAACCATGGTGTCTAATACCAATAACCCCTATTTAGCGGGTTTTCAGTTGGGCATCGATATGGTTAACAAGGA…
11	>gi-783419743-gb-GBFN01000089.1-TSAPaeonia-lactif	AAAGTGATAGTTGACTCTATTCCTCCGAAATCACAAACAACTGCTGTTATTGGCCTTGTTTTGTTATTTCTTTCGCATTCTAAAGAATTCTTCTTTTATTATTGATGTCTGGGATAGCGCCCAGCAATCTAGTGAACCGCAGGATAGCGCCTGCGGAAAATTTGTGAACTTGGGGATAGCGCCTCAAGATTTCCCATGCATTTTCTCTTTAGAAGACAGAAGTAATGGCTGTCACTCTTCCTTTTTGTAAGTATAATAATAGTTTAAATAAGTACTTAATAGGTTGTAGTAATAGTAGTGTAAATTTAGATTTATTTTCTTATTATTTTAATTTTGATAAGCGCCTCTCTGAGGCAAAAAAATATTTTCTTTCTTGTCTTCTTCCTACCCACCATAGTG…
12	>gi-749107275-gb-GBHN01000011.1-TSA-Colaphellus-bow	TGCAGGGGCGATTACCTCTGCATATCTTGCATATTGTCATGAGCAATGCGTTATGCCAGTCGTATCAAAAATGCGATTGTCATACGTGTTGTTGTAGGCAATGTGTTAAGTATGTATGTGTTTTCCTGAATTATCTTTTCAATGACCTCTCGGAAAGACGAGAAAAATGACGTTTCGGAAAGACGAAAATTTAGTTCACGAGACAAGTCATTTGACAAATGACCCGTTCTTTATTAGTAACATATTTGTCAATACTCGGTACAGACCGGGGCGAGCGATGCTCGTGAAAAAAGTTGCAACTTCTTAGTACCTAGACGAATTGGAAGTTAGTATGTAAACATGGATCTTATCGACTCCTTGAGGTGCAATATACTTGGGGGGGCCGCTGAAATATGCTAG…
13	>gb-GBJM01101870.1-TSALatrodectus-geometricus-Lg3	GAGCCTACCTGCATAAAGTTAAATTTAAATCAGCTTAAATATGAAAGATTTGAAAATTCGGCTTTAGGCATTTTAACTTTACCTAATTTTATTCCTGTTTTTAAAGATATTCGTAAATCAATATGTCGAAGATCTTTACACTCTTTTTCAAATGGTCTAGGGATGATTGTTGATCTTGAAGGTAATGCTAATCACCAGATAGAAGTCAATCAGATTCCCGTTAAATATCGTTTACAACCAGCTATGAGAGTAAAAGGATCAGATTTGTTTTCAGATTTTGATTCTGGAACTTGTTATGCGTACGAAGGCTTTCATGGAGCAGGAAAGTGTGGAAGTGTTCTTTTGAACCCTTCCATGAATGAAATGATTGTCGGAGTGCACATAGCTGGAACATCGAAA…
14	>GBKY01016332.1TSAHedychrum-nobile-strain-wildtyp	GAAATAATAGCTGCGATAAAATTTCAGATTAATATATATGTGCGCATTATATTAATTTGGTGACATGTAGATTTTTAGTGTGCTAACATTGCTATATGCTTAATGTATATACCCATGTTGAGTGGATCACTTTTTATATATGTTCCCTTTATCTTTTCTGTACTTTAGATTAAGGTTTATTTTATCAAAGTTAGATAGTCTTTATGGGATCGATGCATAAAGACGTGGATACCAGAATTTATTCTGAAGAATTGTATACAGGAGCCATGAGCCAGTCCAGACAAGTGCAGTACTGTATATAATTGAAGTTCTCCGCTAGCAACCGAGACGGTGCGATATTGAAGCATTGCTCGTTAGTAAAGCATTTACTTAGTACATGTGGAAACACTGATTTGTTGA…
15	>GBNE01004623.1TSALeptomastix-dactylopiiC114655_a	CTGAAACTGAATTTTGGGATGGTTATCTCGATCAAGAGTATATAATCTATGATGACGCTTTTCAACTTAAAGACTCTCAAGCTAATCCTTCTCCAGAATTATTCGAAATCATACGTTTAGGCAACATGTTTCCTTATATGTTGCATATGGCAGGAATGGAAGAAAAAGGAAATACTTTTGGTTGTCCTAAATTAGTTTGCATGTCTTCCAATTTGGATACAATTAAAGCAGAAAGTATTTGGTGCAAAGAAGCTGTTGCACGACGTATTGATTTCGCTTACCGAACTACACTTAAAGAGAAATACCGCAAATATTACACATCAAATGGACAAAGACTTTATATGTTGGATACTACGAAAGTGAGTCAAGAACAAGCAATCGATTTGGACATCTACCAAT…
16	>GBNE01030609.1TSALeptomastix-dactylopii-s2994_L_	TGCGTATAGGAGTTTACGCTCCTATGCGCAATTTTGTAACCTCCTTGAACAAAGGAGTGAGCCCCCTGAATAAGGGAGAAATTACCGTTTATAACGTGACCCCCTAGAAATAGGAGATTTTTCTTTTTAAACATCTTTTAGTTTTTAAGTAACGAATTTAGTTTTTAAGTCAATTCAAGTTAATATAACGAGAAACTTTGAGAATAAAGATTTTTGTAATAAAAATAAAGTATTTTTGTAATACTACTATCTTATTTGGCTATTCGCCCGTAACAGGGACTAGCTATTTACAATAGGATATGCACGTAGTAAGTGAAGCGTAGCTTTTAGTGTACTATTAGAAATATGTCACCTTGTTGTAACTTTCCAGAATTTAATCTTCTGATGGTGTTCCTTGTG…
17	>gb-GBQM01023234.1-TSA-Colpa-sexmaculata-s4_L_3_3_a	TGGTATTATGCAGATAGTAATAATCGTTTGATCACTACTAAGCGTAGTACTTTTGGCTTTTCACAGATGGATCATGCTCTTATTAGTGCTTCATCTAGTAATGAAGCGGTTATGAAAATTGCATTTAAACATATTTATCCATTTTTACCTACCCGAGATGTAGCAGATTGGGATAAGCATCCCCTTAAATTGGGTGCATTAAATATACGAGTTTTATCCCCATTGCGTACATCCAGTACGGGTCCATCACAAGCGAATGTTGTAGTTTTTGTTCGCCTTATTGATTCTGAATTTACAGGTATTTGTCCTGGTCAGTTGTATCGGCGTATGAAAGCGATACCTGAAATTAATGTTGTTAAAATTGCAGAAGGTATGTTACAATCAGTGAGTAATGGTTTA…
18	>GBWG01016876.1TSA-Crabro-peltarius-s5746_L_15028_0	CATTGACAACTACAAATGGGGTGGTGACTATAAAGTCAACATTCCCCGTTCGTTAGTTGGATCTTATCCCAACGCCAGGGAGGATTGCGGCGGCCTTTTATTCGCCAAAATCCACAACTCCTACAAGGTTGTTGGGATGCACGTGTCGGGCGAGCAGCTTGCTGATGGATCATATCTTTCCGCTGCCGCCCTTTTTCCGAGACCGAGCCTTTTTATGTCCGCTCAGTCTGGTTTGCGCACTTTGACGGTTGAGGCTGGCAAGGATACGCGTGGTGTTTCCAAGGTTGGTTTTATTAAAGCCGAAGAAATACCACGCGCTCCTCGTAAGTCTTCCTTCGTTGAGGTGGAAGAAGAGTTGAAGGTGCCGGTTCCTCCCGGAGTGCCTTTAAAACAAATTGC…
19	>GBXE01028006.1TSA-Carcinus-maenas-comp41371_c1_seq	CCCAATCCGGATAAGCCCGTGGAAGCTAGCCTGCTAACTATGCAAGATGTTAAAATGTCACCATATGCCTTGATTAAATACAAGTAAAAATATATCCTGTGGATAAACGCACATTAAACATTGAGTTAAAGAAAACTATAAAATTCATTAATCACTCGGCAAGTGGTTAGATTACTTCAAACACATTTCTCGACAATCTGTGTTGCCACATGTTTTAAATCCATGAAATTATAGCCTATCCAATAGAATCCCTCCTCATTAATAGAGGTTGTGTTATGCATTAATTCATTTATTCTTAGATAATAAACTGACCGTTGAGGTAGTTCCTATTATCAATATAGATGAATGTCTAATAATGTATCGCATTACTGACTGTTATCAGTGACAATTCTTATTAAC…
20	>GCAH01016340.1TSA-Clinopodes-flavidus-strain-wildt	CGTAAAGATCTTAGGTTGACTGCGCCTAAGAACCACCTATCAATGCCACCCCTTAAACGGGGTGTTTGGAAAGGTCGTCTTTTAACACTATAGCTTGAGAAACTGTAGTGAAAGCAATCAAAATCTCGTCTATCTTAACGAACTCTGTCTTTTATGTTTTGTTTTGTCTTGTTTTGTCCTGTAAAACTTTATGTCTCATTGTTTGTTTTTATCGATACCTCTCTTTAGAGGGAACGTTTCTAACCCGCGTTTAATGTATGAAATGTTTATTAGTCTGTTCCTATTCGTTGTTGGGATTCTGTATGGTAACATATACCCTTCGGCATGGATGGAGCGCGTAGATGAACTTCAAAGTAATATTATTATTCGGTCTGGAGTGAAAGCAGGGATTTATGGTTA…
21	>GCAY01040299.1TSALithobius-forficatus-strain-wil	CCCAGGGAAAACCCTGGGACCCCTTTATAGGAGCGATGTTCCGACTCTTAGGACTCTTTAGGCATAACCAATCCTTTAGAGGCCTTTGAGGCTTTTACAACTCTTATACTGGTCGACAGCCATGTTCATACAAACTGCGGTTCATCTCCAATTATGGCGGTGGCGTGCCTCACTTACGCATTCTTCGGATATAGGTCTCGGTGTGGGTGCGACATTCGGAAGTTTTTGGAATGTTCACTCGGAAGGAAGTTCAACAATCACCCCTTTTCATGTTTTGTTTTGTCCTTTCACCCTCGCTTGTCAAGTTCACTCAACAAGGAGGAGTAAGCTCTAGTGCATATCAAATTCACTTAATATGGCTATCTTACATTCATCGCGTCGCGCATCAAATTCACTTAA…
22	>GCHC01043154.1TSAHanseniella-sp.AD-2014-strain-w	TGGTTCGCCCAATAGTTCAATGTATCGTATGTTTCTGACCCGACCTTGGTGAGCTGAAGTAGCATATTGCAAAGAGGCGACTTGTCATTTCGACATAAGGAGCTGATACCGTGGATGGATTAAGGAAGTCCCGGAGTATCCCCCTCGTAGCATAAGCAAAAAGGCAAATCCCAGGACCTGGTACTACCGTGTACAAAACCAGGACAAACCAATTATGAACACAACTAACGAAAATCAACAAAACCCTGCCCCTCAACCGGAAGACATTGTAGAATACCCACTACTTCGTGTAGCTGGCCAACTCAGTCATCTGGTGGACGACGTACACTATGAACACTCTGCACCCGCTCCGGAACCCATCGTTACTGGCACTCTACGTGTTAGGACCGATTCCGATAG…
23	>gb-GCIB01107921.1-TSA-Colobanthus-quitensisColoban	TTTGGAACGCCGTCATTTATTTGACGGTTACCCTATGGTGTGCCAGTTGACCAATATATGAGCTCCATCAGGAGTTCATGGTCATCTGGTACTTTGACATTTTGTTGAAGTATCAGATAATCATGGATTCTTCAAGACCAAACAACGATCCGCTACGCGGGTTTTCTAGTAGTAATAGATTTAGTGTCTTAGCTGACGTGGCAGAGAATTTAAACCCTCCGCCATTAGTAGAGATTATGAGTAAAGCAACTGGTAAGGTCTATACCCTTAGTGAGGATGCTGTGGTAAATCACACTAGCTTCAATATATATACTGTAGATATTCAAAGAACTGTACATATTGGTAAATATAGTTATTCTCTTAATAACGAGGAGTGTGTTGATATCACTCCAGAGGAGA…
24	>gb-GCIB01132953.1-TSA-Colobanthus-quitensisColoban	CTGTGCAGGTCAGATACCTGCACAGAGTGTTTTTGAAGTAGTGATGGGCTGTTGATGCCCTTGAATTGAGATTTTTAGCTAGATCTGTAGTCATTAATTTGACTCTTACCCTAGATGAAGCTTTTTTCAAGACATTGATAGCTTGATTGTTTTCAAGATCCGTTTTTACGCATGAATTCTAACATGTTCTCCTACGATAAGTGAGACAAAAATGATACCCTAGTTTTGCTGATTTTACAAATCAGCTGCAGAAGATATATCCTTCGAAGTAATTTTGACATAATAACACATGCAAGTATATTTGTATGATTATTGTTATTTTCGGCTTTTGCCGATTGGTGTGTCACCAAGAGAGCGTCCCTCTCTAGTATATATGTAAATAAAAATTAGTTGATAAGT…
25	>gb-GCIB01152360.1-TSA-Colobanthus-quitensisColoban	GAAGAATGCCGAGGCTCAAAAGTCCATTGCGACTGCAGTGCTTACGGACCCTCTCAATTCCTGGGTAAAGGACGGGATTAAAGTTAAACCTCAAGGAGCAAGTGATGTTATGGCAGTTGACTTAATCCATGGTCCCATTTCTCATGGATTGGGGCAAGTCATGAAGAGTATTGACTCCCCCACCACCACCTATGCAGCAGTTGTTGTGTGTGTTTTTATAGGTGGCACCAACATCCTGGTACCAGGCCACACTTTCATGGACTTTGCCGAAGACGCACTCTTCTTTGTAGGAGATGGTAAGCGATCATATAGATTGCGATTCAACAAAGTGAATATTATTAGACTTGGTGGAGGGAATAAGGATGTTGTTTTATATAAATGTGGCAATACTATTCCCCC…
26	>gb-GCIB01162224.1-TSA-Colobanthus-quitensisColoban	GTGGGTTTGTTCACCCACTAGTTTCTTTTACCGGCCGAACAGTCCGATAGGTAAGCTTAACAGCGCCGTGTCTATTGCTAACTGAGATCAGTTAGGGGTTTTAGCTTTCCCAGCAGGCTTCCTGCCTTTGGAGGTTACCATTGGGGTTTGTTGTCCTTCAACACGTTTCCCTGTTTCCCATTTTTGGCTTCTTTATTTTGATCGTGCGTGCTGTACTACATTTAGCGCACTGTTGATTTTCTTTTAGTTGATTAATGTCATTTAGTTACGTTAAGTAATCGCGAGGCCTACAAAAGGTTTATTTGACATTAGCCCATTTATCATACACATTCGTGTTCATCAGATAACACACTTCATTTTCCTCAACCGATCTAAAATACTTTTGGCTTTCGCTGATTG…
27	>GCIH01019030.1TSASymphylella-sp.AD-2014-strain-w	GGAGGAGAAGGGGATACCGTTTTCTTCCCAATTTGTTGCGATTTCTTCAAATGTTGCGTATCCTGTTTTTAATGGAGTCGCTAGTAATGAAGCGCTTTGGCGAAGGCGTCACGTTCTTATTGAAGTAATCCGACGTGAAGAAATGAAAGGCATTCCGTTGTCAATGTTAGACAAGAATGTTCTTGAAAAGTTTGAACATTTGGAGTTTCGCTTCCGCGATCCTCTTGATAGTCTGCAAGTTGGACCTTCTATGACTTATGCCGAGATGATGGATAAAGTTTCATCTGCGATTGTTCGAGTAGTAGAGTTTCAAGAGTTAGCCTTTGTTGCCCAAGCAGGGGAGAAAGAAATGTATCAGGTTTGTTCCCCGTTTTTTGTTAAGGGAAAATGTGTGGACGT…
28	>GCIY01001307.1TSAScolopocryptops-rubiginosus-str	GTTTTAATGCATTTTACTCAAAACGAGGAGAAGAAGAAAGAAAAAGTGATGTCCATGGAACAATTTATTAAAAGTAATAAAGTACTTCCAGAGTCATGTACTGATAAGGATGTAAAGAAAATTTGTAGACTTTATTCCGAAAGTTATTCTCCAGTAATTCAAAGGTCCTTAAAGGTAGAAGCATATGATGAAGTGAAACCTTTGCCTATTAAAGTTGAGAGTTATAATCCTCAGACCGTTCGACAACTCAAAGCCGAAGGTATATTTTTTGAAGTTATGTGTCCGCATGAAATGGCAAGTGAACCTCTTTTTCCCATGAAAAGAGTTTTCTTGAAGGCTTGTGATGATACATGTCCTAATGCCATTAAAAGTGAAGGCGTTAAAGATGTTAATGCTAAT…
29	>GCMR01027041.1TSALonchoptera-bifurcata-s3797_L_8	CAGTTAAGGAAGCTGCTGGTGATATGAGTTTGATGCATTTAATGCCCAAGCTCGTTTCGTCAATGTATTCCATAACAGTTCGCAGTGGAAACACTACGGATAAGGTTAATGGTTTTTTTGTTAAAGGTAGAATCTTTGTTTGCAATTCTCACGTGTTTGATAACGTGAAGGCAAGTGGTGATAGTTACACCATCGATCTCGAAGGAGTGAGAACTTCTTATAAAGGGATTGAGAGTGGATCTGTCACTATTTGGAATTTGACTCACGATGGACAGGAAGATAACCGACCGTACGATGTTTCATTTGTTGAATTTTCGAAAGCTATTAAAGAACATGTTGATGTTTCATCACATCTTATAGCTAAAGAATCTATTTCACAACTGAAGGGTTGTAAGGTCG…
30	>GCSR01014862.1TSAMantispinae-sp.AD-2015-breed-wi	CATAAATATCGTTGCGTAGGAATTTATGGTCATTATGCTTTGGCCTTGCGTCATTATATAGATAGTATTAGAGAGAGAGTTAGAAATATTAATGAATGCAATGTGAAATTAAGAGTTGAGTATGACCATAATTGCATTTTTAATGGTAGTAGAACAGTACCTATAAATTATTCAGATTTTCTAGCCAAATGTAAATTTTTTAAACATCAACCTTCGCACTTATATTCAGATAATGAGACAGATGCACATAAATCTAATTATGTAGTTATAGAACTACCATCTCAATGTTTAAGTTTTAAAAATTTATTACGTTTTATTCCAATGCAGACAGAAATAGATAGGGCTTCTCCTGATATGGTTTTGGTTAATGAAGAGAAAGAGCACGTTGTTACTAGTAGG…
31	>GCTH01028052.1TSAHemerobius-micans-breed-wildtyp	TTCCGACAAAAGAAGCTGCCTTGCTTTTCGTGGCAATTCACGATTTGGCTGTGAAAACTTCTCTGCCCTCCATTAATAATTCAGTGATGCGTGTGGCCCATTGTATTGAGTACAAGAGTGCGCACACGTATCGAGGGATGTGTGGGGGAATTATCGTGACAATGAATAGACGAAGTTTAGGAAAATTCATCGGCTTTCATTTTGCCGGGTATACCGGAACATACGGCGGATTTGGGTCTATCATTCCAAGAAAGAATTTGACTGTGACGCGATCAGCGATTCAGCAAATGCTCATTGATCTGCCTGATGTCCATCAGGACGTGGTGTCGGTTGAGCAATGCAAAGGACGCGAAGTCATTGGGCAAGTTCCGCCCAATATGTGCGTCAACCAACCGACTA…
32	>GCTW01052083.1TSAPeyerimhoffina-gracilis-breed-w	ATATTTATACGAGAACTCCTGGTAATTCTTTTATGAACGGATATAGAAACCCTAAAATTGTTAGGTATGACGATTTTTTGCAAGTACGAGCTGAACCATTTTCTCTAACTGATGTGGGAGAGTTTTTCTGCTTTAAATCTTCAGCCAAATATAATGTTCCGATGGCTGAATTGAATCAAAAGGAAATACATGCAAATCCTAAAATGCTTATTTTGTGTACTAATAATCCGTTTCCTATTATAAATGGAATATCAAGCATGGAAGCGTTTTATAGGCGTCGTGATATGCTAGTTAAAATGAGAAGAAAGTCACAATATGCTAATACAAGTATTCAGGATATTCCAGAAGACATTAGAGAATCTTATGCTCATGTTGAATTTTATATAAGGAAAAATGTAT…
33	>GCVP01016248.1TSAZymoseptoria-brevis-comp7336_c0	ACACGATCAGGACCAGGGTCCGAACTGTTACTTTGTTACATTCAAGTTATTTGCAATTTGTGATCAAACTTATTTATCGAACCTTAGATGTCTGCCAGTACTGGAGAGGACTAAGGAAGTTTAGATCCATCTGTTTTTGCATACATTGTTGAGTATTATCGTTAAGAAAGGAAATTTTAGCTTTGATTCATTAAAATAATGGCTACTATTACTCTTTTTACCGGTAATGCACCACATAGTTTAATTGCGTATATCACTTCAAAAGATGTTGTTCACATGCTGAAATGTTATGTTCAGGTGGACAACTTTCCAAGTGAGTTTCAAATTTCAAATCGGCTGAGACGCTTAAGGGAGAGTCATTTTGACTTGATATCCTTAGGTTATTCGGCTTTTGTATTG…
34	>GCXN01048143.1TSAMapuchea-sp.AD-2014-breed-wildt	GACATTACAGATATTTATGAATTAAAAACTAAGAAAATGGCCGAACTTGATGTAATTGAACATTTTCCTTCTACTATTTGTAGAGCCCATGCTCATAGTTTTTATAATTTATTAAATGTACGTGGAACTCAAGNNNNNNNNNNNNNNNNNNNNTTGTATCGAAGAAAGTTCGCGGATTGTGTAGACATTGGGGTATTTTATTTAGTAAAGGATTTACTGTTAAATCTAATTTGTGTTGTTTTACTGATCCTGATTTACTCGAAACGTCGCATTTTTGTCCTGGTTATCGTGTTACTAATTGTACTTCTGGGTGTATGTTTAGTCCAGCTTTTATAATTCCAAATAAGGCGTGTGGAGATAATTGTTTATTGCATATGAGCATTATGCGAAAAGCCTGGC…
35	>GCXW01042321.1TSAHoldgatiella-chepuensis-breed-w	ACTTGTTCCCCCCCTTTGGTTTTACATCAAATGGAAGAGGATGCAAGTGGTGCTGGAACGGGTATTTCCGTTGCTCAAACTGGTAACGTTGTGATTACTGAACAACATGGAGCTAGTGCTGCTGCTGAGACACCTACTGGTCATGCAGCTCGATTGGTTTCTAGTGATATTATTAGTGATTATAGAGAATTAGTTAGTCGTGAACTTGTATTTAAAACTTTTACTTGGTCTAACGAACCTGTGAATACCGAAATTTTCCATGCTGAACTTCCTCGTGATTTTGTACTATCTATTGACGGTTCTCCTAATGCTATCCCTTTTAAATTTAACAGATATATGCGAGGAGATATGAAAATTAGAATTCAAGTTAATACAAATCCTTTTATGATTGGTTGTTTA…
36	>gi-817431219-gb-GCZQ01026562.1-TSAPoa-infirmaCLC	TTGGAATGGTTGTGATATACAACCTGTTACTGTATTAGATGATTTCTTGCAAATCCAAGAAGATGCGACTGTTGCAGAAACAGTTAATCAATTTTTCCAATTGAAATCTGAACAACCTTTTAATCCACCAATTGCTGAATTAGAAAATAAGAAAATTTTGTATAATCCTGTTTCAGTTGTGTTGACTTCAAATCGTGCTTTTTATAATGGTGTCTCTACTAAGACGATGAGCTTAGAAGCTTTGCATCGTAGAAGAGATATGTTAGTTGATGTTGTTTTAAAAGATGAGTACAAAAATGAATTAGGCAAGATTGATTTAGAGAAGGTCTCTAAATTGAAAGATAGTAGTCATCTTCAATTTCGTCGTTGTAAAAATCCTTTTGTTGAGAGTGATGCTAA…
37	>GDDE01005231.1TSAStilpon-pauciseta-breed-wildtyp	GAATTTTGTTTGTGTTGGAAACTGGCTCTGTCTAGTCTATGATAGGATATCTACCATTTTCAACCATCCAATCTTTCATTCATTATCGTGTTAATCACTTCGCGTATCAGATAATATTTAGTTCTTTGAATTTTTGAATACTCTATTTCCGTCTGGCTCTACTTTGTGTACTACCAACGGTTTTTGGAGTGTTTATTTATTCAAAGTGGTTTCTCTGGCATTTAAATCCGATTCGATTGCCTTCAGCATTGTCAGAGTATTTAATATCCAACTAGTTAGCACCTAGAAGGATACAAGCATAATATTAGTGAATTTTTCCATACATTGTTTTGATCAGTATAAATTTTGTGTGGAGATATTCTTTTTCATTTTATCATTGTGTACGATTTCCTTCATCGT…
38	>GDDT01021894.1TSAMesopsocus-unipunctatus-breed-w	GTAAATTTGTTGACTTATTAAAGTCAATGTACAAGCGCTTATTAGCGTATGATGCCGCAAGGCAGAGTCGCTATGCTAAGCGAATGGTCAAGGGTGTTAAAGCCACTCTTGTACCTCAGACGCGCCATCAGCGTCGTGTTGTACGTCCTCGGGTATGCGTTAAACCCGATTTTGTATATCTTCCAGTTGATCAGGAAGATAGTTTTTCTAGTGAGTATGTACATACTTACCCAGTGCGTCAACATCGCACTAAGGTTGCGGTTAAACGCATCCCACGCGCATATCCAACGCGCCCCCAACCTGTAGGCAGAAATGCCTTTTTATTAAAAGTTATCCGTACGCATATTCGTTCTATGCGGGAAGCACGCGGTACGCGTGTTGAATACGCCCTACTACCGC…
39	>GDDT01021917.1TSAMesopsocus-unipunctatus-breed-w	ATTTTTGCTTTGAAGCGGGCGAAGTTTTGATGAATTTCTTTTCTATATTATATTTTACTTACTGTCGTTTTGTTATTTCTTAGCAAGTTATAGTTAGGATTTTGTCTCCCTAAGTTGACTACTAATTCTTTTTTTAAAATGAATATGTCTTTAACTACGCAAGTACTACCGGCATCATTCGCTTCTCGACGACAGTTGGCGTGCTGTTTCAGCGCTCCTCGTAAGGGTTGGACCCTGGTAGCCTATACATCAGGCTATAAACCTAGACCGGTAAAGGTCCCCCGCCCACAGGCTAAGAAGCCTGTCAAAGAACGCACGTGGGNTATATGCATAAATCTTGTCCTTCAGCTTTCGAGTTGAAGTACCGTACCCTCATGTTATACTTTGAGGGTAAGTTTG…
40	>GDDT01021928.1TSAMesopsocus-unipunctatus-breed-w	ATTTTTGCTTTGAAGCGGGCGAAGTTTTGATGAATTTCTTTTCTATATTATATTTTACTTACTGTCGTTTTGTTATTTCTTAGCAAGTTATAGTTAGGATTTTGTCTCCCTAAGTTGACTACTAATTCTTTTTTTAAAATGAATATGTCTTTAACTACGCAAGTACTACCGGCATCATTCGCTTCTCGACGACAGTTGGCGTGCTGTTTCAGCGCTCCTCGTAAGGGTTGGACCCTGGTAGCCTATACATCAGGCTATAAACCTAGACCGGTAAAGGTCCCCCGCCCACAGGCTAAGAAGCCTGTCAAAGAACGCACGTGGGAGGAACGTGCTATGCATTATTATATGCATAAGTCTTGTCCTTCAGCCTTTGAGCTGAAATACCGTACCCTCATGTTG…
41	>GDEH01017612.1TSANotonecta-glauca-breed-wildtype	GGAAATAAAGACCCAGTTGAATTTACGAAATTTATAGTTTGGAAAACGACTGATACGTATAATGGTAGATATTTAGTTCCTGTAAAAGATGAGGCTACGGCTGCTTCAATTCTTTTTAACAGTAATGGTTCATATAGGAGAGAACCTGATTTTAAACATTTGCCTATATTTGAATCAGCTACTAATCAATATTCTACTATATCTTTTAATTTAGCGGAAAGTGAAATTCAAGCTAAGCCTTCACCGGAAAGTAACATTGTAGTTAAACGTACTAGATCTAATTCAGTATCATCTATGTTGAGTGCCGCTATGGCTGAGATTGGTGAAAACACGAAGCATGTCCCACCAGTATGTGAGCAGCTTTTTGGTGGTCGCACAACTCAGTCAGGATTGCTAAAT…
42	>GDEH01017614.1TSANotonecta-glauca-breed-wildtype	TGGATGGTAGGAGATTCACAAATTGGTAAGTCGCGTCTACAATATCTTATTGCGACCCGATTAGCTCTTGAAGCTGGGTATACCGATGTGAAATCCCAAATGTACCAAAGATGTATTGAAAATGTGTATTGGGACGGTTATAATGGACAATTGGTTACTATTTATGATGATTTTTTGCAAATGAAAGACTCTATTGGAGCGCCAAATTTAGAACTCTTTGAGTTTATTCGTGGTGTTGGACCCTTTCCTTATCCCCTACATATGGCCAATATTGCTGCTAAAGCTTCAACTTTTTTTACATCCAGAATTATTATTGCTTCAACAAACAATGCTCACGCAAACATAGAATCTATAACTTTCCCAGAAGCGGTTTGGAACCGTCTTCAAGATTTTTCGTAC…
43	>GDEL01013774.1TSALachesilla-abiesicola-breed-wil	TCTGCGTAATATGGGTAGGAGGATTTTGGATCGTAGAGCTCAGGTTAAAAGCTTAAGTTTTGCACAACCAGAAAGTAGCGTCGATCTTGCTAAGGAGATTGAGTTGAACCGACCACCAATTGACCATTTGTCGAATATTCAGCAGTTGATAAAGCGTAATATGGGTATGGTCATGATTTCGAATGATAATACAACTTTTTCTCAGCGTTTGATGGGTGTTTGTGGAGCTAATGCTATAACGACTAAGCATTTTTGTGAGACTGTCCTGGCACGTTTTAAAGAGGACTGTAATGCCACTATTGTTATTATGCGGGGGAGTCAAAACATTGTGCGTAAGGTAAGTGAACTGTCGTTTAGTATGGTTGAAGAGTCATCAATTGCTATAATGAATATCCCAGG…
44	>GDEL01013777.1TSALachesilla-abiesicola-breed-wil	TCTGCGTAATATGGGTAGGAGGATTTTGGATCGTAGAGCTCAGGTTAAAAGCTTAAGTTTTGCACAACCAGAAAGTAGCGTCGATCTTGCTAAGGAGATTGAGTTGAACCGACCACCAATTGACCATTTGTCGAATATTCAGCAGTTGATAAAGCGTAATATGGGTATGGTCATGATTTCGAATGATAATACAACTTTTTCTCAGCGTTTGATGGGTGTTTGTGGAGCTAATGCTATAACGACTAAGCATTTTTGTGAGACTGTCCTGGCACGTTTTAAAGAGGACTGTAATGCCACTATTGTTATTATGCGGGGGAGTCAAAACATTGTGCGTAAGGTAAGTGAACTGTCGTTTAGTATGGTTGAAGAGTCATCAATTGCTATAATGAATATCCCAGG…
45	>GDEL01013779.1TSALachesilla-abiesicola-breed-wil	TTGTATGACCGTTTTATAAAAGATCCTTTGTTAAAGATTTGGTACTACATAAAGAAAGCTTTTGATTGGCTATGTACTGGTTGTAATCTTTTTTATACGTGTGCCGCAATCGGAGCAGTTTCCACAATGGGTAGGGAATTGTATCAATGGACAAAACCAGATCAAGGTAAAGGTCCTCCAGTTATTCATATGCATGTACCAACTCCCCAAACTGTTGAACCTGATGGATTGGCAGCAAGCGGTGATGAGTCAAAAATTAAGGGGGCTAGCAAGAAAAGGAGGATCTTGGATCGTAGGGCTCAGGTCAAAAGTTTGAGTTTTGCTCAACCTGAGAGTAGTGTTGATCTTGCTAAGGAGATTGAGCTGAACCGACCACCAATTGATCATCTTTCGAACATT…
46	>GDEP01038720.1TSADictyophara-europaea-breed-wild	GGTAACCAATCCAGCGCGTGATTACACCATTCTGCACGAATGTGCTTTTTTATTTTATGAAAAGTCGCTTTTGTCAATTTTTGTTTGTCATTTTTGTCAACTTTTTTGTTATTTTTGTCAATTTTAAATATTTTTCATTGTTATTTTATTTTTGAAATTTTATTTTAAAATTAATATTCTAATAAAATGGCTTCTTTTAATGTACCTATTGCTTATATTGTCCCTAACAACAATTGGGATGTATCTATTCCCGTCCATCCAGCTCCTTGGGCTGATTATGTACCTAGTGGTACATCTCTATGTGATTGGGCGGCAATTGCTGCATTACCACCTCAACAACCATCTCCTCCTGAGGTTAGGAGATATATTAGTATTAAAAAAGATGCTCCTCCTAGTTGT…
47	>GDEX01027691.1TSA-Tachycixius-pilosus-breed-wildty	ATATATATTGAAGGAGTATACGGATAACCCAGAAGGTTGTGCTTTGTACTTTAGGTACATGGAACATCGTGAGCACGCCATCATGACAAGTAGGATCCAACTTGATCTGGAAGAATTTTGTCGAGATTGTATCTCATTCGCTACGTGGAAACAGCCTGGTGCCCGTAGTGAATTAGATGACCATGTTTCCAGTAATATAGCCATATTACGTATGCCTTGCGTGGTGCCTCATTTCAAGAACATATTGCGCTTCTTTGCGCGTGCTGATGAAATGAAGATGGTGGGTAGAGATGGTATTTTCATCTTTGGTGATAAACCATCTGTGCCTATATGTCTTGCCCGAAAAACAGCAGTTGCGGGTGTTGGTGAGCTAGTCGGTGTGGATGATGGCCTGCTTGG…
48	>GDFL01042893.1TSAElipsocus-kuriliensis-breed-wil	TTGAAATTCTGACAGATATACTTAGAAATCTTACTAATACTCCAGCTGCTCAACCATTCCTAATTCATAGATATTGTAGAGGGAGTATCAAACTTCGTTTTGCATTGAATTCAGTACCATTTCAAGTTGGACAACTTATTGCAGATGTTATGTATGGTACAAAGTTTGAAAAACTAACTTTATGGGATTCCGTTTATACAGCTTTCCAAAGAAATCATATTCGGTTGAATGCTGGTAGTTCAAATGACGCTGAACTTAAAATACCCTACTATTTTATGAATTCTTTAGTTAGTCCTACATTAGGTGCTAAATATGCTACAGTTAGCGTTAGAGTTTTAAATCCGCTAGTTGTAGGTGGAAGTGTGGCACCTAGTTGTAGAGTAAGTGTATTCTGTAATT…
49	>gb-GDKL01047737.1-TSASalvia-pomifera-Unigene2537	CGTGTTTTTAATCCAATTGCTATAATTATGGGAACTAATTTCCCATTTTGGGACGTTATTCCATCAGGTGCGAATAGCCTGGAAGCTTTACACAGACGGAGAGATGCCTTGTGGCAAGTTATGCCTGCTTTTCCTGGTGTTCCCAACACAATGGCAGATCAGTTTGCAGCAATGAAAAAGAAGAGAGAAGCCTTCAGTGAGTCGAAAGAACAGACCGAGTTTGATTTTTCACATTTAAAATTTAGACTATGTTCAAATCCAGAAGCAGTTACATTAGGTGATGCTAAGTGGCACAAATGGGTCAGTTATGAAGATTTTTATCGAATTACACTTGGAATGTTTAGATCACATCGAATGAAAGAAATCAAGATAATAAAATCTAATCTTGATAAAGCTTAT…
50	>GDLA01023548.1TSALarinus-minutus-s442_L_392_1_a_	TATAATCGTAGTGGTGCCGGTATGTGCGGTTCGGTGTTATTAGATCATCGATCTCATCGTGGTAGCAATGGCATCATTATTGGTATGCATGTCGCTGGAGGTAAGAAGCATGGCATAGCCGATGTACTGTATCGCGAAATGTTTGATTATCTGCGTAAGAGAAAACCAAGAGATGTTATGCAGCCAGATGTTGCCGTTGCTGTTGAGGAGAAAGAGATGATTGATGGATCTGTGGATCACGTTGCTTCAAAAGCATTGGTGGATTTGGAGGGTGCCTTTATGAAGTATGGTACAGTTGAACCTCAAATGTCCCATATGGAAACTGGAAAGACTACGTATGTTGAAAGTATTATACACGGAGTCTTTCCTGTGGGCACTGCTCCTAATCCATTAAGTCCA…
51	>GDMB01011836.1TSALitargus-sp.AD-2015-breed-wildt	ATTCTGGTGATTATGATAAGCAAAATGTTGGCGCGCCCTCTAGAATATATATGGGCGTTTTAAATCAATTAATACCTATGGAAAGCGTAAGTGATAAAGTATTTATCAATATGTATATGCGCGCTGGAGAAGATTTTGAAATTGTAGTACCTGTTCAACCTAGTATTGGTTTGGCGTATGATAAGTCATATTTGACAGGAGGTACTGAAAAGACAGAAATTGAAGCCACTGCTGGTTATTCGCCATATTATGTTGGATCCTTTGAGGATTTTACTCATGCTATGGTCTTTAGATGGGGAACAGCTGCACACCAAATTGCTCATTTTAATGACTATAATCATACAGATGGTACTAAATATAAATATGCTCAATTAGAAAATAAAGATAGTGCTAATTTAC…
52	>GDMB01012058.1TSALitargus-sp.AD-2015-breed-wildt	ATTCTGGTGATTATGATAAGCAAAATGTTGGCGCGCCCTCTAGAATATATATGGGCGTTTTAAATCAATTAATACCTATGGAAAGCGTAAGTGATAAAGTATTTATCAATATGTATATGCGCGCTGGAGAAGATTTTGAAATTGTAGTACCTGTTCAACCTAGTATTGGTTTGGCGTATGATAAGTCATATTTGACAGGAGGTACTGAAAAGACAGAAATTGAAGCCACTGCTGGTTATTCGCCATATTATGTTGGATCCTTTGAGGATTTTACTCATGCTATGGTCTTTAGATGGGGAACAGCTGCACACCAAATTGCTCATTTTAATGACTATAATCATACAGATGGTACTAAATATAAATATGCTCAATTAGAAAATAAAGATAGTGCTAATTTAC…
53	>GDMB01012280.1TSALitargus-sp.AD-2015-breed-wildt	ATAATAAATTTAGTTATTATAAAAAAATAGAATGGTATGAAAAACCACACCATAAGATTGATTATTCAGTATTGAATAATGAAGAGATAGAATACTGGTCATGTGAAGAACCAGATGAAGATCATCTAGATCGTTTGAAGCGTTTGTATGTAACGCAAAATAATATTGAAAAATGTGAAAAAATACGCAAAAGGAAGAGTATTAGAAAAGTTTCTAATCTTAATTATGATGTTTCTGAAGTATATAATGAGACTGTTAGACCCCGTGACTATGAAGCCCATGGTAGATATTTAGAACACCTTCAGGCATTGCGAGAATTGCGTATGAAATATATTAATTCTCCATATGCATTTTATTATAATGTTATAAAGGCAAAGACATTATATTATTGGGATGCCT…
54	>GDMM01016450.1TSA-Cis-boleti-breed-wildtype-s525_L	TTGAGGCTCTTCTTAGAGCGAAGAATTGGTTACTATCTGGTAGTGATGAAGCTGGGGTGGCAGAAATACCTAGTAGTGGTGCTTCGGCAACAGTTGGCAAGAAAGGTAGAGCTGCGCCGATGGTTAAGAAGTTAATACCTGTAGCCAACGCGGCGCCAGAGCAACAAGTTGCTTCTACTGTTAAGAAGATAGTAAGGAATACGTTTAATTTTGTCGTCTCTTGGAAGGAGGGAGAGAACGAGAAGAGTAAGCGTATGAGGTGTGTGGGCTTAAAAGATCAATTCGTATTATTCTTGAGTCATTATAAAAAGTTTATTGATCATATTAAGAGTAAAACCGATGAACAAATTGTTTATTCAGTGCAGATTCAAGGTATGATTACGTATTTACAAGAGAGGC…
55	>GDMP01061454.1TSAMacrohyliota-militaris-breed-wi	TTTAGTGTTGCGTGGTGCCGTTGCTTTGATTTGGCATACGACACCTGCTCCAACGAAAGTGCGATTTAATTTGGAGAGTGCATTGGCATTTATTGAAAAAGAAGTCGAACCTGAGCACGCTGAAATGATGAAAACGCAAATGGTCGAACTCTACCAAAAGTATCTTAATGCGTACATGAAAAATCGCGCAGTAGAGATCGATGCAAATGTTGGTGTCTATGATCAAAAATTACCACGTGCGGCATCAGCTCCCACTCAAGTCCGGGTTAATTCCGGTAGCCAGCATGTCTTGGCTAGAGTGGACGTTTTGGAAAAGAATTGGCGGAAGGTCAACGTTGGCACTTGCAGTATTAGTGCTCTGGGGTTGTTTGATAACTATTTGTTACTCAATCAACATTT…
56	>GDMU01011938.1TSASerangium-maculigerum-breed-wil	TTATAATGTAAGATTGGCTAGATTAAAGCGTTTATTACCTAATCCTCAGGATAGACACATTCAAAGTTGGAGCTTCGATCATTATATTGAAAAGTATGATCAAATTCTTCGAAACCAAATGAGAAGCGATGAAATTCGTATTCTTGATTGGGCGAAGAAGAAAATGAATAATATTTCATTAATGAAAGCTGCGCCAACTTATATTGTGGATAAAATGAAGGGTGTTCCTGGATATACTCGCTTTATTAGCCCGTCTACAACTTCTTTTAATTTACAGACTGGACAATATGAATTTGATTCGAGACAACCGACTGATTTAGAAAATGTGATAAATAATACCAGTAATATTAATTTTTGTAATAGTAATAGTAATAGTGCACAAGTCGTAGCTCCTGAAAA…
57	>GDNF01021828.1TSAEuparius-marmoreus-breed-wildty	GCAGGGGTTATTCCCCTGCATACCATATACGAGAGATCGCTGTATATATAGGCGATCAATGAGCGTACTATATAACAGCAAGTTTAGAAGTCTGATGTGTAGGCGTTTAAAATCGTGCTGTACACGGATTTTCTGAATTTTCTTTCGATGTACGGATGCAAAGAATGCTCTTGTATTTTCTTTTCAATGCTTGACAAAGTGTCTGACTGAAGGAAAGACTTCTGACAAACTGGAAAGACAGTGACGCAACTGATTGTGATATTAATTATTTTACACCTTTATGGTGGAGAAGGATCTTAAGCTGGATCTTATCCGAAAGTTAAAATAATTAACTTTAGTTTTAAGATTTGTTGTGTGAATGGTGGATGTGTGCCACCCGGCAAATTACCTGTCTAGATC…
58	>GDNP01021305.1TSA-Curculio-sp.AD-2015-breed-wildty	GTAAAAGCGTTAAACTGATAGGAAGCGATTGAAAATTGCACTTAATCGAAAGAAGGCGTAAATTTTCAATTAGCCCTGCGTAATAGATCAAGGAAGACTATTATGAGTGTGGATGAAAATTTTGTGTCAAACCCATGTGATTGTCTAGGATTGATTATTTTTAGTACGAAACCTGGCACGCAATTGGACATGAGATATAGTGGAAGCTATTACTTTCCCGGAGGCTATATACTTCGTTAACTATTATATAGTGGCATGAAACCCGCCAAAGGTAAAATTAATTTACCACGTTTTGAGTGTCTTGTAACAGCAAGACCAATGGACTCATTATATTGGAGTGAGAGATAATTCAATGAATTCGATGTCTGGGCAACTGGCATTACCCTATTGTTTTCCCAA…
59	>GDPB01020952.1TSARhagonycha-fulva-breed-wildtype	GCTGGTTTGATGGGCGTCGTCGAGGGTATCTCTGTTAGTATTACACAACAGATGATTGTCAAGATGATGTCTCATTTTAAATCTTCATCGCAGTATGGACATGCCATTGTACCTTTTGATGTCAGAAGTGATATTTTAAGAGAAAATGGTACGTTCCAACTGCATGGAACAAAGGTTGGTGTGCGTATCAATGGTAGTGTTAAAACTGCTATGACGCGTTCTGCCGCCTTTGGAGCACTTTGTGTATCTCCTAATAAACCTGGATATTTGAGGCCATTCGTTAACTCACAAGGTGAGCGAATTGACCCCATGAAATTGCAACGTTCGAAATATGGTGTTGTTAGACCGTTTGTCACTTTTTCGAGAGTACAGACTGTTTATGAAGCTATGACTGTCTTT…
60	>GDPQ01033230.1TSALagria-hirta-s3546_L_4613_0_a_5	ATATATCTAAATTAAATGCGGTTATACGTTTTATCTAAGGGTTTCATTGATTTGAACACTCTAGCATTTATCAATCTCTAGAATATTTTCTTGTTTTATTTGTGGTCTCTGTTGGTAGTTTTAGGTTCTATATAATTTGATATCAATATAGTACGATATCATATCATCAAATGATAGGATAGACAATATATGTCGTATCTTGATGGTGATGCGTGATGCCCTAGGAAAGGGGCTACAGAGCTCATATAGATATTGCGACTCAGAGAACTATTTATTGCATTTAAATTTCGGAGAGGTAAAGAGGTAGTCTCCAGTACGCTTGCGATAGACTGCAAAGCCCTGTGAATAAGAAATTTGTCGTTCTTACCTCTTATAGAAGATGAGACTGCCTGGTACGGG…
61	>GDPZ01017156.1TSAPlaconotus-sp.AD-2015-breed-wil	AATAATATGGGTCGGTTATATATAGTGGTTGTTAATCCTTTAACTATTTCTGCTAATGGACCTTCTAAGTGTAGTGGTACAATATGGTGTAGATTAACAAATGCTAAATTTACGGGTATGATTCCTGGTGATTTAAGAACTACAACGGTTTCACAATATGGTTTTGATGATGTTGAAACACAATCTGTGTTTGGTTCTATTATGGAGGGTGCTGTTAATGGATTAATGCAGGGACTTACTGATAAAAATAGGGATAATCCACCAGATCCTAGGGCTCCTATGTATGTCGTACCAAGTGCTACCCATTCTTGGGCTGCAGGTGAAGGAACATTGGAACCTTTACATACTTTGCGTTTGGATGCACGAGGACAAACACCATTTATTGATACTAAGTTTGAT…
62	>GDTV01043104.1TSA-Galloisiana-sinensis-breed-wildt	CTTGTGGAAAAAAGTGTCTGCAGCAGTAGGAATTGTAGGCTCTAGCATTATAGCTATTTTAGGTTTTTTTTACGTGTCAAGATTTGTTTTATCTGTGTCATTGGGAGATCGATTGGAAAAAATATGGCATGGTATAGAGAACAAAATTGGTACATGGCTAGGAGGACGTGATGTACCTTATTATTTAAGTACTACATTTGTAGATTATAAGATTCATTTTGACAGCCTCTTGCGTCCGAAACTTTATTTTAAACTTAAGGAATCATATAACCAAAATACTTATCTTATACCAGGCACTCTGTATCCTTTGAAGGGTGCTATTGATGATAATACATACTTATATTTAATATCTAAAAACATTAGAGATGTTGCAAAAGAGAAATTTAATAAGCTGAATGA…
63	>gb-GDUJ01083877.1-TSA-Talitrus-saltator-comp102826	TTTGGATCCTTTTGGCTTGCGCTTTTTACGTTTTACGTCGTTTCGACATCGTTTTACGCTTTTACCCAACTTTTACCAGCTTTTACCGGCTACTCTTTTTACAATGGCTTCACTTTGTTTTGAAGTTATTCACTTCAAGTCCTCTTTGGGCAAAGAAGGAGAAGGTGTGCATGGTTACCATGTGGATGGGGAAACTTTGTGTTCCCTTGAGAAAAAGTACGGAGTTACTCGCAATAGGCTTTCCACTTGTGGAGCCTTTACCGAGGGTCACCGTTCTTGGATGTTGGTGGTAACAAGGAAATGGCGCACAGGGCTCATTGAGCAAGCGCGGTTTGTCACGACTCGACTTTGTCGAGTTTTTCAACGCATGTTCCTTTATGAGCATGATCTAACTGGTGT…
64	>GDWC01034074.1TSAXya-japonica-breed-wildtype-s98	ATTATATTTCTCGAGTAGAGCAGCTTAATTCTATACGTATACCAACTAATGTTAGATATATGGAAGATGGAAAGGATTTGAATGAACTGGTTGAGGATTATAAGCAATTCTATATAAAAAATTTAAATACGGTTAAACATAAATGTTTGCAGGAATGTATGGAATCAGGTATGAATTATTCAATGAAGTTATTTACAGATTTTAAACATAGATTAACAGAATATGTTAATAGTGTCCCTTTTTTTAAATGTATTCAGCCTAAAGAAATTATTTTTAAAAAATTAAGTGATATTCAATCTACTACTGAAAGTCAGTGTACAGATTCTATTTGTAAGCCCAGTGATATTATGCGGTTAGGTCAGGATTGGATACACAATAGTTGTAGTGTATTCGATGGTC…
65	>GDXD01072010.1TSAPhymateus-viridipes-breed-wildt	CGCACGGATCACTCTATGATCCGTGCGCGAATTTTGACACCTTCTGGCCTTGTCGGTCTTTTGAGTATGTACAGTCTGTGACTCTACATTTCTCGTTTGTGACCCGCTTGGCTGGTTGGTGCCGTGTATTTGATGTGTATGAATTGGACATGTGTTCATGAATTAATTTTTATGCATCAGTACACATCTTCATTTTTCGGGAGACATCCCATACTCAATATGTACAGACGCTTGTCCTCTTCATTTCGTTCTCTTCTTACGTCTTTCTATATTTCCACTAGGTGAAGGATGAACGGTTGAATGAATCAGTTTCTGTATGGATCCTGGCCTTAGCCCAAACTGTTGTGGTCGCTGATGAAGCTAAGTGTCCAGAGTACTCACTCTAGTAGCAACCCGATT…
66	>GDXV01055659.1TSADictyophorus-griseus-breed-wild	AAAAAAATTTTAAGTAAGGCAAGGCACTATTGTTAGAGGTTAGTGCTAGTAATTTGTCTTTGAGTTAGTAAAGGCTACCTCTCGAAGTCCATCCATGTAGTCATGGGACCGCTCGACGTTACATGTGTTATTAACCCGGAGCAGCAGGTTCAGCTAGGTGAATTTACGTAGCCCCGCAAGGGAGCTCACTGGATCGTTGGGACTGGAAACCCCAAGATGAGAAACTGGGCGTAAATCCTAGGTGTAGACTGTCTGTTGATGGCCGAAAGCAGATGTAGATTGGTAGATGTCGATTTCGATCGCCTCTTTTACTCAGATTATTCGTGAATGTCTGAGACAATCGGCCCGAACATTTGGAGACGAGTGAACGTGTTAAGTTTTAATAAGGAGTGTGACGGA…
67	>GDYJ01096087.1TSABalta-vilis-breed-wildtype-s244	GGGCCCTGCCCGCCTTGAGGCTCCTGTGTGACGCCCTCTAGCCCTTTCTTCAACGTCCGGTCCACGATACGGACCACCCAACACCAACAATTCGTGTTTTGTGCCGTCTTGTATGAATTGGTGTATCGGATATATTTAGATCATATTGTTATAGATATAGAGATAGCCGTGTGCTTATCATGGTTGTAAGCTAGTAACTTATTACCTTGGTTCTTAATACGCTGGAATTTTCCTTGCCTTAATTGGTGTAAGTATTAAGAGTAGGCCGGAGTGTCTATATCTCCCTATCATTATAGTTTAGATATATGGCGTGTTCGAGACTAACCACCTCGATATAAGCTCAGAATAGCAACGGGCGCCGGAAGTGTCGGTACACTCGGATATGCGTACCTAGCCTTT…
68	>GDYX01027563.1TSA-Atractomorpha-sp.AD-2015-breed-w	GGATAACTCTTTTATCCGTGCGCGAATTTTGACACCTTAGTAGCCTTTCACATGCTGTTGGCATGGGGTAGTCGATAGAGAGATCGAAACTACGCCCTTGACATATGCGTGAGCTAGACACTTTGGTGCCGTTATGTAATGTCGGCGATTTCCCCTCAGAGAAGGACTCGTAAATTTCCGATATTATATAGCAAATCTTCTTTTCAGGTGGTTCCTTACTAAAACCAACCCAACCGCTTGGTTACTTCTTTTCATACTACTCTCTCACTCTATTCTTTCTTTTCAACTAGTTGATGAATGAATGTTTGTATGAATGTGATTCCGAGTGGATCCTGGCCTTGCCCCAAACTGTAGTAGTCGCTGATGAAGGCAAGTGTTCCAGAGTACTCACTCTTGTTG…
69	>gb-GEHP01241775.1-TSAPorites-astreoidesTR115206_	GTTCGCGTAGTGTACCCTTTCTCTAATGTTAGTGGTGCGCTACGCTGACACTCGTCCTTTCGCTAGAATGTCTCGTTCGTTGACATCTCTTATTACTGAGCTCGCTTCGCGAACTCTTATGTTGAAGCCTTGTGAATACAGGGCGCAGTTGGTTGGCGATTTACTTCGCAACCATCCAGTTAAGGAGATTTTGAATGAAGCGATTAGAATGTCAATTCACCATTTGTCTGATCATGAAATTAAGAATTTGTTTAGTCGCCTGAATGATTTTTGTGATAAGAAGCATAAGAAAGCGATTAGACATGCACGTAATGTTGCTTTGGGAATTGATGAACAAAAGAAGAATGCACGTAATTCTAATCGTAAAGTTGTAAGAATGATGTTTGAATTGGAACAAAT…
70	>gb-GEHP01344046.1-TSAPorites-astreoidesTR138829_	TCTTGGATGATTTCCATTCTTTTGATGATCTCCAGAAATGTGGTGTTCCACGTCAAATTGTCCTTGGAGGTACTGTGATTTCTGATAAATTTATGCCTTATACTCAACTAGGTTATCATGTTATTGAAAAGGGACCAGTTAGATATCAAGTTGGTGCTGATGATGACCCTGAGAAATATGATCAGCAAACTTTGAATTGTTTGGAATATTATGCACCTACTGAACAAGGCGATTGTGGGGCTCCTGTTTTGGCTATTAATAAACAAATTCAGAGAAAAATAATGGGTATTCATGTTGCTGGTAATAATGAAATTGGATATTGTAATATATTGGATAAGGAGTATATTAAGAAACAGGTTTCAAAGTTTCAGGGGGTGATTAAGGCAAAGATGCAAACTC…
71	>gb-GEIE01054385.1-TSASepia-pharaonis-Unigene4037	TCTGATGTTGCTCACAGAATTCATCCAATTTCTGCGGAGCTTGCCAGTGATCCAAACGCCATGACTTTGGGAAGAAAGATTTATACAAACACGTATATGATTTCAACACGTCAAAGTGAAAATGATAATTGGAAACAACGTGTGAATTGTGTTTTTATTCGTGGTCGAGTCGCTTTGACTGTGGCTCATTTGGAACCTATTTTGACCAACGCTGCTCACGGCGACATTAAGATTGATGGTCCTTTTAAAATGGATGGGTATGTGATTCCCATTCGAGAATTGCGCTTCAAGAAGTTGCGTTATGCAACAGGAGAAGAGAAAGATGTGATGGTGATCATTTTTCCAAGTGTGGTGCATGATCATCAGGACATAACTTCTTCCATTGCAGATTCCGAAACG…
72	>gb-GEKK01024656.1-TSAPhagocata-morgani-comp12787	AATAGAATATATGGATTCCTTCTGTAAATTCTATCCAACCGTCGAAAGACGTGAGACCGTATCTGCAACCACTGACAAGTGTGAATCCGCTTTAACCTCGTTTGAGTGTATGTCTGCTGCTTTAACCTCCAATGGAAGTGAATCCATTCGTCTAACCTCTTCTGAGTGTATGTCTGCTGTCTTAACCTCCAATGGAAGTGACTCCATTCACCTAACCTCTTCTGAGTGTATGCCTGCTGTTTCAACCTCCAATGGAAGTGACTCCATTACTCAACTCGTTCGCGATGCTTTTCCTGTTTTGTCTGCTCCAACCACTACGGTGTGTAAATGTATGTCTGTTAACTGTGGATTTACTGATACTGAAACCCCACATGATGTATCGACGCTGGTTGCTCCTAC…
73	>GELC01071090.1TSAXestocephalus-desertorum-breed-	CCGGGTTCCATTGATGAATGTATTACACTTATTATTATAATTAGCTGCAAGTGTGTATCGACGAGAGTTGTTACTGTTGCTTAATTTGCTGTTGTAAAGTGTTTTATAGTTATCTTTGCCCCATTTCAAATTTATTTAAAATTTAAATAATAATTATTAATTCGGTTTAGTTTTAATTTAATTGGATTAATCTTTGAAAGTTTAGTTTTAAGAATTTCTACGTAATCGCCTTAAGCAAGCGACTAGTAGTTTATTAATCCAAGTTTTCTTACGAGAATTCTTGGCTGTGGATCTCGAAAGTCATGCAAGTTCTGATGGGTTAGAGTGAAGCAGTAAAAGTTCCCCTTGAGCGACCGAGAGGGCGCGCTTTGTGGTGCACTACTAANNNNNNNNNNNNNN…
74	>GELW02011619.1TSA-Taxillus-chinensis-c15552_g1_i1-	AACAGCTTTCGTTCCGAAAAACAGCTTTCAGTTACAAAACAGCTTTCATTCCATTTAAACAGCTTTCAGTTACAAACAGCTTTCAGAATCAATTAGAATTTGTTTTGTCGTTTGACTTTGGGAAGAACCCGGAAAAAGGGAGTGTGATTCAAAGCGCACCATATATTTCCAAGATCATTTTGAATTTCATTTTGTTACCTTATTTTTAAAATGGATTTCGGTATGATGCAAACAGTTGTTGGCTTTTTGAAAACTTCGATGGGCTTACAATCCATTCGAGACATCGTGCAAAAAGCGCGAGTGGAAGAGGCAGATAAAACATTGCTTCATATCCACCTTTGCTTTTTCCATGCCAATCAAATGGCATTGGACTTGAATGAAGGAATGGATATGAATCAA…
75	>gb-GEQI01065593.1-TSAHyalellopsis-setosa-c92945_	CACCAAAAACACATTATAAAAACCAAAAATACTGAAATAATACAATAAGTTATTATTTTGGTGGATTTTATTACTTTTGCCTTTAAAAGTAGAAATTAAGATTGACAAATTTTGTATACTCGCTTTCGCTTTATGCATAATGCTTGGTTACCCAATAATATATTATTGTTATGGAAAATTATCTTATATAAGTATCAAATTTTTCCTTTGAATTTAGGAAATGCTTAGAATTATCTTCTTTGCTTTTATTTTTATTTTGATTTTGTAGATATTCCGATATATTACTAGGGAAGATTGATCCTGTTATATTTAACAATCCCCTTTTACAACGAAGTTTTCAGGGAAGCAAAACTTTTAATTTATCGTAAAGATTTTTGAAAACACAAACCTTTCCCGCAT…
76	>GERU01000918.1TSADamon-diadema-breed-wildtype-S9	CGCATAATGCTCTAGCGTTTGCGTTTAAATACGATGCAGAATACAAGAAGATTTATTATAGTAGAGCATATAAGAATACTTGTGCTCAAATCTGCAAAGCAATCCGCGATGAGACACTGACTCGCAATGCAATAGTTTGGAAGAACTGGCTAAAGTATTGCATAAAGAAATGTGGTAAAGTGGTTTATTGTGAGAAGTTGTTGGATGTTGGAGAACTTGATATTATTGCAATTCTCAACCAAGAACGGCATCCGGCCTTCTATTATTGTGTGAGTGTGATCACACACACAGCAATAGCGAATTGCAATAATATGGGGAGTGTTCATAATGAGTGGTTTTGCAAAAACTACGACAAGTTCTACCGATTGGATAAATTGATGTTCGATCCAAAAGAAAATA…
77	>GERU01010464.1TSADamon-diadema-breed-wildtype-S1	CCAGGGGAATCCCTGGGTATCCATTTTAAAACCTCATCACACGCCTCCTGAGGGGGACGTGTTGATGTTGTATCATAAGATTCTTTTCCATCATGAGTGGTGTACTGGAATCGTCCATCCTTTTTCAAACTTTTCTTTTCATTAGTGTCGTTTCGGCGCGATTTTATGTTTGTGTTGTTTAGTATGAATGAGTGTATGGAGTCTGGTATTGTACCAAAACGCTATTTATCTCGGAGAACATCCTTGACGTATCGGTTTGGATATTGATGCCAGCATCCCGTTATAAAGAGAATAACAAGTACGGAGCGGGAGAGCCTTCGTGAATTGAAGTAGGTGCCAGGTAGTGTTGGGAGCCCACCGGGTGACTGGTGCCCTTCGCGAAAAGCGGCCTCTGCGTGT…
78	>GERZ01048098.1TSAHanseniella-nivea-breed-wildtyp	ATTCTACAATTTCTAATTTCTTTGATTATATACATACAAAATTTTTTCAATCTGAAGAAGCGGAAGTACAAATCGAATTAGTCACACATTCACTTGATTTTGAAGAAGGAATCTTTACTTCTATTTTTAGTTTAATTGGCACTCTATTTCATGACAAAAATTTGGAAGAAATCTCAAAGGAAAATATTCGTACAAATCGGTTATTTAATATATCTAAGGCACTCACATCTACCAAAACAATTCTTGAATTTCTAAAAGTATTTATTAAATCAATAACCGAATATTTAAATACATTTCTATTTGGCACTCCCGACATTGAAGACTTACTTGCTCAATGCGGAACAGGATTCATAAAATGGCTCAATTCAAATCAAATGTACAAAGTTTTCACAGATAAAG…
79	>GEXD02222830.1TSANepenthes-khasiana-isolate-Jara	CTTAAACGAAACGAACAAACACGACCAAACCAAACACGAAAATGGAAATTGGGGAGATGCCGTTGGTGCGTGGGGCGAGGGCGCCTACGGTGGTTTCGGTGGGGGATACAATTGATGGAAACCAGGTTTACAACAGTGCACATCCGTTGTACAAGATGTATTCCAATATGTTGCAGGCGCATATGAGTGAGATTGTGGCCCGTGAGAGTGAGAAGCAATCTAAGGCGCAGCAGGCGGTGTGTACGGTGGCTTTGGGCACCGACCAGCGTGACGAGTTGGTTAAGGAGTATCCAGAGTTTCGCATAGTCTGGCCGAGTTGGCAGGTGCCGATGCATCCGATGTGGTCTGCTAGGCGGGAGTTGGCAAATCAGTATATGGTTCACCATTTGCGTAGTTATG…
80	>GFBL01110964.1TSAEriocheir-sinensisTR96881-c0_g1	CCACCGTCTATGAGAAGATCTTCGGTGTGTCTCCCTATGCCGGCGAACTTGCCGAACTCTCCGAAGAGTTCAATCAGTGGATGACGGACGTTGCCCGCGTTAAGAAAGACCCACACAAAATCACCGCAATTGACAAAGACAAGATTGCCGAGATCACCCAGCTCTATTCTAAGGGTTTGGAGCTCGGGAAGAAAGTCGATGCCTCATCGCTGCGTGTTGAAGCGCAGGGGGTCTATCGCACCCACTGGACCATGATCACGTCCCTTCACAACAGAGTGCAATCTGTTCTCAACGGGAGTGGAGCTTCCAAAGCTGAACCCACAGTTGTACTGCTGGCAGGTTTGTCTGGTGTCGGTAAGTCCACTGCTACTCCCATCCTCGCCGCAGACATGCTCAACC…
81	>GFDY01035773.1TSA-Amastris-sp.AmspME1BC301477_10.0	GGGGTAACTTTGGATCATAGACGTCACCGTAGTTTTCCGGTTGCAATATTTGAGAGATTAACAACTTCAACTGGAATTTCATATTTATTAAATGTATTACGTTTTGTTCAAGGAATTTTCATTAGTTTAAAAGATTTAGTAATGGAAGCGTTAGGTTATGTTTCGCCCGAAGCAGTTGCCCTTAAAAAATTATCTGAAAGTAACGAAATAATCAATAGTTTTATTAAAGAAGCGCAAATTATGACCAGTGAGAGTAATGCGTCTTGTTTGAATTCAGCGCGTTATCGAAGAAGATTTTGGAAAACAGTTTTATCTGCCCATCAAATTCAGCGATTAATGTGTGAGGTTCCAACAAACTGTGTAAGTGCGCAGTTGTCACGTTTGTGCACAGATGTAATT…
82	>GFEH01043430.1TSAHackeriella-veitchi-scaffold256	CACGATGGGCTATGTGTCCGCGTGTCAATCTGACCGCGGCTTTGGCTTAAGCCCTCTTGTATGCTGGTTGCCCTTTCCGGTGTGTGTGGTGTGTGGGGTAGTGGCAGATACCTCTATTTCATAAACCTTCATCCTCATTCATGTTAGAATTCTTACATTTATTATGCGATCATTAGGTTTAGTTACACTTTAAGTTTTGCCCTGTTAAAGGCGAGATGGTTTGTGTAGTTTTACCCATCATATTTTACTGTTAGTGTGTTTGTATTTTAGCGCTATTTGAATGCCACGATTGTGCGTTAGTCATGTATTATGTATTTTCCGACGCAGGTTATTTAGCGCGTGTGAATGATTTTGATTGTATCACTGAAATCCATTTATTATTAAGGACCAAAAACATTA…
83	>GFEJ01057428.1TSA-Tettigometra-bipunctata-breed-wi	ATTATGATTGGAAATATTACCTCTATGTTTGTTATTCCCTTACCCATTTTAAAATGAAAATTTTAAAATCTTATACTTATTTTATTAGTTAAGTTTATTAAAAATAAAAACNNNNNNNNNNNNNNNNNNNNNNNNNNNNNNNNNNNNNNNNNNNNNNNNNNNNAAACTGGGGAGTTAGGTTTATGGAAGTTTATTCATTGGGGTGTAGATATATATTTGTATATATTTTGGTAATATTTAATATGAATTATATATTATACTTATTTATATATATGTAATTTTATCGATTAAAAGTATGTGTATATGAATGTGTGATATATTTTATGAATTCTGATTGATGTTTGAACGCTGATAGTAATGTTTGATTTATGAGTACGTATGGAGTAGTAACCTGCGTAT…
84	>GFET01064178.1TSAMembracis-tectigera-scaffold290	TGAAGATGAGGTGTGTGCACCCTCGCGTGCAACCTCATATGTTCCTCACCGGTGTCGCGAACCGGTTGAGATGTATGGCCCATATTGGCCAAAGCAAGAGGAGAAAGTTGCCGAACGCAACCCGTTTCTCCTGGCCTCACTCCAGGCCAAACTGTGGGTGTTACAGAACGCCCGAAAGAAGGAGAGTGTAAGGGGTTGGTCACCAACTAGCCCAGTTCACAAAAATTTTCCGCACAAGTGTCCAGTAACGCAAACGCACGAGGACACAGATGTGCAAGAAATATTTATTCCACAACCTCAGCCTAATCATCAAATGGATGAAGGAGCAGAAGGAGCAGGGTCGGGAGTCTCTGTTACTCAAACTTCGAATGTTGTAATAACAGAACAACACGGAGCAAG…
85	>GFGL01106128.1TSA-Tectona-grandisTR35594_c0_g1_i1-	TCGAAAGCTTTGAAGAGTCAGAAGTATCTTGATCACCAATTGTCAGGAAGTATTGAAGATGTGATAGGTGTTCTTAAGAGGAATATTTATATCATGATTTTGGAAGTAGATGGTATACCTGCAGGAAACTGTAAGGTTACAGCTATTAAAGGTCATTATTTCTTGGGACTTAAACATTTCTTTGATAAAGGTAAACGTGCCGCTTGTGAAAACAAGAAGGTTAATATTATCTTAACTAAGAGAAATGTAAAGCACGTAATTCAATTTAAGAACGTGAGTTACGAAGAAGGAGATAATTCTTCTTTAGTGCTTTTTAAAGTTCCAAAGAATATACCACCAAGTCGTGATATTCTTTGTCATTTTTCAACCGAGTCTGATCATGCATTTATTCCCAGTAAT…
86	>GFHZ01054391.1TSASaccharum-SUG_denovo_0315386-tr	CTCGACGAGCAACAACCGCCGAATCGCAGCCCTAAAACTAGTAGAAAGGGGGAGTGTAATTCTCGACGAGCAACAACCGCCGAATCGTTGGGGCTTCCTTCTCTCTCTTTTTTTTAAAAAAAGTAAAAAAATACTACTTTAGTGATACATTATATTAGTTTGTTAACTGTTTTATAAATATTCATATTATTTGTGTATCTGTGATAAGAATAATATAGTCTCATTTATGAAATATAATTTTAGTGTAAAAGAATTTATAATCTTTATATTGCGCGCACTATTTCTTATTTGTAAATTTTTAGTTCGCACTTTATTTGGTTATTCTTTCTTTATTATTATATATATATTACTTAGTCTAGCATTAATTTTTAAACTTATTTCTACTAGACAGTATATTTT…
87	>GFNY01040637.1TSABactrocera-jarvisiTR18801_c1_g1	AGTTGATTACAGCTGAAGTGCAAAATTTACCTGTTGATGGAGCTATTTGTCCTGATGGCGATTTTGTACTAAACGGTGTTGTTGAAATACCCTTGAGTGCATCTAGTGTTACGAAGATTGAGCCTTCATTGATCTATGGTGAATTTTCTACACCCATTACAAAACCAGCATATTTGCGACCTTTTACGAATAGTGAAGGAACTCTTGTTGATCCAGCACTGTTGGGCCTTAAAAAAGCAGGAGGTGAACAAGTGCTATGTGATAGGTATATTCTAAACGAGGTGACGTCATATATGAAACAGCGTTTAACACAACAATATAATCAATCTATTAATTTGTTAACGTATGCACGAGTTATGACGTATGAGGAAGCTATACAAGGAGCTAATGACGACTTCA…
88	>GFNY01040641.1TSABactrocera-jarvisiTR18801_c1_g1	AATCAACATTAAACAAAAATTGATAACTGCGGAAGTTCAAAATCTACCAATAGAAGGGGCTATTTGTCCAGAAGGTGATTTTATATTGAATGGAGTCACTGAAATACCGTTAAGTGCATCAAGCTTAACTAAAATAGAACCTTCTCTTATTTATGGTGTTTTTTCTACTCCTATAACCAAACCTGCGTATTTGAGACCTTTTACTAATAGCGAAGGTGTCTTAGTAGATCCAGCTATGCAAGGGCTCAAAAAAGCAGGGGGCGAACAAGTTTTGTGTGACAAGTATATTTTGAATGAAGTTACCCTCTATATGAAACAGCGCTTAAATCAACAGCATAACCAGTCTGTTAATTTGGCAACGTATGCGAGAATTATGACGTATGAAGAGGCTATTCAAGG…
89	>GFNZ01028390.1TSABactrocera-musaeTR15166_c5_g2_i	ACACCTATTCAATTAAATATGGAAGGTCAAGATTACATGATGTTGCGTTGTGGGTACTCTTATAGTGTAGCATCAGAAAAAGGCGATTGTGGTGCTGCTTTGATGGTTTTGAGTAGACGTAATGCTAGAAAATGGATTGGTATGCACGTAGCAGGTAGTAGCAATAATGAAGGCTATTCCATAAAATTGACCCAAGAGCTAGTTGCCGCACACCTTAAACAGTTGGAAATTAACATAAAACAAAAGTTGATTACAGCTGAAGTGCAAAATTTACCTGTTGATGGAGCTATTTGTCCTGATGGTGATTTTGTACTAAACGGTGTTGTTGAAATACCCTTGAGTGCATCTAGTGTTACGAAGATTGAGCCTTCATTGATATATGGTGAATTTTCTACACCC…
90	>GFNZ01028391.1TSABactrocera-musaeTR15166_c5_g2_i	CTTGTCGTTGATAACTGCGATTCTAGGTGTAATAGGTCTCTTTTCAGATATTCCAAGAGATCTTATGGTATGGTTGCGTGATTATTTTTATCCTTTACAGGAAGAAAATAAAGTAGAAGTTCAATTAGATGCTGGTAGTGCGATTGCCCTATGTGGGCCTGCCATTCTAAGCATAGTTGCTTTTTATGGTATTAACAAATTACCCAAGGATAGTGAGATTGAAACATTCTCAAAAAAAATATTTTCTATTGATAAAGGTGTTACTGGTACAATGCATATGTTTGAACATTTTGCTAAATTGTGGTCATGCTGTCAAGATTGGGTTAGTGAGAAACTAGGTATAGTTGAAACTAACACAATTACCACTTTCGAACAAGATGTTATGAAGTGGCACAAAGA…
91	>GFNZ01028392.1TSABactrocera-musaeTR15166_c5_g2_i	ACACCTATTCAATTAAATATGGAAGGTCAAGATTACATGATGTTGCGTTGTGGGTACTCTTATAGTGTAGCATCAGAAAAAGGCGATTGTGGTGCTGCTTTGATGGTTTTGAGTAGACGTAATGCTAGAAAATGGATTGGTATGCACGTAGCAGGTAGTAGCAATAATGAAGGCTATTCCATAAAATTGACCCAAGAGCTAGTTGCCGCACACCTTAAACAGTTGGAAATTAACATAAAACAAAAGTTGATTACAGCTGAAGTGCAAAATTTACCTGTTGATGGAGCTATTTGTCCTGATGGTGATTTTGTACTAAACGGTGTTGTTGAAATACCCTTGAGTGCATCTAGTGTTACGAAGATTGAGCCTTCATTGATATATGGTGAATTTTCTACACCC…
92	>GFOA01031486.1TSABactrocera-bryoniaeTR15583_c6_g	CAGTAAACAGTCTGGATAAGCTGTTCTGACCGACTCATAAGTTCTATTGGTACGAACTTAGTTAAAACAAAACCCAAGGATTATTATATATATTGAGTTTGGCTTCGGCTTTTAGATAGCTCATATCACTGTAATTATCTGCGACTTCCAAATTATATAGCAAAGTAAACATTTAGTACATGTTCTTCTCGCTGAAAATTTCCTATTGAGACGGAAACTGTTTGGACAAACATTAATTAAAGGTATTGTAGTGAACGATTGTTAATTGCACAGTAAACACCTCTGCTACGGTACATGTTCTGACCGCATAATATACTATTGGTACGTATATTGGATCATTCTATAGTGAGTATAAATTAGATTGCGCCCTAGGAGTTATTCTGGAATACAAGCCTAGCG…
93	>GFOT01061894.1TSALilium-Unigene33363_All-transcr	GATTGTTGACTTTACTCTTCCGAAATTACAAGCAATTGTCGTCATTGACCTTGTCTTGTTGTTTCTTTTGCATTGCATACCCACTGTTTCGATTGATGTCTGGGATAGCGCCCAGCAATCTTATGAACCACAGGATAGCGCCTGTGGAAAACCTGTGAATCTAGGGATAGCGCCCTAGAAAACAAGCGAAGACAGACACAATGGCTGTCACTCTACCTTATTGCAAATATAATAATAGTTTAAATAAGTACTTGTTCTATTTTAGTAATACTAGTATTAGTTTAGACTTATTTTCTTACTATTCTAATTTTGATAAACGCCTCTCTGAGGCAAAAAAATATCTTCTTTCTGTTTTGCTTCCTTCCCACAATGCCTCTTTTGGTGGGAAGCCTATTGGTC…
94	>GFUB01205863.1TSAPodisus-maculiventrisTRINITY_DN	ATGCTAATAGGGTCGTGTCTGTTGTAAAAGATATGTACAAGAAAATTTCAAAACTACATGCGGATTGTGTGTCGATGGGTGTTGATAGTCATATTAGGAAAGTGTGTTTTACTGTGTGTATGTATGGTACTGCTGGTATAGGAAAAAGTTATTTGATGTCAGAAACGTGTAGAACTTTGTTGAAAGGAGTAAATTATGTGTTCAGAGGACCAATGGAGTGTGCTGTAGATCCTACGTCGAAGTTTTGGAGTCAGTGCTCAAGACAACCTGTGTTAGTAATGGATGATATGTGGGCAGTAGAAACTGGTCAAATATTGGAACAGCAAATTATTATGCTTAACCAATTGTTTTCTCATGTACCTTTTACTCCTCCTATGGCTGAGTTGAGCGATAAGAAGA…
95	>GFVH01042205.1TSAHeliopora-coerulea-Hcoe_TRINITY	TCTTCAGATAGCAATTGAAGACTACATTCAACCATTGCTGGATTTATTCCGAATGGAAATGTGGAATGCAATTTGCCCTCTGACGAATTTGCAGAATATGAACGGAATACCTGGGTGCAAGTTTATCGATCGTATCAAGTTGTCGACGGCTATTGGTTTCCCCGAGAAGGGCGCCAAGTTCAATTTTGTGATTGAAAAGCTTGCCATTGAACCCTACACGAAAGTAGTGGTATTCAATGAGAAGATACAAACGGAGATTGATCGTATGATGGAATGCTATAAGCGGGGAGAAAGAGCGTATCCAGTAGCAAAAGCGTGTAAGAAGGATGAGATCTTGACGAAAAGAAAGAATCGCATTTTCTATGCTAATTCTGCTGGTCTCACATATTTGATCCGTAA…
96	>GFVN01039489.1TSABicyclus-anynana-c48827_g2_i1-t	TGTTGATTTTCAAGTTCAATTAGATTTAGATAATATTATTAGGAAATTTGATAGTGATAAGCCAATAGAAGTTAGTGATGGATTTTTCCCTTATGGATTAGTTGATAAGAATAAACGTGTACATGGTGCGACAAAAACCGAGCTTAGACATTCAAGTGTTTTTGGTATGATTAAGGAAAATACTACAAAACCAGCTCAATTGTTATCTCAGAATGCTGAATTTATGAGAAAGCAAATTTCTAAAGGAGCAAAATTTACACCATGTATACCTGATTTAGAATTAGATGTAGTTTATCAAGAATTAAGACCATTATATCTTAAGAAAAGTCCAGCAGTTGAACCACGAGTTTTAACAATGGAAGAAGCGTGTCAAGGTATTGCAGGTAGTGAGTATTTAGG…
97	>GFWP01000053.1TSASogatella-furciferaCL22.Contig2	ATAACATCTTGTTATTTAAATACTGGATATTCCACCGGCTTTCAAACAACAAAAGTAAATAATACGTATTCTGTAGAAGTGCCTTTTTATCAACCATTTTCCTTTATTCTTGCTCAACGTACAGATTTAACTCGCCCCGTTGCACAAAGCGTATCCTCCTTGGGCACGATGTTTATTGGCTTTGAGCAAACAGGTGGGGCGGCTAAGAAGTTTCCCGTGTCTATCTTTTACAGTTTAGGTGACGATGCTTCCTTTGAATATTTCCTCGGCTTTCCTCCTATGGTTCCCATAAACAAGAAAACTTCAGTAAGTGAGATGTTACAGGCTGCTACTCACGAGGGATTGTTTGACAAGATAGTGACATCCGCCAGTGCATCTATCGTGAATTCCGACACAGCT…
98	>GFYH01014675.1TSA-Alloteropsis-semialata-c22607_g1	CGAGGCACAGTGATTACAAAGGAGCAGATGTCTAGTCTCAGTGTTTCAATGATTGAAGAAGGAATGCATGCGAAGAAAGACGTAGTCATGATGGAGATGCCCAGGCATTGTTTGATGCACGCCGATATTCGACCATATTTCATGACCAAGGAAGATTTCTGTCGTCATTCTCAAATGGCAGCAGTTAACGTTCTCGGTTACGGAACAGACCTCGAATTGCAAAATCGGTATTCGGACAAGTGTCAAGGGATCAACAAACTTGATTACAGGTTGACAGAACAGGACGGAGCGCAGTCAGAAGTCAGAGAGTGGTACCGTTATGGTGTTCATACGCGATCGGGAGATTGCGGGAGCGCTGTGATTGTACATGATCCATCAACGAACAGGAAGATCATTGGA…
99	>GFYH01014676.1TSA-Alloteropsis-semialata-c22607_g1	CGAGGCACAGTGATTACAAAGGAGCAGATGTCTAGTCTCAGTGTTTCAATGATTGAAGAAGGAATGCATGCGAAGAAAGACGTAGTCATGATGGAGATGCCCAGGCATTGTTTGATGCACGCCGATATTCGACCATATTTCATGACCAAGGAAGATTTCTGTCGTCATTCTCAAATGGCAGCAGTTAACGTTCTCGGTTACGGAACAGACCTCGAATTGCAAAATCGGTATTCGGACAAGTGTCAAGGGATCAACAAACTTGATTACAGGTTGACAGAACAGGACGGAGCGCAGTCAGAAGTCAGAGAGTGGTACCGTTATGGTGTTCATACGCGATCGGGAGATTGCGGGAGCGCTGTGATTGTACATGATCCATCAACGAACAGGAAGATCATTGGA…
100	>GFYS01016236.1TSARhopilema-esculentum-Unigene001	ACGTCCTTTGCTGGCGCGATTCCTTCCGAATGCCATATCCTCATACTTCGGACTAGGGTCAAATTTTGACCTAGAAGCGGAGATTGTGCGGCTTGTATCACAAGGAACTCGTTCCTACATATGCCCTATGCGTTGGTTAGGGAAAACACTGTCTTATGGAGGTGCGAGCACTTGTTTCAATCAGGCCTTGTGGGAAGGTTTAGAATTACACGCTATAACCATAGGTTTGTGGGGTTCTGACCCCTGCACGGTGAGAGCGGCTCTTCCCGTGCTTTTTGCTCGTGTGATGGAGGAGTCGATGATAGGGGCTCCTCCGTTGTGGGATGACGCCCCTAACCTTGTTGACTATGGTGATGACCAGTGTTTTTGTTCGTCTTGCACGAGTTATTTCGCCTCTCG…
101	>GGAI01007592.1TSAPersea-americanaCluster-32725.1	TGGGAGGCGATTTATGCCTTCCATAGCGAATTACGGTGCAACTAACAATTTTAGATAGTAGCCACGAACAAACATTATAGTAGCTCACTACGTATTGATCATTTTTACAATGACTTGCGTAGCATGAAGCGCATGCTTGTAGTTGTAACTATGTTACTTTGCAAGTTGGAGTTTACTATTTTGGATTATGAATATGTGCACTTAGTGTCTGTATTTATAGTCGTTTGTGGTTCAAGGTTTTGTGTTAGTAGTACACTTATGTATGAATGTACCTTTAGTATGAATGTTATAGAATGACAATATCGAAAGAAAAATCCTTATAAAATACAAAAATATTGTTTTTATTATTTCGATATGGTGTTTTATAGAGTAGATTGCCATGTGACCGCTCGTAGAAGT…
102	>GGCD01000483.1TSA-GlobobuliminaGloT15_NODE_484-tra	CTGATTTGGAGCGCAAAGGGAAAGTGTTTTTCTACAGCACTTTGGTTGTGGCTACAACAAACCAGACCAATCTGGGTGAACGCGCTGCTTACACAGTGTACAACCCAGAGGCCGTTACACGGCGTATTGGTCATGGTTACAAGGTTGGAGTCACCAGGGAGTTCCGTAAGCCAGAGTTCCGAGGTGCAGGGCGCGAATATGCCCATAATGCTTTGGATACTGACCAGGTCTTTGAATATTTGCGAAGGACCGGCCGGCTTCCTATACATGCATGGACTTTTGCACGACATGATTTTAACACTGGAAAGACTTCTCAAGACGTTTACACGTTTGAACAAGTTGTCCGGAAGATTGTTAAAGGCATAAAGAGCAATGAGGCAGCTTACGAATGTTTGGAAA…
103	>GGCD01000497.1TSA-GlobobuliminaGloT15_NODE_498-tra	CTGATTTGGAGCGCAAAGGGAAAGTGTTTTTCTACAGCACTTTGGTTGTGGCTACGACAAACCAGTACAATTTGGGTGAACGCGCTGCTTACACAGTGTACAACCCAGAGGCCGTTACGCGGCGTATTGGTCATGGTTACAAGGTTGGAGTTAACAAGGAGTTCCGTAAGCCAGAGTTGCAAGGTGCAGGACGTGATTATGCCCATAATGCTCTGGATACTGGCAAGGTCTTTGACTATTTGCGAGAGACCGACCGGCTTCCTGTACATGCATGGACTTTTGCACGACATGATTTTAACACTGGAAAGACTTCGGACGACGTATTCACGTTTGAGGAAGTTGTTCAGAAGGTTGTTGAAGGCATTAAGAGCAATGAGGCAGCCTATGAATGTTTGGAAA…
104	>GGFH01068203.1TSAOstrinia-furnacalis-Unigene3478	CGTTAACACGGGTAGGAAATAGAAGGACGGAACTTCTATAAAATTCTGTTATGTCCTGAGTAAGACAGCACTTATGTGACAATAAAAGACTCTGAAATAATTTAATTTTAGAATATGAGTTTTAAATGTAGTAGGTAGCTACTTCTTACCTGGTATTTGGGAGCAACCTCTATTACCTTAAATATCAAGAGGAAGGTCTAAGTGGTGCTTAGAATAATCAACACCCGAATATAGACCGTGTGCTACAGCGGGTTATATTTGTAAAGAAAATGTAGACGTCAAAGATAGGTATTGCGATTTTATATCTGCCACGCGCTTCACGAGCAACGTGAGTATCTTCCTCTTTGAAAAGCCATCTACTCGCGAGGGTCGACTAGATGTGTAAGTGGAATATAGAGT…
105	>GGGV01018265.1TSAStentor-polymorphus-SP27751.0-t	CAGGTTACCTTGAGAAACCCTTGGATGAGAAGGGCGTTGAGATCATCAAGGAGATCTATGATACGAGTGCGCAGTCAAATCTCCCGGTGCTTTTAAAGCATCGAGTGCCTACTAAACTCGGAGATTTGCAGTCAGATGTTGTGGCTGCCCAGGGTGTCGAGTTTCAGATGGACGAACAGTCCATTGATATCGCAAAACTTGTTCGTAAGAACGTATTTATTTTCTACGTGGGTGTAGAGGGTAGTGATAAGCCAGCAAAGTTAGGTTATCTTACTATGGTTTCTGGTAATGTGGGTATGATTCCTAATCATTTTCTCACTCACATTGGCAAGCTGACTGATCCACATGCCCGTAACGTCATTATGGTGAATGCTGTTGATGAGACCAAAGTGCATGCTT…
106	>GGGV01036906.1TSAStentor-polymorphus-SP7263.0-tr	TCTTATTTCTGGTCAGGAATGGAGAAACCTTACGCGAGCCAGCAATCGTGATCGCGATCACTCACTTTTGTACATTCCGTCAATGACGAATCGGTGCAAGGAAATTAGACAGTTTTTAGTAACAGAGAGTGACTGCAAGAACATTCGGAACAAGCCTGTCAAGCTGTTGGTGCCCATTGTCGGTGCCGCAACTAGAGGCTTCAATAGTCAGTTTTGTAGCCGTGTCGACCTCGTAGATCAGATATCAGTCAATTCGGACAAGCGTGAGATTATGAAGCAGACACTCGTAGTAATGGGTGCTAAGACTGTTGCAGGTGACTGCGGCTCAGTCCTTACTCTCACTACTCGATTTGGCTGCAGATTCGTTTGCGGCCTTCATTCTGCTGGTGCTATCGGCGC…
107	>GGKE01211688.1TSA-Aspidiotus-destructorTRINITY_DN6	GATGATGATTGGGATGATTCTGTACCTGATTGGGATGATAATGCGTCTAATGTTTCTGATTTGGACCCTCGCTTCCAAATGGGAAATGATTTAGCAGATAACCCGTGGTATTTCGATAATTATGGAGTCATCAGAACAGGAACTAATAGTGTAGCTGTCGCTCCGGGATATAAGAAGGCTTCTGGTTTTCTTGATTCTTGGTATGTGTCAGTTAGAAATTGGTTCGTAGAAATGCCTAGTATTGTGTTATCTGCTAGTGTCAACGTTGCTCACAACAGAGGTTGGTATGTGCCATCCCGGCTTTTAAAATATTGTCAACGAAAACTGCAAAGTGTACGCCAGGCTCCTGAGGGTTGCATGTATTACATGAATGAAGATTGGGATTATAACGAAGTTCCT…
108	>GGKQ01051930.1TSADendroctonus-ponderosae-comp805	GAAGATGATATTTCTGCTTGCACATATCTTGAAGCGATTATTGGAAACAAGGAAGTTTCAGAACATTTTGAACCAATGAATTTGAAAAGCTCAAATGGATTCCCCCTGAATTTAATTTCAAAAACTGGACGGGATATTTACAAGGTTGAAGATTCGGAAAAAGCAAAAGTCGAAGTTCTTGATTTGGAAGTTCATGATTATTTGGAAAATAAAGTTTTAGAGAAGATTGAGCTGGCAAATAAGGGAATCCGATTAGTCAGTGTTTGGAAAAATTGTTTGAAGGACGAAACTCGACCAATAGCAAAAGTGAGGAAACCTAAAACCCGTCTTTTTGTTGCCTGCCCTAGAGAAGTTACTTTTTGCTTCCGCATGTTATTTGGAAAATATAAAGCATGTTGG…
109	>GGKQ01117437.1TSADendroctonus-ponderosae-comp128	TTTTATAAGCTTTTGGTTGGGACTTCTCAGCGGGATGGGGATATTGATATTTTGAATATAGGTCAGTTGCGGATTTTGGTTTTAAATCAGCTTCAAACAGCTAAAGATGATAATAATACAGTAGATGTATCGTTGTTTATTAGGTTTGTTAATCCTTCATTCCATGGTATGAAACCGCGTACCTTGGGTAAAATTACTGCCGAAATGTTTTCTATTTCTGGAATTAAAGGTATTATTAATAATACTGCGAATTTGTTAAATCAAGTATTTCCAGATAAGCAACGGGACAATCCTTCTGATGTGATACCGCCTAAAGCTATAGTACCTTGGAGTGCTCATTCGTGGTGCATTGGAGATAAGGTGTCAGAACCGTTAAATGTATTGAGAATGCAAGCTACT…
110	>GGLC03000631.1TSA-Agaricia-lamarckiA_lam_1019-tran	CTCTACTCTTGGTCTATAAATATAGGAGTATTTTATTTTTAGGACACTTTACTACTAGTGGATAAAGAAGTAGTTAGGGGAACTCTACCTGATAAAAATTGAGTCATTTGAACCTAATCAAGTTTGGAAACTGATTTTTGCTATTAATAGTATCGCGAACGTGTAAGACATGTATTTTGCGTTCGTTTACGCTTTTAGCTCATATAACCAGTAACTTTACAATATACATCGGATTGTGAGGTTGGATAAAACGATGTTCTCCATTTGGTTGATCCCAGTTTTATGGATTAAAATCGGGATTCGTTAATGTAGCCCGTAATGCTACACTTTAGAGTACGTCCTTATTGCGATAAGGAACAAAAGCCAGACAATTGGCTCTCTATCGTAGAATATAAATAA…
111	>GGNH01014529.1TSANilaparvata-lugens-c23687_g2-tr	ACTTCTGCTGCAAAACATTCAAACGGAACCTTGAGACTGAACCAACTTTGCAGCAGAAGTTCTCTATGAACTTATTATGGTTAATAAATTAAAGAAAGCAGTCCCCATTTCAGATATGCATAGTTGCGGTATTCCATATATCCAAGTCAAAATTTTTGATGGTATTGCTAAATTATTCTGTTTGCATTGCAATTGTACACTTGAAGGTGCTTCTACACACGCTTATTGTGCCGGAATAAAATATTTAAACGTTAACTTGCCTATAATTACTACCCTCTTTACACCAAAATCTGTTTATTTTTACGGAAACAAAGAGCAAATTGCTACACTTGAGCAAGTAAGCTCTATGAGTATAGTTGATGCTATTCGTGTGTTGTATATGCGCAAAGATATATGGCC…
112	>GGNH01042164.1TSANilaparvata-lugens-c27023_g2-tr	AGCAAATGCGCCCTGCGTACATGCGCTTGCTTCGCAAGCGCGAACGCCGTGCCGCCCGGCCTACACCTGTGGCGGCCAAATTCTCGTACGAGCGCATGTGCGAGATTTTGACGGTATCTGAGGGTACCGAAACAGAACTGATCTTTGGATCAGTTCACCCTGATGACTTGGTCCCTGACCCAGTCATCAAACCCCACAGAAAGCGGGAAGTTCCTCTTCCCAAATGGAATAAGTCAAACCGCTTATTCCAGAAACCGTCTCCCAGCGGGAAGCGCCACCAGCAGCGGGAGAAGCGGTTGGCAGAGCTGGCTGCCATTTTGCGTGGAATTATATTCCACCTTAGATTGCGCCGTACAAATACGGCGTACCGCCCTCCCAACCCCATCCGGAAGGGCGTAC…
113	>GGQO01010002.1TSAEriocheir-sinensisTR105927c0_g1	TAAAAGTAATTCTCTGAGTTTTATTAGTGACCTCATTAAAAGTAACTTTTCGAGTTTTGTGAATGACCTCGTTAAAAGTAATTCTCTGAGTTTTATTAGTGACCTCATTAAAAGTAACTTTTCGAGTTTTGTAAATGACCTCGTTAAAAGTAATTTTCTGTGCTTTCTTGTTTATCACATTAAAATTAAACTTGACGTTGCCCGAAGTAAACGGGTGTGTTGATTGTCACCTCTGCAATCAAGTATTGAAGACGTACTTTAAAAATTGTTTTCCTATATTATCTGGCCCGATAATATAGTATCTCAAACATTAGATTCGACATCTAGTGTTGGCCGACCCCTTTTGTAGAAGGCTAAGACCCCGCTACTGAAAAGTGGTTATGGTGTGACCCCATTAAG…
114	>GGRD01030493.1TSAPardosa-pseudoannulataCluster-4	TCACTGGTATGATAGCTGGTGATATAAATATGCCTTCGCAGATGGCTGAACCTTTAGAATATCAGATGGATGGCGTTGGTAGTATATTAGCAAATGCGGTTCCGATTGTGGAAAAGCTACTAACTAATAGCAGTAACGATAACAATAGAGATAATCCACCCTTGAATGGTGCTCCACGATATGTGGTTCCAACTGCAAGTCACTCATGGTCTATGGGTACGGATGTTGTTGAGCCATTGCATAATTTGCGATTGAGTGGTAGAGCACAGACTTGTCATCCTGATGTAGATATTGATGAAATGAAAATAGATGTTCTCAAGCGTAAGTATATGTTATGTGATATATTTAAGTGGTCGCAGCAAAATATAAATGGTGCCCAATTGTGGTCTTACTCCGTTA…
115	>GGRD01095416.1TSAPardosa-pseudoannulataCluster-4	GCAGATAGTAAGAGCTGCGCATAGTAATGATTATACTTATGGGTCATGGGTTACACATTTTTTAATTACAACTCCTGGTTCTGGTGCGAGTACGGGTTACGGATTTATACCGGCTGAATTTGATACAACGTCAAATACGTGGGGTGGTGGTAAGACCATTCCACTGATTGCGACAGAAGTTGATGTGTCATTGGAGGATTTGGAATTCCAGGGTAATAGGGAGGAATCTTTGGCACTGATTGATGATGCGCAGCAGTTGCGATCGACCGGTAGGGGTATGCTCACATATGGTGAGAGGTTTACGGATCTTAAAGATTTGGGACGACGTTACCAGATCTATGGTTGGACGACAGTTCCTAAAGATCAAATAGAAAGAGATCCTGGTGCGTGTAGTTTTTT…
116	>GGRN01028426.1TSADolomedes-triton-DolMalecomp691	TGTGCAGATTAATCTGCACAGCACAAGCCACAAAGTTCAGTGGTCCCAATTATGGGATATAAAACTTAGTAGTGGACGGAGCGACCTGGAAATGCTCCCCGTAGAACCCCGGCTTAAACGCGCCGGGCCACTGTGCGGCCTCAGCGCCAGGCGTAGCTGGATTGCTAATCATAAGTTTGGGTCTGGGCGAAATACCCCTTACTACAATTATGAGGATCATGACTTACTACTAGTCGTTGATGACGTTAATTCCAAAACAAATAACAACAACAAACAATTCTGGTCTTTAAACATCAGGGTAGACCAATGCCGAATAAAGAACCCTAATAAGACTGACTTGATACCATGAGCTGGTGTCTGAGGGATTATGGCTTGCGTGGCCAGACAGCATATGTTAGT…
117	>GGUI01089970.1TSAPalythoa-sp.-QL-2018-isolate-Vi	TAATTTTCGATCTCAAGTGCATACGCTAGTTGTTGATGACATAGCCTGTGAGAATCCAGATAATGCTGATTCTGCTAGTTCAGTAACGGAATTAATCCGGATTTGTAACAATATACCTTATTGCCCAGATCAAGCTGCCCTGGAAAATAAAGGTAAAACTCCACTTCGTGTGAAATTTGTTATTGCAACATCTAATTCAATTAATATGAATGCACATGTTTATGGAGCTTGCCCATCAGCGATACAAAGAAGATTGCCGATAATCATCCAACCAAAGGTAAAACCAGAGTATCGGGCAGAAAATGGCAAAAATTTGGATCCTAGTAAAATTGATGATGCTGGAGCTTTCCCTGACTTATGGACTTATGACATTTTTGTTGTAGATCCTGTCGAGCTTGA…
118	>GGUI01134242.1TSAPalythoa-sp.-QL-2018-isolate-Vi	TTAAAGCTTTGTCTAAGGCTGGTGGTGAAGTTTTTCCCGTTGATAGAGAAATTCTTAGTCACGCCATAGAGGATGCTAAAGTTAAATTGTTTGTTCCAACCTCTAGAGATAAAAGATTGTTGTCACTGGATGAGGCTGTTAAAGGTGTGGAAGGAGATCCTAATATTGAAGCTATAAATAGGGCAAGTTCTGCTGGTTTTCCCCTTAAATTAATGACAAATCAAGCCGGAAAACATGATTTCTTAGGTAAAGATGACTTTGTCATTGATGAATGCGTTGTTAAAATGGTCAATAAGAGATTTGACAGCGCACAAAAAGGTGTTATTTTGCCAACCATATTTGAAGATGTGTCAAAAGTTGAAAAGCGACCACTTGAGAAAGTTGAAGAGGTTTCTACAA…
119	>GGUI01143194.1TSAPalythoa-sp.-QL-2018-isolate-Vi	CGGGGGTAACCCGGTAGCTCTTTCGTGAGGTGCCTTTGGCATTGTTTTTACTAAGTCCACATCCACACACCTAATAAGTGTGTGCTGTGGCATAGGAAGTCAAGATCGTTATCCGTGTGCACAAACATACGCAGACGACACTTCCCGCTATCTCCAACTGCACTCCAGTTGGACAGGTGTGGTTATCTGACACATTGTAGTGTGTCACAGACCGATATAGTGAGATCTATCATCTTCTCCCTGCACGTGGGTTCACGTGACCGTGATTGGTAATCCGATGAAAGTATTCCTGTGGTGAGTAACACCAACCGTAGTGGGTAACACTAGCTGGAACTGCTCACGTTCATATTGATTTAAAAACACTAATGACAAAAAGTAATATACGAGACAGCAGTAATA…
120	>GGUI01160348.1TSAPalythoa-sp.-QL-2018-isolate-Vi	GAGCAAGAGTACTGGGACGGTTACAAGAACCAGCGAGTTGTTGTCTACGACGATTTCGCTCAGATTGTGGATTCTGCCGGGAAGCCGAACCCTGAGTTCATGGAGCTCATTCGAACTGGCAACCTCGCACCTTACCCGTTGCACATGGCCACTATTGAGGAGAAGAGCAAGAGCTATTTCAACTCACGCGTGATCATCTGCACCTCCAACGTGAGTGTTGATCAGATTCGCCCTGAGTCCATTGCATGCAGGGAAGCTGTACGCAGAAGATTTGACCTCGTTGGAGAAGTCCAAGTCCGACCTCAATTTGCCCGAAGGGGTGAAGATGGAAAGATTTACCTGGACAGGAATAAAGTGGAACGCATCACAGGATCCTCGAAGCCGTCATTGGACGTTTAC…
121	>GHAU01384507.1TSAPecten-maximusTR94825_c0_g1_i1-	CGTGTACGCATTATTTGCGTACACGGAGTTTCAAGGTAGTTGGCATTTATTTGCCCATATAGAAGCTAGGTATGTCTTTTCAGACCAACCTATATACTTCTTATGATACTTTCATTCGGCTAGCTGTAGCCACTCTATACGAGAGTTTAAACAGCACAACCCCACCACATGCCCGTGGTAGTCTACAATGTTTTTAATTGATTTGTAGGCCGCTCTTTTTGAGCGTATTTAAACGGATTTTAATAAGGTTTATCAATTCCTATATTATTATTATCCCTTCCTAGTCATTTCTTAATTCACGACTAGGTCGCCTCCATACTGGAGGCGCTTTTGTTTCGATTTTTCGAGGAAATCTGTGAATTTTTCCATATCGAATTATCAACCCCCACAATATGTTAT…
122	>GHDD01177862.1TSADesmophyllum-pertusumTRINITY_DN	TGGTTGCGTCTTAAAATCAATGAATTGTACAATAAAGCAAGAGAATTTGTCAATAATCATCCTATAATAACTGCATTTGGAATGGCAGCAATTGTTGTTGGAGCTTTGTATAAAACTCACAAAGCATGTACTGCCGAAGATACTCCTGATGTAGATATGGATTGGACTCCAGATAGAGGAAAACATAATCAGAGAGCTGGTGATAAGAGACCATGGCAAGGTGAAGGTGGTGGTTCTGGCCAATCTGAAGAATCGCAAAGGAAGATGGAAAAGCGTAGGAAAGGTAAGAGAAGTTGGCGTCGTGAAGATAAAACAAATGTGCAACCTGAAAATGATGGTTCACAGAAAATGTTTGATAAAAGTAAAGTAAGTAAAGCTTCGACAAGAGATGAGAAAACT…
123	>GHEY01000530.1TSA-Gymnoprosopa-sp.-milt015-isolate	CGTGTGCTCTTCCGATCTAGATTTGACATTTGTGTAAAAGTTGACAGAGATGGCCGAGGTCATACGAATGCATTTGACCCCTCTCTATATAAATTATCCCGATTTGATATGATGACTGGAATAGAAGAAGCAAGTATTACTTATAGGAATATGATTGAAGAATGTGTGAATGCTTATTTTGGTAGAAAGAATTTTGTAACAACGATTGAGAGTTATATTGATAGTTTATTTGCAGCATCAGAAGAGACAGTAAATGAAGAGACCCCTGCAACATCTCAGGCTGGTGAAGTATATGAGTTAGCCCCAGAAGAACCCAGTACATCAGGCGAACAACAGAAACCTGAAATTAAAGGAATTAAGAAGACCACTAAAGGATTAAGACGACGAGATTATTTCCAA…
124	>GHGV01062942.1TSAPseudopleuronectes-americanus-s	CTGTATTGGATATACATTATAACCAGTCGGATCCCCCGTTAAAGGACTTGTGAAGAGTTTAAGAAACTCAGTTGACTTACTCACAGTCGTGCTCGTATCGCATTGTAATACCAAAGCTCGTACCGCTTCGTAGTACCAAACGTATCATTCAACAACTTGCCCAGAGCGTATTGAATTGATATTAACCAACGAATAGTTTAAGAAACTAGGCTTATCACCCTCGATTAAACAACAACTAAAACAACTAAAATGGGAGTTCTTAAAGACCCGACTTTCTGGGATTACCTCCCCATCAATAAGAGGGTACAACCCTCTTTTGATACAAAATGTTCATTTCCTGAACAAACACACAAATTGTGTGTTCCCTTAGATGAAACTACTGACAAGTTAATTACAACC…
125	>GHHR01178108.1TSAHolothuria-scabraCluster-123863	CGCATACGCGTATGCGTATGCGAGGATTTCATGTAGTTGTCTCTATTTTGGAGACACAATTGGTGGACGGGGGTCCGCCCCCGTTACACCGTTTGCCGGAGTTCTGGGGTCAGCCCCAGTTCTCCGGACTATTAGTATTTGTATTTTATATATTTTCTTAACCAGGTATCGAAAGTGTTAAACCAGCTTTCACCCAAATCTTGGGAACGCCATTACCCCAAGTCGTCTTTTGACGATGTTTTGAGGTCATGAGTGTGTATGGCGCATGCAATGATTGATGAACTCTTCGGAGTTCTTTCCTCACCCCCCAACCTACGGAGATTAATAGGTGAAATCTGCCCTGCTAGAAGTATAACGAAAACCAGTGTTTACTAGCATAGTTTAAAGCTGTCCGATCAT…
126	>GHIW01011744.1TSADreissena-polymorpha-Dp_JP-B_gp	TCATTTATTGCTGCGGCCGAAAGGCGCAACGCCAACTCTCACGAGTTGGCATTTTGGGGAGTTGATCCCCTTTTTGAATTATTTTTAAACAGACTAGACGGGCTCGATAACTAAAGGGCCCTTGTGGTACCAGGAATACTTTCGATGCAACGAGAACACTTGTTGACAAAATAATTCAGAATAAAAATCAACGTTAGATACACGACACGTTCAAACCCTCCTTTTTATTTGTTACAAAAACATAAAAAATACATGTATATCATATGTAGCGTTTATATATATTTAGAAAAATTAAAAATAGGAAATAAAAATAGTCTTTTACCCATTGTGGGGTAGACACCTTTCATTGATTCATTGCAGGAATAGTTTTCACTGCCCAAAATGATTGTATAACATCGC…
127	>GHIW01014888.1TSADreissena-polymorpha-Dp_AZF03_g	ACCACGCATAGCTTCGAGCTAGTGATCAGCTTTTTTTGTATTATTCTATCTTACATTGAATGAGCTGGATGCTCTAAATGAGCATCACTTGTTATGTAGGCCTGATAGTCTAAGAAGTTGTATTAAGGTTTTTGGCGCTGATAAGCGCTATTGAATATATACCCCAACATGTTCGTGTGTATAGCTAACGATCCGAAAGGATATTTAGCACAACATAGTAAAATATCACACTGATCTAGTGATTTTTACAAATTCAATTTATAATAGCCCATAAATTGTCTTATTTTCCGCTGCTTTTTCTGCGGATCTCCGCAGTTTTTAGCTGCGGTTTTCTAAGGATAGTCATTCCTGATCGGAAAAGTTTTTAAATTTAATAATCTATAATTGAAGTGAAATCTT…
128	>GHIX01007600.1TSADreissena-rostriformis-bugensis	ACGTACGTCATTTTCAACGATCCTCCTATCGATAAAGGTCTCCTGTTGATTCGCATCTCTAACATTTGATTAAGTTCTGTTGATTGCTCTGCGTCTAACATTTGGAGGGAACACATCTTAAACAAACAAATATTTTTATTCCACATTTAATCTATTTTTATTATTTTATCCCTTCTCTTTACAGTATAGTTTCTCTTTGAGTGAACATAAAGCAGGTAAACACCCTCTTCCTCCAACTTGTCTCATATCTTACGTAAACTACTACTTCTCCTTCTTTAGCCTGCCTTAACCTAGACATAAATTAATCTCATCATTAACCTGCCTCAATTTAGACATAAACTAATTCTTTCCGGCCTGCCTCTTAACCAGAGAGACATAAACCGAACCTCAGCCTGCCTT…
129	>GHIX01019464.1TSADreissena-rostriformis-bugensis	GGAAACTTGACTAGGTCTTAATGGTTTAATTTCCTTTATCATAGGATGTTACAAACTCAATGTTATTGAAAGATTATACACGCAAGATTACTTCGTGTGTATATGATATTCGTACTTTGACATCTTTGCTCCTTAGAGGAAAAACTACAGCTGGATTGGGAACGGTTTGATGGCCGATATTGAAATAAATATCCCATTACAGGACATTATTTGAATCTATCAACGCTTGTCTGTTCATAAAAGAGAGCCTAGAGAACTCTCGCAGATAGTTGGATTTAGAGTATAGAGCTTGATATGAAGCTCGGGGAGACCCAGTAACATATATATTAGGTTGTGCGTAATATGCAAATATTACGTACGAGTCAAGGTGACCTGACCATTCAACTCATACGAGGAAAG…
130	>GHIX01037611.1TSADreissena-rostriformis-bugensis	CGTACAGCTTTGAGCTATTGATCAGCTTTATAACTGTTTATCTCTCATTGAATTCGAGGATGATCTCGACGATCATTTACGGGTTATGTTGGCCTGAAGATTGTACAGTTTGATTGAGGTTTTTTGCGCTTAGCAAGCGCTAATATGCTAAACTAGTTTAGTTTATGGAACCTGTGGTTTTTGGTTCCGAAAGGTTTTACACTTGCATTTTGATACACTGATCAGGTATCTTTTGCGCAATTTAACTTAGTATGGCCCCTAAGTTATCTTATTTCCCGCCGATTTTTTCTGCGGGATTCCGCAGTTTTTTATATCTGCGGTTTTTAGGGCTCCGGCCCATTCTCCTATGAATTTTAGTTTGTTGATATTTAAAATTCAGACGTTACTCGAACTTCGACT…
131	>GHIX01038116.1TSADreissena-rostriformis-bugensis	GTGTATAGCTAACGATCCGAAAGGATATTTAGCACAACATAGTAAAATATCACACTGATCTAGTGATTTTTACAGATTCAATTTATAATAGCCCATAAATTGTCTTATTTTCCGCTGCTTTTTCTGCGGATCACCGCAGTTTTTTAGCTGCGGTTTTCTAAGGATAGTCATTCCTGATCGGAAGATTTTTGAATGAATTGCCCTATAATTGAAGTGAAATCTTAAGTGGAACCCGGCGCGCCACAACTACGACTAACTAGGATTAGCCGGATTTCTGAAAAATGAGAGAGAAAATGACTTTTAAAACAAACTAAAACGTAAATTTTCTGAAACGCTCTCATAATAGGAATGAACCCTTTTTCATCAATACATTTAGCAACATGTCCCCTCCTAGGTAAT…
132	>GHIX01038829.1TSADreissena-rostriformis-bugensis	AGTCCTATCTAGGAGACCAACCAGTAGAAATAAATTATATATATATCATTTATATGATATATATATATTACGTTTTCTACTGGTTGGTCTCCTAGATAGGACTTTAAGCAATTCGATAGCTGCAATATGATTGCGGCCTAACACCTGGAATATGTATTCCAGTTATATGGATTGTGACAGTTCCGGGGAGTTCGCTCCCCAAACCCCAGCCCGATGTTGCTATTAAAACAATCAATTATGTGTTTTTTTTATATATGAAATATTTGTCTTCTTTATATTATTCATTTTGTCCGACAGTTTGACACCTGTCTTTGTATTTAAAATAAAAATAAAAATAAATAAAAATAAAATATAAATAAAATCCTTATCGGTTGGCGATATTGTAATAAAAAGAAAATA…
133	>GHIX01046498.1TSADreissena-rostriformis-bugensis	TTGATTATGGTTTTTCGCGCTTGGAGAGCGCTAATACTCCAAACATGTTTGTGTATGAAATCATCATAATATGTATATAATTGTAAAATGGATAGCCAGCTTGAGAGTTCCATATTCTTTAAAATTTATATATAAAAAGTAATAAGTAAGTTTTATCTTACCTCTCGAAAGTTTTTATATATATGTAGTTATTGGATCGATTATATATTTTATTATGTTTAGTTTTGAAGTTCCATAGTATTGAGTACACTGATCTGGTACTCTATACGAAATTTAATTTGGCATGGCCGCCAAATTATCTTATTTCCCGCCGATTTTTCTGCGGGATTCCGCAGTTTTTATAATTGCGGGTTTTGGGGCTCTGGCCCCTTCTTTTTAAAATTTAATTATATTGTAAAG…
134	>GHJD01025978.1TSAOratosquilla-oratoria-c83694.gr	GGCATGTGTAGTAGGAGTAATGGCGTCTTTCTCGTAGGACGCACTATGATTACCACTGCACACACCATCATCAATCCACCACATATTGACCCGATCGAGTACCTGATTATTCGGAATCCCTACTCTACTGAAGCTGCTATCAAAATTCCTATTGACCAATGCAAAATTTCACAAACTTTTCAACTGGATGGCTCTCCTGTAGACCTGGCTCTTGTCTCTTTTCCTCCTGTTGTTCCTAACCGACCACGCATTCTCTCTAAATTTCTTGGCTCTGATGACATTGATCTGCTAAAAGAAGGAGACTTAACCTTCTCCGGCTTTTATGAGATCAATGGCAAGACCATTGTTCAAGAAAAATACCCTTCTAGTTTTGCTGTCTCGACCAAGACAACAGAATAC…
135	>GHMY01004529.1TSAHaematobia-irritans-KB-B23-166H	CCCTTCCGTCTGCAGGGCAATCACAGACAAAAACCCTTCCGTCTGCAGGGCAATCACAGACACAAACTTTTTATATAAAACAAAACTTTTAATTTAATCTAGGTATTTATCCTAGTCACTATTCTTCGTAGTGTTATAAGGTGAACCTTATATGTAAATTAACGCGGAAACATTAGCAAATGATATTAAATGGAAATGGTCTCCCTAGGTTTTGACTCCCTAGCATTTAATTAGAAGAACATTTGTGGTATTGTTACACGCAAAAGCCGTACCAATTGTATGATTTCTTATATGGGTTACATCATAACAAACTCATATACGAGCTAAACTCGTTAAAATTAAATTTCAGATACGTCGATGGCGATTAAGTTACATTCGAACACACGTGCGTGCACTTCT…
136	>GHNI01193516.1TSAParis-polyphylla-var.-yunnanens	GCGATACGGTCTGTTTTACGTCGACTTTGCTGATAAGAACAAGCGAAGAAGAAAATACATAATGCCTATAAAGCTGGGAGTCGGATTGTGTTCGTTGCTACGAATGGAAATCTGGTGCCAACTATTGCGGCATTGTTGTGGGCGAAGGCGTGCAAGATTGTGTGTACGGGAACTACTGCGTATGGTTTGCAGAGATTGATGGAAGTCTCACCTGCTTGTCAGCTCTATCCAGAAGTAGAGCGTTTTTTGGTGTGAAACTTTGTTTTAAGTGTGTCAGCGTATGCTCCTCCCCATTTTGTGGGTTTTTAAGGAGGTGTATATAGGGTCACCCTCAAAAAAAAAAAAAAAAATACGGCCACTGCTGGCCGTCACTTTTTGCAGCGCGCTTGTGTCCTTGCT…
137	>GHOY01141846.1TSAJasminum-sambac-c39585_g1-trans	CGAGAATAGAAGCTGCGTATAAGTATGCGTATGGTGGAGCCGGAGTTTGTGGATCCATTTTAGTGTCAGGAAATAAAATTATTGGTATGCACGTTGCCGGTAATGGGACTAATGATGGTGTATCAGAGCCTTTGGTTAGGGAAATGTTTGAGGACATTACTATATCTCAAGGTCCTATGTTGTGTGTGCAAGATGTGGATATGTCGAAATTGCATATTGATACTAGTGTTGAGGAAATAGGCGCTTTTTCTGGACCATTGATAGCGCATGATTCTGGTGAATCTCGAATTGAACCTTCTTTGGTACATAATCAGATTTTTGAAACAATTTCTACACCCGCACCGTTGCATAAAAATGATTTGCGGTTGAATAGTACTCGTAACATCATGTTGGAGGGAG…
138	>GHUB01150915.1TSA-Gloydius-intermediusTR89146c0_g1	CCGATATAATGGTGTTTCAGCTCCCCATAATCGTACCTCCTGGTGCTGATTTGTTACCACTATTTTGTGACAGTCAGCAGTTGGCTAACACGACAGCCATTACCGGGCGATTGTGTGTGCCTCATGATAAAGGGTGGTCGGTGTATTGTGGGGTCGCACGAATTGAAAATAAGTCGTTGTCATACGACTGTGTCCTGGATGAGGTACAAATTGGAAGGTGTTGGTCTTATGCTTTTGACACCTGTAAGGGAAATTGTGGTAGTATCCTATTTAGAAGTGATAAGACCAATGTCGGCAAAATTGTGGGTATGCATGTAGCCGGCCAAGCTGATGATAGTTTTGGAATTTCATCGGTGCTTTCTCGCGAAATGCTGGAGGACGTTTTGAGGAACTTTTCGT…
139	>GHVU01040171.1TSASiedleckia-nematoides-isolate-W	CCAAGATGCTGGACACAGCAGTCACCCCTATAGTTTCTTTGGGTGTGGTTGTTGATGCCGCTAAACAACTTTACAAGCCCCGTGCTGAGGATTACTATTTTCGAAATGGTAACACTCAAATTGAGGCCGAGTTTGGTCAAATGTCGTCGAGACCTCCGCGCCATGTAAATGGTGCTGCGCAGATTAACACGACTTTGTTAAAGTTCAACACACCCAAGATGGATGTACCTATCAATCTTATGGATCGTGCGGCGAACGATTATTTACGTGGCAATACCCATTTGGGCAAGACTTTGGCAGATGTAGCTAGTTCCTTTGAGGTGGCTACGCCAGGGTTCTTTTCCGTTCGAAGCCTTCAACAAGCTTTAGATGGGGACCAGACAGGTGTTGTGCGTGGTA…
140	>GHVU01090819.1TSASiedleckia-nematoides-isolate-W	CCCAAAATTAACTTTATGAAAATATATAGCACAATAGCATCCTTTGAAAGATTCAAGAGTGGTATGTCTAGTATAATTACTATTTTAATCAACCTAGTTGAAAAAGTAGCTAATTGGGCTTTAGGACATGGCATTGTTCCTAATTGTGTCTTTTCTTTGACGGGTAATAGTGATATTAGAGAGTTTTTTTGATGAGATGGACCAAGCTTTCAACGATCTTAAAATAGGGAAAATGGAATACAACCATTGTACCTATTCATATTTTTGTGATATGAAAAGAGATTGTGAGGACCTTGTTCTGTCCAAACAGAACTCCGCTTTTACAGCATTGATCACCAGAAGAATATCTCGTTTAGATGAATTTATCACCGCTTTAAGACGCAAACAGATAGGTGTTGA…
141	>GHVU01166392.1TSASiedleckia-nematoides-isolate-W	AAGAGATTACCGAAGTCGGTGATTGTGGAGCCCTTCTTTACGCTGAATTAGGTGCCGGGAAATTTATTCTTGGTATCCATTGTGGTGGAGATGCGCATGCCAGTGCGGCAGCCAATATTCTTACAAGACCACTAATTCAGAAAATGATGGAATCTTTTGATCGCCCACTCATTATTTCTGGTACTCCTAAATTGGAAAGCCAGAGTGCTCCTAGAGAGGTGACAGCGCTTAGCGCATACTCTCCCTTTGTTTTTATGCTAGATGGCAGTGCAAAGGTTTATGGATCATTCTCTGGTTTCAGAGGAGGACGGGATTCCGAAGTCGGTCCAACGATGATTCGAGAAGAATGTCTTAAAGTTGGGTACACGGTAGAACAGGGTGCACCAGTGATGAAACACT…
142	>GHVU01180641.1TSASiedleckia-nematoides-isolate-W	TAAGAAAATATATAAAATATTTCTAAAAGATAGCATCAAAGCTCAATCTACCGAATCAATTCCTATTCCTAGGGAAGAAGTTGGTAAAATGCCTGTACCAGATGTTGATGAAAGATTCAATCCATGGTTTAAAGATGACTATCAAACTACAAATTTTGATTACAATCCACTTGTAGCTTCATATAAAGGTTTAGATTACTCTGTTGTTAAAAATAAAATTTTACAAAATTGTTGTCATTTGAACATTACATATGAGCGTGAAGGTGTAGATAAATTAACTCCTACCAAGGCTTTTTGCATTGGAGGAAATAAATATATCTTAAATAATCATGCATTGCGCACTGATATAGAAACTTTTAAAATTGAAATGTTATTTTCCAGTGATAATACTGGAGTTAC…
143	>GHWQ01003725.1TSAPhakopsora-pachyrhizi-cultivar-	TGTAAGAAATATTTTGAATATGATTTGGAGAGGGACTTCCCTGGGCCATTTACTCTGGATGCCAGCTGTTATAGAATGCAGAGTCCAGGGAAGATTGACATAGAGCTGGTAAGTTGGACTGACCATGATGCGGAACTCCGCACTCGCCCTTTAGTCATTGCTGATCCGTTTGGCGAGGATAGATATAGAAGGGAAATTCCCCGATATATTCAATATGGCAGACCAGCTCAACTCCATGATTGTGGTGCTATCTGTGTGGCCAAAATTGGAGGTCAACATAGAATTGTTGGCTTAGTCATTTCCACAGATAAACACAATACTGGGGTTGGATTGTTACCGTCGGCGCTTCACATGACAACTTGTTCCCTTTCCTATGTGCCTGAGGAATGGGAGGAGGCG…
144	>GHWQ01003726.1TSAPhakopsora-pachyrhizi-cultivar-	CAAGGTTCCCGTTACTTTCAAAACTCTCTTTTCCCCTTATAATTGTCTACTGAATTTGATTTTGTTTTGTTTCGACTTGTGCGAAGATGGGCTTTACTTGCCCAAACTCTGATTGTCTCTACTCACGTAGTGAGTGGAGCAATCGCGCCCTCCGCGAGGAGGGTCTTTATTTTAGCATGCGTTGTCCTGGCGCATGCTGCGGAGCAATGTTGGTCCGCAAGCAACAGGAACCCGAAGCTGTGGATAGCGCCACAGCACCCCGAAAGAGGGTGGATAGCGCCACCCCAAAATGTTTATGCTGGCTTGCCAGCATGGGGCCTTCCCGGTGCCCCAAACACTCCCAGGTGCCTTTGGCACCAAAATCCAAATCTACGCCCACAGTGGTTGTAGTTTCTGCTT…
145	>GIAU01345275.1TSALucifuga-dentataTRINITY_DN88628	AGAAAATAATGTATGCAGTGTTTTATACACTGCATACTCTATATATATTGTTTTCTGATATTCACATTCACTTCTCTTCCACCGGGATTGACTAATGTCCGGTTTTATTGGGTATTGTCCCCATGATTGAATTGAATTTGTTGCTTCGTGCTCTTGTATTTACCTCACATACGATGCTGCCTATAAGTTCGCAATCCATGCGGATTGCTAATGTCGCACTCGTTCTGTATTGCCAGATGTTGCGAACTATAAAGTACAGGATGTGTTTTAGATACTTGATATTTTGTTATTTTGAAATCCACCGTGGTTGTAAATACACGGCTTGTTGGGTATTACCCCATGTTTCTATATAACACGAAGACAAGAAAATGTAGAAAAAGTTGTTTTCTGTAGGAGAGA…
146	>GIBQ01043269.1TSAIxodes-holocyclus-iho_visc_g171	AGAGTTGCGGTAATTACTAAGCACTTTATTGAGAAATTTAAGTTCTTGAAGGATCAAGGCTCCGTAGTGTTTTTTGTGTATCGACAAAAGAACATTAGATTGAAATTCATGTATGAAGAGTTAAAATTTGTTGTGACAGAGGAATCGTCTATAGCTCTAGTAGAGTTTTCGAAGACTATGAATAATTTCCGAGACTCTCGTAATCATATTATTTCTGTGAATGATTTGGCATATTTAACCTGTGAAGGTCGCGTTTTTGAAGTGACTCAAAATGAATATTATGTTAATCCTGTAGTTTTTAGTACTGAAGAGCATGTAGAAATTTGTGGAGCAGAGGGGATATCGGCTCAATCTCTCCCCATGTGTTATTCTTATGATTTTGCGGGGCGGGGTAAGTGT…
147	>GICG01000094.1TSA-Austropotamobius-pallipes-isolat	AGTATGACAAACCCAACTTCGCATAATGCATAAAGCTATTGAAAGTAAGTGTATGTTAGGTAGCTAACGACTAACTTATACGCTTCTCACCCCATTCGAATGCAACCCTTTCTTACCATAACGCTTATGCAGTACAATTTACAGATTTTATCATGCCTTCTTCAGCTAATACATCCGCCATGTCAGCATATGCTTTCTATTGTAATTTCCCTAAGCAGGAAGAAGCCCTTCTTTATTCTCGATTTATGATTGAGGATACAGATCTTCCTACTGAAATTGAGCGTTGGCTTGATTCCCTAGATGATACTTGTGTTGAAGATCATATTAATGATTGGAAACACTTGGTTCACCTTTGTCCTACAGGTTCTCGTCCCGTGAAACTGTGTTCTTGCCTTACGC…
148	>GICP01034216.1TSAPisum-sativum-subsp.-sativum-cu	TGACAAAAATCAAAGCCAGTTTACAATATGGTCGTACTGAAGTGCAAATAGTGCTGTTGCCAGGCAGACGTTTCTTGGGGTATAGCCATTTCTTTAGGGAATTGAAAGGCAGTTTGATGGTTCAAATACACACTGCTAACAAAACATACTGGCATACATACAAGGCCCAGAACATGGAATATTTTGATAACAGTGAGTTATGCCTTTATACAGATGGGTCCTTGGAAGATATACCAAGTTCATGTTGGGATCTGTTCTGTTGGGACTTTGAAAGTAAGCAAATGGACTCTTTTCCAGCTGAGTTTTTATCGTGCAAGCCCGCAGTGGGAACTGGAGCACCGCAACCACAATGGGCACCCATAGAAGTTAAACTGCGAACCAAAAGCTTAGAGATCAGAG…
149	>GICR014606912.1TSAmarine-plankton-metagenomeTRIN	ATACACAGTGTAAGTTAGATTATTTGGCAGTTTTTGCCCTAGTAGACCTTCGACGTCATTTTGGGCAGTTTTGCCCACTATGACCTTCGACGTCTATTAGATTGTCTGACACAACCAATGTTTTATTCTAAGTATCGATCGTGCTAAACTAGCGGTCACCTATTTGTATTTTGGAAACCACAACGATGGTTGTCTCAATTGTATTGAGATAGTCCATGTCCTAGTTTATTCTAGGGAATTTTGGGGAGCTACCACTCCCCTTTTGTATATTATTGTATAGTTCATTTATTTATTTATTTGTATATTATTTGTATATTAGTACAGTCCATTTAAGACTATAAACTTCAATTATAAAAATGTATAATTTGTAGACTTGTATTTTAGAAAGTCGCCTATGGA…
150	>GILA01075585.1TSAPatella-vulgata-isolate-L1_2_1-	CTTAAGGTTGGTTTTTCTAATCCACTTCTGTGTGTGTATATCGATAACAGATTGCATTGTAAATCGGAGGTGCGATTCTTTTTGAAGATGAGTTGGTGAAAAATTGATTTGTTGACGACCACATCACATGGGTACATAATTTTATAGTGGTACAATTGCCGCTGCGGCTAGAACTTCGTGAGGAGATGCCCCAGTGTGTGAACTTTTGGCCCTATAAGATTCCATGTTGATGCAACCGCCCCCGGACATTCTTTTGCCAAGTCGTGACGTCCCAAAGTGTCTATAAATGATAGAATTAGTAAAAGGTAATTGACAATTATCGTTGACACACGGTTTACCGTGCTGTAGGATTCTATCAACTTTGGAGTAAGGCGTTGTGCAAAAAGCTGGTAAACTAGC…
151	>GIMC01027734.1TSAMacoma-calcareaTRINITY_DN2441_c	AAGTTTATGAAATTCTTAGATAATGATTTGGTGGTTTTCACCAGTGCCAGCCTTCTCCCGAGAAAAGAATTGTACAATTTTCTACCCAAATTTTGCGATGAGAAGGGAAGATCATTCAAAATTTATGATCAGCGTTACTCGCTTTTAGGTAGTGGTTCATCAACAGTTTTAACCAATTTGTCTTATAATAGTGATGATGGTATTGCTATTTCTGGGAGATTTATGGAAGCTGTGCGCTCTGATAGACCTCCTATGCGTGGTGATTGTGGTGGAATAGTGCTTTCTGAATCTAATTCAGGTTGGTACATTTCTGGTATACATTGTGCTGGAGCTCCTAATGGATCTAGTAACAGAATGATTATTACACAGGTGGGACAAACGTTATTTCAATTTGAGCCT…
152	>GIQJ01019157.1TSAOrobanche-cernua-var.-cumanaClu	TTCAAACGTTTTCTCCCTGATTTTTACGATGACGCTTGTTTCTGATCAACTTTGTTCTAGTTCCTCTCTGGAGCAGTTGACTATGGTCAAATGCTCCTATGCTTTCACTCTTGATCCTTTGGATCAAGAGATTTACTCCACCCTCTTGGGTGATATCCTCGACATTGTTGGGGAACCTGTGGCCAGGAGGCTGGCCTTTGTCGAAAGGCAAAGGGCTAGCCAAGTCCTGGCTAGACAACGCAATCGTAAGATTGCCGCTGAGCAGCTGCGTGGAGCTGCTGAAGACGCCGTACTGAAGCGGCGTATGCTCAAGAACATGCTTCCTGGCCCTAAGCCGGAAGCTGTTCCCATTCCTACCCCCCTAACTTGGGAGGAGGAGATGGTACGCGACTATGATCG…
153	>GIQJ01067913.1TSAOrobanche-cernua-var.-cumanaClu	CAATATTTGTACGCATGCAATCATCCAAATTTTGGAATGGATATGTAGATCAACCAGTTATTTTAATTGATGAGTGGTTGAATATTAATGACCCAACAATGTTAGCAGAAGCTATTAATGAGCTATATATGTTAAAATCATGTGCAACTTTTATACCAGAACAAGCAGCAATAGAAGAGAAAAAAGCGCGAGCTTCACCTAAAATTGTTATAATATTGTGTAACGATGCTTTCCCAAAAAATAGATTATCAAATGTAGCACCCCACACAGATGCAGTGTTTAGGCGTAGAGATGTTGTAGCGCATGTGCAGAGAAAGCCAGATTATAAAGATACTAATTTGAGGGAGTTAACACCTGAAGATAGTAAAGCATGTGTGCATATCTCCGCTAAGTTTTATA…
154	>GIQL01008789.1TSASpondylis-buprestoides-isolate-	CAAAAATAAAATATTTAAAAAGATTTAAGGCTATAAATTTTCATGAATTTGACAATTATTTCTGTATTTGCCCTGATGGGATCGTCTTATCCCGTGGCCGCATTGATTGGACATTTTTAAGGACGTGAGTTATTGTGTAGCGTTTGATTTGAACTTGTGCAACTTTGTTAATGGTAACATCCATGCTGAAGGAGTAACGACCCTGACGCGACCAGCGGAGCCGTATAAGATATTTAATTGTTAATGTGATTGTGTAATAGTTAATTTTTGGGCCGGGTAACCTGTGGACCCAAGAGTTCTATTTAAATTATTTTCTTTTCCATGCGAATTGCATAGATTGTGGGAATTTTAGTATGAAATGAAAAATAAAGGGCTAACATACCGTAAGATCGTGAACCC…
155	>GIQZ01263987.1TSA-Charonia-lampas-isolate-Jeju-isl	TAAAATTATATTTATCCGATACACCATGCGATAGCATTAATTGTATTGTACGAATAAGTTCTCGTTGGTCCAAACTTGTAGGAGAATGGATACCTAAAGGCATTTTGTACAATCCATGGTTAATGTCTACTAATTATTGTCCCGTTATTTCACATGCTATTAATACTCTATCTAAAACACGTAGGTTTATCGCTTCTCTCCATTCATGTATAATTAAAACTACAAAATTCTGTCTTTATGAGGTTATATATAAATCATTCCATTGGTTAGGTACTATTACTGCAGGTATGGGCGCCTTTTTATCTGGCCTTGCAGGTATTTTAGGTCTAGTCGGTGCATTTAAATTATATAAATCTCCAAAGCCCCAATTAGTAAGTTCCGGTGATACAACGAAAAACA…
156	>GIRI01459339.1TSAcoral-metagenomeTRINITY_DN80013	ATGCAACACATACACACTCAGTTTGACGGACCTATCCGTAAAATAGTCCTACATTTTTGTAGTCGCTCCCTACCAGGCACTACAGCCTGTCGCACCTTAAACAATTACAACACCACCTATTTTGATGATGACTTGAGAATTGCATTACAAGCAGCCCTATGAAAGTTTCAGTACAGACCGCATTTGGAACCTAACTTTCTAGTCGGACCTTTTAAGACCGCTATACTATGTCTAGATCCTTGTTTTGACATTCTGCGATAAGATTACGATTATGATTTTGATATATGAATTGACCGCTCGGAACACGTTTTAGCTTCCCGAAAAGTTACAGTACGGAAGTAGTGAAATAAGCGTGTCTCACATAACATTATTTCTCACTGGAATTAGCAACTCCAGCAG…
157	>GIVF01000394.1TSA-Chinavia-impicticornisTRINITY_DN	CATATACGAAAAATATAAGAAAAATATTTTAGTGCTAGACGCTAGGTTATTAGATAAGTTATTTAATCTTTATAAAGAAGGAAATAGGTTTTTATGTACCCCAGCTTTTAGGAACCAATCTCAAATTATAGTTAAATATATTAATCTCACTTATAATCTCATTGACAAAGTTCCTATTTCACAGAGAGGTGGGTACAAAAATTCTCTTCGTCCCCCTCCTGCTAGTCTATTATTATTAGGTGGAACGGGTGTGGGAAAAACTACGGTAACTTTTCCTCTCACTACTGAAGTTGCTACTAGAATTTATTTAGAAGAACATGATGGGGATATTACCGACGAAGATATTGCTTCCTCTATTTATGCGAGAAATTCCGAGCAAGAATATTGGGATGGGTACAC…
158	>GIWY01114190.1TSA-Argiope-argentataContig12646-tra	GGAGGCGATTTATGCCTTCCATAGCGAATTACGGTGCAACTAACAATTTTAGATAGTAGCCATGAACAAACATTATAGTGGCTCACTACGTATTGATCATTTTTATAATGACTTGCGTAGCATGAAGCGCATGCTTGTAGTTGTAACTATGTTACTTTGCAAGTTGGAGTTTACTATTTTGGATTATGAATATGTGCACTTAGTGTCTGTATTTATAGTCGTTTGTGGTTCAAGGTTTTGTGTTAGTAGTACATTTATGTATGAATGTACCTTTAGTATGAATGTTATAGAATGACAATATCGAAAGAAAAATCTTTATAAAATACAAAAATATTGCTTTTATTATTTCGATATGGTGTTTTATAGAGTAGATTGCCATGTGACCGCTCGTAGAAGTCC…
159	>GIXL01022605.1TSAIxodes-ricinusGXP_Contig_22863-	TAAGAAAATCTGAAGAATAGTAAGATTTTTCTTAAGCGATTTTCAGAGTTTATTAAGGGTCTAGAACGGTAACGCAGTTCATCCCCCTTAGTTTTTCTTTTATTTTGTTTTCTCTGAAGATTTTTCGTTTTGAAGTAGTTTCTTACTATGTACTCTAAGATGCAGAAGAAAGCTGCTGCTGCAGTGAAGCAGCAGGTAGGTGCCTCTTGGAGAGTTACTCTCCAGGAGATTGAGCGTGGGGTCGAGTATGACCTCATTTATTTTTCTTTTTCTTTTGTTTCTTGTCGTTGGGTGGAGCAATTCACTCAAACTGTTCGAGCGGCTACACGTCGCTCCTTGGCCTACAAGATTGGCGATTTGTTGGCCAAGAGCTTTCGAGAGCTCCTCAAGGAGGAATTT…
160	>GIYN01338167.1TSAPorites-astreoides-isolate-pori	TTACAGAGGCCGTTCAGTAAGAAACAAGATGAGGAATTAGAGGCGCAGATGGATACTGAAGATATGAAAATGTTATTACGAGGAACTATGACAATTTTAGCTAGTATGCTGGCAATTAATCCTATGAGAGGAGATGTTAAGGTTATGCTTTCATCGACGCAGAAGCTTTCTGAAATATCTAAAGCAATAAAATCTGTTGAAAATATTTGGAAATTTATTGAAAATCTGTTTGGCGAGGCTTTAGATAACCTTTTACATTCTATGGGATTGGAATCACCTACAAAATTTATAGAGAAGATTAATTCTGGTGTGATTCCTTGGATGGAAGAGATTGATATGTTACCAGATACTCTTGAGGTTTCTATCCATAGTGATTATGGTTTGGCGCAAAAGGTTGTT…
161	>GIYN01338169.1TSAPorites-astreoides-isolate-pori	TAAGGGTAAAGCAATGAATTATCCTAAGTTTTTGGATTTTTGTTTGAAGAAATGGCAAAATATGACTAAGCAAGATAAGGCTCTTATTGAAGATCTTCCAAATTGGACTGGTAGTACTTTGGAATCATCTTTTGTTGATCTTGATGAGGTTCATACAGAAGCATTGGAGGCTCAGGCTTTCTTTGGTCGTGAAGAAAAGAGTGATAAAATTACAGCAGATGAGTTATTTTTGATTAATTATGCTGTTGATGTCGATGATGAACCAGTTGAATCGTGGTCCCAAGTTATGAAAGATAAGTTTTGGGAGATTAAGAAAAAGACTACAGAGGTTTCTAGTGAATTTTATATGAAATTTAAGAATGAAGTTGTCAAGTATCATCAGAAATTTTTGGAGAAGTA…
162	>GIYN01527332.1TSAPorites-astreoides-isolate-pori	GTTGCGTATAGAAACGCGCAGCGTCATACCGGTGTAATTCCGAGGCCCACCAGAGCTATATCTCGGGTTTGGGGCGGTGATAGAACTGTAGCAGGGGCTTATCACGTCCATCCTGCCATAGTCAAAAAGAGAGTGCGCAGGACCTCTCATTTCGCACCCACTATTAAATTTCATATACATGGTGAGTTGCCGGTTAGCTTGAAACCGGGCGAAGTAGTCTGCCATTCCGTTAAGGTAATAGGGTAGACTTTAAACTCAAAAGGCATATTCCCAGCCTATAAGGGTCTCAGTTTGGTAATTTTACTAAATTACCGACACTTCAGGTATACGAAGTGAGTATACCCAAAATCCTTGTACAGGTACTCTGAATCGTTAGTCCACGAGACGGCTTTAGAAAAA…
163	>GIYN01527337.1TSAPorites-astreoides-isolate-pori	CATTATGAGAGTATTGGCGACGCCAATGATTTGGAAGCTCAATTTGGTCCTTTTTCTCGTACTGTTGTAGAGTCAGATAAGATTTCTGAGGAGGAATTGTTTCTTATAAATTATGCTATAGAAAATGAGGATGAGAAGCCTCAAGAAGATTGGAAACAATCAATGAAGAATAGATTTTATGAATTGCAGAAGCAAGTCAAGCAGAAGTCCTCTGATGTTTATGATAAGGTAAAGGAATTAGCCTTAAAGCAGTATGAGAAATTTAATGAATTGCATCCATGGTATAAAATTGGTCTTGGTATAGTATCTGTTTTGGGATTTGTTGGCACGCTGATGACAGCATATCATTTTTCTCAAACTGATGAATGTGTTAGCGAGTCTTCAGTTTCTGGTGATCAA…
164	>GIYN01527338.1TSAPorites-astreoides-isolate-pori	ATTTTGGTAGTTTTTGAATGCATTTCGAGCTCTTCGATTGCATCAAAGATGAGAATATTGACTTCCTTTTTAATTGATTTTGAATGGACGACCTGTACATTGCAGGAGTATGCAAACGTCTTGGCTCAAGTGTTAAAAAGACCGTTCAGGAAGAATGAAGAAAAGGAAGAAGAATTAGAAGCTCAATTTAGTTTTGACACCGATTTTGCCAAGAAGTGTATTCAAGGTACTATGGTAGTTATGGCAAGTATGTTAGCTATTACGCCAATGAAGGGAGATATTCCGATTAAGTTATCTTCAGCTGCAAAGTTGACGGCTGTTAGTAAGTCAATTAAGACTATTGAGGGAATTTGGAAGTTTATTGACACCATGTTCGGAGAATCGCTTAGTGCTTTGCTT…
165	>GIYN01527339.1TSAPorites-astreoides-isolate-pori	ATGGAAATTCAGGAATTGGTAAATCGACCGTTCAGAATTTTATTGTGAAGGAATTGATGATTAAAATGAAAATTGATTACGATCCCAGTCGTGATATTTATGTTAGAAATGATAATCAGGATCATTGGGATGGGTATCATAATCAACCAGTAGTTTTCTTTGATGACTTTCTTCAGTCACGAAATCCAGAATTGCGTGTTGCTCAATTGAATGAACTGATTCGCATTAATAATACAACTGCTTATCCATTAAAGATGGCTTCGTTAGAAGATAAAGGGAATACTCGGTTTACGTCAAAATTGGTTGTAATTTCATCAAATATAAATTTTGCAGATAATGATCGTATTTTGAGAGAGTGTCTAGAATGTCCAACGGCAATTCGACGTAGAATTCATGTTT…
166	>GIYN01527340.1TSAPorites-astreoides-isolate-pori	GTTGCGTATAGAAACGCGCAGCGTCATACCGGTGTAATTCCGAGGCCCACCAGAGCTATATCTCGGGTTTGGGGCGGTGATAGAACTGTAGCAGGGGCTTATCACGTCCATCCTGCCATAGTCAAAAAGAGAGTGCGCAGGACCTCTCATTTCGCACCCACTATTAAATTTCATATACATGGTGAGTTGCCGGTTAGCTTGAAACCGGGCGAAGTAGTCTGCCATTCCGTTAAGGTAATAGGGTAGACTTTAAACTCAAAAGGCATATTCCCAGCCTATAAGGGTCTCAGTTTGGTAATTTTACTAAATTACCGACACTTCAGGTATACGAAGTGAGTATACCCAAAATCCTTGTACAGGTACTCTGAATCGTTAGTCCACGAGACGGCTTTAGAAAAA…
167	>GIYV01012968.1TSALeucetta-chagosensis-breed-spon	GAAAAAACAAAATAAAAAATAAAAGATAGTTGAGTTTACTCAACATAAAAAACAAAATAAAAAAGAAAAACGAGTTGGATGAATTGTGGAAGTAATCCAACCCAAAACAATAAAAAGAAAACTTTACTTAATCACATGTTTTTGTTCTGGACTTTGAACCAGACATTTAGTTTGTACATGGTGTATTTTAACAAACTACGGTTCAGCATAGACCGTCAACAATTTGATTGTAATGCTAGATTGTTAATCTCTTGATCTATCAAAACCGGAGATTATGTTTTAGTTGAATGTGTACATTAAACACATTATTACACGTATTCTTGAATGAAAGCAGGTGATGCTGCTACTGATGATAGAATGTGTATAGACAACCGTTTTTTAGCCGCTTTATATGTGTAT…
168	>GIYW01014409.1TSANeopetrosia-compacta-breed-spon	AACACTCGTGATGCCAAACTTTGTGTTTGTTGCGACATGCCCCCTGGTTGTTGCAATAACGTGCAAGGAAAGGTTTCACAGGGTATTTTATCCTTGTTCTTGACTGGATTACTTTCCCTTCTGTTTTTCAAAAGATTCAGGTCTTTCAGGCGTGTCGTAAAGTTTTGTTCCGACAGAATATTTTTCGACAAATCTACTGCGATTTACCATTATCTCAGTGATGTTGTGGACGAGACGTTCACCAGAGAGAATTTTGTTTCCATTGGCGAACAGGTGCAGAGGACACTCACCTCGCGTAGTTTCGTTGCTTTCGCTTCAGTAGTGGCCTTTTTGGCTGTTGTGCGTAAGTATATGAAGACACTTGAAGCCCAAGGAGGAATTTCGTCCCAAGAAGTGGGA…
169	>GIYW01030869.1TSANeopetrosia-compacta-breed-spon	GATAACTTCTCTTATGTTGATAGTTAATCTTATTGCTTATTATTTCATGATCATTAGTGGAATTTTTGATTTTGAGCATGAGAAACAGGTTGACGTTAACGTTAATATGGAAGTTGGTTTTGTTCGAACATTCAATTCATATATGATAGGAATGGGTCGCATGGTAATACCAAATGAAGATGTTATTGGCCCAATCAGATTGTGGTTTTTACTCTTCATTTTTTCCGCACATGCGTACTTCTACGTTGCCTTATTAGGCAACTGGCAGCAACATATGTGCACTCGCCTTGCAACACGACGGGATATTACCCAGGAACTTTTTGCATCTTTGCGGAAATCAAAGGCTGCACAATTCATTTCGTTTTGTTTAGTAGGGAAAATTATTTATAATATTGTTAC…
170	>GIYW01037200.1TSANeopetrosia-compacta-breed-spon	ACAAGCTCAAGGATTGGCTAGTAATTTCCGTGCTTACATCCGAGGTATTAATGGCCTGGGATTTAAGGATAGGGCAATTCTTTGGACTCTAAAGAATGCTATCAAAAATGCTAGTACAGAGTATTATATGAAGCTGAGTGCCTATACCATTAAGAACCACAAGAAAGGTGTTTATCTTGTGGCATTAGCACATAGACAGCATCTTGAAGAAAAGTTGCCAATTACTGTTCGAATAGTGAGAGAGTTGTTTTTCTTTGCTATTGGGCTAGCTGGGGGCATGTTTGTTCTTAAACTCATGCGCTATTTTGCGTCTTTGTGGTTGCCACAATCACAAGGTTCGGTTCCCTCAAAGGACTCATTTGAAGAGGAGTTTTTTAATGATGAAGTGCCACATAGTCA…
171	>GIYW01043431.1TSANeopetrosia-compacta-breed-spon	CACTGTACACGCAATTTTATGTTCGTGGTGAATGAATTGACTTCACCGTTGGCTTGCTCAATTGACGCGGGGTCCATGCGAACCACATCGCTACAAAACCAAATAAAGTAAATAAAGTAAATAAAGTATTATTCCGAGAGCTTGCATATCACACGAAAAATAAATAAAAATCTAAAAATAGTGATATTGTGAGTTTCTCCCTTCCAAATCTGTATTCTGATTATCTTTAGACCTATCTATCAAGTCGGATACTAGTAAGAAGTTGCATTAAGTTGCAAACGGGTTAAATCTTCTCCCAATTACCAGGTCTACCGCAAGGATGATTCTGTGAGGGGAAACAAGGTAAGACATTGAAAGCGAAAGCTGTCCTCTGCCGAAGATTTTTCTGGGCTTCCGAGG…
172	>GIYW01043762.1TSANeopetrosia-compacta-breed-spon	GATTATGAAATTTGCACGAGTAGCAAATATTCAAGTTTCGGAATTTGATACATTTGATGTTGTTACTAAGTTTGTTGACACTATTCTTTTCTTTTTGGAGGGAGGTTGGCAGTATTTGACCGGTGAAGATATTACTTTTCTTCACAATGGTATGAATTATGTTGAGAAAATAAGAGAAGCTTCAAAGTTCTGCGACTCAAATAGGGAAGCTTCCCAGAGTCCAGTAAATTTAGTGGGTGATGGTAGTATTGACAAGCTTTTGAGGGAATCTGATCATCATTTGTCGAATATAGCAGAGATTTTGCGTGTATCGCTAACTGCTGATGATAGATTCACAACAAATCGTCAATACAACTACTGTATGAATTTACATCGAGATTTGGTTAATATTAGATCTCG…
173	>GIYW01054779.1TSANeopetrosia-compacta-breed-spon	ATGGTTCTCTCCTGCAATATGATTGTGTGTCGTTTCACCGCGACACCCGGCAATCATACATATTCATTGCAGATCTTGTTCTGCTCTTATTTTTACGTAGATATAGACGTGTCGAATAGGGGTAGAACCCCTAATCGCATTTGCTGTATTTGCTTTTAAGAGACCTATAGAATAGGCATTAGCTTAATCTATAGATTATAAGATTGTATATTAATATGATATTTAGTCACCACTCCGGAAATTAACCCGTTCCCAAGTGATGACCGTATGAATGAAATAGTTGTGGCTACTATTTCGTACGTTTATGCCGTCACCCCAGAGAGTCAACTCTGTAGTAAATCAAACCCTCTGTAGAAAGTTGTAGCAGCCTGTAAGGATGAGCTGTGTTTCAATTTGTCT…
174	>GIYW01060896.1TSANeopetrosia-compacta-breed-spon	GCAGTGTGAACCGACGCCAGATCACGCTTTGTTAGTTCGCCCAGATGACCGTATCATGAAAATATACGACAACATGTTGGCGTGTTACAAGCGTGATGAGCGTGCCTATGCCCCCTTTGTTGCTCACCTTAAGGACGAACCCCGAGCTCAAAAGAAAATTGTTGCTGGGAAGACCAGGGTGTTCACAGGAGCGCAGTTTGCCTTGACGATTTTGATCCGGCAGTACTTTTTGCCCATTGTCGCTGAAATGTTGGAACATCCATTTGTGTCGGAAATGTGTATAGGTCAGAACCCACATGGGCAGTTTTGGGAGGATTTATATAAACACATGTTAAGCAAGTCAGGCGGAACACATGCGATTGACTTAGACCATCCACATTATGACAAATGGGTCCCACT…
175	>GJFB01014231.1TSAIris-dichotomaCL_Unigene_044729	TTTTGATACTGAATGCGACCAATGTAAGAGAGATAAAAACATTTATGATAGAGTTCCCCAATCAGCCCACCAGCCCACAGTTCCAGAGTTAATTCAACAGTTAGATAACATTGAAGCCAAGTTGTTAGAAAGTAGATTTAGTGCAGAAGTAGAGTCCCCAACGCGCGTTCAGCATGCTAAGAAAGAGCCAGTTATTGAGTCTTCAATGAAAACAGAAGTTAAGAAGAAAGAGCCAGTTATTGAATCTCCCATGCGTGCAGACATCAAAAAGAAAGAACCAGTGATAGAGGCCAACCAAATTGTAAAAAATACCTCCAGTGACGCAGAAACAGAATCCCCCACCCGTGTAAATTTTGTAAATAAAACAATCAAGTTAGAATCTCAAGAGTCAGAAGACTC…
176	>GJFB01056493.1TSAIris-dichotoma-OP_Unigene_01030	TCACAGGTCATGGCACTTGTTACCAAAGCTTTGGAAAAGCTGATAGAGTTGCACAATTCAGTTGTGATGTCTGGATCTAATACCACAAGGAAATCACCTTTTATGGTCTTTTTCACAGGTGCTTCAGGCACAGGGAAAACTTCGGTTGTGCAGAGAGTCGCAATCAATTGGTTGCAAGAAGAACAATTAGGCACAAATGAGATATACTCACGCAATGGGCAAGATCCTTTTTGGTCAGGCTACAAAAGGCATGCAGTTGTCACGTATGATGACTTTGGTGCTGTTCCAGGTACAACCTCAAATGAAGCGGAAATCATCAATGTGATATCAAGGAATCCGTACGCAACGGTTATGGCAGGATTGGCAGAGAAAGGCATGTACTTTGATTCTAGATTGGTT…
177	>GJJC01024876.1TSApitcher-plant-inquiline-metagen	AACGGTAAATCCTTTAACGGCACAAATGTTCCTATTTTAAGTAATCTTATTAATTTGTGTAAGCGTAATAGATTAGATGTTAAGGAAGATCCAAATTCTGTATCTCATGTTAATAATTTAGGTAGTTATTTAAAACATATATTATTTAGATATGCTCAGGAGAAATATATGGCGTTGGCTACCCCTGGAGCGAAGAAATTTGCAGAAGCTTTGATTAAGACTATGCATCCGGGAGTGGACGCTAGTAATATGGATCCTGAGATTACGTCAAAGTATTTTAGGTTATTAGGAGTAGCTGCGGAAATGGAGAATAGCAGGTATTTTGAAACGTTTAGAGCATTCTTTAGTGATATGAAAACGCTTGTATGTCCATTGGTTTTATTCTTTTCAGAGTTTGGT…
178	>HAEM01085576.1TSABragasellus-molinai-contig-comp	CATGGTGTATCATTTGTGGTTACCTTGTGACTTGTTATATTAATTAATCAATCTACTTGCAAGGTGTATCATTTGTTTACCTTGTAATAAATCAAAACAATCAATAAATCACTGCTTGTTAACCGACAAGTACATTCAATCAATCAATCCTTTTGTTGACCATCATATCAACAAAAACAAATATATTACTTTTAAGGAATTTTGCACTTAGTTGTGTGAATTTTATTACTGTTTTCAATAGTATTTACTTAATTGTACGTACTATATCTCTTCACAAACTTACGTTTATAATTACGCGTTGCCTACTCCAGTTTTTATAAATGTCTCTTTCGGCTCAAGGTGTTTATTATCCAAATACTTCTCTGCCCACTTGTGATTCTTCTCCTCCTGATATTTCGC…
179	>HAEU01010596.1TSAProasellus-coiffaiti-contig-com	CATAAAGATTGGAGCTATTGGTATAGTCTCTGCAATAACTCTAAAAAAGATTTATGATCTACTACGAACATATAATGTGTTGAAATTCCAAGGTAGCGAGTGTAGAACTCCTGAACCTCAACCAGATGAAAAACCAGAAAATGAATGGAAAAAACCATACATGTGCCCTGTACCTAAATCTACAAAAAGTTGGACAACAACATCTACGGCCCTTGCAAAGATGGTGTCTGACAATTTGGCATATTTTGAATACACTGTTTCAAATACGGGTAGAACATATTGTAGTTGTGCTTTCCCATTGAAATCAAATGTGTGGATTATAAATAACCATGCCCTCGAAGGAGCTGATGAGTTAAATGTTAAATTCGTGAGGCATTCACCTTTACTTCAAGGAGGAAA…
180	>HAEU01072720.1TSAProasellus-coiffaiti-contig-com	CAGAGAACCTATACCAGTATCAATGCAATCTAGAACAACCACACATCAACAATTGGTGGATAAGTGTGCAAATGTCACATCTTATATGTTCTGTGAAGAAATGAATACTGGGAAAAAATTCGCTTCTAATGCTTTCCCTATAAGTAGTAATTTGTGGTTGATTAACAAACATGCAGTTGGCAATGAAGAAATACATGCTACTTTTATAAGGAGGGATCCTAATAAAGTGGGTAGTAATTTCAAAGCCATTCTATCACCAGTTCATATGGTGCCCATAGAAGATACCGAATTTATGTTAGTTTATGTACCATCGGGAGGGGACAACAAAAATATGATACCATATTTACCTCTCACACGTCAAGAAAGAGCTTGTGCTGCAACTTTGATCTACAAAGATGA…
181	>HAMY010017018.1TSAdecomposition-metagenome-conti	CGTGATTGCATCGTCCGCAGAGCCGGCGATGAAATCTACGGCCAGGAGAACACCGCAGAGTCGGTATCTTCTGACGCCCTTGGAGCCGAGTCTCCTCAGGGTCGTAAGCAAAGTGCGAGCGAGGGTTGCCCTTACATCACTGCCGAGTCAGTGATGGAAGAATCCCCCGTATCAAGACATTTCTTGAATGCAGGTGGCTTCACCTCAACTGCCGAGTCAGTTGAGAGGGAGTCTTTTGTGTTTGAGGATGTGGTTGTTAATGATGATGGAAGACCTCGTTGGGATTCCACCAAGGATTTTAAAGATCTCTCAGAGCAAGATAAAGCCACGCGGCTTTTGGAAACTCGAGAGATTTTAACCAGAGGGACCCTAAGGGGTCTCCCTTTCAGACCCGTGGAG…
182	>HAMY010061306.1TSAdecomposition-metagenome-conti	TACAGAAATGAATTATTCTGAAGTTAAAGCTAGAGATTGGTCTAAAAAGGTTCTGTATGTCTTAGCTGGAGTAGCAGGTAGTGCGTTATTATACAGCTATCTCTTTCCTGAAAAGTCGCAGACTTTGGCTACTCCTATCTATCGTGATGATGTAGATCCGAAATCTATGCAGACTGCTAATCATCGTACAGAAATGAATTATTCTGAAGTTAAAGCTAGAGATTGGTCTAAAAAGTTGGAAACTATGCATTTTGTTGATCTTGTTACAAACGGTGTGGCCTTCTCTGATTTAAGTGTCAGAGTAAGGAATCAACTTTTTAAAAGTAAGCTCAGCTTCCCTGGTGGGCATCATCCTGATGTAACTTTTCTAGTTCTTAATCCTAGTCATTTAGTGTTTAA…
183	>HAMY010089359.1TSAdecomposition-metagenome-conti	TTGTACCAAACGAGGATTGGAAGCATTAGAACTAATACGTGCAAATAACACCATGCAAATGCCTTTACATATGGCAGAATTAAATCAGAAAGGCAATATGAGCTTTTCATCCAAGGTTGTATTGATGACTTCGAACCCTGCAAAGGAGCGAGGTACTGGCATATCAACGAATGATGCATTTTGGAGGCGACGCGATTTAGTGGTGCAGGTTATACCAAATCCATTGTATTGTAATCGTTATCAAACTGGATCAGAAATTAAATTTCGAGTTGATCAAAATAAAGTGTATCAACAGACAGGAAAAGCTTATTCTTATAAAATTTATTTGTTTAATGTAGAAGATTCAGAAACAGGTGAGGTGATATATCATGAAATTGATTATATTCAATTGAGGAAAAT…
184	>HAMY010090675.1TSAdecomposition-metagenome-conti	GGTGTTAGCGCCAAGAGGATCATGAATTACGATGAATGTATAGAGTTTTTGGTAGCAGCTTATCATCGCACGCAATCCACTGGAAATGCGTACGTTAAGAAAGTTGCTGATATGCGAACGGAGATGATTGAGGCCCGCATAGCAAAAATGAAGATGGATGAGGAATTTAAATCTGTTGATGGGCATGTTCTTAAGGAAACTGGCACGCGTTGTAAAGCTGACGATGAGCCGCATTGTTATGCTGCAACTAGCTCCAATGTGGAAACTCAGACGGATTTGAATCCATCAAATTGTGGTAAAACGTTTTCATTCGTATCACCTGATGGTGTTGAGTATAAGTATGATAACGTTGTTGGGTTGAGAGAGAAATGTCATGTTGACACGATTCGTTCCCTTGCA…
185	>HAMY010090863.1TSAdecomposition-metagenome-conti	ACCCTGTTGTTAAGCGCTTTATAGCACTTACTTCTTACTTACTTGTCCATGACATGTTGAAAAGTTTAGGTGTAGATTTTAAATGGTGTGAGTATAATGAAATGGAAACCCAAGCTATGAAAGCTAAGTTCAGTTCAAAGAAGGGCTTTGTGCTCTGTGTTCTGGACGTTTCTTTATTCATTGTTTAACGTTTGTATCAAGTATACAAGACTGGACAATGGTCCACTTTGCTGCATTCAGGTTCGACCTATGAAAAATGGTTGGACACTGCAGAAGCTTTGAAGCGTCAATCTCTGCTGTTAGCCAATCCTGGCGCACATGGTTTTACAATTTATGAGTTTATTTCCGATCTGAAAAAGACGATCGAAGAAGGAGAAACCATTAAAAAGTTCCCTGTCA…
186	>HAMY010090900.1TSAdecomposition-metagenome-conti	GGAACAAGCTGTTTTTGGGGATGAAGAAATTTTAAACTTGAAGTCAATTGATATACACACATCTGACGGAATGTTTTGGAAAGATATGCCAAAACCTGCCGGTAAGAAAACAGGCAAAAAAGCCTGGATTGACTTAGATAAGAAATTTATTCATCCTCAACTTCGTGCTGCTGTTGAAGAAAGAAATAAACTAGGGATCAACCTTACTATCCCTACTACAGTGTTTATGGACTGTAGAAAAGACGAAAAAAGACCACTAGAAAAAGTCTTAGCTGGGAAAACCCGCTTATTTTCAAGTGGGCCTGTTGATTTGTTGTTATCTATGCGCATGTATTTTGGTGCTTTTGTGGATTGGTTTACAACCAATCGCATCTACAATGAATCCTGTGTAGGTGTTAA…
187	>HAMY010091608.1TSAdecomposition-metagenome-conti	CCAAAAGTTTTTTTCTTTTGAGGATGCTGTTAAAGGAGAAGCTGGAGTCCCATTCATGGAAGGAATTCCTAGGAATACCAGCCCTGGCTATCCATTTAATCTGGATTCACCACCTGGAGCTAAAGGAAAATCACATTTCTTTGGCAAGGAGGGTGATTATGAATTCACTTCAAAATATTGCATCGAACTTAAGGATCGAGTCCTAAAGATAGAGCGAGATGCCAAGTTGAGAAAGCGAGGCCTGCACGTCTTTATGGATTTCCTGAAAGACGAACGCAGACCCTCAGCGAAGTCCGATGCGTATAAAACACGCATGGTCTCAGCTTGTCCACTTGATCTTCTTATTGTTCATAGAATGTATTTCCTTGACTTCGTAAGGTGGATCATGGATAATCGTAT…
188	>HAMY010092018.1TSAdecomposition-metagenome-conti	TGTACTGTACACTCAGAGTGGTACGGCCCATGTTTTTGGGAGTTTCAAGGGATTTAGACCCAAATTGACATCGAAAGTGCAACGGACATTGATTGCAGACGCCTGCGTCCGCCATGGATATGTGGAACGCTATGGTGCCCCTGCGATGGGTGTGATGCCGTACTTCAATGCACTACAGGACATGAAAGACCCAGTCGTTGGAATGGACACCGACATCTTGAAAGAATGTGGGGCAGCCCTCTTGCATGAGATCAAACGTGATCTCCCCAAGGGCGAGCTCCAGAAGATGCATGTTTATGATAACGACACCGCCCTGAACGGTTATCCAGGTGTGAAATACTGTGACAAAATGAATCGCAACACGTCGGCTGGTGCCCCTTTCAATAAGTCTAAGCGTTT…
189	>HAMY010105212.1TSAdecomposition-metagenome-conti	AAGACTGAAGGTATAGCTCCTGATGGTTTATACAATTCGGCTTTCATGAATACTTTGAAGAATTTTGACAAAGGAGACTTTCCGATGGAATTAGGTCGTTTATGTGCTCATAGTTACTTAAACGATTTTATTGGTGAAGGTAGAAATGTCAAATTGAGTCCAATGACTTTGGATGAAGCGTTCTTTGGCATTGATAATTTTGTAAGTCGGATTCCTTTTAAAACCTCAGCAGGTCCAGTTTTACGTATGTTAGGTATTAAAAATAAATATGATCTTTTTGACCCCGAAGAAGATGAGTTGTATAAATACCGTCTTAATCCTGAAATTGTCAAATACGTAAATGAGGGTATAGAAAACTTGCGTAATGGTATTGCTTTGATTCCCACTTCTCAGTTTGTA…
190	>HAMY010175971.1TSAdecomposition-metagenome-conti	TTGAACCCTTCTCTCGGCGGATATAAGAACAAGTTTTCACTTGCAACCATACTTATTTTCTGGTAGATTTTGTCCATGATCAATGGTCCAGCAGGAATTTATTGATTTGATAATTTCTATCAATTTATTCTACTGGTACATTCATTGCGTATTCTTAATAGTTACGTCTTGAACCCATTGATGATTCTTCAGTTTTGATCTCCCCTATTAGAGCGTGTGTGATCCTGATCGTGGAGCCATCTTTTGGTGTACTTGTTTGGTGTAAGTCACCCACTTTTCGAACAACCCTTTTTCTTAGTTGAAATTTTGTTGCCCTTATTCATGATGAATAATGAATTTGTAGGTTTTACTATGTGTGCTCTTTGCTCTTTTGAACATAGATATATTTGGTATTTTTCT…
191	>HAMY010197067.1TSAdecomposition-metagenome-conti	ACGTCTACTCCGTGGGGAGAGACACTTGAGTACTGTTTACCGTCTGATGACGTTGATCCTACAGTATCTCCTTCTGAATTGAATGTTAATGTTTTTCAATTCCCCGATGGATCTTCTTATTCCTTTCTGCATGATTCTATATCTTCTGGTATAGCTTCTAGTGAAACAATTCCTCCTGGCCCGCTTACAACGATAAGGGTACAGGAGATAGTTGAATCACTTCGCCGTGCTGAAAATGGTAAGAAGTCGAAAGTTTTTTAAAGCCACTCCCCAGAGTGGTCTTCTTCAATCCTTATTTGGATTCCCTCATGAAGATGTCATTGAAGATTTGATGGAAGAATGTCAACAGCTGCGTGAAGTAGTTGATAACAAACTTCCTGAGGTTACTAGTTATGCCGA…
192	>HAMY010396234.1TSAdecomposition-metagenome-conti	CATATATAATTAATATTAGAAATAATTTAACTCATAGAGTAGAGAGGATTTTTAAAGATTTCAATACTATGTTGCAATGGGTTTCTAAACGTTGTGCTTCGGTGCATGGTAAGGAAATAGAACAAAATGACAATGTTGCAGATTATTGTAAGAAAGTTTTCTCTGGTCAAATGACGAGTCAAATGGCAAGTGGAGATGAAGATTATTACGATCCCATGGAAATTCCCTGTACATGTTATGATAGGGCTGAAGTTGAAGTTTACCATGAGATGTATGGAAGGAATAAGTTGCGCTGTTACAAAGACGTTAAAGAATTGCTTGCTGTTGTTCAAACTTGGAGTGAATGGTGGGATAAGCCAAAAGTTGAGACTAAATTGAGAAAATTTCTTCGTATATTTA…
193	>HAMY010497125.1TSAdecomposition-metagenome-conti	GCCAAGGGTGCGGTTTCTATGAAGCCACACTTTGTGTTTATCACAACTAACGTGAAGGAACTGCATGCTGCGACCTATTCAGAGTGTGCTGAGTCTATTCTACGTAGACCAAATCTACACATCACGATGCGAGTCAAACAAGAGTATGCGGACGTGAACGGTAGACTACGTAGAGATGGGGATCCTTACTTGCACAACATGGACTGCTGGATCTTCACCATTGAGACATACTCACCCAATGATCCACAACAGATCAGGGGATTTGTCGTAGTGAAGGATGAAGCTGGTAAGGAGTATGGTGCAGTGGATTTCTGCGATCTCGTCAGATACTTTGTGCAGGACGCCAAACGTCATCATGCTAGGCAAGATGTGTATGTAGAGAGAAGTCGATCAGCACAC…
194	>HAMY011033087.1TSAdecomposition-metagenome-conti	AAAAACTTAAGTCTACTCTCGATTCCACCTCTTCTTTCATCTCACAATATAACCCCATCTCTGATTTCAACTTCATTGATTCAGTTAAATCCGCATTCCAAGCAGTCATTGCATACTATAATTCCCATGCCTTTGAGATAAATATTCTGTTGGCTGGCACTACCTTCATAGCCACTCTCAGTACATTTTATTCCCAACTCACTACTCCTCTTCATTCTGCTAATCCCACCTCCGATTACCACGACCCTCAGGTATTTCAAAGTGATGTTCGCACTAAAACCAAACAACCACAACGTTCCCGTCGCACTGTCGTAAGACCTGCCGCTAGGTTTCACCAAGGAAATTTATTTTCTAAAGAACAACCTACTCACGAAGAAACTTACCTCGACATGTTGACCC…
195	>IAAD01013993.1TSAPogonomyrmex-californicus-RNA	ACGTAGAGACTTTTATGTCTCTACGTACAATTGAAGATAGTTTAAGAAACTAAATTAGCCGGAGGATAGCGAGGCCGGCTGTAAATAAGCTCTATCCGCCCAGTATGGCACGACTGCACACTGCCCGTTGATCTGGACGATCATTAGTATATAAGTAACACGATATTTGTCGACGAAACCACTTTAGCCAAATGTTTATGATTACTCTATAACGACAAACAGCGAAAGACTGTATAACCTTTCAAAACCCAACGGATTACGAACCTTAAAGTAACTATCATAGATGAAGTCTAGTAGTCTCCCAATATAGCCCTGAAAAGCTTGAGGGACGTGATAGCTCTATTTTAAGACGTGAGGCTTTAAATTCTGATAAATACATTACCTGAGAATTCCTCTTCG…
196	>IACV01125630.1TSANilaparvata-lugens-RNA-comp695_	TAAGTTTTCAAGAAGAATACCTTTTATGTAGTTGATAGATTTATCTGTCATACGTTTATAGGTTTCTTCAAGAATAATTTAGATACCCCTTTTGGAAGTGCACTTAATTACGTGCTTGCTACTATGTTAAGTCCGTGCGCCTGTTGTTAACCGCAGCACGTACGTCCTTTACTTGTAACACATGTTTTTAATGTGGGCGAGAGAAATTTAAAACCCAATTTCTTAATAGATGTAACGTTACTTTATGTCATTTAGTAATATTCATCTCCAAGTCTTAAGTGCAAAAGTTGTCTAGAACAAACACTTAAGCAACCAAGATTTTCTGTGCAAAAGTCATCTAGAATGAACACAGAATTTCTCCGGACAATGACATCCAACCCTAAGTGTAATAGCGAAGTG…
197	>IADH01013711.1TSA-Adoxophyes-honmai-mRNA-comp27277	TGGATGACTCTAAGAAAACCCCCAAGAGAACATTGTTGTCGCCCTAGGAGAAATCCTGCGGCGATCTCGGAAGAGGATAAATTCACCCCCCCGCGAAAAACCTAGAGTTCTTCTTTCGAGAAGGTTCTATACAAGTGTGTAATAACAATACGTATAGATACAACAAGAATTCTAGAAACCCCCTGTCCAGAACTGAGTCTATGATATGGATGACTCTAAGAAAACCCCCCCCGTGCCGGGTACTGTGCGTATACCGCACCTTACCGCTGCACTTAAAGACAAGCTAAACAAAATCGACAACTACCCCGTGATTGTGGAAACCGAGGACAACTGCTGTGTGAACCTGACCTTTGACCGAGCCCAAGCAAGCTACCTCTCATTTGCTGCCAACTTAGCTAC…
198	>IALW01037272.1TSAOctonoba-okinawensis-IDV#2814-m	GTTAGCTGGTTCAAACGTTAAGCGTGGTTACAGTAGTTATCCCTCTGATTCTGATTGGTGGTCGCCTGTTAATTTTTACTGTAGTCCATATCCTGTGGTTGTTAAAGGAGAAATGGATGAACGGGAGAAAATAGTTGCACCACCAGCGGAGCCCCAACGGACTGCTACTCAATCATCAGCTTCAAAATTAGTTTTTGGGGAACAATTTTTGGATTTAAAGGATTATTGTCGTAGATATCAACTTTATTCAAGTGGGGTTAGAAATATGGTATTCAGTAAAAATTCAAATCATAGTATGCGTAATTTAGTTATAAAGTTCCCAATTTTACCTCAGGGTTTAACGTTAGATCTGGGTAATAAAGCCTCCATTAATGAATATTGGAATCGTACTCGGGAGGG…
199	>IAST01011935.1TSAOctonoba-varians-IDV#732-mRNA-I	AGGAGGGGTTAGGTCTTCGAGATTCTGCGCGGATGTATGTAGCTGTAAATGAGGCATATGGTGTCGCGGAGCTTGTAAATGACGGATTATCCGTGATTGGAAATGTTGTTCAGTGTGATGACTGTGGCCTACATGATATTAGTCCAGAATTTATAAGATATGAGCCAAAAGTCTTGCCAGTATGCCACCATCAACATGCCTGTCCTGAAATGCAATACAAGAAGCGGGTTCCAGGAAATGAAGTCTTTCTATATCTTTTTGAGGATGTTGTAGGATCACACTATGGTAGTATGTCTGTATATCCGTGTTCTAATCACCCCGATTGTCCATGGAGAGATGAACATAAATTTCGCCATGATATTTATGAGTGGTTGAATTATAATCGCAATATGCACAGAG…
200	>ICLH01004474.1TSAPristomyrmex-punctatus-RNATRINI	CGAAGATTGGATAGAAAGTTATCACAATCGTCAGTGGAGAACAGCTTTCTCTGAACCTGAGTATGAGTTTCTTGTACATTGGATGAGAGCCAATGCAGCAAAACAGAATAGAAACCACAAAGTATCCCTTCATAATAAGTATGCTTATATGCAGGGAGAATATACGGACCCCTTAAATTATCAAGCATACATAAAGTCCGTTCAAGATCCAACAACAGCTGTTACACGAATGTTAGCACGTGCTAATCAGCCTAAAGGAGTTGAATATTACGACGATGATTATAATAATTGTTGTTTATTGGGTGTGGACCACAATTCATTGCATTGGGACCTTCCCTGGTGGACACTCACACAGATCATGCCACATTATAAGGTCTGGCTTACTGTACATCATGAATG…
201	>ICLH01004579.1TSAPristomyrmex-punctatus-RNATRINI	CAAAGTCATTTTAGTTCCGCATCATTTCTTCCGGAGAGCAAATGAAGGAGATGTATTCTTTTTCATGCGTGGAGCCGATGAAATACACGTAGAGTTTACGCACAAAAGAATGTATCGAATTAAAGATAAGGATGCTTGTTTGTACTATGTAGGACCCACTTTTGATTCACGTAAAAACATTGTTAACTGTTTCATGCAAGAAAAACATTTGAGTTTATTAGGAAATAGAGCAAGTGCAGTTTTAATAGGAGTTTTGCCATCAGGAACAATGACAGAGAAAGCGTGTACAGCAGTTGGAAATAAGACGCTTCGATATACTGGAAAAGATGAAGGAGCACCAATGTATGTCCAGTATGGTTGGGAGTATGCAGTTAATACTCAGGCAGGAGAGTGTGGATC…
202	>ICLH01004880.1TSAPristomyrmex-punctatus-RNATRINI	GTATAGGCTAAGTCCTATACGCACGAGTAGCCAACCAGATTCATGTTGTAAAACCGATCCGCTCTAGCTCCTGAGGATAAATTGAGCCGCTCTAGCTCCTGAGGATAAATTGAGCCGCTGTTGCTTGCAGGATAAAGAAGCCTTTTGAAACCATTTATTTAGTTTTAAGGACCTGTCTCCTCTCGCAGGATAGAAATATATGAGGAACTGCTCTACTCCCGGCAGTAAAATATAGGAGTATTCATTTCATTTAATATATGTATCATTAACTTTTTAAGTCACTTAGTATTATGTTTAGGTTTAGCACCCTAAATATTTTCTAGGGGTTTAAGTCCCCGTATGTTCTAGATGAGCCGTGAGCCAGCCCAGACAAGCGCAGTAATCTAGAATATAAAGGTT…
203	>ICLH01004881.1TSAPristomyrmex-punctatus-RNATRINI	TATGGGTTTAATCCCATACGCAACTATTTGCCGTCCGATTGGGCTGACGTTAAACGATCTCAATTTGTCCTTGTCATGACAGGTTAAGTCGCCAATAAACTGACAAATACTTAAGACTTCTAGGAAAGACTAGAAAATTTTAATTTTAGTGCCCTCAGTAGTGATCTGAGTATAAATCTTCACTAGTGTATAAGAGAAACCTATTTGCACTTAAAATATTTAAATGGAATACATGATGGTGTCATGTTAAAAACACTCTTTATATTAGGCGAAAGTATTCTCGCTCTATATATCGTACCTAAGAAATACCGTTATCTTTATGTGATTGCGATTTTATATCTACCACGCGCTTCACGAGCAACGTGAATCACCTCTAAGATAATTGCCTCTACCCGCGAG…
204	>ICLH01008825.1TSAPristomyrmex-punctatus-RNATRINI	CAGTTAGTGACAGTTTTTGATGATTATAATCAGATGGTAGATACAGCGGGTAACCCGAATGTAGAATTGTTCGAAGTCATCCGAGCTAGTAATAGTTTTCCTTATCCTCTTCATATGGCTTCTCTTGATCAAAAGGCAACAACTACTTTTTCATCAAAAATTATTCTGGTTTCTTCCAATTTAGAACAACCGAAAAGTGTCTCTTTAAATTTCCCTGAAGCGTTGTGGCGACGTTTTGATCTGAGTATTAAAGTTACACGTAAACCGGGAGTGGTTGTTGACCCCAGTAAGTTTGATCCTAATATTTATAACTTTCAACGATATGACATGTCAACACAGTCAGCTGGAGAATTTATGAGTTACAAGGAAGTAGTTTACTTTGCTGTAACGGAGTATTTT…
205	>GAUO02021629.1TSAVelia-caprai-s2700_L_4578_1_a_1	GTCCGATTTTGATTATATCCCTAATTACAATCAAGCTCAAAGTATGTATGACTATTGGTGGTGTGAACTAAGGAATGACGAATTCGAAGCTCAAGGATTACATGACTGGTTCCAAGGAGCACGAAGGGATGTTGAACACATACCTTTCGAAGATCCATTGACAAATGAAAGCCAGGAAATGGTTGATAAATTTGTTGAAGGAATTGGAGCCGAAGAACAAGAAAACACCGAACGACAAGAACAAGAACTCGAAGCATTATTGAAAGATGATACAGCTGGAGAAGAGGTTATTGCAAAAGCTGAAAAGAAAAAGAAAATCATCAAAGCTTTCAAGTGGGTTGGTTCAATTGGAATTGCTTTTGGTACAGCAGCAGCAGCTTATGGACTGAAAGAATTATT…
206	>gi-618726181-gb-GBCS01004151.1-TSALatrodectus-he	CCCCGCCCCCGAACGCCTCCAAATGGAGGTTGATGTGATGGTGAAAACCATCAAAAAGAAAGCCCGGGCTCTTGCCCGGAGAATGAACCGGGGTTCTCGCCCCGTCCCCCCCGCCCAGATCCCACAATATGTGGGACTTAGGTTCCCCTTGAGGGAACATGATGTTAGGAGGGAGGACCTCCGTAAAGTCCTCCAGGAGAAGAGGAGGGTCCTTCGGGACGAGAAAATGGCTGGTCGTCCCAGTCATATCGTTATCAGTGGGGTGAGGTGCCCCCCTATTAGGGGCACTTGGTTGCCCTACATGAGGAGAGTGGATGAGTCTCGGAGGGCTCATCATAAGAGAGTTGCTGGCATGGTGGCCGCTAGATCAGAGGCCATCAAGATGAAGTATAAGGATCG…
207	>GBZU01020498.1TSA-Tityus-serrulatus-Locus_231-tran	GTAAACCTAATTGTTTCTTAAATCTAATTGGGTCCGTACCAATACCCCCATTTACTCTTAGTTATAAGCTATAGGACACAATTAGATTTAAGAAACAATTAGGTTAAGTACACAATACGTTGTTGTCTTTGATTTGGAATCTTCTTTATTAAATTAATGAATGATTATTTCATTTCCTTTGTAAGTAAATGTTTGTTTTGATTGTGCCATCTGGCACCCTAATTAAATGTAAATAATTTAAGTTGCAGTAGATTCTCTATATTGTTTACTCAAATCTAAGAGTATTTGATCCAACATTTGAAATTGAATAATAGTATGAATTTAGAATGTATGATGTATGAATGTTTTCGAGTGGATCCTCCGCCTTTGTGAAAGTGTAATTACCGCTCATATAACTTA…
208	>GCAR01009392.1TSAEuscorpius-sicanus-strain-wildt	GTGGCATTTGCCACAGCATCTTCTTTCTTAGTGATTGTTAAGGTATTTAATCGTCCTTACCACCCACGCCTTTAGTACTCATTGTACAGCCTAACCCGCGTGCAATGTGTGCGCGACCTTAGAACGTGATCTTGTCTTTGTGTTTTTAACGTATTTTAGCCCTAGATAGTGCTGTCCTAAGTGTTTTTAAAATATTGTCCGTGGGCTAATAACCCCAGAAAACCAATTATTACAGAACAAATAAATGAAAATAAAACCGGAACCGTTTCAGCGATTGAACAAAAATCGGAACAGTCTATCGATAAGAGAGAAAATACTATCTTTCTTAATCAGAGAACGGAAATGTTAGATACAGCGATTGTAGATGATATGAATAGATCCTCTAATACTGTGAGAGCA…
209	>gb-GCIB01150037.1-TSA-Colobanthus-quitensisColoban	CCCACGGCTCAGCCGAAATCAGTCCTTCTTCTTCCAATAGGAAGAGGAATAAATATGGATATGGATACCAGACAATTCCCGAAGGCAAAGAAGAACGCCTGAGGGATGATCTTGAGTGGTGTGACTCACCAGAGGATGACAAACAGATCACCCTCATTTGCATGAAACTTGAAGCTATCAAGCACAACAAGAAACATAATGCAGATGTCGCCCACAAACGCGCTAGATTTAATGAGAAGAAGCGCATGTACGCTAAGAATGCAAAAATCAAGAGAGAGAGGGAGGAAGCTCAACATGCCGTTGTGCAAGAGCCAATCCCCATCCAGATAGAAATAGACTCCAATTCAGTATTTGAGAAAGAGTCTCGCAAACAGAAGTACGACAAAAATCTCAAGCAGA…
210	>GCXN01048132.1TSAMapuchea-sp.AD-2014-breed-wildt	AGATAGACAGTCGTTAGTATGGTAAATAGCTTTATTTTCAAATTTCATTCATCATCCATATTATGGCTCTTTCTTGCCTGAAAATGTCTTTAGTTTATGACTTTGTTAAAGCATATGCTTTGAAATTTGTTTGAAGTTTGCCTATATTTTGTTGAAAACGTATAGGATTTTAATTTTATTTTAATTCAAGCTCAGCCTGCTGAATTGGTTAATATTGTTATGTTGAGTTCTCTAGCATCTTTTGATCTACGCACTCAATAGTTCTCTATTATTCATATTAAGTAAACCTGGTAAAGTGAATTAAATTAATTTTAATATACTAGTCTCTGGACGTTAACCATNTAATCATTTTTATATGGTGAGGAGGAGTTTCATTCATGACGCAAGTATAGAGTTTGA…
211	>GCXN01048165.1TSAMapuchea-sp.AD-2014-breed-wildt	GGGGTTTATCCCCACGGCACCATATCTAATTTTGACTGTGAGTTGAGTGTTTACAGTGATTAATGACCGGTTCATTTGTGGGATCGGAGGGAATAGATGTCTTCTAGCGTAGACGATTCCCTTTGTTTCCACAATTGATTTATCGGTGTTGCTCCTGTATCTAAGATAGACAGTCGTTAGTATGGTAAATAGCTTTATTTTCAAATTTCATTTTTCATCCATATTATAGCTCTTTCTTGCCTGAAAATGTTTTTAGTTTATGATTTTGTTAAAGCATATGCTTTGAAATTTGTTTGAAGTTTGCCTATATTTTGTTGAAAACGTATAGGATTTTAATTTTATTTTAATTCAAGCTCAGCCTGCTGAATTGGTTAATATTGTTATGTTGAGTTCTCTAGC…
212	>GDPQ01030501.1TSALagria-hirta-s10726_L_44422_0_a	AACTTAAATTATTTAGATAATTATTATAAAGAAAATAAATTTTTGAAATTTAATAGCGTTAGATTTTCGTTGTTATATAGTAAAATTAAGAATTTGTATTATAATTATTTAGATTTAGAAAGGAGGCGGAAACTACGTAAAAGTAGTAATTATATTAAGCGTTCAGACGCCTTTCTTAGGTATAGTCATGTAGATATAGTGTATGATAGAATAGACTTTAATTTTAATTTTAAATCTAATAAAACATGCACACCTAAGGTTAGGTGTAAGTTTAATTATGGTAATTTAGATTACGATGTTAAATTACCATATACTCCTAGTATTACTCTCCGAAATGGAGAATTATTACGTAAGATACGTAGTATTATAGATGTATATAGATTAAGTAGAAGTAAAGGA…
213	>GEIO01033286.1TSAScolypopa-sp.-KJ-2015-breed-wil	ATTAACCCGCGAGGTATCATTGAGAGGCATTTTAGAGCTTTTGACAATTCACAGCGTAGTAGCTTGGATTGCATTAGCTTATTTTATCCTCTTTGGTTGATTTTAGATTGATTGCTGTAGTAGGCCTTTCTAAGGTCAATCATATTAGATTAAGTTATTCATTTTATCATTCATCTCATCGGAACGATGCTTATTGCTGGAGCATTTTCATCTCTTCGAAGCTTTCCATTTTTGAAACAAAGCTGAGATTACAGTGATAGTCTGTCAATATAACTCTATCTATGCAGTTGTGGATCTGTGAACTAATCTTCCACTATTTGGCTTATTATCGTTTTGTGTCAAATTAAAAATAATACAGAAACGAGGCCGCGTGATTGCGGATGTTATTTCGTTATTATA…
214	>GEIO01033297.1TSAScolypopa-sp.-KJ-2015-breed-wil	ATTAACCCGCGAGGTATCATTGAGAGGCATTTTAGAGCTTTTGACAATTCACAGCGTAGTAGCTTGGATTGCATTAGCTTATTTTATCCTCTTTGGTTGATTTTAGATTGATTGCTGTAGTAGGCCTTTCTAAGGTCAATCATATTAGATTAAGTTATTCATTTTATCATTCATCTCATCGGAACGATGCTTATTGCTGGAGCATTTTCATCTCTTCGAAGCTTTCCATTTTTGAAACAAAGCTGAGATTACAGTGATAGTCTGTCAATATAACTCTATCTATGCAGTTGTGGATCTGTGAACTAATCTTCCACTATTTGGCTTATTATCGTTTTGTGTCAAATTAAAAATAATACAGAAACGAGGCCGCGTGATTGCGGATGTTATTTCGTTATTATA…
215	>GFEH01043452.1TSAHackeriella-veitchi-scaffold256	ACCGAATACGAATAAACTGGTCATTTTATATTTTCTATATTATTAATTTCTTAAAATGGATTTCGTCGGTTATAATTTGTCAGTCTCTCTCCAAGAAGGCCCCCAGCCATATGGGGTCTTTGACATTCCCCTTCCCCCCNNNNNNNNNNNNNNNNNNNNNNNNNNNNNNNNNNNNNNNNNNNNNNNNNNNNNNNNNNNNNNNNNNNNNNNNNNNNNNNNNNNNNNNNNNNNNNNNNNNNNNNNNNNNNNNNNNNNNNNNNNNNNNNNNNNGTGCCCCACCAACCCCTCGGGATTTGTATACCCCGAGAGAGCGCTACCTTCATCATGTGGAGCGCTTTTATTTTAAAGTTTTGTTACCGAAGATCGGAGCGGTACAAACTTGGCTGCGCTTTATTGAGC…
216	>GFEJ01057429.1TSA-Tettigometra-bipunctata-breed-wi	GGAAACCCCTGTCGCCTTATTCAAAGTTAAGAGTCTAGTGTTATTATGACTATTTCTCTTAATCCCCTTTTAATTTAATGAATGTACGTAGTAGTGCCAGTGTTATTATGATTGGAAATATTACCTCTATGTTTGTTATTCCCTTACCCATTTAAAATGAAAGTTTTAAATCTTTATTTTATTTAAGTTTAGTTTAAGTTATAAAAATAAAAATAAATAAAAATTAGTTAGTTAATCACATATTTTGGTAGTTATTATATGTGTATATATATTTAATTATATATTTCTCACTCGGTTTAAATGAAAATAATACTTAACCTCGACCCTAACGGGATCTAACCGGATCGTCACGCTGACAAGGTGAGATGAGAAACTGGGGAGTTAGGTTTATGGAAGTTT…
217	>GFFD01064443.1TSAProcyrta-sp.-PrspME4-breed-wild	ATTTGGCTATAAATTTTCCATCTGCGAGCGTTTACCCTGCTATTCTTCGTTATGGTCCATTGTATGGGCACGTAGCGCAATTGTGGATGTCTAAAACGTTTGATTATGCAAAAAAAGAATTTTACTATCTTAAAGCAAAAAATTGGAGTATAAAAATTCGTTCAACACCCAGAGGGAAGCCAGATGTAAGTTGCGATGTGTTTATTCCATGGTATGATGGTAATTATGTGTATGCGTTGCCGTGTAGAAGTGTACAAAATGCTGAGTGGTGGTGTAAGAATATGATAACTAATAAAGGTGATTTTACTAAATTTGCAACTCCAACAACAGTTCCTAATGTTTTCTTTAATTACCCCGAAGGCGATGATTCGGATCCGTATTACTCTGAAACTCGATTTG…
218	>GGAC01041715.1TSAFoeniculum-vulgare-1_assembly-1	TAAACCACGTCTTTACAAACAAATCTACGTCGTTTGTGATATCACGCAATCTTTGAATCTCGTGCTGTTGTACCCTTTCTTGTATCCAGCATTATCTCTTCTTTTCTTTCTAACAAGCAATCATGTCTTTTTCTACTCTTAGAAATTTGCCTGGTCAGATTTCACAGTTTGGTGTTGATGTAAATACTATGGTGCGAAATGTTAATGAGTGTACTCAATCAATAAGTGGTTTGGAAGGTCCGTTTCATGATGTCCTTCTGTCTGCATCTTCTACTTTAAATAAATTGGAACATGAGACGCTGCCGGTTGTTATTGAGATGGGCCAAAACATTTCAACTACTACTAGTAGGTTTTCAAGGCTTTTCCAAATGTTAGAGGATCTTATTAAACCTTTGCTTT…
219	>GHAV01083032.1TSARuditapes-philippinarumTR207207	CTCGTCGTTCACAACCCCGTACTGAACCTGTGATTATTCACATGTTTGGTGCTTCTGGCGTTGGTAAATCTGGCTTAGTCTACTTGTTAGCACAAGATTTGTGCAACCAAGAAGGCTTAGCTGGAGAAACCATGGACGAGACCTATTTCCGAAACGTTGAACAAGAGTTTTGGGATGGATATCATGGACAAATGGTATGCGTATATGACGACTTCGGACAAATGACAGATGTTCAGGGTTCACCAAACCCTGAATTTATGGAAATTGTTCGTTGTCGAAATATCGCACCATGGCCGTTACATATGGCTCATTTGGAAGATAAAGCTCGTACGAGATTTACTTCTCGTGCTATACTTTTGACTTCAAATGATAACCACTATTTAACCCCGTCTTTGACCC…
220	>GHEV01003924.1TSABoehmeria-nivea-cultivar-Zhongz	ATGTGCTTGGGAGCTATTCTCCCCTTTGTTTTGAAGTGGTGCGATTGGATAGAAACAGTCTGGGACAACCTAAAGGCCAAGGCAGAAGATTTTTATCAAAGACCGCTCTATCTACCTTGCGTTGGACTAGAGGAGGCCTTCTATGGGGGTTGGGCAATGATAGCCACGGTAAGTTCCTGGTGGGCTTGTGTGGAAAAGTTTTTACTTACAATTGGGTCTCCTAGCACAACCAATTAACTGGTTTACATGCTAGTTCCGGCTTTTACTGCTGCGTTCTGTGTCACATATAGCATGAACTCCTTTGCAACCACGCATGCAGCCGATTGAATTCAAACTACTTAGTTTCTTTTGCTCGAAATTTTTGACGAGCATACCAGAAACACTCTTTCCCGGTTTATT…
221	>GHIX01005711.1TSADreissena-rostriformis-bugensis	ATGCATTAGCATACACGAGTGAGTAAACGATCCCTCTATCGATAAAGATCCGTGCCAGTATACTTACGAGTATATTCACGGGGAACCCCCTTGCTACACACAGCACCAAATTATTTTTATTAACCGGAATTTTTTTTGATTCTCTGTACCAAGATGACAGAAACCCTTACTTTTGTAAGCCTGACGACCCCCGCACATAACATTAGACATAAACTAGAAATAGCCTGCCTTTTGTTATTACAGCCAAGACATAAACCTTTATGGCCTGCCTTGACTCTTCTTTTGACATACCCTTCCGTAGTGAATAAGACGTAATTACATAAACCTTGGAAAACGATCTTATAACATGGAAACCCTCTGGACCGCCTTAATACGTACTTAAATGTACCATCGGAGACA…
222	>GHIX01005712.1TSADreissena-rostriformis-bugensis	ATGCATTAGCATACACGAGTGAGTAAACGATCCCTCTATCGATAAAGATCCGTGCCAGTATACTTACGAGTATATTCACGGGGAACCCCCTTGCTACACACAGCACCAAATTATTTTTATTAACCGGAATTTTTTTTGATTCTCTGTACCAAGATGACAGAAACCCTTACTTTTGTAAGCCTGACGACCCCCGCACATAACATTAGACATAAACTAGAAATAGCCTGCCTTTTGTTATTACAGCCAAGACATAAACCTTTATGGCCTGCCTTGACTCTTCTTTTGACATACCCTTCCGTAGTGAATAAGACGTAATTACATAAACCTTGGAAAACGATCTTATAACATGGAAACCCTCTGGACCGCCTTAATACGTACTTAAATGTACCATCGGAGACA…
223	>GHRU01015701.1TSADigyalum-oweni-isolate-WS3-2017	TGAAGAAGGACAAAATAATAGCACTAACGATGTTTATTATTCACCAGCCTAGTTAAAAATTAATTTAGTTCGCTTGAACAATTTGGTAATAAAAGAATTAAGGCACTTTTATTATCATTTTGTAATGATGGCGGACGCCCCCGGAGCACCCGGGGGCACCCTTTCTAATTCTTTTGAGTAATTAGAGAATGAACAAGTTTCGAAGAAAAGTCTTTTTGAAACATTGATTTACAATCCCATTTTAAATATGTAAGATTCAACCTTGAGTTGGTTTTACGAGTGGTTATCTAGATTGATGGTACAGATTAGAGACTTTTTTAGAAATGTTTCTCCCTCCTTTTTGGAGTTGTAGTTCCTATAGCGTACAGTTATAGGTCCGGACGTAATCGAGAGACGGTT…
224	>GHVI01030648.1TSA-Gynostemma-pentaphyllum-c63251.g	TGAAAGCTTTAAGAAATTAAACAACAGCTTTCGTACCGAAACAGCTTTCTTTAATCTCCAGCTTTCATTTCTGGCGTTTGGCAAGAATTTGAACAGCTTTCTTTCTCTTCCTTCCCACAGATTTCAACTGCTTTCTTTGTGATCTCTCTTTTCATTTTAAACACTTTCTTTCAAAATGGATTTTGGAACATCTCAAAAATTGGTTGGTTTTCTTAAGACTTCTTTCCATTTAAGCTCTCTGCAACAGCTTGTTGATAGGGATTATCGTGGACCTGAGAAAGATCAAGTTAAGATACACTTGGCCATACATCATGCCAACCTGATGGCAGATGATTTAAACAAGGGTTTCAGTGTGGAGCAAATACATAGCAGTGAATTCATTACTGCTAGATTTGAAAT…
225	>GIFJ01079883.1TSAHalichondria-paniceaTRINITY_DN6	CCCTGTTAGATATTTATTTGCTGAAGCATTTAAAACTAATGGTGGTCATGCTATCTTACAACCTGCCATTGATGCAGTCCAGCAGGTTGGTTTAGTTTGTAGTCCTCGAGAAATTGTTCAAAGATGCTTCTCAGGATTCTGCGTGGAGGGTGGTGTAAAGTATGGTCAAAGATCTTATAGTGATAGAGGACTTTTCAAAGATGCTCTTTTTGGTGGCATTCGTAGAAATGGCAAGTGTATTTGTTTCACACTTTCTTGCAAATGATGGCATTCAAAATGTGGTGCTGCTTTATTAACTGGTATTAATATAGGTTATTCTGCTGCTCGTCCTTTTATTCGTCTTAATCCTGCTATTGATGTTGGGTTACAAACTGTAATGATTACTATTGAAATTGAAGT…
226	>HAMY010008796.1TSAdecomposition-metagenome-conti	CCCAATAGTATTCTGAAACTTATGTCAAATCAGGTTTGAATTTGATTCGTTTCTTTAGAAATGACAGTTTTTAGTTTTTAATTATGTAGCTTGATGTGTTGACTCATTCTTTAACATAGTCTTCCTTTTCAAATAAAATCTCGTATTGGTTCCCCGTTCCAAATTCATACATACGCACAACCCTCGTTTAGAGTGTTGAGCTTGATCAGATATCGCGTTATGCGTTAGTCAATTTGTCTGGAACCATATTAGTAAGCCCTTAAGGCAATATATTATCTTGTTTAAGAGTCATGTTCAGTTTGTGTGATCTGAATTGGCGCATTGGATATATTGTAACAGTGGGAGGTCTTTTTAGACCTATCTTCGGAGTTCGCCCGCTTTAAGACCCGAAAAGTTCAA…
227	>HAMY010089687.1TSAdecomposition-metagenome-conti	CTTTCACGTTTCTTTCCAGGTCTTCCACATCGTCCAGCATCCTCTTCGATGAGCGTTATTACTTATAGACAGTTTCTCTGGGAGCATGTTGCAACTTATTTTCACAATCAATCCTTTCAAAATAATTATCACCAGGATGTTGCAGATTCTTTACTATATGATCTTGAAATTTTGGAGGATGACGCTAGGATTGCCCGAGTTGCTCATATGGCCAAGCACCGTAAATGGTCTCGCAACCCTAGTAAATCAGACAGGAAAGAAGAAGCAAAATCCAAAATGGAGAATTCTGACTCAGACGAGGGCGAAGAATTTCACTCTTGCAAATCTGGTCCTTTTATAGATGAGAAAGCTGAAGAACATATTGTCTATGTTGATGCTGCTATTGTCAAGAAATTCGTT…
228	>ICRS01017610.1TSA-Gryllus-bimaculatus-RNA-isotig00	TTTCCCTCCAGGAGATTTTTGACGGTAATACAATGTGGCGTATTGCTGTAGCGCTCGCAATGAGTATATTGATCTAACTAATACTATAACGGGTAAATGTATAGTAAACCCAGACAAGAAAAATATACTGATTGGCGGAATATAAGACCTACATGGCCTTTCCATGAACACAAAAGTGTGATCGACTTAAACGATCAAAACATCTGTTTTATGTTTGATGTATGTCCTTGTAAGAATGTTTAGCATGTGTTTTGTTTAAGTTTATGTTGATGACAATTTATTGTCAAACCCTTACTTTCTATCGTATTGATGAGGACGCGCAGCCCCGGCTCTGCCTCTGATATACCCTTCGTCCAATTACCTTTTTCCCGAGCGAACTGGTATGGATTGACGGATTCC…
229	>SRR7976357.NODE_31_length_8311_cluster_27_candidat	GGAGGGGCACCTTTTCACACGCTCCTGTTTCAGTTAGAATAGAGCGTCTATCCAAGCAAAATTATTAAGATTAATTCGTCTATGTTACTTTAAAAGCAAATTTCACGTTACGAATAGTCTTTGTGCATTCGTCGCTTTAATTAGCCTTATTGTCGCTTTTCGTCAATATTATTAGTTTAAGCATTTTGACCGTTTCCATTAAGTTGGTTCAAACTAATCTTGCTTGCGCTTAAAGAAAATACTTAAAATCTACAAACAGTCTACCTTTGGAAAAGTAAGCTGTTACATATTTTATATTCCATACACATTTGAAGAACAAATCTTCTGTACACGTGCTACTTTTAGTACAAAAGACAAAACTACAAAAACATTTTAAAAATTATAAAATTTTGGAACCTA…
230	>SRR7541278.NODE_20_length_10211_cluster_20_candida	CACAAGTCAGATCGGAAGAGAAAAAAAATAGGGCACTCTTTACCCTTAGAGTGAGTCGGGAAGACATATAAAACAAAGAAGACTGTCCTATCGGTTGTAAAACTATAGGCTGTGGAGACAACCACAGATCGGAAGAGATAAAAAAACAAACCCCGGACTGACCCACCCGAATGAAGAGAAGGTGAAGAGTCGATATACGTTTGAGTCCCATTTGTTAGAAATCTTCAAGTAGATTGGTTTCGGCGAATATGCCATGCAACCAATTTTGCTTAAAGCAACACTAACAATTGCTCCTTGAATGTGTAGTCGATGAAGTCCACAATGCAGAAGTGTATTGTCGATGAAAGTTACTTAGCCGATACATGCAAGCGAGACCCCCTCGTTCGTTTTCACCTATTC…
231	>SRR7531806.NODE_10_length_10186_cluster_10_candida	AAAATACATACACAATTGGCCCTCGACAAGGACCCTGGTTTTACACCAGACAATATTGCATTCCGTGCTAATGGAATCAAAGCATAGCCTGACAATCCCCACAAGTCAGATCGGAAGAGAAAAAAAATAGGGCACTCTTTACCCTTAGAGTGAGTCGGGAAGACATATAAAACAAAGAAGACTGTCCTATCGGTTGTAAAACTATAGGCTGTGGAGACAACCACAGATCGGAAGAGATAAAAAAACAAACCCCGGACTGACCCACCCGAATGAAGAGAAGGTGAAGAGTCGATATACGTTTGAGTCCCATTTGTTAGAAATCTTCAAGTATATTGGTTTCGGCGAATATGCCATGCAACCAATTTTGCTTAAAGCAACACTAACAATTGCTCCTTGAAT…
232	>SRR7142645.NODE_9_length_9303_cluster_8_candidate_	GCATGCGTGTTAAATACACGCATACCCAAGTAGCCGATCCCCTAGATCGTTAAGCTAGGAGGCATTATTCGTAATGTTAAGTCCTGCGCTGGTATCCCCAGGTAGGCAATTTTCAATTAAATTTTATTATAAAGTGACCGTTCTCCTGGTCCAAAAATGTAGGAGATATGTTTGTTGGTTGTCAGATAACAATCATCACAGGCTCCTCCCCCTGTATAAAGGTAGTGAGGGAAAATTGTGATAGTCAATCTCTATCCGTGGGTTTAAGAGAAACCTATTTATCCACGTAAAATATAATAAATGGAATGACTGATGGTGTCAGTATATAAAAACACCCCTTTATTAGGCGTAAACGTTCTCGCTGTATAATTGTATTTAAGAAACGTCGTATGGAATTTC…
233	>SRR7086194.NODE_36_length_9114_cluster_34_candidat	GCATATATAAATTATATGCATACATTTTAACATCATCTCGTAAGGTTAGTGATGTAAAATTTATGATCTTATAGAACCCGAATGTGTCCCGTCGGTTAATGGGTATATGTTGGGAATATAAAGAGGCCTTATGGTTACTATAGTTATAAAAGATCTTTATATTCGTGTATTATATCTTCGGACTTTAAATTTATCTTATTTTATTTTATTATATTTATACAATTTAATTGACTGGTGTCTGAGGAATTACTAGTTGCGAGCTAGGACAGCACATGTTAGTCATGTATTATGGTGTTTTCCAACACGTATCTTTGTTTGTTAAATTGTTTTTAGAAGTGTTTTTTTAGTGACGCATTCTAACACTTATTAGTCCTTTGGAATACGGCAATGGCGTCTAGT…
234	>SRR7085665.NODE_22_length_8856_cluster_16_candidat	AACGTATAGTACGTTTAGGTTCTTTTGCCGCATGAGCTGCGACAGTGCCAACACCTTGTAATGAGTGTTTATTGTTACACGATGACAACGATAGAGTCAACACATCACAATGAGTGTTTATTGTTGTGGGTTGGGTACCATAGCCCCTGTTGTATCACATAGATCACTTTGACCAGTTATCGTCATAAGAGAAGGGTCGCCTCTGTAATTAAGACCCAAATAGTTTTATTCACAATTCATCTATCATTAAACATCCATTCACCGTTATACTATGCTGAGGTGCATGGTTTGTTTTGTTTTGTTTTCGTGAGTTTGCACGACTGTTTCAGTTTATTTAGTATTTCATGCAGGCGGTCTATTTACTAGAACCTGCCGTTTGCTCATTCGACAAGAGCAGTT…
235	>SRR6435866.NODE_5_length_5928_cluster_4_candidate_	ATTCGTGAGACTACTTAGATATTCTTTATAGGTTCTATTTTAGGGCAGCGAATGCTTTGGTTTCCATTTAGTTATTAAGTAAATTAAGAGAAGAAGACTGATTCATTTTATGAACTGGTGTCTGAGGTATTACTAGTTGCGTACTAGGACAGCGCATGTTAGATATGTATTATGGCGTTTACCAACACGTATCTTTGTTCATACTATGAACTTTAGTAGGAAACTCACTTGATATGTGAGTTCCAGTAATTAATCCTTCGAAGTACGGCACTGGCGTTTAGTTACAGATGCACATATCCCTAACATAGGGTCTTCGTCGTAGCGAAATAAATATTTGGCGAAATGAAAGCTTTAAATCATGTTAACATGGTTTAGCAAGTAAAAGTAACCGGTTTTTAC…
236	>SRR6324923.NODE_8_length_5015_cluster_8_candidate_	CTTGTTGAAAGCTCATTATCTGCTACGGAATTTGTTATGAATCGAGGTTCATATACATATCATGCTGTAACTTTCTTTTGACTGTGGGTCTATACTGTTAGCGTCTAACGCCGGTGTAACAAAGAAAATAGTAGGTATGCATATTGCTGGAATTACAACAATGAATAAAGGTATTTCTGTTGCTTTTACACGTCAAATGATCCAAAAAATGATGAAACATTTTAACGCAACTTCCCAATATGGACATGAAATCGTCCCGAACAAAATTGAACCAAGTATCTTGAAAGAAAACGGAACCTTCTTAATATACGGTGTTGAAGAGGGTAGAAGGATTATGGGTAGTACTAGTAGTTCTATTTCACCTTCTCCTGCTCACGGTGCCCTTATTGAGAGTCCGAA…
237	>SRR6291331.NODE_5_length_9631_cluster_5_candidate_	ATCTACACACGTAATGAATTCAACTGCTGGACGCAGCATCGGAAAGAAGCATATTTATAATATATATTGTACCATGCGGAAAACATATTCTTAATAGTTATGTTCTACTTGAACCAATTATATTATACTATGGAACACACTTAGGACTGCTATAGCTCGGGAATTCTAATATTATATTTCTTTTACATTCTTATTTAATTTCTACAACGGATTTGTAGAGTAAAAAATTTTTGGTTTATTACATAAATAAGTTGAACGTCTGTCTGCTATAAGTATAGCCAACCTAGATGAAATGATTTTGTCTGCCTATATGGTTCTAGGAGCTCACTGCTATGATCAGATGAGGCTTTGATTTGCAGACGCGATTATATCAACTCACTCCGCTGACCGGCCGAGGGA…
238	>SRR6291281.NODE_3_length_10127_cluster_3_candidate	TTCAACACTTGTGGTTTCATGGAAGTAGTTTAAAACGTACCTAGACGGCCTACATGCCATGAAAAGCGTATCCGGAACGCCAAGCCCGGACAAGTCCCTGATATATAGATGCACTGCAATATAAGCCTGTAGGAGGACCCATATATTATGGATGTGAGGACAAAAGTGTGTGCAGGTGTTATTCGACAGACTTCAGTTGACGACTTGGCTATGTTTACCCAACATGATTCTGGCTATATTAGGACTGATTATCAAATGTCTCCAGCTTTTAAGGTCGGTGCCAGGAGGTACCCGTCACATGTTCCTTATTATAGAAATGCCCAATTGAATGAAATGGTTAATCAATTTTATGATAGGTTTCTGCCTTTTGTGCGTAAACAGCGAAAACGTAAAGCTCGT…
239	>SRR5839346.NODE_36_length_9489_cluster_36_candidat	CACGTTTAAAGCGTGCACGTAAATACGACATTGTTCATTAGTCGAAAACCAATTTGTTCACTAGTCGAAAGTTATTAACAATAATGCAGAATACCTTTTCAACGCTCCCATTGGGCATTAGTGTTGTCTAGTTCTTAAATGAGTTCAGTACCTGTTGAGTGATAACCTGGCCGAACTGATCTTATTGGCCTGGCCGAAGTGAGCCGTGTGTTAAATTTACGTGCTGCTTTTATGTGCTGCAGTAGTTTTTGTATGTTAAATTAAAATATGATGATGACTTGCTCTCGAAAAATGATTTGTTTTATTATGATTTATACCTCTGCTTATGGGTTATAATTAGGTTGGCGCCTTGTACCTCAGTAAATTCATGTGACAGTGGATTGAAATGGATTACGTAGA…
240	>SRR5833978.NODE_4_length_8324_cluster_4_candidate_	CGGATTTTCTAGAAAATGCTTTACCTGCTATGCATAGTAGTTTAGTAAGTACTGCTGCTGACACTAATAAAAATATGGTTGATATTAAGGATGATTTAATTAAAATTGTAGTTGTAATTTTGCTTGTTCATTTATTAATAAAATTTGAAAGATATAGAACAGCTATTTGTATAGTTTTAGGCTTTGTTTGTTTACATTATGGCATGCCTTCTTTTATAAAAGAAATGGTTGACGCTATGAAGGAAGGTTATGAAATTGGTCAAAGAGCTACTAGGGCTCATTTAAAAGAACTTTATACTCATATGCAAAGTGAGTCTTCCTTGGAAAATTTTATTTATAGTCCTTTATTTGCTACATGCGGTAAATTATTGTTTGGTGTTTTAGCTTTTGTTTCAGTTA…
241	>SRR5447137.NODE_19_length_6146_cluster_19_candidat	GACCATCTAGCGACCTCCACTTTAAGTTGACCATCTAGCGACCTCCACTTTAAGTTGACCATCTAGCGACCTCCACGTTTTTATTAGAAATAATATTAAAATGTCGGACATGCCTGTTATGCAAATTTTGTATACACAGGGACGTTCGTCATTGACGAGGACTGAATCTTTGCCAGTTGCTGATGAAGGAAGCGTTGTAACACGATATATCCGTGATGCATGGTCATACAATTTGGATACACGCGATACAATGTGTGGTTCACCACTTATTGTTCGCAATACTCAAATTGTTCCCGGTAAGATCTGTGGAATCCATGTAGCAGGTTTAGATAGAACTGGAGACGGCTGGTCCACACCTGTTTACTTTGAGGATATTGAAAAGATACTTTCTGTTTTTGA…
242	>SRR5214089.NODE_94_length_8241_cluster_88_candidat	ATTCGTCTATGTTATTTTAAAAGCAAATTTCACGTTACGAATAGTCTTTGTGCATTCGTCGCTTTAATTAGCCTTATTGTCGCTTTTCGTCAATATTATTAGTTTAAGCATTTTGACCGTTTCCATTAAGTTGGTTCAAACTAATCTTGCTTGCGCTTAAAGAAAATACTTAAAATCTACAAACAGTCTACCTTTGGAAAAGTAAGCTGTTACATATTTTATATTCCATATACATTTGAAGAATAAATCTTCTGTACACGTGCTACTTTTAGTACAAAAGACAAAACTACAAAAACATTTTAAAATTATAAAATTTTGGAACCTAAAACACCTTCCTAAAGTTGGGATGCTAATGAAAGTTCCATTGCAAAAACATTATAAAATACAAAAATCGAAATT…
243	>SRR5211379.NODE_6_length_3487_cluster_6_candidate_	AAAGACTCATTCAAGGTGCTTTTCCGGCAGCACACGCAAGCTGGAGGTATTTTTACCAAAGTTCAACATATTCTCGCTGGAGCGAAGAGAATTATGAGGGGCTCAGTTCCTACTGAGTTCTTCATTTTCTCGTTGCCTAAACAATGTCCTCAAGCTCGTGATTTGACAAAAAAACATCTTATAACCACATCGGAATTAGCCAAATTTATGGAGGCGTATAGGACACCTGTAATTATGCCTACGTGGACACGCACTGATGACACCTTCTCAGAACATACTAAATCCGGTTACTACGAAGAAACGTTCGTAGCTGTTGTGCAAGACGAAATGGACAAAACTATAATTCACAATTACCCCGAGTCTATCTCTTATCAAATGGAGACTGAAGCGGGGGATTGT…
244	>SRR3233886.NODE_740_length_6678_cluster_430_candid	CAGCTTTATGGAGAAACAGGACAAGGAAAATCCTCGATAGTCACAACACTCGCGACGAAGTTACTTGCAAAAATCTGTGACAAAGAAAACATTGACAAAACAAAAGTTAATATCGCAGATTTGTTGTACGCTCGAAATGTAGAACAGGAATTCTGGGACGGATATCACGGACAACTCGTTTGTGTATTCGACGATTTCGCACAAAAGCGCGACTTCGCACAAGAACCAAATCCAGAATTGTTTGAAATCATTAGAGCAGGAAACACTTTTCCTTATGCTTTACACATGGCTGATCTTGCTGACAAGAACACAACAACTTTTCAGTCAAGAATTGTAATTTTGACAACGAATGCAAAGACTCCAAAAATAGAGTCTCTCTATGCCCCGGAAGCGTTTTAT…
245	>SRR3233886.NODE_554_length_6095_cluster_262_candid	GTCAAAGAGAAGATTAGAGTTTTTGAATCAATATGCTGCTCGCGCACAAGTTCAAATGGAAAATTCGGATCAAATTAATGCACCTCTTATTGGAGTAAATGCTAGTGATGATGTGGATTTACCTTTTGTTGATGCTGAATTTGATTTCGCTAGTGATATAGCAACGCAAATGAAAAATGGAAAAAATTTGGTTGAAATAGAATTTGAATATGCGTCATGTGATAAGATGTATGCATCTTATAATGAATTTCTGGCTAAGCGTGAAAAACCCAGTGTATGGCGCAAATACATTGATCGAACACAAGTAGTTCTTGGTGAATTTAAGACAAAGATGGTTGAGTGGAAGACAGAAATTGCTAAAATACTTAATGAACACCCATATTTAAGTTTACTATCTTT…
246	>SRR3233886.NODE_525_length_6080_cluster_242_candid	GTCAAAGAGAAGATTAGAGTTTTTGAATCAATATGCTGCTCGCGCACAAGTTCAAATGGAAAATTCGGATCAAATTAATGCACCTCTTATTGGAGTAAATGCTAGTGATGATGTGGATTTACCTTTTGTTGATGCTGAATTTGATTTCGCTAGTGATATAGCAACGCAAATGAAAAATGGAAAAAATTTGGTTGAAATAGAATTTGAATATGCGTCATGTGATAAGATGTATGCATCTTATAATGAATTTCTGGCTAAGCGTGAAAAACCCAGTGTATGGCGCAAATACATTGATCGAACACAAGTAGTTCTTGGTGAATTTAAGACAAAGATGGTTGAGTGGAAGACAGAAATTGCTAAAATACTTAATGAACACCCATATTTAAGTTTACTATCTTT…
247	>SRR3233886.NODE_463_length_5545_cluster_190_candid	GTCAAAGAGAAGATTAGAGTTTTTGAATCAATATGCTGCTCGCGCACAAGTTCAAATGGAAAATTCGGATCAAATTAATGCACCTCTTATTGGAGTAAATGCTAGTGATGATGTGGATTTACCTTTTGTTGATGCTGAATTTGATTTCGCTAGTGATATAGCAACGCAAATGAAAAATGGAAAAAATTTGGTTGAAATAGAATTTGAATATGCGTCATGTGATAAGATGTATGCATCTTATAATGAATTTCTGGCTAAGCGTGAAAAACCCAGTGTATGGCGCAAATACATTGATCGAACACAAGTAGTTCTTGGTGAATTTAAGACAAAGATGGTTGAGTGGAAGACAGAAATTGCTAAAATACTTAATGAACACCCATATTTAAGTTTACTATCTTT…
248	>SRR3233886.NODE_437_length_8420_cluster_168_candid	GTTATGTAAAAAACATAAACTAGTTGGAGCCATAATTCTAGATGATTGTGGCAGGGAAAGATAACCAAAAATGGTTTAGCTTGTTATGATTGTTTATGATGAATTATGAAAACACCAAACCAAAACCCAAACCCAAAACAAAATTTAGGATTAAGGAAATTAGGATTAAGGAATGCCGCTACTCTAAAGTAATACGAGATAAGGCAAAAACATTCACTTAATGGTTATAAACGATCGGAAAGTTATAACAATAAAGTACAATAAACCAAAATGAATTACAATAAAAATGAAATTCAAAGGACTGATTTAACGGCTGACGGGAAAACTGGCAATCCGGAATGCACTTTACTGTGTGGAGAAGATGTTGCTAACGCAACTATTACTTCTCTTAGTTCCACC…
249	>SRR3233870.NODE_136_length_8219_cluster_72_candida	GTTATGTTAAAACATAAACTAGTTGGAGCCATAATTCTAGATGATTGTGGCAGGTAAAGATAACCAAAAATGGTTTAGCTTGTTATGATTGTTTATGATGAATTATGAAAACACCAAACCAAAACCCAAACCCAAAACAAAATTTAGGATTAAGGAAATTAGGATTAAGGAATGCCGCTACTCTAAAGTAATACGAGATAAGGCAAAAACATTCACTTAATGGTTATAAACGATCGGAAAGTTATAACAATAAAGTACAATAAACCAAAATGAATTACAATAAAAATGAAATTCAAAGGACTGATTTAACGGCTGACGGGAAAACTGGCAATCCGGAATGCACTTTACTGTGTGGAGAAGATGTTGCTAACGCAACTATTACTTCTCTTAGTTCCACCC…
250	>SRR2976267.NODE_36_length_4417_cluster_29_candidat	CCTAAATTTGACCCAAAACTCTACAGGCTCGAGAAGGTCATGGAACGCGCTCATTGCGTAGACCAGGAACTTCTTGATCTTGTAGGGGACGACTATATACAGGAACTGAAATCGATATGTATGAACTCAAGAAGTGCTTATAAATCCGCTTCAACTTTTGAAGAGGCAATAAAAGGTATAGACGGGGATCCATACATAAACTCAATTAACAGACAATCAGCACCTGGTTATGGTTGGAAACCAGAACCAGGAAAACCAGGAAAAACGACTTGGTTTGGCTCAGATGGTGATTTCGACTTAAATCTTGCTGCACCAGTGCGTGCACGAGTTGAAGAGACCATCAGCTTAGCCAAACAAAATAAACGGAACACACAAGTTTTTATTGACACATTAAAAGAC…
251	>SRR1595906.NODE_1_length_9180_cluster_1_candidate_	CCCAACTGCAGTTGCAAGCGACCAAAAAGAAACCTAGTAATTAAAATATACACAACCCGTTACGCTTCGCGATAAAAGCAGTCCTATATTTTACATTACACAATTTCTTTACACACACACACGTTACGCTTCGATATAAAAGCAGATTTTATGTATAAAATTTCTTTCCAGAAATATTGTACTTAAAATACTTTCACACCGTTACGCTTCGAGAGAAAAGCAGAATTATTTAAAACTCACGTTTTACGTAATTACGCACACACCGTTACGCTTCGAGAGAAAAGCAGAATTATTTAAAATCCACGTTTTAAACAATTATACACACCGTTACGCTTCGAGAGAAAAGCAAAATTACAAACACACACCGTTACGCTTCGAGACAAAAGCAGATTTACTTAT…
252	>SRR12095320.NODE_2_length_8847_cluster_2_candidate	ATTATAATTTCATTTTAAAATAAAATTATTCAAAAGGAAATTCTTGAGTTAATCCTCTCAAAATTTTATTTTACTTTATATGAATTCATTGATACCTTCATTTATAGTTAATATTTCTTCACGACTTTTCAAATTGTTATTTCACAAGACGAAGAATCATAAAGTAAATATTGATTATACAACATCAAATATTCATATTTTAATAAAAACTTCATTTGATAAAAGTTCACATTTTTCTTTTAATTCATCACAATTTTCATTTGGCAATGTTGTTCCACAAGAAACGAATGATGTCGTTGAGGCGATCGAAGAGCCCGTTGAGAGCTCGTAGATCTTTAAGACGGGAATTGTTGAAGAGAAGAATAATCTTCAAAATTAAACACTACTGTTTGAAAAAGA…
253	>SRR12095318.NODE_1_length_9273_cluster_1_candidate	TATAGTTTAACTACTAAACATTTGATTACTATTACTGAATACGTTCGTGTATACCATTTTTATTGTACGGTTATCGAAGCGCAGTTCTGATTAGAAAGGAACATAGGTCGACTAGATAATTAGGAAGTAATATGTTATACGCCAAACTTAAGGTAATAGCCGATCGTTTATAGATTAAATGACAATTATTATTTTGCGATTTTCCAAATAAATTTAAATTACAAATATTAACAAAAAGGCCGAAAACCCAGTTACGCCTCTGATGAAAGTTAATATTTATTAATTATAATTAACAGTGAATTTCATTTTGTTTTAAAAGGTATTACGTAGGTTAAACCTCCTATATTTACAATTTTAAAATTTCAAAAGGCTGAATTATAGGTTACGCCTCCTATAACC…
254	>SRR1159095.NODE_2_length_10104_cluster_1_candidate	AAATAGTTTAACTAGCCAGGTTGTCAAGCGAAGGTTACGATCAATGATCGGAAGAAAACCTACAAAAACTTCCGCACGGCGCGAGCCGTGTGATCTGGTCTTGAAACCAATTGGCTCGCACACTTTCAGTGCCGAGTTAGTTACCCTACTATTAATTTAAAGGTTATAAATTAGGGAGCCTTATAATTACTTAATGCTAAATATTTTTGGTATTTTCGCTTTTATAATTTTAATGGGCCTTAAATTACTTAATGCTATATATTTTTGGTATTTTCGCTTTTATAATTTTTATGGGCCTTAATATACTAAGACTTAAATATATCGAAGCAGTTTACGACAGCTGTGTCGGCTATTAACAAGATAGCTCTTTATTTGTAACTTAAGTGTACAACCCTATAA…
255	>SRR11450585.NODE_35_length_5614_cluster_30_candida	ATATCATACACATGACTTTGGAGCTATTCGTGGAGTTAGAGCTTAATAAATAACTTCACAGAACCCGGATTTTACCCGCCGGTTAGAGGTATTGACGAGAACAATTTTAATGGCCTTTAATCTACGGGTTTTAGGTTGCTAGGGCTATAAAGAATTATTTTTGTAGCAGTCAATGCTTAGGTTATTAAAATTTAGAATTAAGTTTGAATATTGCAACTTTTAATTTTGGTAATTTTGACCTAAAAGTGTTTTATATTCCATTTTAAGCGGCTGGTTGCATCAATTTTTATGAGGATACTCAAGGAGGGTATAATTGTTTTAAAATTATATTTGATAATTTATTTCAATGGTTTGTTTTTAGTGGCGATTCCATTAAGCATTGGGAGAGATACATTTCAA…
256	>SRR11097768.NODE_6828_length_4782_cluster_2482_can	ATCTCAGGGACGCCATTGGCAGGACGCTTGATAAGCTGAATGCCCGATTGGCAGCCCACAGGGGTTTGCTTGAGATAGAGAATACCTATCGTCAGCAGCCCACACTGTGTATGTTTGGAGGAGACTCTGCAGTTGGCAAGACTTTCTTAATAAAGAACTTTGCCAGTGCTTGCCTGGTCCTCTCTGGGCTTTGTAAGCCCAGTGAATGTGCCCAGAACATGTGGCAGAAGGGAGAGGACAGATTCTTCAATGGCTATTGCGGCCAACTAGTCTATATCATGGACGATGTTTTTCAGAAGAAGTCTGTCAAGGGATCCGATGAGTGCGAAGGCATGACCATTATCAGGGCAGTTAACAGCTGGCCCTTCCCACTACCCTTTGCAGATGTGGAGAGCAAGG…
257	>SRR11097768.NODE_5189_length_2182_cluster_982_cand	GCAGGGGCATTACTGTGCTCCACACCGATGAGATCATTGAGGAGTGTGGACTTGCCAATGGCTCCATGGCCCCGATTGGGACTGTGGGTGACGATTGCGCTGTTTCGCAGAGCGTTCGCTCTAAGATCAAGGAGACTGGATTCGATGGCTTTGGTCCGAGTCCGGTCGCCCCTGCCATCTTGCACCCTGTTGTGCGGGATGGTTCCATCGTTCAGCCTATGCATAAGGCTATGGAGAATTATTCCACGCCATTGCATATCAGCAATTTGCGCAATCCAAACGCCATTATGGGCTTGGCCATGCAGAAGCACTGGGAGTTAACAGCTACCAGCACCCGCAAGATACTTTCCGATGAGGAGGCTGTGGTGGGTGTGCCCCACATGAAGCTGAAATCCATAA…
258	>SRR11061009.NODE_13_length_2512_cluster_5_candidat	TCCATACCGGCAGAAATGCAGGCTTGGAAAGACGCTGGTGCACAGGATTTGATTAGTCACCGTGTTCTGACGAATATGTATAAAATCATAAGAGTTAGAGATGGTAAAGACCAACCTCTGTTGAATGGTCTTTTCGTTGTTGATAACGTGATGCTCATTCCCAAACACGTGCGCTCTTGTTTGCAAATCACTGATAATATAAGAATGGAAAATTACTTTGGAAGTGTTTTCGAAATACCATACAGTGTAATCAAGCAAGTTGACATTGAGGCTTCGAACGGTTACTACAAGGATGCAATTCTTTGGAAATTTCCGCGCTACGTCAATGCACACACTTCGTTGATCAAACACTTTCAGACGATGCCAGAACTTTCAGTTCGCCAAGTTGACGTGTGCTTA…
259	>SRR11061009.NODE_12_length_8392_cluster_5_candidat	CAGGGGGAAACCCCTGGGTCAATCAAGTTTAACGATTGCACTTATCGTCAAAAGTTGCGCGATTGCACTTATCGTCAAAAGATGCGCGGTTGCCCTTACTGTTACAAGAGGCGCGTGGATTCGTAACGTTAACGATCACTATAACAATCTATTTACAATTATTATTTTATTATTTAATTGTGTAGTTGCCCGCCAATCGGCTACACTCTTATAGATGGCACGGGCTTTGAAGAATGACTCAATCCAATGAACTCTTCGCTTCAAACACCAACTACTTTTCCAACAACTCTAAGTTAATACATTGTCAATGTTGTGGTTTTGGTAGATAAAAACTAAAACCAATTGTGGTAGACCACACAGTTAGCTACTGAATAGTTAGAGCGTGATCTTTCTTACCTA…
260	>SRR10854864.NODE_155_length_8625_cluster_138_candi	TGCAAATATTTTTGCATGTTTTTATTGTTTACCGTCATCCTGACGAGATAAGGATAACAAAACCCCTACCCGTTTCCTTTATGTTGGACGTAGTACTAATAGAGTCCTACATATTCTTTCGGAGGCCTAGTAGAAGGCCAGTTTCAAATATTTTGGAACATTATTCTTTCGTTGGTAGTGATACGGTAAACTACTGTTAACACTATGCTTTTGCATAGTTATGTTTAAACACACTGTGTGTGTTTTTGTTTTAAAACATTGCTTTGCAATGTTCATGCCGTCTCTTAATTGAGTATGGCAGTGTTGTGCCACTTAGAGCACATTTTAGTGTTATTATAGTTGATGTCTTAGGATACAGACTATCTGTTCGCAGACATAGAGTTGTTAACTCCTTCTCTA…
261	>ERR3687836.NODE_41_length_8906_cluster_35_candidat	TGAGAGGCAAATCTATATGCATGAGGCATAATATATTAATGACTTTGAGTCAATACTGTTGTACGGAAACATTACCGTACAACAGTATTGACTCAAAGTCATTAATATATTATGCCTCATGCATATAGATTTGCCTCTCAGCCATATGTATTAATCTTTGTTAAACCTGATGCAATGCCGATTTGCGCTTAATCAACGTCATATAGATTTGCCGCTCTCATTAAGTATGTATCGTGAAACTTCAGTAGAATAGTAAAGCTTCACTTTTATTTTATAAACATTGGCCTCATGTCATATAGATTTGACCTCTCAGCTCAGTATGAAAATAAAAGAAGAAGAACGTATTATTATTTTGTTTAGTTTTTAAGTTTTCACTTAAATTTGAAATATGAATACCCT…
262	>ERR3179781.NODE_80_length_9918_cluster_44_candidat	AAATTACGTACAGGGTATTCCCCTGTACGTATTAAAATTTTGCCGTCCGACGAGCATGACGTTAAACGCGAGCCGTGTCTTTTGGCAACTGTGAGAGGATAAAGAATAGTTGCACCCCCTTTTTAAATACGTTAAGATTTAGATATAGCTAAAGTTTCCACTGGATTAACCCAATTAAGGAAATGAGTAGATTTAAGTTATTTTTAAGAACACAAGTGGATATCTTTCTTATCCCAAGGGTTTTAGGAGCAACCAATTTTCCCTTGAAGAAAATAATATAAATGGAAGAATTGATGGTGTCAATTGAAAAACACTCTTCTTCTTAGGCGTAAGTATTCTCGCTCTAGAAGTCGTAATTAAGAAATACCGTAGCTGTTAACATTGTGTGCGATTTTAAAT…
263	>ERR3179334.NODE_94_length_5666_cluster_28_candidat	TATTCTCCTCATAATCAAATCTGTTTGTCTTGAATTCCAAATCGTCGCTAACAAATCTGATGGAGGGTTTATTAAATACTTAGTAACTAATCTAGGTATTATTGGAATAGTAGTTATCTCTTCCAATAATACCTAGATTAGTTACTAAGGATTTGGAATTCAAGACAAACAGATTTGATTATGAGGAGAATAGGTTATTTAGGAGATATCAAAGTAGAACGTGGACTTGAACGAGTGATGTACTGGATGAAAACAGTTGTTTCGAAGACAGTGCGCTGGTTTTGCCAGACGTATTTAGGAATTGATTGTCCGGAAGAATTGGATGGTGATAACCATTCAATTAATAAATGGCAAGATGATGTTGATGACTTGCTTCATCAATATTATGATGGTACATTG…
264	>ERR3179326.NODE_40_length_9814_cluster_21_candidat	AATGATCCTGGTTAGGGATTGTACTAACTACTGATTAAATCGAGTGTAAATTCCAAAGCGTATCTCACTTTAGATTTAAGTTAGTCGTTAACCTTAATGATTGGTTACCACAGTATTATATAGATGAACAATAAAATTAATACTGGAGGCTTTTGTTAAGGAGAGTGTTCCTATTTAGGAGAAGTCGCACTAAAGGCAGCCCCTTAAAAGACTTAGTTGTTCACCTCTATTACTACATTGGGTTGTGTAGTAACATTTCTTAGGAAATGGATAGTTGTAATTTAACCTGCTATAAGTCAATATAAGAAGTTGATTGAACAAATTCAGCAACAATTAATTATAGTGAGAGGTGAACTTGAGAAACTGGATCTTAATTCAGGGGATCTTGATGTTGCTCTC…
265	>ERR3179326.NODE_35_length_9044_cluster_16_candidat	GTACAATTTAACCAGCGAGCCGTTCGCTGGTAAAAGTGCGTATGGGTTACACCCCATACGCACCTTGCCCAGCGAACGGCTCGCTGGTTAAATTGTACGCCGATGCTGGAGAGCTACAAAACTCGAATTATTAACAACAACAATTTACAGACTCTACTCTTGGTCTATAAATATAGGAGTAATTAGAAATTTAGATAGACCCTACTCTTGGTCTTTAAATACAGGAGTATTTAATTTTAGGACACTTTACTACTAGTGGATAAAGAAGTAGTTAGGGGAACTCTACCTGAAAATAATTGAGTCATTTGAACCTAATCAAGTTTGTAAACTGATTTTTGCTATTAATAGTATCGCGAACGTGTAAGACATGTATTTTGCGTTCGTTCACGCTTATAGCTT…
266	>ERR2309086.NODE_21_length_8173_cluster_4_candidate	TTCTTTTCATGTTTAAATTTTATTTTCGGACGTGGCAACAAACTTACTACTATGATTGCTGTAGCTGTTAATGCTATAGTCTTCTTGATGGCAGAAACAACAACACTGAAATGGGTTAGCATTCTAAGTGCTGTAACATCTGCACTAACGTATGTGGTTCCAGTTACAACAGATAGATACGAACCACAAATGGAAGTTGAAGATAAAAAGCTCGTTAACGATTTTGGGAAAAATATAATATACATCGCAGTTCTTGGCTGGTGTGCTTTGAAAGGACTTGAACTGCCTACTGATGCCAAAGGTATTACATCTGTATTACAACGACATGGCTACCTTGGGCGAGCTATGATGACATGGGAGAAAATAAATGATGGTTTGGTGCTTGCATTTGAACAAGCT…
267	>ERR2309086.NODE_13_length_9302_cluster_3_candidate	AGAAATCATAAGATTAATCAAATATAATTTCCATATATCGATTATTAACCAAATAAGTTGAATTATCAAAGTTCTCTTCAGCGATATCATAAACACTGTTTGTTTTAAACTGAAGATCTATTTTAATTCAATTCTATCCCTGATAGTTAGTCATCGATTTTATTGAAATTACTATCCCTGACAATTAGTCAAATCATTTCAGCGAATAAACAATTTTAAAACAATTTTTCAATTTTAATATTTTTCATTCAAAGATTATAATTTCAAAAGGCAAAGCACTTGGGTTATACCTCCCATTATTATAATCACAATTTTAGTAGAATTAATCAAAAGGAAATCATTGAGTTAATCCTCTCAACAATTCTATTATTTCTTTTAAAATTATAATTTCAAAAGGCA…
268	>ERR1303047.NODE_46_length_7904_cluster_29_candidat	TGGAACGATATCAACTGGTCCGTCTTAATGAATTTATATGGGCGTGGAACTGCTTTAGCACGACAACCAAATTTTATAGCGCATAAGAATGATATTTGGCGCGTAGTGAATAAGTTGGGTAATGTGCTAGAGAAGTTTAATTCCCATGGTCGTTCCAGCGCTTCCGTCAGAAATCCTCCTGTAACCCTTTACCTTTATGGAGACACAGGTGTTGGAAAATCTTCGGTGACGTATCCGTTCGCTGCGGAGATTTTAAAAGGGATTAATGATAGGGAACCTTTGGCCGTAGACTTAAAGAAATATTGGAAAAATTTGATCTATATGCGTTCGGCTGAACAAGAATTCTGGGATGGGTATGAAAATCAGCTTGTAACAGTTTTTGACGACTTCAACCAACAG…
269	>ERR1303025.NODE_140_length_9196_cluster_62_candida	TAATTTATTAAATGTATCTCCACGTTAACAGTTTTAAAATGCATGTTGGCATACACCATACGTACACTTTAATATGCCAACATGCATTTTAAAACTGTTAACGTAGAGATATTATTTAATTTATTAAATGTATCCGTCATTTTGTCGTGCGGTACGCGATTTTGGACGATAACTATAAATGAACTAAGCCTTGCGTTTAGTTGGCTCAGGATCCCATTATTGCCTTTGGGTTAAAACGTCCTGTGTTCTAGAATGAGTAGCGTCCCCAGCCGATTAAAAGGGATGGAAACTTTTCGGCCCCAGTTTGATCTTCACTGGCTAAACAAAATAGATCAATAATGATACAATCCATATACCGACGAAACCATTTTAGTTATATTGGAAATGATTGATTTATTA…
270	>ERR1303024.NODE_99_length_8858_cluster_52_candidat	TATGCCGGTCCCCAAGCATGTATTAGTCCGCTTTGCATGTGGAAAGGCCTTGGAGGGTTTACACTTTTACACACACAACACATATTGCCCTCTCGACGGAGTGGTCTACACGTAACCGCTGTGACTCGAATCCTGTATTAGTCCGCTTTGCAGGTGGAGATGAGCTTAGCCAGGAAATTGCGAAAGTACTGTGCTGGACGGAGGAGCGTGGTGGCGTTAGCCTTTAGGATATGCCGGTCCCCAAGCATGTATTAGTCCGCTTTGCATGTGGAAAGGCCTTGGAGGGTTTACACTTTTACACACACACACACTAGATTGATTTTTGGTAATGACTTTATGCATGTATGGCAATTGTTTTATTGAATCTCATCTTTCTTTTTAGCTGGTGTCTGAGGATTA…
271	>ERR1303020.NODE_24_length_9138_cluster_22_candidat	GCACGACAAAATGACGGATATATATTTAATAAATTAAATAATATCTCTACGTACACTTTAATATGCCAACATGCATTTTAAAACTGTTAACGTAGAGATATTATTTAATTTATTAAATATATATCCGTCATTTTGTCGTGCGGTACGCGATTTTGGACGATAACTATAAATGAACTAAGCCTTGCGTTTAGTTGGCTCAGGATCCCATTATTGCCTTTGGGTTAAAACGTCCTGTGTTCTAGAATGAGTAGCGTCCCCAGCCGATTAAAAGGGATGGAAACTTTTCGGCCCCAGTTTGATCTTCACTGGCTAAACAAAACAGATCAATAATGATACAATCCTTATACCGACGAAACCATTTTAGTTATATTGGAAATGATTGATTTATTAGAAGTTGCT…
272	>ERR1303016.NODE_92_length_9189_cluster_42_candidat	ATGCCACCATGCATTTTAAAACTGTTAACGTAGAGATATTATTTAATTTATTAAATGTATCCGTCATTTTGTCGTGCGGTACGCGATTTTGGACGATAACTATAAATGAACTAAGCCTTGCGTTTAGTTGGCTCAGGATCCCATTATTGCCTTTGGGTTAAAACGTCCTGTGTTCTAGAATGAGTAGCGTCCCCAGCCGATTAAAAGGGATGGAAACTTTTCGGCCCCAGTTTGATCTTCACTGGCTAAATAAAACAGATCAATAATGATACAATCCATATACCGACGAAACCATTTTAGTTATATTGGAAATGATTGATTTATTAGAAGTTGCTGAATAACAACTGAAACTATTCCACGAGTACCATGTGACCGCTTTCACTAGATGTATCTAACGTC…
273	>ERR1303011.NODE_24_length_10903_cluster_8_candidat	CCGGGAGAATTCAGCACGATAGAATTTATGTATATATCAAAGTTTACGCGAGTTATAACCTCTTATGTAGCCTTTAGTGCATGTTTAGAAATTTAATAATTAGCGGTCATTGAAAGTACGTACAATTTTTACAAGACCTAAATTTGCTGCTTGGACATTTCCATGGTCTATAAATAATGCGGAAACAAAGCAATCTTATTTTATCTTATAATTTAATTTTAAGTAATTCCGAAATATTCGACGAAACCAATTTAGAATATTTCTTGCCGACTTGATTTATTTTATGACGACAAATGCGGAACTATATATGAACTTTAATATTATATCCTGCCTTTTATTCTATGAATTCTCAACGGATCCCGGGAGAATTCAGCACGATAGAATTTATGTATATATCAA…
274	>ERR1303006.NODE_17_length_9217_cluster_7_candidate	TTGGTAACTTTAAATAGATGCATGAAGTAAGTTGCATTATTGGCAAGTTACCAACTTATCTTCTTCTTTTGTGGCTTAACCCGAGTAATGCTCGGATCCCACTTTGTGTGGCTAGATTAGCTGTGACAATGACCGCTATATCACATAAATATAGGCTCTTGTTTCAGTATCCAGTTCCGCTAACGCCTTACCTGCATTGACTCATTTTGTGACTCGTGCAGCGAACCGTTACCCGTTCGTGTGTTCTACCCATATGAATTGACATTTATTTAATTAACTTCCAACACAAATTTTCTTAAACCAAACCCTTTTTTTTAAAAGTTAAAGGATGCTCAAATTAGTACCTAGACGAAGCAATACGATCTAAATGACATGTCTGCGGCTATCGAACCGTGAGGT…
275	>ERR1303004.NODE_8_length_10033_cluster_8_candidate	ACCATGGAAAAGTCCAAGCAGCAAATTTAGGTGTGTTTAAAATTGTATGCACAGTTTTTGCTGTGCATACAATTTTATCTACACACCTAAATTTGCTGCTTGGACTTTTCCATGGTGTATAAATAATGCGGAAACAAAGCTTCCTAGCCATATAGATGCTATTAATTTTAAGTTTTCCGATATATTCGAAGAAACCAATTTAGAATATATCTTGCGATTTAAATGTATAACGACTAGGCGAACCTTAAGGATTATGTTAATTATATCCTGCCTTTTATTGGGTGAATTCTCAACGGATCCCGGGAGAATTCAGCACGACCCAATTTATATTATTGTTAAAGATTATGCGAGTTATAAGCTCTTTTGTAGCTTTCAGTGCATGTTTAGAAATTATATTAA…
276	>ERR1302960.NODE_38_length_8588_cluster_33_candidat	TAACAGTTTTAAAATGCATGTTGGCATACTAAAGTGTACGTATGGTGTTTAAAAGTGTACGTATGGTGCACTTTTATACACCATACGTACACTTTAGTATGCCAACATGCATTTTAAAACTGTTAACGTAGAGATATTATTTAATTTATTAAATGTATCCGTCATTTTGTCGTGCGGTACGCGATTTTGGACGATAACTATAAATGAACTAAGCCTTGCGTTTAGTTGGCTCAGGATCCCATTATTGCCTTTGGGTTAAAACGTCCTGTGTTCTAGAATGAGTAGCGTCCCCAGCCGATTAAAAGGGATGGAAACTTTTCGGCCCCAGTTTGATCTTCACTGGCCAAACAAAACAGATCAATAATGATACAATCCATATACCGACGAAACCATTTTAGT…
277	>ERR1302952.NODE_60_length_5542_cluster_34_candidat	AACGTTCCACACAGCGTCAGGGAGCTCCTCACTCTTATAACCACACAGGTTAATTTGGGCCGGGTTCTTTCCATCTGCATGTAATGCATCAAACTCCAGTGAGAGTCCGAGCTTCCTGACGCTGTGTGGAACGTTCTTCTTGTAAAATTTTACAATGACAGAGCGCGACCCCGGTCACGGATTGACAGGATATTTGATGGAGTAATCAAAGCTCGTGATGCTTTGATAGCAAGGATTCCCATTCCCGTGCTTGAACTACTGTCGTTCATGTCTAACTTATTTATGAACGCAGTGATGAAACTACAGGAGTATATAACCAAGAATCCTATTGTGTCTCTTCTACTAACTTTGCTTTCTGCCTACCTAGCTAAGAAAATCATAACACGGCAGGAGGTACTA…
278	>ERR1302945.NODE_9_length_15534_cluster_1_candidate	AATTTGCTGCTTGGACATTTCCATGGTCTATAAATAATGCGGAAACAAAGCAATCTTATTTTATCTTATAATTTAATTTTAAGTAATTCCGAAATATTCGACGAAACCAATTTAGAATATTTCTTGCCGACTTGATTTATTTTATGACGACAAATGCGGAACTATATATGAACTTTAATATTATATCCTGCCTTTTATTCTATGAATTCTCAACGGATCCCGGGAGAATTCAGCACGATAGAATTTATGTATATATCAAAGTTTACGCGAGTTATAACCTCTTATGTAGCCTTTAGTGCATGTTTAGAAATTTAATAGTTAGCGGTCATTGAAAGTACGATGTCATTTAGTATATCTCTTACAGATTACGCCTATGACTAGTATGCCAAGACTATTAAA…
279	>ERR1302930.NODE_38_length_8407_cluster_7_candidate	ACCGTAAAAAGGGTTTAGTCCTTTGCAAAAGAAGCGGTAACTTGCTTTTCAACTACTTTGTGTTGCTTAAATCAGTTTAAGAGCTGAAACAACACGGTGTAGTGCAAGTGACATTCATTTTGCAAAACCATGAACACTAAAATTAATAAACACTGGTTGGGCAGGCGTGAGCTTTTACCTCACCTATACAAATCAACCAACCTGTATAAACTAAATATTAAAGTTGAAATTATTTTTCTATATCAAGCTCTAGTTGAATAAGACCACAGTATCCCTGAGTTTCCGACGGGTACGTAATGAGCCTACATTCAACATACTGAATATAGAAAATTCACTGAAGATAATATTATCCACTAGTGAACAACTTAATTACTAAAACTAAATCAACTAATAATGCTA…
280	>ERR1302914.NODE_22_length_7035_cluster_5_candidate	ACCAGGTCGTTGAGTTTATCCGACCTGACACCACACCAGCATTACGTGGCACCGGCTTAACTGCCCGACACGTAACTTTTCAACCCACTAGTGATAGCATACTTGTGCATATTAATACATGCGCGTTTATACTATCGCGACCGACCCTCGCCTTCGAAATGATTCTGCATGGTATGTCGCTTTTATTAGCTGCATACCCTCGACCACTAATTGAAGCTTTGCTTTTAATTGGTGGTATTGAGCCCAACCCCGGCCCCCTTTCTAAACTTCTCGATCTTGACCCCAAGGTACCTGATGTGCGACATAATCGCTATAGCACAGCTAGACTACTTAAAAAAGAGAGAAAAGCTCTTAAACGCGACATCTCTGTCGTCGCTAAGAGTATTGACGCTGCGAGAA…
281	>ERR1301935.NODE_78_length_8133_cluster_11_candidat	GATTCTGCATGGTATGTCGCTTTTATCAGCTGCATACCCTCAACCACTAATTGAAGCTTTGCTTTTAATTGGTGGTATTGAGCCCAACCCCGGCCCCCTTTCTAAACTTCTCGATCTTGACCCTAAGGTACCTGATGTGCGACACAATCGCTATAGCACACCTAGACTACTTAAAAAAGAAAGAAAGGCTCTTAAACGCGACATCTCTGTTGTTGCTAAGAGCATTGATGCCGCGAGAAAGGCTAAGCATGAGCAGGTGATGGACATAGTCATGAACAACGCTCAATTAGGTGGTGAATACACGAAAGTGGATGTGCAACCTGATTGTAACGTGTGTGGAAAAAAGAACTGCGATTGTATGATTAAGAGGAACCCCGAGCAGATTGCTACCAACGCAGA…
282	>ERR1301935.NODE_76_length_9473_cluster_9_candidate	GTGTGCAAATTTGTTAAATTTGCATTCTCCTGGACTTGATTCTACTCTGAGTAAGAATAGCCAACCCAGAATGTGATGGCTCTCTCAAACCAAAATACACCTAATGATTCTATGGCAACAACACATATTGCCCTCTCGACGGAGTGGTCTACACGTAACCGCTGTGACTCGAATCCTGTATTAGTCCGCTTTGCAGGTGGAGATGAGCTTAGCCAGGAAATTGCGAAAGTACTGTGCTGGACGGAGGAGCGTGGTGGCGTTAGCCTTTAGGATATGCCGGTCCCCAAGCATGTATTAGTCCGCTTTGCATGTGGAAAGGCCTTGGAGGGTTTACACTTTTACACACACACACACTAGATTGATTTTTGGTAACGACTTTATGCATGTTTATGGCAATTG…
283	>ERR1301935.NODE_75_length_9473_cluster_9_candidate	GTGTGCAAATTTGTTAAATTTGCATTCTCCTGGACTTGATTCTACTCTGAGTAAGAATAGCCAACCCAGAATGTGATGGCTCTCTCAAACCAAAATACACCTAATGATTCTATGGCAACAACACATATTGCCCTCTCGACGGAGTGGTCTACACGTAACCGCTGTGACTCGAATCCTGTATTAGTCCGCTTTGCAGGTGGAGATGAGCTTAGCCAGGAAATTGCGAAAGTACTGTGCTGGACGGAGGAGCGTGGTGGCGTTAGCCTTTAGGATATGCCGGTCCCCAAGCATGTATTAGTCCGCTTTGCATGTGGAAAGGCCTTGGAGGGTTTACACTTTTACACACACACACACTAGATTGATTTTTGGTAACGACTTTATGCATGTTTATGGCAATTG…
284	>ERR1301912.NODE_110_length_10389_cluster_21_candid	GTGGAAACGTTAGCTATATCTATCTTAACGTATTGAAAAAGGGGGTGCAACTATTCTTTATCCTCTTACAGTTGCAAAATTACGTACAGGGTATTCCCCTGTACGTATTAAAATTTTGCCGTCCGACGAGCATGACGTTAAACGCGAGCCGTGTCTTTTGGCAACTGTGAGAGGATAAAGAATAGTTGCACCCCCTTTTAAATACTTTAAGATTTAGATATAGCTAAAGTTTCCACTGGATTAACCCAATTAAGGAAATGAGTAGATTTAAGTTAGTTTTAAGAACACAAGTGGATATCTTTCTTATCCCAAGGGTTTTAGGAGCAACCAATTTTCCCTTGAAGAAAATAATATAAATGGAAGAATTGATGGTGTCAATTGAAAAACACTCTTCTTCTT…
285	>ERR1301905.NODE_4_length_37014_cluster_1_candidate	CTAAAGAAATCAAAAACCAAAGATTAAGACTGTAAAAACCCAGAAGGACGCCCCCAGAAGGGGTGCGTGACCATACCGACAAAGTGTTGGTACTGAACCTTCTGGGGAAACCAGACTTGATTTTCACTGTCTCGAAACAGTGATCTTTGAAACCCCTGGACTTCTTACATGTCTACTAGTAAACATGTTGTTTCAGGGGTTAATAATTTGGGGAATCATAATAACTAAGGCGTCCCCCCTCAATCGGGTATGAATCACCGCCGAGTTGGTCGACAGTGTCATATCCCTCCTGGGACGTTGAGCGGATCTTACGAGCTACACGATTGGTATCGAGTGGGTCTTTTGATTCGTCGTTATTAGCTTGGGCCGGGCAAACGGTGCCTCCGACATTTGGCTTTA…
CGTACATGATGTGCGCGTGTGGATTGATTGGTCGGATAAGCTTAAGAACCTGGGTAATCAGTTGGGACATTATACGAAGTATGATGTCTTTGGAGAAACCCGAGCATTCGTGCTTGGTGACTAGGCCCCTGGAATGTGATCTTGCTTACTGAGGTTTAAAATGTCTGTCGTTAACTCGGTAAGTATTGCTATTGCAGGATGGACGTTAACTTTTAAGTTTTACTAATCAGGATGCGTCGGTGCAGCCCACCAATATCCAGATAACCAGACTAGGGAGGTTACGTTCGGTTGCGTTCGTCCCGAAACACCCATGACCGGCTTCAATCAAAAATACAGTAATTAACGTGAGTCCAGACTCACACACAAGCGAAGAGGCGCCTGAAGTTACACAAACTGTGG…
286	>ERR1301905.NODE_119_length_3531_cluster_30_candida	AAACCGATACATAAAGCACATAAGACTAGACTTTTTGCCGCTGGACCACTTGACTATTTGATTGCATGTAAAATGTATTTTAATGGTGTGGTGGCCCTTTTGCAGAAGAATAGAAATTGGTGCCATGTTTCGGTTGGAACAAATCCTTATTCTCGTGATTGGCAAGAAATTGTTCAATCATTGAATCGGAAAGCCACTAATATGGTTGCTGGAGACTTTGAAGGCTTTGATGCTTCTCAGCACCAATTGCTTCTTGAAGCGGCTGGCGAAATCTTAATACAGCTTGCTGTAAGATTTTTGAAAGCTACCGCTCAAGATGTAGTTGTTATGAGAGTATTGTTAGTCTCTTTGTTTAATTCAATGCATATTACTGGCTCGGAAGTGTATCAATGGACTCAT…
287	>ERR1301884.NODE_155_length_9212_cluster_77_candida	AAAGTGTACGTATGATGTTTAAAAGTGTACGTATGGTGCACTTTTATACATCATACGTACACTTTGATATGCCAACATGCATTTTAAAACTGTTAACGTAAAGATATTATTTAATTTATTAAATGTATCCGTCATTTTGTCGTGCGGTACGCGATTTTGGACGATAACTATAAATGAACTAAGCCTTGCGTTTAGTTGGCTCAGGATCCCATTATTGCCTTTGGGTTAAAACGTCCTGTGTTCTAGAATGAGTAGCGTCCCCAGCCGATTAAAAGGGATGGAAACTTTTCGGCCCCAGTTTGATCTTCACTGGCTAAACAAAACAGATCAATAATGATACAATCCATATACCGACGAAACCATTTTAGTTATATTGGAAACGATTGATTTATTAGAAGT…
288	>ERR1301884.NODE_122_length_8843_cluster_45_candida	ATCTAACAAGATAAGTTTAGACATTTAAGGAAGAACAAGCACTTTAGGAGAAAGATTATATTTTATGAAAATGCAATCTACTTTGAGAAATACTACCGGCAGTGCATCCCCCTCCCTTTCCTCCTCTTCCAATGAGGAATTACGACCCAGAATTAAGCAATTATATCGACGATATAAAGATGGATGTGTAGGAATGTTAGCTGATATGGCTATTAATTCTTATGATCCGATAACCTCGCTACATCCCCTGGAGACGATTATGATAAACGAAATATTTTATAAGGCAAATGCTTTGGTGACTCGTTTTAGAAGCTGTCACTTTGGATTTGCGGAAGATTTTTATAAGGAACAATATACATTCTTAAAAGACACTGGTTGTATTTGTGATCATCCTGATTC…
289	>ERR1301855.NODE_56_length_9651_cluster_3_candidate	ACCAATTTTCCCTTGAAGAAAATAATATAAATGGAAGAATTGATGGTGTCAATTGAAAAACACTCTTCTTCTTAGGCGTAAGTATTCTCGCTCTAGAAGTCGTAATTAAGAAATACCGTAGCTATTAACATTGTGTGCGATTTTATATTTGCCACGCGCTTCAGGAGCAAACCTGTCACAATGTAGCTATTGCCCACCACTCGCGAGGGTCGACCGGTGGAGTAAGGAGCAAGTATCGAATTATCTGCTTGTTTTGTACCCTTCGCTTGGAAAGGACGGATCCTTTCTTTTTGTGCCCCAATGAATATATATCAAGCTGCTATCATGTCGCTCTCAAAGAATATCATGTTCTCCGCTTCCTGTGCCGCTGATTTCTGCAAGGAGTTATTCTTCGATCCT…
290	>ERR1301855.NODE_55_length_10669_cluster_2_candidat	ACCAATTTTCCCTTGAAGAAAATAATATAAATGGAAGAATTGATGGTGTCAATTGAAAAACACTCTTCTTCTTAGGCGTAAGTATTCTCGCTCTAGAAGTCGTAATTAAGAAATACCGTAGCTGTTAACATTGTGTGCGATTTTAAATTTGCCACGCGCTTCAGGAGCAAACCTGTCACAATGTAGCTATTGCCCACCACTCGCGAGGGTCGACCGGTGGAGTAAGGAGCAAGTATCGAATTATCTGCTTGCTTTGTACCCTTCGCTTGGAAAGGACGGATCCTTTCTTTTTGTGCCCCAATGAATATATATCAAGCTGCTATCATGTCGCTCTCAAAGAATATCATGTTCTCTGCTTCCTGTGCCGCTGATTTCTGTAAGGAGTTATTCTTCGATCCC…
291	>ERR1301855.NODE_54_length_10669_cluster_2_candidat	ACCAATTTTCCCTTGAAGAAAATAATATAAATGGAAGAATTGATGGTGTCAATTGAAAAACACTCTTCTTCTTAGGCGTAAGTATTCTCGCTCTAGAAGTCGTAATTAAGAAATACCGTAGCTATTAACATTGTGTGCGATTTTATATTTGCCACGCGCTTCAGGAGCAAACCTGTCACAATGTAGCTATTGCCCACCACTCGCGAGGGTCGACCGGTGGAGTAAGGAGCAAGTATCGAATTATCTGCTTGTTTTGTACCCTTCGCTTGGAAAGGACGGATCCTTTCTTTTTGTGCCCCAATGAATATATATCAAGCTGCTATCATGTCGCTCTCAAAGAATATCATGTTCTCCGCTTCCTGTGCCGCTGATTTCTGCAAGGAGTTATTCTTCGATCCT…
292	>ERR1301850.NODE_65_length_6644_cluster_3_candidate	GAGAGGGCAATATGTGTTGTGCAGAAAATTTCTGCACAACACATATTGCCCTCTCGACGGAGTGGTCTACACGTAACCGCTGTGACTCGAATCCTGTATTAGTCCGCTTTGCAGGTGGAGATGAGCTTAGCCAGGAAATTGCGAAAGTACTGTGCTGGACGGAGGAGCGTGGTGGCGTTAGCCTTTAGGATATGCCGGTCCCCAAGCATGTATTAGTCCGCTTTGCATGTGGAAAGGCCTTGGAGGGTTTACACTTTTACACACACACACACTAGATTGATTTTTGGTAACGACTTTATGCATGTTTATGGCAATTGTTTTATTGAATCTCATCTTTCTTTTTAGCTGGTGTCTGAGGATTACTCTTACTGCGGTTTGAGGACAGCGTATGTTAGTCAT…
293	>ERR1301850.NODE_61_length_6644_cluster_3_candidate	GAGAGGGCAATATGTGTTGTGCAGAAAATTTCTGCACAACACATATTGCCCTCTCGACGGAGTGGTCTACACGTAACCGCTGTGACTCGAATCCTGTATTAGTCCGCTTTGCAGGTGGAGATGAGCTTAGCCAGGAAATTGCGAAAGTACTGTGCTGGACGGAGGAGCGTGGTGGCGTTAGCCTTTAGGATATGCCGGTCCCCAAGCATGTATTAGTCCGCTTTGCATGTGGAAAGGCCTTGGAGGGTTTACACTTTTACACACACACACACTAGATTGATTTTTGGTAACGACTTTATGCATGTTTATGGCAATTGTTTTATTGAATCTCATCTTTCTTTTTAGCTGGTGTCTGAGGATTACTCTTACTGCGGTTTGAGGACAGCGTATGTTAGTCAT…
294	>ERR1301849.NODE_262_length_9484_cluster_105_candid	TTATTGCTGTACGCCATTTTTTATTATACATATTTATTAACTAATCCTTTCGTTTATTTTTCTCACTTCATTTATAGTTATCCTCCAAAATCGCTTACCGCACGACAAAATGACGGATACATTTAATAAATTAAATAATATCTCTACGTTAACAGTTTTAAAATGCATGTTGGCATTTAAAAGTGTACGTATGGTGCACTTTTATACACCATACGTACACTTTAATATGCCAACATGCATTTTAAAACTGTTAACGTAGAGATATTATTTAATTTATTAAATGTATCCGTCATTTTGTCGTGCGGTACGCGATTTTGGACGATAACTATAAATGAACTAAGCCTTGCGTTTAGTTGGCTCAGGATCCCATTATTGCCTTTGGGTTAAAACGTCCTGTGT…
295	>ERR1301849.NODE_153_length_9400_cluster_14_candida	TATTCCCCTGTACGTATTAAAATTTTGCCGTCCGACGAGCATGACGTTAAACGCGAGCCGTGTCTTTTGGCAACTGTGAGAGGATAAAGAATAGTTGCACCCCCTTTTTAAATACGTTAAGATTTAGATATAGCTAAAGTTTCCACTGGATTAACCCAATTAAGGAAATGAGTAGATTTAAGTTAGTTTTAAGAACACAAGTGGATATCTTTCTTATCCCAAGGGTTTTAGGAGCAACCAATTTCCCCTTGAAGAAAATAATATAAATGGAAGAATTGATGGTGTCAATTGAAAAACACTCTTCTTCTTAGGCGTAAGTATTCTCGCTCTAGAAGTCGTAACTAAGAAATACCGTAGCTGTTAACATTGTGTGCGATTTTATATTTGCCACGCGCTTCA…
296	>ERR1301820.NODE_187_length_4237_cluster_91_candida	CTTGACTATTTGATTGCATGTAAAATGTATTTTAATGGTGTGGTGGCCCTTTTGCAGAAGAATAGAAATTTGTGCCATGTTTCAGTTGGAACAAATCCTTATTCTCGTGATTGGCAAGAAATTGTTCAATCATTGAATCGGAAAGCCACTAATATGGTTGCTGGAGACTTTGAAGGCTTTGATGCTTCTCAGCACCAATTGCTTCTTGAAGCGGCTGGCGAAATCTTAATACAGCTTGCTGTAAGATTTTTGAAAGCTACCGCTCAAGATGTAGTTGTTATGAGAGTATTGTTAGTCTCTTTGTTCAATTCAATGCATATTACTGGCTCGGAAGTGTATCAATGGACTCATTCTTTACCAAGTGGTCATTACTTGACAGCAATTATCAATAGTATATTT…
297	>ERR1301805.NODE_86_length_8750_cluster_9_candidate	TTTTCTTTTCACTATGGCTACAAATAATGATTTAAAGCTTGCTGATTCGGAACAGCAAAAACACGTTGACTTTATGGTTGTTCAGGCTATTAAGTCACTTTCCCCACTGAACCCAAACCGACCCTTGCGCTACTACATGACCAACGAACATGAAATTAAGAAACTGACGCATTTGTTTAAGCAGACCTATGGTGTTACAGATTTATCTGAAATACCAGAGAGTTGTTTTAACAAATTTCGGCGTGATGTGTGCTCACTTCTGAGCGCATATCACGACTCTGATGGTGAAGAGAGAACGTGGAGAGATGGTTTTGATCATTTGTACTGTGATGAAGAGTTGTTCCTCAATGTATGGTGCACTGAGGACCAGGTCGTTGAGTTTATCCGACCTGACACCAC…
298	>ERR1301805.NODE_103_length_9203_cluster_20_candida	TTTAAAGTGTACGTATGGTGTATAAAAGTGCACCATACGTACACTTTTATATGCCAACATGCATTTTAAAAGTGTACGTATGGTGCACTTTTATACACCATACGTACACTTTAATATGCCAACATGCATTTTAAAACTGTTAACGTAGAGATATTATTTAATTTATTAAATGTATCCGTCATTTTGTCGTGCGGTACGCGATTTTGGACGATAACTATAAATGAACTAAGCCTTGCGTTTAGTTGGCTCAGGATCCCATTATTGCCTTTGGGTTAAAACGTCCTGTGTTCTAGAATGAGTAGCGTCCCCAGCCGATTAAAAGGGATGGAAACTTTTCGGCCCCAGTTTGATCTTCACTGGCCAAACAAAACAGATCAATAATGATACAATCCATATACC…
299	>ERR1301804.NODE_216_length_2045_cluster_125_candid	CGTTGATGTTTCAAGCTAGGAAAGGCAAGACGGACTGGCTAGGTGATGATGAGTGGATATTCTCTTCCCCAAAATGCAAAGAGTTGCGTTCAATGGTGAATGAGATGGAGGAGAAGTGTCGAGCAGGAATCGTACCAGAGTGTTATTTTGTGGACACTTTGAAAGATGAGAAAAGGACTCTTGACAAAATATCTGAGAAGAAAACACGCGTGTTTTCAGCAGCTCCTATGGTATTCTCTATTCTATGTAGAAAATATATGTTAGGTTTTGTTGCATTTATGTCACGAACGAGAATAGGCAATGAATGTGCTGTGGGATCATGCGTGTATTCTGAGGATTGGAAGATGATTTCTCACCACTTGAGTGGATTTGGGGACGAATCACTAATAGCTGGAGATT…
300	>ERR1301799.NODE_52_length_6748_cluster_18_candidat	TCACAGTTGCAAAATTACGTACAGGGTATTCCCCTGTACGTATTAAAATTTTGCCGTCCGACGAGCATGACGTTAAACGCGAGCCGTGTCTTTTGGCAACTGTGAGAGGATAAAGAATAGTTGCACCCCCTTTTTAAATACGTTAAGATTTAGATATAGCTAAAGTTTCCACTGGATTAACCCAATTAAGGAAATGAGTAGATTTAAGTTAGTTTTAAGAACACAAGTGGATATCTTTCTTATCCCAAGGGTTTTAGGAGCAACCAATTTTCCCTTGAAGAAAATAATATAAATGGAAGAATTGATGGTGTCAATTGAAAAACACTCTTCTTCTTAGGCGTAAGTATTCTCGCTCTAGAAGTCGTAATTAAGAAATACCGTAGCTGTTAACATTGTGTG…
301	>ERR1301799.NODE_123_length_9163_cluster_82_candida	TAAAAGTGTACGTATGGTGCACTTTTATACATCATACGTACACTTTGATATGCCAACATGCATTTTAAAACTGTTAACGTAAAGATATTATTTAATTTATTAAATGTATCCGTCATTTTGTCGTGCGGTACGCGATTTTGGACGATAACTATAAATGAACTAAGCCTTGCGTTTAGTTGGCTCAGGATCCCATTATTGCCTTTGGGTTAAAACGTCCTGTGTTCTAGAATGAGTAGCGTCCCCAGCCGATTAAAAGGGATGGAAACTTTTCGGCCCCAGTTTGATCTTCACTGGCTAAACAAAACAGATCAATAATGATACAATCCATATACCGACGAAACCATTTTAGTTATATTGGAAACGATTGATTTATTAGAAGTTGCTGAATAACAACTGAAA…
302	>ERR1301798.NODE_78_length_10389_cluster_5_candidat	GTGCTATAACTAATGGTGGGTATGTGTGTGGTATTGTAATGGATCCCAGTGATGAGTACGTAATTATACGAATCCAGTGGAAACTTTAGCTATATCTAAATTTTAACGTATTTAAAAAGGGGGTGCAACTATTCCCCTGTACGTATTAAAATTTTGCCGTCCGACGAGCATGACGTTAAACGCGAGCCGTGTCTTTTGGCAACTGTGAGAGGATAAAGAATAGTTGCACCCCCTTTTTAAATACGTTAAGATTTAGATATAGCTAAAGTTTCCACTGGATTAACCCAATTAAGGAAATGAGTAGATTTAAGTTAGTTTTAAGAACACAAGTGGATATCTTTCTTATCCCAAGGGTTTTAGGAGCAACCAATTTCCCCTTGAAGAAAATAATATAAATGG…
303	>ERR1301798.NODE_77_length_10594_cluster_5_candidat	GTGCTATAACTAATGGTGGGTATGTGTGTGGTATTGTAATGGATCCCAGTGATGAGTACGTAATTATACGAATCCAGTGGAAACTTTAGCTATATCTAAATTTTAACGTATTTAAAAAGGGGGTGCAACTATTCCCCTGTACGTATTAAAATTTTGCCGTCCGACGAGCATGACGTTAAACGCGAGCCGTGTCTTTTGGCAACTGTGAGAGGATAAAGAATAGTTGCACCCCCTTTTTAAATACGTTAAGATTTAGATATAGCTAAAGTTTCCACTGGATTAACCCAATTAAGGAAATGAGTAGATTTAAGTTAGTTTTAAGAACACAAGTGGATATCTTTCTTATCCCAAGGGTTTTAGGAGCAACCAATTTCCCCTTGAAGAAAATAATATAAATGG…
304	>ERR1301798.NODE_76_length_10819_cluster_5_candidat	GTGCTATAACTAATGGTGGGTATGTGTGTGGTATTGTAATGGATCCCAGTGATGAGTACGTAATTATACGAATCCAGTGGAAACTTTAGCTATATCTAAATTTTAACGTATTTAAAAAGGGGGTGCAACTATTCCCCTGTACGTATTAAAATTTTGCCGTCCGACGAGCATGACGTTAAACGCGAGCCGTGTCTTTTGGCAACTGTGAGAGGATAAAGAATAGTTGCACCCCCTTTTTAAATACGTTAAGATTTAGATATAGCTAAAGTTTCCACTGGATTAACCCAATTAAGGAAATGAGTAGATTTAAGTTAGTTTTAAGAACACAAGTGGATATCTTTCTTATCCCAAGGGTTTTAGGAGCAACCAATTTCCCCTTGAAGAAAATAATATAAATGG…
305	>ERR1301793.NODE_90_length_2980_cluster_75_candidat	CATCTAATGGAAAATAGGATTAATAATGAAGTAAGCATAGGAACTAATGTGTATTCACAGGACTGGGCCAAGACAGTACGAAAACTGCAGCAAAAAGGAAAGAAAGTTATTGCAGGTGATTTCTCAACATTTGACGGATCATTGAATGTCTGTATTATGAAATATTTTGCCAAGTTGGCGAATGAATTTTATGATGATGGTAATGATTTGATTCGTGAAGTGTTGATGGATGATGTAATAAATTCTATCCATATTTGTGGTGATTCAGTATATCAGTGGACGCATAGTCAACCCTCTGGAAACCCAGCAACAACCCCATTGAATTGTTTTATTAATTCTATGGGATTGAGAATGTGCTTTGATATTCTTGCGCGTCGTTTTAATATCAAAATGACAATG…
306	>ERR1301777.NODE_94_length_10105_cluster_32_candida	CATTGAAAACCTCGAACCAGTCATCACAACGATTGGAAAGTTTATTCGACAGAATGGAAAAACTCTCAACAGAATTGCAAATTACGTACAGGGTGTTCCCCTGTACGTATTAAAATTTTGCCGTCCGACGAGCATGACGTTAAACGCGAGCCGTGTCTTTTGGCAACTGTGAGAGGATAAAGAATAGTTGCATCCCCTTTTTAAATACGTTAAGATTTAGATATAGCTAAAGTTTCCACTGGATTAACCCAATTAAGGAAATGAGTAGATTTAAGTTAGTTTTAAGAACACAAGTGGATATCTTTCTTATCCCAAGGGTTTTAGGAGCAACCAATTTTCCCTTGAAGAAAATAATATAAATGGAAGAATTGATGGTGTCAATTGAAAAACACTCTTCTT…
307	>ERR1301777.NODE_112_length_10016_cluster_48_candid	GCTTAATGAAGTCATTCTGTGTTAAGAAGAACATCCCTTCTGTTTCAGTTGAGTGTGCTATTGTTGTTACTGACTATTCTGAGGTAGTGGGTCCACTTAAACATAAATTTTGGAACCACTACCTCAGAATAAGAGTAGCTGCTGCGTCTGAATACTACGCATTCAGACGCAGCAGCTACTCTTACGTACAGGGTTGACCTGTACGTAAGAGTAGCTGCTGCGTCTGAATGCGTAGTATTCATTGAAAGCCGTAATTTTAGTCCTAATCGGTTTTAGACTCCCTGGACTATAATCTGGAGTAACTTTGGAGTGGGTAAAGTCCTGAAATTGACCCTGGAGAAAGTCCGTACGGGAATTAGTAAAAGAGCGGAACCACTCTGAGATGATTTCAATAGTAGT…
308	>ERR1301619.NODE_67_length_10069_cluster_22_candida	GCCAAAAGACACGGCTAGCGTTTAACGTCATGCTCGTCGGACAGCAAAATTACGTACAGGGTATTCCCCTGTACGTATTAAAATTTTGCCGTCCGACGAGCATGACGTTAAACGCTAGCCGTGTCTTTTGGCAACTGTGAGAGGATAAAGAATAGTTGCACCCCCTTTTAAATACGTTAAGATTTAGATATAGCTAAAGTTTCCACTGGATTAACCCAATTAAGGAAATGAGTAGATTTAAGTTAGTTTTAAGAACACAAGTGGATATCTTTCTTATCCCAAGGGTTTTAGGAGCAACCAATTTTCCCTTGAAGAAAATAATATAAATGGAAGAATTGATGGTGTCAATTGAAAAACACTCTTCTTCTTAGGCGTAAGTATTCTCGCTCTAGAAGTCGT…
309	>ERR1301608.NODE_76_length_9551_cluster_15_candidat	ATTTTTGCGCTCATATTCTTTCTCGGAGAGCATCGATATCTCACTATCTTTTTCATCCGGGAGAAGGGATGTTGCAAAAATGTTTTGCGTTAACATATTCCACACATAACTTGGGACTAAAGTTATTCCCTATATTTATGTATAGTTATTTCCCCTGTTCCCTCATTAGAACGAGCAGCGGATCTATACTCCATTTACACGGATCTTTAGTCCCAAGTTATGTGTGGAATATGTTAACGCAAAACATTTTTGCAACATCCCTTCTCCCGGATGAAAAAGATAGTGAGATATCGATGCTCTCCGAGAAAGAATATGAGCGCAAAAATATAAAGTAACGTTAGTAATTTATGAGTAATTTGAAATAAATTATTATATCCTGACTGTTATCTGATGAGTTCC…
310	>ERR1301608.NODE_53_length_19847_cluster_2_candidat	TGCTAAAGAAATCAAAAACCAAAGATTAAGACTGTAAAAACCCAGAAGGACGCCCCCAGAAGGGGTGCGTGACCATACCAACAAAGTGTTGGTACTGAACCTTCTGGGGAAACCAGACTTGATTTTCACTGTCTCGAAACAGTGATCTTTGAAACCCCTGGACTTCTTACATGTCTACTAGTAAACATGTTGTTTCAGGGGTTAATAATTTGGGGAATCATAATAACTAAGACGTCCCCCCTCAGACGGGTATGAGTCACCACCGAGTTGGTCGACAGTGTCATATCCCTCCTGGGACGTTGAGCGGATCTTACGAGCTACACGATTAGTATCGAGTGGGTCTTGTGATTCGTCGTTATTAGCTTGAGCCGGACAAACAGTGCCTCCGACATTTGGCTT…
311	>ERR1301596.NODE_349_length_11463_cluster_35_candid	CGTCTACAGATTCATTCCAATTCACAATCTCATGGTTAGGGCCATCAAGATCTGGTTCCGTCTCTAAGCCTAGTACATTAACTCTATACCAATTCTTAACATTCTTAAATATTAACTTAATCCAATCTACGATTCTTTCAAGACCTCGTTCTATTTTAACATCTCCTAAATAACCAAGTCGACGCATAATCTTATCGGTTTCAGAAGATGCCCAAATCACTTTTAAAATATCTTTGGGTGGTGCAATAATCTTTTCTAGAATCATAGCTGGTAAAAAGGGTATTGTTAACATATTGTCTGCTAATGATTGTTGAACAACTCTATAACTATCTAAAACCTTGGGTTGATACTCACTTCCTGTAACAAAAGAATAAATAAAATGTAACAACTTAAATATCA…
312	>ERR1301596.NODE_153_length_14233_cluster_3_candida	CTGAAGTATTGTCTGAACAAATATCTAGTACGCTAGATCAGTTTAGAGAATGCTTTAGGAATGTGACGAATTATGTGAGTGGTGCCTTCACCCTTTTTGATTTAGTCAAAGATATTATGATGGGTTTGTTGCAAATTTCTTTTGCCAAGCCTGGTTACAAGTTAGCCAGTTTGGGAGTTGAATTGTTTAGACTTTTGCCCAAGTATGGAATATCAACTTCATTAGTTGACTCTATACGGACATTCGTTTATCCTTATTTTAACTCTAAGAGAGATGTAATAGAACCTATTCCCACAATATCTGCAGCTGTATCAAAACAACAAGTAGAACTTCAGATGGACACATCTGATCTTCTATCCCTAGCTGGAGAAATTACGCCCACTCAAATTGTTATGTTTT…
313	>ERR1301596.NODE_151_length_14450_cluster_3_candida	CTGAAGTATTGTCTGAACAAATATCTAGTACGCTAGATCAGTTTAGAGAATGCTTTAGGAATGTGACGAATTATGTGAGTGGTGCCTTCACCCTTTTTGATTTAGTCAAAGATATTATGATGGGTTTGTTGCAAATTTCTTTTGCCAAGCCTGGTTACAAGTTAGCCAGTTTGGGAGTTGAATTGTTTAGACTTTTGCCCAAGTATGGAATATCAACTTCATTAGTTGACTCTATACGGACATTCGTTTATCCTTATTTTAACTCTAAGAGAGATGTAATAGAACCTATTCCCACAATATCTGCAGCTGTATCAAAACAACAAGTAGAACTTCAGATGGACACATCTGATCTTCTATCCCTAGCTGGAGAAATTACGCCCACTCAAATTGTTATGTTTT…
314	>ERR1301596.NODE_103_length_12211_cluster_3_candida	CTGAAGTATTGTCTGAACAAATATCTAGTACGCTAGATCAGTTTAGAGAATGCTTTAGGAATGTGACGAATTATGTGAGTGGTGCCTTCACCCTTTTTGATTTAGTCAAAGATATTATGATGGGTTTGTTGCAAATTTCTTTTGCCAAGCCTGGTTACAAGTTAGCCAGTTTGGGAGTTGAATTGTTTAGACTTTTGCCCAAGTATGGAATATCAACTTCATTAGTTGACTCTATACGGACATTCGTTTATCCTTATTTTAACTCTAAGAGAGATGTAATAGAACCTATTCCCACAATATCTGCAGCTGTATCAAAACAACAAGTAGAACTTCAGATGGACACATCTGATCTTCTATCCCTAGCTGGAGAAATTACGCCCACTCAAATTGTTATGTTTT…
315	>ERR1301557.NODE_33_length_8061_cluster_9_candidate	GAATTGCGAGTTATTGAAAATGAATTCCAAGCAGATGAATAAGAGTAAGTATGCTAAGAAGATGGAAGCAACCAAACGAGCAGTAGATAAGAACTTGAAGATTGACAATCAGCCAAGAATCAGTATTCGGGATAAGAAAGTTAAGTTAAATAAGAAATTTGTTGAGATGCAAATGTTCAGTGCAGCCCCCAGTATTGTAGCAAGCGCATGCTCAGCATACTTAGGATTTAAGAGTAAGAGGTTTATGGACAATGGTACTAAAGCAATGGAAACTATTGTTCCACAATTGCAGAAGACGCTTGACAACTTTAATAATGTTTTCGAAAAATGTAGTAATGCATTTTTTGGAACTGTTAGTGTTGTTGACTTTGCAGTGGAATTAATAGCTTCATTATTGCA…
316	>ERR1301549.NODE_476_length_14170_cluster_18_candid	CAGAAGGATCGGCCCCAGAAGGGGATCGATGACCACATAAACAAAGTGTTTATGCTGAACCTTCTGGGGCAAAACCCTGAAGAATACCTATGACTAGGTACCTACGTGCGTTAGCGTCTCTAAACCTAACGCGGGGATAAGATTAAATTAACGAAAAACTATCTCTAAAGTAAAGTTAAAATAAAATAAACTAAAGACTAGGATCTACACATCCAATTCCTTTACCTCCGAGAATGCAAAAAGCAATCTGCTTATCTGTAACGTTTGACCATTCAGAAAATTTACTGTCAGGCCGCCTGTTATTCCAACCATTGTCTGGTGTGGTTGTTGCGGTAAAGAGTTGAATTGGATACGTTGGATCCACGTCCATGCCAGTAGTATCAATCAATGAAATAGTGC…
317	>ERR1301549.NODE_472_length_9520_cluster_16_candida	ATCTGCTTGTTTTGTACCCTTCGCTTGGAAAGGACGGATCCTTTCTTTTTGTGCCCCAATGAATATATATCAAGCTGCTATCATGTCGCTCTCAAAGAATATCATGTTCTCCGCTTCCTGTGCCGCTGATTTCTGCAAGGAGTTATTCTTCGATCCTGGCAAAGTGTATCCCAAATACAATAATATGGAAAAGTACTTTGAAGCCGATTTTACATATGAACGTAATCACCCATTTGTGGGAAATTGGGAAAATTGGCCACGTATCGTTGAAAACTATTATCATGGTATTGCACCCATGGTAATGGATCAGTTATTCGGAGATAAAGTGGAGTTTGGTAAGTTGGCAAAAGCGATAGACGAACGGAGAATCTTCCAAGAACCACGATTTAACCCATCAAG…
318	>ERR1301545.NODE_67_length_8579_cluster_48_candidat	TCGAGTTAATGTTTAGTAATTGTAGTGCAATATATCAATAACAGTCAGGCCACTTAGAAGTAATCTCTAAGTTTGCTAAAGTCTTTGAAGTTACGATGGATTCGCAACCCGGAGTAACCATAGGAGAACCAGTTCAAGTTGTTTGCCACCCTAGAGAGCAGACTTGAATTTGTCAGATTGATATATGAATGCAATGAATAATGTTAGCGATGGTTCTATTACCCAATAGTTAATCGAGGTAACGTATGTCGCGAAAGGTAAAGTATTAAAATGAGAAGGTTAATACCGTGACGTGTGCAACTGTGTTAGAGAAGTGATCGATTCTCTCAAGATGATGCAGTATAAAATGATCCGGCTTCGTAATGTGGACACACAAGTCGTTAGTCTAGGCATTCATGC…
319	>ERR1301527.NODE_270_length_2506_cluster_72_candida	AGGCAAAAGGTACCCCACCGTGTGGAGTGACACTTTGAAGGATGAACGACGTCCGATCGAGAAGGTCGACGCGCTTAAAACTCGAGTGTTCTCTCACGGTCCGATGGACTACACGATCGCGTTCCGAATGTACTTCCTGGGTTTCATCGCCCACATCATGGAAAATCGGATCGAGAACGAACAGTCCCTTGGTACAAACCCGTTCGGAGCAGACTGGCTCAGGACGGCGCGCAAACTTTCGAAGTTCGGAGACAAGGTCTTTGCCGGAGACTTCTCCCAATTCGATGGAACTCTGAATTCGTGTATCATGAAGGAGTTTGCCCAAGTGGCGAATGCTTTCTACGCGGATGATGAAGAGAACCAGAGAGTTCGGGAGGTGTTGATGGTTGAGATCTTCAA…
320	>ERR1301527.NODE_194_length_19830_cluster_5_candida	AATTTGCTAAAGAAATCAAAAACCAAAGATTAAGACTGTAAAAACCCAGAAGGACGCCCCCAGAAGGGGTGCGTGACCATACCAACAAAGTGTTGGTACTGAACCTTCTGGGGAAACCAGACTTGATTTTCACTGTCTCGAAACAGTGATCTTTGAAACCCCTGGACTTCTTACATGTCTACTAGTAAACATGTTGTTTCAGGGGTTAATAATTTGGGGAATCATAATAACTAAGACGTCCCCCCTCAATCGGGTATGAGTCACCGCCGAGTTGGTCGACAGTGTCATATCCCTCCTGGGACGCTGAACGGATCTTACGAGCTACACGATTGGTATCGAGTGGGTCTTTTGATTCGTCGTTATTAGGTTGGGCCGGGCAAGCGGTGCCTCCGACATTTG…
321	>ERR1301514.NODE_391_length_3529_cluster_52_candida	GTGCAACTCCCACTTTGCACCCGCGGGTTCTTAAGATGATATATACCCATCTTCGACCGGCTGAAAAGCTGTTTGAATACGTATCATCGAGCCCCATCAAGGGTGGAGGGCCACGTATGCGGCCAGTGTGTGTTTGGCTCATAGGTGAGTCTGGCGTTGGCAAAACGGAAATGGTTTATCCATTATGTATCGATTTGTTGCGCACTATGGACGTGATCTCCAAGGAAACTGATTTCCACAGTCAGGTTTACGCACGTCAGGTGGAGACCGAGTATTGGGACGGCTATAAATCTCAAAAGATCGTGATTTATGACGACGCATTTCAAATGAAGGATGACAAAACGAAACCAAATGAGGAACTGTTTGAGGTCATCCGCTCTTGCAATACTTTTCCACAAC…
322	>ERR1301514.NODE_333_length_9834_cluster_12_candida	GCAACTGTGAGAGGATAAAGAATAGTTGCACCCCCTTTTTAAATACGTTAAGATTTAGATATAGCTAAAGTTTCCACTGGATTAACCCAATTAAGGAAATGAGTAGATTTAAGTTAGTTTTAAGAACACAAGTGGATATCTTTCTTATCCCAAGGGTTTTAGGAGCAACCAATTTTCCCTTGAAGAAAATAATATAAATGGAAGAATTGATGGTGTCAATTGAAAAACACTCTTCTTCTTAGGCGTAAGTATTCTCGCTCTAGAAGTCGTAATTAAGAAATACCGTAGCTGTTAACATTGTGTGCGATTTTATATTTGCCACGCGCTTCAGGAGCAAACCTGTCACAATGTAGCTATTGCCCACCACTCGCGAGGGTCGACTGGTGGAGTAAGGAGCAA…
323	>ERR1301513.NODE_79_length_10844_cluster_12_candida	ATCAAGTCGGCAAGAAATATTCTAAATTGGTTTCGTCGAATATTTCGGAATTACTTAAAATTAAATTATAAGATAAAATAAGATTGCTTTGTTTCCGCATTATTTATAGACCATGGAAATGTACAATTTTTACAAGACCTAAATTTGCTGCTTGGACATTTCCATGGTCTATAAATAATGCGGAAACAAAGCAATCTTATTTTATCTTATAATTTAATTTTAAGTAATTCCGAAATATTCGACGAAACCAATTTAGAATATTTCTTGCCGACTTGATTTATTTTATGACGACAAATGCGGAACTATATATGAACTTTAATATTATATCCTGCCTTTTATTCTATGAATTCTCAACGGATCCCGGGAGAATTCAGCACGATAGAATTTATGTATATATCA…
324	>ERR1301507.NODE_222_length_9476_cluster_70_candida	AGCGTCCCCAGCCGATTAAATGACGGATACATTTAATAAATTAAATAATATCTCTACGTTAACAGTTTTAAAATGCATGTTGGCATTTAAAAGTGTACGTATGGTGCACTTTTATACACCATACGTACACTTTAATATGCCAACATGCATTTTAAAACTGTTAACGTAGAGATATTATTTAATTTATTAAATGTATCCGTCATTTTGTCGTGCGGTACGCGATTTTGGACGATAACTATAAATGAACTAAGCCTTGCGTTTAGTTGGCTCAGGATCCCATTATTGCCTTTGGGTTAAAACGTCCTGTGTTCTAGAATGAGTAGCGTCCCCAGCCGATTAAAAGGGATGGAAACTTTTCGGCCCCAGTTTGATCTTCACTGGCTAAACAAAACAGATCAA…
325	>ERR1301507.NODE_120_length_6096_cluster_3_candidat	GATAAAGATTAAAGAGATAGGCCTCACCCGTGTGGGTCGGCTGAGGAAAGTGGGATAAGGTAACCTCCTTTGTAGGCCCTTGTCTTGTACCCATCGCGTGCACTCGTAAGTGTACAAAAACTTTACCCCTACGCACAATGACCTGCCAATATATCAGATTCTGGTTAAATCCAGACAATAATATGTTCATCTACCATGACCGATGTAAAACTCATGGCGTGGCGTCAAAATACGTAAAATTGATACTATACCCTTTAAACTCTATAAACGAATCATTTTGTTGACGAAACCAGCTTAGATTTAATGACACGAATAGTTTTATTGATATAGTATTTTTGACACAGTGGTTAGCTGTTACTTAACCAATGCTTTTATGAGAAACCAATTTAGCATTTAAAA…
326	>ERR1301507.NODE_113_length_4346_cluster_3_candidat	GTCTAGTTTCAAACCCGCTGAAAAATACGTACTAAAGAGCTTACCTACTTAAAGATATGGGTTCTGATCTAGGTCGTTCTAGCCTTTTCGACCTCCGTATTGCTACAGGGGTGCTAGGGACCTTTCTTAATTTACGTTTAGACATAGACTTTAACTTATTCAAGAATGTCAAGAACAAGTTAAAGTGAATGTCTCCTGGTTTTATGCTTAAATTTATACTTAAACCTACCTTAAGCTTGTGCTCCGCGCTGCGTTTGCCGTTGCTGATAACATCGGGGGTCCAACCAAGGTACCAAAACTAAAGTCATCTTTACCTGAACGATACAGGTCAAGTTGTCTTCCGTTTGCAGTACCAGCTCCATAAAGTAAAACTTTAGGGAGTATTGGTTCTCCGACGGA…
327	>ERR1301505.NODE_3_length_2664_cluster_3_candidate_	AAGAGAAATGGCTTTCTGGCCGTAGATCTGAACTAGCTCGTGTACTTACATGGGAAGAATCCATAATTGGGAACTCTGAATCTGAGTATATTAGCTCAATAAACCGACAGTCTTCTCCTGGATATCCTTGGATATTCAAGAGAGAGAAAGGGAAACCTGGCAAGACTGGTTGGTTTGGCAATGATGAATACATCCTTAACGAAGAAGTTAAGGAGGCAGTAGATCATAGAATTGCCCAAGCTAAGCTTGGAAAAAGAGTTCCTACGGTATGGATTGACACACTTAAAGACGAACGACGACCCATTGAGAAAGTGAATGCCTTTAAGACACGAGTTTTCTCAAACGGACCAATGGACTATAGCATAGCCTTCCGACAATACTTTTTAGGTTTTATAGCAC…
328	>ERR1301491.NODE_318_length_9384_cluster_32_candida	CATAAATTACTAACGTTACTTTATATTTTTGCGCTCATATTCTTTCTCGGAGAGCATCGATATCTCGCTATATTTTCCATCCGGGAGAAGGGATGTTGCAAAAATGTTTTGCGTTAACATATCCCACACGTAACGCGATCTAAAGTTATTCCCTGTATTTATGTATAGTTATTTTCCCCTGTTCCCTCATTAGAACGAGCAGCGGATCTATACTCCATTTACACGGATCTTTAGTCCCAAGTTATGTGTGGAATATGTTAACGCAAAACATTTTTGCAACATCCCTTCTCCCGGATGGAAAATATAGCGAGATATCGATGCTCTCCGAGAAAGAATATGAGCGCAAAAATATAAAGTAACGTTAGTAATTTATGAGTAATTTGAAATGAATTATTATAT…
329	>ERR1301475.NODE_165_length_9320_cluster_79_candida	ACGACAAAATGACGGATACATATAATAAATTAAATAATATCTCTACGTTAACAGCTTTAATATGCCAACATGCATTTTAAAACTGTTAACGTAGAGATATTATTTAATTTATTAAATGTATCCGTCATTTTGTCGTGCGGTACGCGATTTTGGACGATAACTATAAATGACGGATACATTTAATAAATTAAATAATATCTCTACGTTAACAGTTTTAATATGCCAACATGCATTTTAAAACTGTTAACGTAGAGATATTATTTAATTTATTAAATGTATCCGTCATTTTGTCGTGCGGTACGCGATTTTGGACGATAACTATAAATGAACTAAGCCTTGCGTTTAGTTGGCTCAGGATCCCATTATTGCCTTTGGGTTAAAACGTCCTGTGTTCTAGAA…
330	>ERR1301470.NODE_12_length_3916_cluster_8_candidate	ATTCATCAGGAGATATGGTTACAAGTAAGCAACAAGTTTCAACACCTGTTGCTTACTTGTAACCATATCTCCTAATTCATCAGGAGATATGGTTACAAGTAAGCAACAGGTGTTGAAACGCGTAGAAGCAAATGCCTCTGGTGATGCTGTTACCGCGAATAAACAAACTTTAAAGCGTGTGGAAGCAAATGCCTCGGGTGATGCTATTACTGTGAAAAACACTGTTGTGAAACATTTGGAAGCTAATTCTTCAGGTGATGTTATTACTAATAAACAACAAGCTCATAAGATGGTTGAAGCAACTGTTTCAGGTGATGCGGTAACCAATAAGAATCTTGTACAAAAACTGATTGAAGCAACTGTATCAGGAGATGCCATAACGGCTAAAGCTCAAACTAT…
331	>ERR1301468.NODE_70_length_10031_cluster_32_candida	GACGGCAAAATTACGTACAGGGTATTCCCCTGTACGTATTAAAATTTTGCCGTCCGACGAGCATGACGTTAAACGCGAGCCGTGTCTTTTGGCAACTGTGAGAGGATAAAGAATAGTTGCACCCCCTTTTTAAATACGTTAAGATTTAGATGTAGCTAAAGTTTCCACTGGATTAACCCAATTAAGGAAATGAGTAGATTTAAGTTAGTTTTAAGAACACAAGTGGATATCTTTCTTATCCCAAGGGTTTTAGGAGCAACCAATTTTCCCTTGAAGAAAATAATATAAATGGAAGAATTGATGGTGTCAATTGAAAAACACTCTTCTTCTTAGGCGTAAGTATTCTCGCTCTAGAAGTCGTAATTAAGAAATACCGTAGCTGTTAACATTGTGTGCGAT…
332	>ERR1301468.NODE_67_length_7892_cluster_30_candidat	GAATTGCGAGTTATTGAAAATGAATTCCAAGCAGATGAATAAGAGTAAGTATGCTAAGAAGATGGAAGCAACCAAACGAGCAGTAGATAAGAACTTGAAGATTGACAATCAGCCAAGAATCAGTATTCGGGATAAGAAAGTTAAGTTAAATAAGAAATTTGTTGAGATGCAAATGTTCAGTGCAGCCCCCAGTATTGTAGCAAGCGCATGCTCAGCATACTTAGGATTTAAGAGTAAGAGGTTTATGGACAATGGTACTAAAGCAATGGAAACTATTGTTCCACAATTGCAGAAGACGCTTGACAACTTTAATAATGTTTTCGAAAAATGTAGTAATGCATTTTTTGGAACTGTTAGTGTTGTTGACTTTGCAGTGGAATTAATAGCTTCATTATTGCA…
333	>ERR1301460.NODE_56_length_18772_cluster_2_candidat	GCGATAAGAAACTGTAAATACGTAGACTCAGGTAAAATCTCCAGAAGGATCGGCCCCAGAAGGGGATCGATGACCACATAAACAAAGTGTTTATGCTGAACCTTCTGGGGCAAAACCCTGAAGAATACCTATGACTAGGTACCTACGTGCGTTAGCGTCTCTAAGCCTAACGCGGGGATAAGATTAAATTAACGAAAAACTATCTAAAGTAAAGTTAAAATAAAATAGATTGAGGACCAAGATCTCCACATCCAATTCCTTTACCTCCGGAAATGCAAAAAGAGATTTCCTTATCTAAAACATTTGACCATTCAGAAAATGTACTGTCAGGCCGCCTGTTATTCCAACCATCATCTGGTGAAGTTGTTGCGGTAAAGAGTTGGATTGGATATGTTGGAT…
334	>ERR1301460.NODE_250_length_2453_cluster_96_candida	GTAGTTCGATTCATTGATTTCATATAATCATCGTCTGCCCCAACAATTGCTTCGCAAACATATCGTCGTACCTTGACATATCGCGAAGCAATTTTTGGGGCAGACGATGATTATATGAAATCAATGAATCGAACTACGTCACCTGGTTTTCCATACACTTTATTTAAAGAAAAAGGGAAACCAGGCAAAACTACTTGGTTGGGCGAGGAAGATTATGATTTCACGACCGCTCCGGCAAAGCAACTTCAGGAGGACGTTGAAGGTTTGGTGAATGATTGCATACACAACATCGTGCGTGGTGTGTTCTGTGTGGACACTCTAAAGGACGAAAAACGTGAGATTGCTAAGGTAGAGGCTGGAAAAACAAGAGTATTTTCGGCTTGCCCCCAACACTTTGTC…
335	>ERR1301454.NODE_496_length_9184_cluster_105_candid	AAAATGACGGATACATTTAATAAATTAAATAATATCTCTACGTTAACACTTTAATATGCCAACATGCATTTTAAAACTGTTAACGTAGAGATATTATTTAATTTATTAAATGTATCCGTCATTTTGTCGTGCGGTACGCGATTTTGGACGATAACTATAAATGAACTAAGCCTTGCGTTTAGTTGGCTCAGGATCCCATTATTGCCTTTGGGTTAAAATGTCCTGTGTTCTAGAATGAGTAGCGTCCCCAGCCGATTAAAAGGGATGGAAACTTTTCGGCCCCAGTTTGATCTTCACTGGCTAAACAAAACAGATCAATAATGATACAATCCATATACCGACGAAACCATTTTAGTTATATTGGAAATGATTGATTTATTAGAAGTTGCTGAATAACAA…
336	>ERR1301454.NODE_434_length_9760_cluster_50_candida	ATAGTTATTTTCCCCTGTTCCCTCATTAGAACGAGCAGCGGATCTATACTCCATTTACACGGATCTTTAGTCCCAAGTTATGTGTGGAATATGTTAACGCAAAACATTTTTGCAACATCCCTTCTCCCGGATGGAAAAGATAGCGAGATATCGATGCTCTCCGAGAAAGAATATGAGCGCAAAAATATAAATTACTAACGTTACTTTATATTTTTGCGCTCATATTCTTTCTCGGAGAGCATCGATATCTCGCTATCTTTTACATCCGGGAGAAGGGATGTTGCAAAATTGCGTGTGGAGACCCCACACGTAACGCGATCTAAAGTTATTCCCTGTATTTATGTATAGTTATTTTCCCCTGTTCCCTCATTAGAACGAGCAGCGGATCTATACTCCATT…
337	>ERR1301446.NODE_165_length_4501_cluster_7_candidat	ATCGAATACAGATTTAATCAGAAAGTACGATTAGAATTGAAGGATTTCCCAATCGAGCAAGGACAAGTCCCAAAAGTAGCTGAATTCATTAGATTAGGAAAATTAGATAACCCTCTGCCCCAGCCTGGAAAAACGAATATCAGGCCCAGTCTGGCGCATGCCTCCTATAAACAGCCTGAAACGAAACCCTGTTGTTTGACAAAAACAACAATCAATAATGAAGAATTTGACCCACGTGTGTATCGACTGGAGCGATTAGGAAACATCCCTGTCTGTCAAGACAGTAAGATGATACGAGCTTCGAGAGATGCATGCCTGGATGAACTCTCAACGGTTTTATCGAAAACAAAAGACATAAACAACGCTAATTTGAAAGCTGTATATACTTTCGAAGAAGCA…
338	>ERR1301617.NODE_68_length_9974_cluster_12_candidat	CAAAGCAAGCGAATATCGAGCCCTTAATAGCACGTCTTGACTGAATTATTAAGTTCTACCTCAAACCTCTTTATCGTACTATTATTATCTCGCCTTGGCATTTATAATATTACGCCCTACGTTTGAGCTCTTTACCTTAATAATTTTGTGATTTCATCACTCAGCAATCACGTTAGTTATTTTTATCTCGGGACTAGCAACCCCATCTTAATTTTAAAAACGAAATTTAGTTTTAATTTATTTTATTTATATTATTTGTGTATCTTTATTAAGAATAATATTATCTTATTTTAAATTAGTATATGAATTATAAATTTAGTATAAAAGAATTTTTAATCTTTATATTGCGCGTATTATTTCTTACTAGTAAGTTTTTAGTTCGCACTTTATTTGGTTATT…
339	>SRR9843078.NODE_8_length_7858_cluster_1_candidate_	ACGTGTCGATTAAGTTCATAGCAATGAATAGCCAACCCTATAATGATGGAACCAATTTACGCAAATAGACCTAATGTATATTATTATCCTTTCAAACATAATTTAGAACCAAGGATCTTGATCCTTACGGATAAAGAAGGACAGGAGAGTGTGAACAAGAAGTTTCTTAGAAAATTTACGAAACTTCGAAAGTTATGTTTGCGCTTACGAAAAAATACAGAATTTTGGAGAAATACTTCAAGTAGATTGGATATGATTCAGGATGATATAGAAAAGATGGTTGCACAAAGTGGTCCTGTTATGAGTCAGAGCTTAAGTGACAGGGTTGACCGGATGTACCATGAGCTAATTCATACGAATGTTGCTCAAATGAACTTTTCTATTCCATTTTCACATAAT…
340	>SRR7524631.NODE_59_length_8961_cluster_47_candidat	GTATGATTTATAATCATACACATCATGGCCCCTACAACTAGGGACTCTGTTACAGACAAATTAGTTGTTGCCTTTCGTATAATTAGGGCACAAAAGATAATTATTCAGACCCCGGATTTTACCCGCCGGTTAATGGTATTCGTGAGACTACTTAGATATTCTTTATAGGTTCTATTTTAGGGCAGCGAATGCTTTGGTTTCCATTTAGTTATTAAGTAAATTAAGAGAAGAAGACTGATTCATTTTATGAACTGGTGTCTGAGGTATTACTAGTTGCGTACTAGGACAGCGCATGTTAGATATGTATTATGGCGTTTACCAACACGTATCTTTGTTCATACTATGAACTTTAGTAGGAAATTCACTTGATATGTGAGTTCCAGTAATTAATCCTTCGAA…
341	>SRR6833925.NODE_3_length_4033_cluster_3_candidate_	GACCAATTGAAAAAGTAGATCAATTAAAAACACGTGTGTTTTCTAATGGGCCTATGGATTTTTCTATTACTTTTAGAATGTATTACTTAGGCTTTATAGCACACCTTATGGAAAATCGAATAACCAATGAAGTATCTATAGGAACTAATGTTTATTCCCAAGATTGGAATAAGACAGTTAGAAAACTTAAAACTATGGGACCTAAGGTTATTGCAGGAGATTTCTCAACCTTTGATGGATCTTTGAATGTTTGCATTATGGAAAAATTCGCCGACCTAGCAAATGAATTTTATGATGACGGACCGGAAAACGCTTTGATACGACATGTTTTGCTTATGGACGTATACAATTCAACACATATCTGTGGCGATTCTGTATATATGATGACACACAGCCAGC…
342	>SRR5466725.NODE_48_length_2393_cluster_37_candidat	GTTATCGCTGGAGATTTTGGTAACTTTGATGGTTCTTTAGTGGCTCAAATTCTTTGGGCTATTTTTTGGGATATTTTTGTGCTTTGGTTAGAACAGTTCAATGATTTAGAGAGCGCAGAAGGTGAACGTGTTTTGCGCATTTGTCTTGGACTCTGGACACATATTGTTCATTCCGTACATATTTACGATGATAACGTGTATATGTGGACTCATTCCCAACCCTCTGGTAACCCGTTTACAGTTATTGTCAACTGTTTGTATAATTCGATTATTATGCGCATCTCTTGGATAAGAGTCATGGAAAAATATCAACCAAAGCTCAAATCGATGAAATGGTTCAATGATTATGTTGCGTTGATTACTTATGGAGATGACAATGTGTTGAATATTGATTCTAAA…
343	>SRR5252875.NODE_1_length_3535_cluster_1_candidate_	CAACGTGATTGTTATGAATACAATGCGCCAACTCAAGTTGGTGATTGTGGTTCATTGGTTGGTTTGTATAACCATCGTATGGAAAGGAAAATTATAGGTATGCATGTTGCTGGTTCAAATGAGCAATACGGTTTTGCTTGTCCTTTGACACAAGAGGCTTTGAATGGTGCTTGTGATCGAATGGCTGCTCGCGATTTGAAGAATATCAGCGCTCAATTTTATTATGAAATGCCACAAATTGTTGACCCACTTGTGGAGGCTGGCGTTCCTGAGGGTTTGTTTTGTCCATTGGGTAGAGCAAATGCTAAGGTTGGTCAGGCGACCAAATCTTCTATTATACCTTCATGTATACAAGGAAAATTGACGGAACCATTTATGCGTCCCGCAATTTTGAAACCC…
344	>ERR3179725.NODE_36_length_4340_cluster_25_candidat	GCAACGTTCCGCAAGCAATCCCAAGGGACGTTGTTGAGAATGCTGGAAAGGCTTTCTTGGATGAGTGCTCGTCAGTAACGGGTATAGATGGAGAGATTTACGTTAATTCAATTAAGCGTAATACTTCGCCTGGTTATCCGTTTGTCACAAGAACGAGCACGAATACACGAAAGGCATTCTTTGGGGAGGATCAAATTTATGATCTGAATAGTCCGCAATGTAAGCAATTACAGTGGCGGGTGAATGAAATAATACAAAATGCTAAACAAGGCATTGTATTGGATCATTATTTTGTTGATACCCTAAAGGATGAACGAAAACCGATTCATAAAGCACATAAAACTCGATTGTTTTCCGCAGGTCCACTTGATTATCTTGTGGCCTGTAAGATGTATTTCA…
345	>ERR3179335.NODE_6_length_9441_cluster_6_candidate_	GATTAATAAAGTACTAGCATTTTGGTGATCAAACTTCCGGCGTAAACAGAACATAATACATGTCTAACATTTCTGCGATACCATATAATTATCATTTCACTCAACTCACGCTTTTACACTACGGTGCTTTAAGGTAGGCAACTTTACTTTAATAATAATTTTAGTTTTAGATAGCTGTTCTCCTGGCTTATAATAATAGAGAGATATGTTTGATATTTGTCAGATAACAAATATTACTGTCTACTCCCGCAGTATAAAGATAGTGAGTTGAGTGAAATGATAATTATATGGTATCGCAGAAATGTTAGACATGTATTATGTTCTGTTTACGCCGGAAGTTTGATCACCAAAATGCTAGTACTTTATTGATACTTATCGATTAATAAAGTGGCACAATAG…
346	>ERR3179334.NODE_89_length_9960_cluster_23_candidat	TTTCCATGGTGTATAAATAATGCGGAAACAAAGCTTCCTAGCCATATAGATGCTATTAATTTTAAGTGTGTAGATAAAATTGTATGCACAGTTTTTGCTGTGCATACAATTTTATCTACACACCTAAATTTGCTGCTTGGACTTTTCCATGGTGTATAAATAATGCGGAAACAAAGCTTCCTAGCCATATAGATGCTATTAATTTTAAGTTTTCCGATATATTCGAAGAAACCAATTTAGAATATATCTTGCGATTTAAATGTATAACGACTAGGCGAACCTTAAGGATTATGTTAATTATATCCTGCCTTTTATTGGGTGAATTCTCAACGGATCCCGGGAGAATTCAGCACGACCCAATTTATATTATTGTTAAAGATTATGCGAGTTATAAGCTCT…
347	>ERR3179334.NODE_156_length_6656_cluster_89_candida	GATACTCTCTGGAATTTACTCTCGATTTAATCAGTAGTTAGTACAATCCCTAACCAGGATAACTATTACATACCATACGTAAGAGTAGCTACCTGACTATGGTATGTAATAGTTATCCTGGTTAGGGATTGTACTAACTACTGATTAAATCGAGAGTAAATTCCAGAGAGTATCTCACTTTAGATTTAAGTTAGTTTGTTAACCTTAATAATTGGTTACCACAATATTATATAATTGAACAATGAAAATAGTATTGGAGGCTTTTATTAAGGAGAGTGTTCCTATTTAGGAGAAGTCGCACTAAAGGCAGCCCCTTAAAAGACTTAATTGTTCACCTCTATTATTACATTGGGTTGTGTAATAACATTTCTTAGGAAATGGATAGTTGTAGTTTAACCT…
348	>ERR3179326.NODE_5_length_16882_cluster_1_candidate	TGAACCTTCTGGGGAAAACCAGTTTGAATTTTGTGAATTTAGAAAACTAAATACCTACCCGCCCATGGTCTCTATGGATGATGGACCCGAAATCGAGTTCATCATCACTATCATGGGACGAAACAATTTCTGCACTATAAGAGTGCAGAGGTAAATCAGTGAAAGCGACCTGCCTTGTAAGCGACCGCTTTGCACGATTACCTGCTAACTGATTACGCACGTCAGCTAGTGCGTTCTGTTGACTCGTGATGAATTCAGTGTCATAAGACACTTTTCCATCAGATTTATCGTTAGGCGATAAATCAACAGCGGTTATCTTATCTAATGTGACGGGGGTGGCAGCAGCCATATTAATTTGCCCTTTATCTTGACCTGTTTTCAGGTAGATTTGAGTTGGAG…
349	>ERR3179326.NODE_2_length_16882_cluster_1_candidate	TGAACCTTCTGGGGAAAACCAGTTTGAATTTTGTGAATTTAGAAAACTAAATACCTACCCGCCCATGGTCTCTATGGATGATGGACCCGAAATCGAGTTCATCATCACTATCATGGGACGAAACAATTTCTGCACTATAAGAGTGCAGAGGTAAATCAGTGAAAGCGACCTGCCTTGTAAGCGACCGCTTTGCACGATTACCTGCTAACTGATTACGCACGTCAGCTAGTGCGTTCTGTTGACTCGTGATGAATTCAGTGTCATAAGACACTTTTCCATCAGATTTATCGTTAGGCGATAAATCAACAGCGGTTATCTTATCTAATGTGACGGGGGTGGCAGCAGCCATATTAATTTGCCCTTTATCTTGACCTGTTTTCAGGTAGATTTGAGTTGGAG…
350	>ERR1303042.NODE_10_length_9219_cluster_9_candidate	TGTGCAGATTATTCTGCACAACACTCGCCACAAAGTTCAGTGGTCCCAACTATGGGATACAAAACTCAATGGTTGACGGAGTGACCTGGAAATGCTCCCCGTAAGAAACCTAGTTTAAATGCACTAGGACCTTCTTCGGCCTCAGCGCCAGGCATAGCTGGATCGTCAATCTCAAGTTTGGGCGCAATGTTACAATTGAGAGGAGCGTGACTTACCATTGGTCGTTGATGACGTAAATTCCAAACAAAGTAAACATACCGGTCTTTAAACATCTGGGTAGACCGATGATGAATAAAGAACCCTATAAGACTGATTCGAAATTAAGAGCTGGTGTCTGAGGGATAACGACTCGCGTGGTCAGATAGCACCGTTAGTCATGTATTATGGTGTTTCCCAACA…
351	>ERR1303036.NODE_9_length_9307_cluster_4_candidate_	TTGATAACGACTTTATGCATGTTTATGGCAATTGTTTTATTGAATCTCATCTTTCTTTTTAGCTGGTGTCTGAGGATTACTCTTACTGCGGTTTGAGGACAGCGTATACAACACATATTGCCCTCTCGACGGAGTGGTCTACACGTAACCGCTGTGACTCGAATCCTGTATTAGTCCGCTTTGCAGGTGGAGATGAGCTTAGCCAGGAAATTGCGAAAGTACTGTGCTGGACGGAGGAGCGTGGTGGCGTTAGCCTTTAGGATATGCCGGTCCCCAAGCATGTATTAGTCCGCTTTGCATGTGGAAAGGCCTTGGAGGGTTTACACTTTTACACACACACACACTAGATTGATTTTTGATAACGACTTTATGCATGTTTATGGCAATTGTTTTATTGAA…
352	>ERR1303036.NODE_4_length_3689_cluster_2_candidate_	GGTTGATGCAGGAAAGACTCGTGTGTTTTCTGCAGGGCCACAACATTTTGTGGTGGCTTTTCGGCAATACTTTTTACCTTTTGCCGCTTGGTTAATGCACAATCGCATTGATAATGAGATTGCTGTGGGAACCAATGTGTATTCTGAGGACTGGGATCACATTGCCCGTGTTCTCAGAAGAAAGGGTAATAAAGTTATTGCTGGAGATTTTGGCAATTTTGATGGTTCTCTTGTGGCTCAAATTCTTTGGGCCATCTTTGATGAAATTTATGTTCCTTGGTTGAAGAGTTTCAACGATCTGACTACACCGGAAGGTTTGGAATTAGTTCGAACCTGTACTTGTTTGTGGGCTCACATTGCGCATTCTGTTCACATTTTTGATGACAATGTGTATATGTG…
353	>ERR1303015.NODE_6_length_3159_cluster_3_candidate_	GATGATTTTAATCAGCAGGCTGATTCTACTTCAAATCCAAATTTGGAGCTTTTTGAGATAATAAGAGCTTCAAATTGTTTTCCTTATCCATTGCATATGGCTTCTTTAGATCAAAAAGCCACAACTACTTTTACCTCAAAAATAATAATAGTTAGTAGTAATTTAGCTAAGCCGAAAACGCAATCTCTGAACTTCCCTGATGCCTTAACGCGCAGATTTGACATCTGCGTAAAAGTTGAAAGGAAACCAGAGTTTGCTGGAAAATTAGATAAATTTAATCCTGATGTTTATATTTTCTTTTTATATGATATGGCAACCAATAAATTAATAAAACAAGTTTCGTATTCAGAATTAGTTAAGATGTGTTCGGAAGAATATTTTTCGCGTTGTTCTTTCGTA…
354	>ERR1303015.NODE_3_length_2444_cluster_3_candidate_	TGTACGACTGGTGGCGAGACGTAACTCCCAATTATTGGGAAGAATGTCAAACTGCAGTCAATAATCTTAAATTACAATATAATAATTTAGTTAGTGCGTGGGCTGAATTTAGAGAGAACCACCCTTATATTTTTAAAAGTATAATGGTGGTTTCCTTTATTGTAGGCGCACTCGTATTTCTTAAAATGTTTAATTCTATTTCAAATTTAGTTAGTAAGAATAAAGTTAAGAACAGTAGTCCCATGCAAGAGCAATGGCGTATGGGAATGAGAACTACTGCAAATCAGGCTGTTGCAGGATCATCACTTGAATATCCGCCTATACGGACTGTTAAGTCAGAGTCGTATACACCATCTGCACCTAAAAGTGCAAAGGCGGAAGCTTATACTCCTGCGGCGA…
355	>ERR1302993.NODE_2_length_2376_cluster_2_candidate_	GATGTGGTGTTTGTGGATACTCTCAAGGACGAGAGACGCCCAATCGAAAAAGTTGACGCTGGTAACAAGATTGGATGGGTTCAGGCGAGCATTACGATTTCTCGTCCCAACGAGCGAAAGAACTGCGTAAAGATGTGCAAGAGCTCATTGAGAATTGTGCAAATGGTATTATTAAAGATGTGGTGTTTGTGGATACTCTCAAGGACGAGAGACGCCCAATCGAAAAAGTTGACGCTGGAAAAACGCGAGTATTCTCTGCAGGGCCACAACACTTTGTTGTGGCATTTCGGCAGTATTTCTTACCCTTTGCTGCTTACTTGATGAATAACAGGATTGACAATGAAATTGCTGTAGGGACCAATGTTTATTCGACTGATTGGGAACGTATAGCAAAGAAAT…
356	>ERR1302967.NODE_111_length_9081_cluster_25_candida	ACAGTACTTTCGCAATTTGCAGGTGGAGATGAGCTTAGCCAGGAAATTGCGAAAGTACTGTGCTGGACGGAGGGGCGTGGTGGCGTTAGCCTTTAGGATATGCCGGTCCCCAAGCATGTATTAGTCCGCTTTGCATGTGGAAAGGCCTTAGAGGGTTTACACTTTTACACACACACACACTAGATTGATTTTTGGTAACGACTTTATGCATGTTTATGGCAATTGTTTTATTGAATCTCATCTTTCTTCTTAGCTGGTGTCTGAGGATTACTCTTACTGCGGTTTGAGGACAGCGCATGTTAGTCATGTATTATGGCGTTTCCAACACGTATCTTTGCTTTTGAGAAAGACTTTAGTATGTTAGGTAGCTTGGCATGCTATTAACTGTAGTTAGCCCTT…
357	>ERR1302939.NODE_5_length_4973_cluster_3_candidate_	GAATTTAGAGAGAACCACCCTTATATTTTTAAAAGTATAATGGTGGTTTCCTTTATTGTAGGCGCACTCGTATTTCTTAAAATGTTTAATTCTATTTCAAATTTAGTTAGTAAGAATAAAGTTAAGAACAGTAGTCCCATGCAAGAGCAATGGCGTATGGGAATGAGAACTACTGCAAATCAGGCTGTTGCAGGATCATCACTTGAATATCCGCCTATACGAACTGTTAAGTCAGAGTCGTATACATCATCTGCACCTAAAAGTGCAAAGGCGGAAGCTTATACTCCTGCGGCGATAAAAACAGCGAAGGCGGAAGCGTATTCCCCTGCTGTGATTAGAGCTGCGAGAGCTGAGGCTATTGAGTATGATCCAGCTACTGGTTTACCAGTAGCACAAGGA…
358	>ERR1302939.NODE_2_length_3112_cluster_2_candidate_	CTGGTAATGATTCAATACGTCTTAGGACCGTACTCCCCTTTCTCAACGCTATCACTCCCTACTGGTAATGATTCAATACGTCTTACCAGTAGGGAGTGATCACTCCCTACTGGTAATCACTCCCTACTGGTAAGACGTATTGAATCATTACCAGTAGGGAGTGATAGCGTTGAGGTGTTGCGATATATTCGCGATGCCTGGCGCTATGAGATGGACACTCAGTCAACAGAGTGTGGAGCTCCTTTGATTGCTCGAAATAGTCATCTTTCACAGGGTAAAATCTGTGGATTACATGTAGCTGGACTTGATGGTACAGGAGAGGGGTTTGCTACGCCTTTTTATCAAGAGGATGTAGCGATGATACTCTCTAAGTACGCAGAGAAAGAGACGTTCCAGCAA…
359	>ERR1302930.NODE_46_length_9261_cluster_10_candidat	TTCCTGGCTAAGCTCATCTCCACCTGCAAAGCGGACTAATACAGGATTCGAGTCACAACACATATTGCCCTCTCGACGGAGTGGTCTACACGTAACCGCTGTGACTCGAATCCTGTATTAGTCCGCTTTGCAGGTGGAGATGAGCTTAGCCAGGAAATTGCGAAAGTACTGTGCTGGACGGAGGAGCGTGGTGGCGTTAGCCTTTAGGATATGCCGGTCCCCAAGCATGTATTAGTCCGCTTTGCATGTGGAAAGGCCTTGGAGGGTTTACACTTTTACACACATACACACACTAGATTGATTTTTGGTAACGACTTTATGCATGTTTATGGCAATTGTTTTATTGAATCTCATCTTTCTTTTTAGCTGGTGTCTGAGGATTACTCTTACTGCGGTTTG…
360	>ERR1302930.NODE_45_length_9261_cluster_10_candidat	TTCCTGGCTAAGCTCATCTCCACCTGCAAAGCGGACTAATACAGGATTCGAGTCACAACACATATTGCCCTCTCGACGGAGTGGTCTACACGTAACCGCTGTGACTCGAATCCTGTATTAGTCCGCTTTGCAGGTGGAGATGAGCTTAGCCAGGAAATTGCGAAAGTACTGTGCTGGACGGAGGAGCGTGGTGGCGTTAGCCTTTAGGATATGCCGGTCCCCAAGCATGTATTAGTCCGCTTTGCATGTGGAAAGGCCTTGGAGGGTTTACACTTTTACACACATACACACACTAGATTGATTTTTGGTAACGACTTTATGCATGTTTATGGCAATTGTTTTATTGAATCTCATCTTTCTTTTTAGCTGGTGTCTGAGGATTACTCTTACTGCGGTTTG…
361	>ERR1301941.NODE_59_length_3854_cluster_57_candidat	CGGATCCCCAAAATAACTTATTCTACGCATTATCATATCTATATTAGGATTCCTCCAAATATAGATATGATAATGCGTAGAATAAGTTATTTTGGGGATCCGAAGATTGACCGAGGACTTGATAGGATTACTGAGTGGATTATTTCAGTATTGAATATGACCCGTGCTTGGTATTTCCGTCAGGTTTTAGGAATATCTGTCCCTGATGACATCACTTCTGATGCACATGCTATTCAAGCATGGAATGAGGAAGTTGATGTCTTACTTAAATCTTATTTTAGTAATGAGTTTGTATGGTCTGAAACGTCATGGTCCATGGTTTACAATTTATATGCGCGTGGATTGAGTTTCACGCGTTCGCGATTGTATGACCGTTGGAAAAGTGACGTTTTTAGAGTA…
362	>ERR1301935.NODE_74_length_9473_cluster_9_candidate	GTGTGCAAATTTGTTAAATTTGCATTCTCCTGGACTTGATTCTACTCTGAGTAAGAATAGCCAACCCAGAATGTGATGGCTCTCTCAAACCAAAATACACCTAATGATTCTATGGCAACAACACATATTGCCCTCTCGACGGAGTGGTCTACACGTAACCGCTGTGACTCGAATCCTGTATTAGTCCGCTTTGCAGGTGGAGATGAGCTTAGCCAGGAAATTGCGAAAGTACTGTGCTGGACGGAGGAGCGTGGTGGCGTTAGCCTTTAGGATATGCCGGTCCCCAAGCATGTATTAGTCCGCTTTGCATGTGGAAAGGCCTTGGAGGGTTTACACTTTTACACACACACACACTAGATTGATTTTTGGTAACGACTTTATGCATGTTTATGGCAATTG…
363	>ERR1301919.NODE_64_length_3069_cluster_37_candidat	TACAATGAGTTATAATTTCTACGAGAATAATAACTAATATTTCTAGTTTCTGATCCTGTAACCATGAATTTACTCAGTATGATATGGTTACAGGATCAGAAATTAGAAATATTAGTTATAAACAATTAGTAGAAATGTGTACAATGAGTTATTATTCTCGTAGAAATTATGTTGATTCAATTAATGAATATATTGAGGACGTTTTGAATGAACCAGCAGAGATTGAAGTACAACAAGAACAACATGTTGTACAGCAGGGTGGCGCAAAGGAGTTCTTTGATGAATTTGGACCTTATTCGCAGAAAAATTATGAAGTAGAGGAGTCCTTAGATGGAGCTCCTGGCTTCGTTAATGGAAAGTATGTTGATGGAAAGACTTGTGCTAGACATCAATATACCA…
364	>ERR1301889.NODE_159_length_10012_cluster_32_candid	GGTATTCCCCTGTACGTATTAAAATTTTGCCGTCCGACGAGCATGACGTTAAACGCGAGCCGTGTCTTTTGGCAACTGTGAGAGGATAAAGAATAGTTGCACCCCCTTTTTAAATACGTTAAGATTTAGATATAGCTAAAGTTTCCACTGGATTAACCCAATTAAGGAAATGAGTAGATTTAAGTTAGTTTTAAGAACACAAGTGGATATCTTTCTTATCCCAAGGGTTTTAGGAGCAACCAATTTCCCCTTGAAGAAAATAATATAAATGGAAGAATTGATGGTGTCAATTGAAAAACACTCTTCTTCTTAGGCGTAAGTATTCTCGCTCTAGAAGTCGTAATTAAGAAATACCGTAGCTGTCAACATTGTGTGCGATTTTATATTTGCCACGCGCTT…
365	>ERR1301856.NODE_25_length_7215_cluster_24_candidat	TTGTGAAGCAGAAGGAATAGATAAGAAACATATTAATCCTGAAGATCTGATCTATGCACGAAATGTTGAACAGGAATTTTGGGATGGTTATCATGGACAACTAGTGTGTGTCTTCGATGATTTTGCGCAGCACAGGGATTTTGCTCAAACGCCGAACCCTGAATTGTTTGAAATTATTCGTGCAGGCAACACTTTCCCCTATCCGTTACATATGGCTGATATCGCAGACAAAAACACAACAACCTTTCAGTCGCGTATCGTGCTACTAACAACAAATGCACGAAAGCCAAAAATTGAGTCATTGGTTGCTCCTGAAGCCTTCTATCGTAGAATTGATCAATCTTACCAAGTGCGATTTAATGAAGAGTATTGTGAAGTGCAAAGGGAGGAATATGAATC…
366	>ERR1301850.NODE_68_length_2610_cluster_5_candidate	CTTCAACATCCTTACGAAGTTGCCTTGCCTTTGCACTAGTAAAATCATATTCTTCTCCTTTTCCCATCCAATCTTGTTTACCAGGAAGTTTCCTACCTTGGATATACCCAAAACCAGGGGAAGAATATGATTTTACTAGTGCAAAGGCAAGGCAACTTCGTAAGGATGTTGAAGATCTGATAAACGACTGCAAAAGAGGAGTAATCTCAAACGTAGTTTTTATAGATACATTGAAGGATGAGAGGCGTCCAATTGCCAAAGTTGATGCAGGAAAGACTCGTGTGTTTTCTGCAGGGCCACAACATTTTGTGGTGGCTTTTCGGCAATACTTTTTACCCTTTGCCGCTTGGTTAATGCACAATCGCATTGATAATGAGATTGCTGTAGGAACCAATGTGT…
367	>ERR1301849.NODE_187_length_3690_cluster_35_candida	TTATGCCAAATCATTATACAAGCACGTTCAAGCGTTTACTTGCCGCCGATCCTGAAGATTTTATTGAATTTCGTATGTTCTCCTTGACAGATCGTTTAGTACTAAGTGTAGTGACTTATTAGAACTGAAGAAGGCTTACTTTTCTCCAGAGGAGGGTGGCGTGCCTAGTGATTCTAGGGATATAATGAGTGTTGCCGTTCCATCGGCTATTCAACATGCTGACATATCCGGCTTCTTCGCTAGTAAGACCGCGCTGCAATACGTGCAAACTACTAAATTGGTCATGCCGATCCTTTGCAATAATAACATCAAGAAATCCGATAAGGCTGTGGTGTGCTTCAAGTACGCTTTTGGTCGCGGAATTCTTTCTCAATTGGAGCGTTCTCAGATTTGTGATGA…
368	>ERR1301785.NODE_97_length_9091_cluster_7_candidate	AGAAAATTTCTGCACAACACATATTGCCCTCTCGACGGAGTGGTCTACACGTAACCGCTGTGACTCGAATCCTGTATTAGTCCGCTTTGCAGGTGGAGATGAGCTTAGCCAGGAAATTGCGAAAGTACTGTGCTGGACGGAGGAGCGTGGTGGCGTTAGCCTTTAGGATATGCCGGTCCCCAAGCATGTATTAGTCCGCTTTGCATGTGGAAAGGCCTTGGAGGGTTTACACTTTTACACACATACACACACTAGATTGATTTTTGGTAACGACTTTATGCATGTTTATGGCAATTGTTTTATTGAATCTCATCTTTCTTTTTAGCTGGTGTCTGAGGATTACTCTTACTGCGGTTTGAGGACAGCGTATGTTAGTCATGTATTATGGCGTTTCCAACA…
369	>ERR1301785.NODE_92_length_4578_cluster_6_candidate	CCTTTCAGCTCAAGGATGATAAATCTAAGCCTAATCCCGAGATCTTTGAAGTGATTAGATCTTGTAATACATTTCCGCAACACCTTCATATGGCTGCGTTAACTGATAAAAATACTTTTTCGCAAGCTGAGGTATTGCTCTATACGACAAATCAATTTGAAGTAGATCTGCAGAGCATCACCTTTCAAGATGCTTTTTACAATAGAATGAAAGATTTTGCGTATAGAGTAGAAATTAGATCTGAATTTGCGAAGGAAACTATTAATTCTCGTGGCCAGACCTATAAGACTCTTGATAGGACAAAGTTGGACACAAACAATGCTGTGGACCTGCGAGTTTATCAGTTCCAAAAGATGGAATTCGTTGGACTCGGGGAAGGTTCTTGGCGTGATAGTGGTC…
370	>ERR1301785.NODE_120_length_9091_cluster_9_candidat	AGAAAATTTCTGCACAACACATATTGCCCTCTCGACGGAGTGGTCTACACGTAACCGCTGTGACTCGAATCCTGTATTAGTCCGCTTTGCAGGTGGAGATGAGCTTAGCCAGGAAATTGCGAAAGTACTGTGCTGGACGGAGGAGCGTGGTGGCGTTAGCCTTTAGGATATGCCGGTCCCCAAGCATGTATTAGTCCGCTTTGCATGTGGAAAGGCCTTGGAGGGTTTACACTTTTACACACATACACACACTAGATTGATTTTTGGTAACGACTTTATGCATGTTTATGGCAATTGTTTTATTGAATCTCATCTTTCTTTTTAGCTGGTGTCTGAGGATTACTCTTACTGCGGTTTGAGGACAGCGTATGTTAGTCATGTATTATGGCGTTTCCAACA…
371	>ERR1301785.NODE_118_length_9091_cluster_9_candidat	AGAAAATTTCTGCACAACACATATTGCCCTCTCGACGGAGTGGTCTACACGTAACCGCTGTGACTCGAATCCTGTATTAGTCCGCTTTGCAGGTGGAGATGAGCTTAGCCAGGAAATTGCGAAAGTACTGTGCTGGACGGAGGAGCGTGGTGGCGTTAGCCTTTAGGATATGCCGGTCCCCAAGCATGTATTAGTCCGCTTTGCATGTGGAAAGGCCTTGGAGGGTTTACACTTTTACACACATACACACACTAGATTGATTTTTGGTAACGACTTTATGCATGTTTATGGCAATTGTTTTATTGAATCTCATCTTTCTTTTTAGCTGGTGTCTGAGGATTACTCTTACTGCGGTTTGAGGACAGCGTATGTTAGTCATGTATTATGGCGTTTCCAACA…
372	>ERR1301777.NODE_132_length_9842_cluster_66_candida	CAGGATCATTAGTACAATCCCTAATGAGGATGCTACTCTTACGTATGGGTATTACCCCATACGCAATTTTGCATCCTCATTAGGGATTGTACTAATGATCCTGGTTAGGGATTGTACTAACTACTGATTAAACCGAGTGTAAATTCCAAAGCGTATCTCACTTTAGATTTAAGTTAGTTGTTAACCTTAATGATTGGTTACCACAGTATTATATAAATGAACAATAAAATTAATACTGGAGGCTTTTGTTAAGGAGAGTGTTCCTATTTAGGAGAAGTCGCACTAAAGGCAGCCCCTTAAAAGACTTAATTGTTCACCTCTATTACTACATTGGGTTGTGTAGTAACATTTCTTAGGAAATGGATAGTTGTAATTTAACCTGCTATAAGTCAATATAAG…
373	>ERR1301616.NODE_397_length_6562_cluster_177_candid	TGTTAATATCAACTTGAACATGATTAATTGATTGCAATAAAGATGGATGTGAGCGAATATACTTACTCTCATTCAACCGAGAAATAAGTATATTCGCTCACATCCATCTTTATTGCAATCAATTAATCATGTTCAAGTTGATATTAACAAGCATACGGAAATTAGTTTAAGAATACCTTTTATTTCCCCATTTAATAGTTATAATTTAATAGATGGTAAGTATCCATGGGCGGAATTAGATACGAAAAATGCGTTTGAGACTGAATTTGGAGATAGACAAATTCCGTGTGCTAACTTTGACAAGAAAAATCCATTTTTCTTAGGAAATGCGCTTTCGCAAATTTCGTCACCCAATCTTTGTTATCAAGTCCAAAGTGGAATCAATATGTTAGATATTGA…
374	>ERR1301588.NODE_166_length_2052_cluster_78_candida	GAACATCGACTGCCATAATATCCCGCGAGTAAACAGGAGAACAACCCTCCTCCGGTGATTTATTTTAAAAATGTGTTTTTAAAGCGATCTTTTTGTCTTTTGACTAAAGATTTGTTGAAGCACATTAAAACTTATGAATCGCCGGAGGAGGGTTGTTCTCCTGTTTACTCGCGGGATATTATGGCAGTCGATGTTCCTACGTCAATCGTTCATGCTGACATTCTTTCATACTTTTGTAAGAAGGGTCAGTTGAGCTATTGTCAGGGAACTAAAGTGCAGATGCCTGTGTTGGTAACAAATGATATTTCAGATTCAGATAGAGCTGTGTTGATGGTTCGATATTCTCAGGCAAAGAGTGAACTTAGGCGGTTGGTTGAACCTTTGAAAGTAGCAAATTCA…
375	>ERR1301588.NODE_119_length_9274_cluster_33_candida	CATTGTAATGTAAACATGTTAGAATGCCAAATGGATTCGCCAGCATGATTTACTATTCAAGTTGAATAAATAACGACCCAGCGTACTATACTCTTTGAGCGATAAATTAGTTCATCAGCGTACAATAATAGTTTTATAGGTACTTGTACCACAGTAGTCCCGGAAAATAATTTGTTGACAATGAAAGTTTAGAATCTAACAAGATAAGTTTAGACATTTGAGGAAGAACAAGCACTTTAGGAGAAAGATTATATTTTATGAAAATGCAATCTACTTTGAGAAATACTACCGGCAGTGCATCCCCCTCCCTTTCCTCTTCTTCCAATGAGGAATTAAGACCCAGAATTAAGCAATTATATCGACGATATAAGGATGGGTGTGTAGGAATGTTAGCTGATA…
376	>ERR1301572.NODE_335_length_9497_cluster_38_candida	ATTTTTGGTACACAACACATATTGCCCTCTCGACGGAGTGGTCTACACTTTTACACACACACACACTAGATTGATTTTTGGTACACAACACATATTGCCCTCTCGACGGAGTGGTCTACACGTAACCGCTGTGACTCGAATCCTGTATTAGTCCGCTTTGCAGGTGGAGATGAGCTTAGCCAGGAAATTGCGAAAGTACTGTGCTGGACGGAGGAGCGTGGTGGCGTTAGCCTTTAGGATATGCCGGTCCCCAAGCATGTATTAGTCCGCTTTGCATGTGGAAAGGCCTTGGAGGGTTTACACTTTTACACACACACACTAGATTGATTTTTGGTAACGACTTTATGCATGTTTATGGCAATTGTTTTATTGAATCTCATCTTTCTTTTTAGCTGGTGT…
377	>ERR1301523.NODE_46_length_5285_cluster_45_candidat	AAATTTAACTATGAAAAATATAGAGTAGCTCTAGCTATTTGCTTATTATTCATAGTTAAATTTTATGGATTAGATTCTATGATTTTCAAATTGGTACAAGAATTGATCGTTGTTTGTAAGCAGAAGATAATAGCTCAGATGGATTGTGACACAATAATGCGCAATGATATTTTCCAACTATGTGGAAAGATTTTGTTGTGTGCTTTGTCTATGTTAACTATTAAGGCTACACCTGACAAAAAGAGTATTGATAATTTCATCTTACGTTTGGATAGGATCCCAAAAGCGATAACGGGTGTTTCAAAGATGTATGAATATTCTAATACTCTTTTTGAAATGGTACGTGATTATTTGTATAATCAAATCACAGGGACCAATTTTTCTGTAGTTAAAAAAACG…
378	>ERR1301513.NODE_78_length_7861_cluster_11_candidat	CAGAGTGAGGGGATTTCTGTTCCCTTAGTTCCTGCGATGATACTTAATACCATAATTTCGCCTCCGGCAAAAATCTTAGGAGCTTTGTGGAATAATCCACAAACTGATAAAATTATGCGCAGGATTGGATATTTGGGCGACCCTAAAATGGCCAAGGGCGTGGATAAAATTTCAGAATGGGTTAATGGAGTGGTTCAAGAAGTTATTAATTGGTTTAAGCGAGAATTTCTAGGAATCCACGTTGCAGAAGATATCGACACAAAGGTTTGTCCCATTGTCTCATGGTACGAGGAATGTGATGCGTTCTGCCAGTCGTATTATGACGGTACTATGCAATGGAACGACATTAATTGGTCCGTTTTGATGAATTTGTATGGGCGTGGAACTGCTTTAGCACGA…
379	>ERR1301475.NODE_131_length_9147_cluster_45_candida	CTTTCCAAAGAAAGCCTCTGCAATTAACGACTGCAGGGGTCGGCTACTGGTGTGTGCGTGTTACTAACACGCACGCACTTTTGCAGTCGTTAATTGCAGAGGCTTTCTTTGGAAAGTTAAGTCCTACGCTTTTACACTACGGTGCTTTAAGGTAGGCAACTTTACTTTAATAATAATTTTAGTTTTAGATAGCTGTTCTCCTGGCTTATAATAATAGAGAGATATGTTTGATATTTGTCAGATAACAAATATTACTGTCTACTCCCGCAGTATAAAGATAGTGAGTTGAGTGAAATGATAATTATATGGTATCGCAGAAATGTTAGACATGTATTATGTTCTGTTTACGCCGGAAGTTTGATCACCAAAATGCTAGTACTTTATTGATACTTATCGATT…
380	>ERR1301456.NODE_39_length_9227_cluster_17_candidat	GCAAAATTGCGTGTGGAAACCCCACACGTAACGCGATCTAAAGTTATTCCCTGTATTTATGTATAGTTATTTTCCCCTGTTCCCTCATTAGAACGAGCAGCGGATCTATACTCCATTTACACGGATCTTTAGTCCCAAGTTATGTGTGGAATATGTTAACGCAAAACATTTTTGCAACATCCCTTCTCCCGGATGGAAAAGATAGCGAGATATCGATGCTCTCCGAGAAAGAATATGAGCACAAAAATATAAAGTAACGTTAGTAATTTATGAGTAATTTGATATGAATTATTATATCCTGACTGTTATCTGATGAGTTCCTATGGATCCCGGTGGAACTCACGCACGATCAGATTTATATTACTATTAAAGTATACGCGAGTGATAATCCCTTTCGTA…
381	>ERR1301446.NODE_172_length_7166_cluster_8_candidat	TAATATAAATGGAAGAATTGATGGTGTCAATTGAAAAACACTCTTCTTCTTAGGCGTAAGTATTCTCGCTCTAGAAGTCGTAATTAAGAAATACCGTAGCTGTTAACATTGTGTGCGATTTTATATTTGCCACGCGCTTCAGGAGCAAACCTGTCACAATGTAGCTATTGCCCACCACTCGCGAGGGTCGACTGGTGGAGTAGGGAGCAAGTATCGAATTATCTGCTTGTTTTGTACCCTTCGCTTGGAAAGGACGGATCCTTTCTTTTTGTGCCCCAATGAATATATATCAAGCTGCTATCATGTCGCTCTCAAAGAATATTATGTTCTCCGCTTCCTGTGCTGCTGATTTCTGTAAGGAGTTATTCTTCGATCCTGGCAAAGTGTATCCCAAATACA…
382	>SRR8420455.NODE_7_length_4362_cluster_7_candidate_	ATATGTCCAGTATTCCCGGTGCTGTTCAAAATAATGCTCTTTCAGTACCTGTGATTGGTGCTCTTATTGCAGTTGTTCTTCAAGCTTGTATGGGTCTCCCACAGAAGTCAGGAATCGATAATACAATCGATTTCTTTGGAAAACGTATGCGCAGTATGAAGTTTATATGCGATTTCGCTTCATCTTATCATACCATGTTTAGTGGCGTGGCTGATTATTTGATGGAAATCGTTTTGGGTAAGAGTGCTAAGGCTCAGGAACTCGATTCTCTGATGAATGGGTTTGCTGAATGGGCTGCTCAAGTTCAAGACTTGAACACTGGTACTGTTCCTCTTGCGACGAGAATTGAGCGTGATGAAAAACTATTTTATCGCATTGATTCTTTGTACAAGAGAAGCA…
383	>SRR7970060.NODE_13_length_4233_cluster_9_candidate	ATTCTTGTTAACTCAACAAATTTCACTGGTCATTGATGATATTGTATCTGACAACTGCACTACTCCAGAAGGAGGATTTATTCCTATAGGTAAAGTTGGTCGTAATTATGCGCCACCAATGAAAACTGCTTTGCGCGAAAGTCCATTGCATGGTAAATTAGAACCTATTACGACTGCACCATCACGTTTACGACCTTTTTGGAAGGATGAAGAGCTTATAGATCCTTTAGCTCTTGGTTTGAAAAAGTGCGGTGTTTCTCAGGAATGGGTTGATCCCAATCTCATTTCTGCAGCTACCCGTCATTTCAGACCCACCATCTTTGAAAATACAGACCTATCTATGTGCCGTGTTCTCACATATGAAGAAGGAATACAAGGAACCGAGCATGCTTTCATCGA…
384	>SRR7686589.NODE_1_length_8116_cluster_1_candidate_	TTTTTTTAAAATAAAACGTACGGTTCACGTACGTTTTGTTCCCGCCAAGCGGGCCCTTTGTGGGATATCTTTGGAAGCTTATGCTTTGTTGTAAAGCAGAACTTTTATGCTTTTGGTTTATTAAAAGCAGAACTTTTATGCCTTTGGTTTATTAAAGGCAGAACTTTCGCGGTCTTGGTTTATTAAGACCCCAACTTAACATCATATTTATTAGTGTGAATGTACAGTGTGAGTGAAAACCTCTCTCGCGTGTGTCATTACACAAGATATGTTGATGATTGAAATCATATGAGGCAAATGTTGCAGTTTTTGTCGGTGTGATCCAGTACTGTAAGTCCCTAGGGCCTGGAAGGAGTAAAACCGGACTCATGTGGTGGAGGTTGTTAACCCCTACTTCTG…
385	>SRR5839349.NODE_40_length_8774_cluster_38_candidat	CAGATTTAATTCTGTACAGCATTATTGACTCAAGAAATTATATTTATTCCCCGCCGCTTGGTATCGGAATCCAACCCGCCGCGTTTATTTACAATTCTTGTTAAAAAATAGTCAAGCTTCACTCAAGTACTATAACAATCACTCTTATTTACGTTTCACAATTTTGACCTCTAATTAAAAGCAGAGTTTTATAAAGGCTTATGAAGAAGAACGGATTATTTCATTTAAACAATAATTTTAATTTTACTTAATTTTATAATATATATACCCATACAATGTTAGACATGTATTATGTGTATTTGATGTATATAGTTATAGAATTATGCCCAAATCCAATTATTGGACCTTTTCTATTTAAGGAGTAAGTAGACAGCGACTGCTCAACCAGTCGTAATAGAA…
386	>SRR5466725.NODE_107_length_8476_cluster_95_candida	AGGGAGTTCTTTTCATTTACTTCAGTTATCAAATTAATTGGTATTTAAACGAATAATCAATAAGGTTAAAACATTATCATGTACTAAATTAGAGCATAGAGACGTAATGGGATTAATAACCTCATTGCTTCTCGATATTAGGAACTTTAGTGCTTTTAATTGGCATCGTTACACGTTACAATTGTGAGCATAGTTACGTTACAGCATTTAAACCGTTGTCGCTTGACGACATTAGGAATTTTGTCGCTTGTAACAAGTATGAACCTTTTTGTAGAATTTTGGAAATAAACATTTAATACACTTTACAGAGGTGTTCTTTATCGTAAGTACTATTCGTATTCAAAGATGAACTCAAAAACAACAAGAAGTTAGAGGTTGGAATCTCTCGCTTTTACATAT…
387	>SRR5213862.NODE_59_length_8537_cluster_46_candidat	TAGAAAATTTATTTTCTACCGTCTTTATTTGCCCACTTTAACTGTTGGTGGTTAACTAACGAGCTCTGCCATATGGAGTCCGATCTATGGCTACGAACCCCATCGTTTGGGCATATACTCTTACGTGAGTTGGACCCCATAAATGGAGCGTGCACACCTACTTAGTGGTGTTGTTATGTGTTTCCCAGTCCCGTTGTACTATTTAAGGTTCTTGTTAATATATAATAACTGTGCTGGCTCTATATGGGTCACGGGTCGTCAACAGATGTTTTGATGCACCGGCTACTTCTGTTGAGCTATGGATTAATGGGGATAGATTGTGTGATTGCATTGGATGAATGTCCTTTGTGCGTAATGGACGTCCCAACTTAATGGAGGGAATTGATCACAATCGACCAG…
388	>SRR11061009.NODE_10_length_8467_cluster_4_candidat	AGCTGGAGGATGTGATCTTTCCTAATTATAATGACTATAAAGTTAGGAATTGCTATCCGAAGATCCAGAGCCCTATTTAGGGATGGCCTCTGCGTGGCAGCCCCACAAATGCCAATAGTCAACCTCTTCTCCAACTATGGGTGTAGTTGGAACCAGGATTCGTTCTGGAGAAGTTGTAATTTCACCTGCTAATCAACAACAAACACAACAAACCGAACTTGATAATTTGACCGTCTTGACAACTGAAGTTACTACGGATGTATACCAAAGAGTTGAAGAAACTGCATTCAATGATGCTGCTGTTGTTCAAAATAATGAATCGACAACTCCAGCCTCTCAATTTGACAGTATCAATGAACTATCATCTATTATAGCTTTCTTGAAAAGACCGACCTTGAT…
389	>SRR11061006.NODE_5_length_8479_cluster_4_candidate	TAAGCGTCGTAGCTGGAGGATGTGATCTTTCCTAATTATAATGACTATAAAGTTAGGAATTGCTATCCGAAGATCCAGAGCCCTATTTAGGGATGGCCTCTGCGTGGCAGCCCCACAAATGCCAATAGTCAACCTCTTCTCCAACTATGGGTGTAGTTGGAACCAGGATTCGTTCTGGAGAAGTTGTAATTTCACCTGCTAATCAACAACAAACACAACAAACCGAACTTGATAATTTGACCGTCTTAACAACTGAAGTTACTACAGATGTATACCAAAGAGTTGAAGAAACTGCATTTAATGATGCTGCTGTTGTTCAAAATAATGAATCGACAACTCCAGCCTCTCAATTCGACAGTATCAATGAACTATCATCTATTATAGCTTTCTTGAAAAGAC…
390	>SRR10849310.NODE_5_length_9451_cluster_4_candidate	TGAGAGTAACCCTCTCACTCACAATTGCCGGCTAGGCGGCTTCGTATGATATATCCTAGCACTTACATGAAAGTACCTTGATATTTGATTGTAACGTCCGGACAGCGACGTAAAACGTGTCCACCCCCCGTTGATGATTTACCTTGATATTGATTCGACAAACAACATCTGGACAACGATGTAAAACATGTCCACCACCCATTCATGATTTACCTTGATATTGATTGAATAAACCCTTTCCTTAGTGTCTTTAAATAGTCACGGGATACCAACACCTGGACAACGGTGTAAAACATGTCCACTTATTCTTGACTTTACCTTGATAAAGCTGGAAGAACCATCCGGACAAAGATGTAAAACATGTCCAAGAACCACCCGGGCAGCGGTGTAAAACGTGCC…
391	>SRR10849308.NODE_3_length_9461_cluster_1_candidate	GTGAGAGTAACCCTCTCACTCACAATTGCCGGCTAGGCGGCTTCGTATGATATATCCTAGCACTTACATGAAAGTACCTTGATATTTGATTGTAACGTCCGGACAGCGACGTAAAACGTGTCCACCCCCCGTTGATGATTTACCTTGATATTGATTCGACAAACAACATCTGGACAACGATGTAAAACATGTCCACCACCCATTCATGATTTACCTTGATATTGATTGAATAAACCCTTTCCTTAGTGTCTTTAAATAGTCACGGGATACCAACACCTGGACAACGGTGTAAAACATGTCCACTTATTCTTGACTTTACCTTGATAAAGCTGGAAGAACCATCCGGACAAAGATGTAAAACATGTCCAAGAACCACCCGGGCAGCGGTGTAAAACGTGC…
392	>SRR10849308.NODE_1_length_2372_cluster_1_candidate	GAAGGTAAAGATGCGATGATAATACAGTTCCCTCGTCACGTTCCTGCACATTCAAATATCTTGAAACATTTCCAAGAGATGCCAGAATTGGCTGAACGCAGAGCTCAAGTTAGTGTTCATATTCTTCGGAACATTGGAGGCGAGCTATATTCTCACATTCTTGGAAACACTGACTGCAAGATTGAAGATCGAGTTCTCGAATTTGAAGATGAAACCGTGCGAGCTCGTGATACCCTGGTGTATTCGTTGAATACAACTAAGGGCGATTGTGGTGCACCAATTATCGTCAATGACAATTCTTTCCGCAGGAAAATAGCCGGCATCCATGTTGCTGGTGAAATCGGAGGTAAGAATGCGTTTGGACAAAGTGTAACTCGTGCTGACATTGAACGTGCGATG…
393	>ERR2309086.NODE_16_length_8173_cluster_4_candidate	TTCTTTTCATGTTTAAATTTTATTTTCGGACGTGGCAACAAACTTACTACTATGATTGCTGTAGCTGTTAATGCTATAGTCTTCTTGATGGCAGAAACAACAACACTGAAATGGGTTAGCATTCTAAGTGCTGTAACATCTGCACTAACGTATGTGGTTCCAGTTACAACAGATAGATACGAACCACAAATGGAAGTTGAAGATAAAAAGCTCGTTAACGATTTTGGGAAAAATATAATATACATCGCAGTTCTTGGCTGGTGTGCTTTGAAAGGACTTGAACTGCCTACTGATGCCAAAGGTATTACATCTGTATTACAACGACATGGCTACCTTGGGCGAGCTATGATGACATGGGAGAAAATAAATGATGGTTTGGTGCTTGCATTTGAACAAGCT…
394	>ERR2309085.NODE_6_length_9070_cluster_1_candidate_	ACTACTACTACTACTACTACTACTACTACTACTACTGTCTTCATAGTTCCTGTTCACATTCAGGTACTATCAATCTATTTTGTTTTGAATTGAAATATTATAAAAAGGAAAAAGATAAGTTAATCCTCTTATCATACAAAAGGTTCTCGATAAGTTAAACCTCTTATCATTCCAAATGTTTGAATTTTTAATTACCGTGTTGATTTATATCATCATTTTGCAAATTTCTCATTATTATTTCATTTACGTTTCAATTTACATAAATTATTACACATCCCTGACATTTATTTACATTCAATTTTACTTTTATTTCATTTGTTTTGTTTTTGGTCTTATTTACGGGGTGTGTCGCATCATCATACATACAATTTTATTACATTTTCCATCAGAATATTTTCG…
395	>ERR2309085.NODE_5_length_9013_cluster_1_candidate_	ACTACTACTACTACTACTACTACTACTACTACTACTGTCTTCATAGTTCCTGTTCACATTCAGGTACTATCAATCTATTTTGTTTTGAATTGAAATATTATAAAAAGGAAAAAGATAAGTTAATCCTCTTATCATACAAAAGGTTCTCGATAAGTTAAACCTCTTATCATTCCAAATGTTTGAATTTTTAATTACCGTGTTGATTTATATCATCATTTTGCAAATTTCTCATTATTATTTCATTTACGTTTCAATTTACATAAATTATTACACATCCCTGACATTTATTTACATTCAATTTTACTTTTATTTCATTTGTTTTGTTTTTGGTCTTATTTACGGGGTGTGTCGCATCATCATACATACAATTTTATTACATTTTCCATCAGAATATTTTCG…
396	>ERR2309085.NODE_1_length_9013_cluster_1_candidate_	ACTACTACTACTACTACTACTACTACTACTACTACTGTCTTCATAGTTCCTGTTCACATTCAGGTACTATCAATCTATTTTGTTTTGAATTGAAATATTATAAAAAGGAAAAAGATAAGTTAATCCTCTTATCATACAAAAGGTTCTCGATAAGTTAAACCTCTTATCATTCCAAATGTTTGAATTTTTAATTACCGTGTTGATTTATATCATCATTTTGCAAATTTCTCATTATTATTTCATTTACGTTTCAATTTACATAAATTATTACACATCCCTGACATTTATTTACATTCAATTTTACTTTTATTTCATTTGTTTTGTTTTTGGTCTTATTTACGGGGTGTGTCGCATCATCATACATACAATTTTATTACATTTTCCATCAGAATATTTTCG…
397	>ERR2309084.NODE_11_length_5217_cluster_2_candidate	TACGCAAACAGCGATATGAAGATAAAGCTAGTGGACAGCGAGATCGTCGAAAGCCAAGAACAACGTTCGAACTTGATGAAGTTACAGCCAATCGCTTCGAAAAACTTGGTTTGAAGAAAGTGCAGTTGCAGGGTTTGACATCAGAAGTTGGTTATAAAGTTGCTCAAAGTGTGCGACGAAACATCTACTCGCTCTATATGACAACAAATCCTTTGAATGAAGGTGAGTATTATGAATTGCGATTGGGACAAGTCTGTATGATCAAAGGACATATTGGAATTATCAATGCTCACTTTGTTGCAACGATGGCTATTTTGTTGGAAGAATGGGTTGAAAAATACAATTTGAAAGTTGAAGATATCTATGTAGATTTCAGAGCATTGGGTGACGCCAAAGGTA…
398	>ERR2309082.NODE_7_length_8464_cluster_2_candidate_	TCGATTGAAGCTTTTGGACAAGCCTATGCAACGGTTAAAGACAAGCTTCCCGGATTGGTAAAACGAATTTTTGTCAAGACTTCTGAATGTGTTCTCGATACGTATGCAAAAGTGAAACGTTTTATAAAACAAGTTATTGCTTTCTTATCAAACGTTATTGACAAAAGTTACTCTCGATTATTGGACTATGCGTCTGAATATGTTTTGAATATGTTTGAAATGATGAAGAATAAGGCAGATAGATTACTGAAAGAAATCATCTGCATGTTCTTTTTAACTTTCTTTTCATGTTTAAATTTTATCTTTGGACGTGGTAACAAACTCACTACCATGATTGCTGTAGCTATTAATGCTATAGTTTTCTTAATGGCAGAAACAACAACATTAAAATGGGTTAGT…
399	>ERR2309082.NODE_6_length_8521_cluster_2_candidate_	TCGATTGAAGCTTTTGGACAAGCCTATGCAACGGTTAGAGACAAGCTTCCTGGATTGGTAAAACGACTTTTTGCTAAAACCTCTGAGTGTGTTCTTGATACGTACGCAAAGGTAAAACGTTTTGTAAAGCAAATAATTGCTTTCCTTTCGAACGTTATTGACAAAAGTTATTCACGGTTATTGGATTATGCGTCTGAATATGTATTGAATATGTTTGAGATGATGAAAAATAAAGCAGATAGATTATTGAAGGAAATTATTTGTATGTTTTTCTTAACATTCTTTTCGTGTTTAAATTTTATTTTCGGACGTGGTAACAAACTTACTACTATGATTGCTGTAGCTGTTAATGCTATAGTCTTCTTGATGGCAGAAACAACAACACTGAAATGGGTTAGC…
400	>ERR2309082.NODE_3_length_8521_cluster_2_candidate_	TCGATTGAAGCTTTTGGACAAGCCTATGCAACGGTTAAAGACAAGCTTCCCGGATTGGTAAAACGAATTTTTGTCAAGACTTCTGAATGTGTTCTCGATACGTATGCAAAAGTGAAACGTTTTATAAAACAAGTTATTGCTTTCTTATCAAACGTTATTGACAAAAGTTACTCTCGATTATTGGACTATGCGTCTGAATATGTTTTGAATATGTTTGAAATGATGAAGAATAAGGCAGATAGATTACTGAAAGAAATCATCTGCATGTTCTTTTTAACTTTCTTTTCATGTTTAAATTTTATCTTTGGACGTGGTAACAAACTCACTACCATGATTGCTGTAGCTATTAATGCTATAGTTTTCTTAATGGCAGAAACAACAACATTAAAATGGGTTAGT…
401	>ERR1303006.NODE_38_length_5712_cluster_22_candidat	CAAACCTACAGTTACTAATCCAATGTTCTCGCTAGCAAATTTCTTACACTTCTCATAAAAGGAGCGCAATCCATTTGCTAGCGAGAACATTGGATTAGTAACTGTAGGTTTGTTGGGAACAGTCATTTCTGCAATTGGTGCATATCAATTGTGGAAATGGTTTATCCCAGCAGCTGAACGAATTACTGTCGTCTCCGATGGTTTAGGTTTTACAAATAGCAATCGTTTATCGAGTGTTGTTAGTAAAATTGTAACCGGAGAGGATGACAAATTCTTAGTTAATGAGAAAATGTTTAAGCAAGGAAAGGATAAGATAGCTGCTGCTTGTGAAATGGCTGATAAGCATGTTAAGATTTGCATTGTGCCAGAGGCATCCGCCTCAGGAGACAGTGTAACTCG…
402	>ERR1302965.NODE_2_length_9336_cluster_1_candidate_	TAAGGTCTGGCGATAAACGTACTATTACTAGCGACGAGTATCTGTAACGGATTTTGACGACAAGCACTAAGATAGCAACTAAGGTCTAGCGATAAACATACTGTTGCTAGAAATAGTTCTTGTATCGCTACAAACTTATCCAGATACTCGTTTCTAGAAATAGTATCTGGATAAGTTTGTAGCGATACAAGAACTATTTCTAGCAACTTGGATCGTAAAAGAAAACACTAACCTAACGGAAAAAGTTACTCTTTTCAGATCCAAGTTGCTAGAAATAGTTCTTGTATCGCTACAAACTTATCCAGATACTCGTTTCTAGAAATAGTACGTTTATCGCTAGACCTTAGTTGCTATCTTAGTGCTATTGTCGTCAAAATCCGTTACAGATACTCGTCGCTA…
403	>ERR1302942.NODE_2_length_9306_cluster_2_candidate_	AGTAACCTAACGGAAAAAGTTACTCTTTTCAGATACAAGAACTATTTCTAGCAACTTGGATCTGAAAAGAGTAACTTTTTCCGTTAGGTTACTGTAAAAGAAAACACTAACCTAACGGAAAAAGTTACTCTTTTCAGATCCAAGTTGCTAGAAATAGTTCTTGTATCGCTACAAACTTATCCAGATACTCGTTTCTAGAAATAGTACGTTTATCGCTAGACCTTAGTTGCTATCTTAGTGCTATTGTCGTCAAAATCCGTTACAGATACTCGTCGCTAGTAATAGTACGTTTATCGCCAGACCTTAGCTGCTGTTACAGTGCTACTGTCGCCAAAACCCAAATCAATTAAATTTCAAATAAACAACATAACTTATCTTTTCATACCTTGTTCTACTATA…
404	>ERR1301883.NODE_218_length_9177_cluster_136_candid	TTAAAATTGTGCGTAGGGGCCTTTACCCCTACGCACAATGACCTGCCAACATATCAGATTCTGGTTAAATCCAGACAATAATATGTTCATCTACCATGACCGATGTAAAACTCATGGCGTGGCGTCAAAATACGTAAAATTGATACTATACCCTTTAAACCCTATAAACGAATCATTTTGTTGACGAAACCAGCTTAGATTTAATGACACGAATAGTTTTATTGATATAGTATTTTTGACACAGTGGTTAGCTGTTACTTAACCAATGCTTTTATGAGAAACCAATTTAGCATTTAAAATATTACAAATGGAATCCCTCTTGTTGTAGGAGACTCGGACTGAGTTAGAAACAACACTTTTATAAGATAGTAAGTCCCAACTGTTTTATAATCGTAGCTC…
405	>ERR1301805.NODE_133_length_4910_cluster_50_candida	CAAACTTTGAGTTCTTGAGAGCGCAGATGAAGATAGGTAATGAATATTACCTTGAAGTTATGTTATCTCTCCTCAAAGTTTGGTGTCACATCCGGATCAAAAATAACTTGATCATTCTTTCCTACATGCTTCAAAGCTCGATCGAGATCAGCTTGAGTAATACTATTGCTGGTGACTGTGGAGCTCCTTTAATCGTGAATGAAACTTCGGTTTTACGAAAGATTGCAGGAATCCATGTTGCTGGTGCTAGAGATGGTAGTGCTTTCGCAGAAAGTATTACTCAAGCTGATCTCGATCGAGCTTTGAAGCATGTAGGAAAGAATGATCAAGTTATTTTTGATCCGGATGTGACACCAAACTTTGAGTTCTTGAGAGCGCAGATGCAGATAGGTAATGAAT…
406	>ERR1301804.NODE_63_length_4062_cluster_4_candidate	CGCTTAGTCGTCGGCTCTGTCACATCTCCATAGATCAAACTCGGTCGTAAAGTTGTTTTTCCAGGAGAAAAGACAGTTTTCGACATCGACCGAGTTTGATCTATGGAGATGTGACAGAGCCGACGACTAAGCCCTGTTATTTACATCATAAAGATGTGGACATGTATTATAAGAATTTAGAAAAATTTGCGAACCAGACTCCTTTCATTGAAGATGATAATTTGGAAGCTGCGGTGAACGATGTTCGACGAGTTTTGTTGAATAATCGTGATCCAAAGCTTGCAAGAGTTTTGACAATGGAAGAAGCTGTGCGCGGATCTGAAGATTCTGAGTACATGGGCCCCATCTGTCGTTCAACCAGTGCAGGTTATCCTTGGGTGCTTGAGAGACCCTCAGGCG…
407	>ERR1301804.NODE_53_length_4142_cluster_4_candidate	CGCTTAGTCGTCGGCTCTGTCACATCTCCATAGATCAAACTCGGTCGTAAAGTTGTTTTTCCAGGAGAAAAGACAGTTTTCGACATCGACCGAGTTTGATCTATGGAGATGTGACAGAGCCGACGACTAAGCCCTGTTATTTACATCATAAAGATGTGGACATGTATTATAAGAATTTAGAAAAATTTGCGAACCAGACTCCTTTCATTGAAGATGATAATTTGGAAGCTGCGGTGAACGATGTTCGACGAGTTTTGTTGAATAATCGTGATCCAAAGCTTGCAAGAGTTTTGACAATGGAAGAAGCTGTGCGCGGATCTGAAGATTCTGAGTACATGGGCCCCATCTGTCGTTCAACCAGTGCAGGTTATCCTTGGGTGCTTGAGAGACCCTCAGGCG…
408	>ERR1301804.NODE_44_length_9252_cluster_3_candidate	TAGGGGCCTTTACCCCTACGCACAATGACCTGCCAACATATCAGATTCTGGTTAAATCCAGACAATAATATGTTCATCTACCATGACCGATGTAAAACTCATGGCGTGGCGTCAAAATACGTAAAATTGATACTATACCCTTTAAACCCTATAAACGAATCATTTTGTTGACGAAACCAGCTTAGATTTAATGACACGAATAGTTTTATTGATATAGTATATTTTTGACACAGTGGTTAGCTGTTACTTAACCAATGCTTTTATGAGAAACCAATTTAGCATTTAAAATATTACAAATGGAATCCCTCTTGTTGTAGGAGACTCGGACTGAGTTAGAAACAACACTTTTATAAGATAGTAAGTCCCAACTGTTTTATAATCGTAGCTCTCGTTGTCACG…
409	>ERR1301804.NODE_34_length_9332_cluster_3_candidate	TAGGGGCCTTTACCCCTACGCACAATGACCTGCCAACATATCAGATTCTGGTTAAATCCAGACAATAATATGTTCATCTACCATGACCGATGTAAAACTCATGGCGTGGCGTCAAAATACGTAAAATTGATACTATACCCTTTAAACCCTATAAACGAATCATTTTGTTGACGAAACCAGCTTAGATTTAATGACACGAATAGTTTTATTGATATAGTATATTTTTGACACAGTGGTTAGCTGTTACTTAACCAATGCTTTTATGAGAAACCAATTTAGCATTTAAAATATTACAAATGGAATCCCTCTTGTTGTAGGAGACTCGGACTGAGTTAGAAACAACACTTTTATAAGATAGTAAGTCCCAACTGTTTTATAATCGTAGCTCTCGTTGTCACG…
410	>ERR1301608.NODE_93_length_6564_cluster_26_candidat	TAACCAGAATCTGATATGTTGGCAGGTCATTGTGCCAACATATCAGATTCTGGTTAAATCCAGACAATAATATGTTCATCTACCATGACTGATGTAAAACTCATGGCGTGGCGTCAAAATACGTAAAATTGATACTATACCCTTTAAACCCTATAGACGAATCATTTTGTTGACGAAACCAGCTTAGATTTAATGACACGAATAGTTTTATTGATATAGTATTTTTGACACAGTGGTTAGCTGTTACTTAACCAATGCTTTTATGAGAAACCAATTTAGCATTTAAAATATTATAAATGGAATCCCTTTTGTTGTAGGAGACTCGGACTGAGTTAGAAACAACACTTTTATAAGATAGTAAGTCCCAACTGTTTTATAATCGTAGCTCTCGTTGTCACG…
411	>ERR1301590.NODE_17_length_4257_cluster_8_candidate	AACATGTGCAAGTAAGGCATAATACCAGAAGTATACTATATAGATACATTGAAGGATGAGAAGAGAGCAATCGAGAAGGTGAAAGCTGGAAAAACAAGAACTTTCAGTGCTGCACCTTTGGCATTCACAATTCTGTTCCGAAAATATTTTCTTGGATTCCTTGCATATATGATGCGGAATAGAATTGCAAATGAGAGCGCGATTGGAGTAAATCCTTACTCCAGGGATTGGCAATCAATCGTTGACAATCTCCAAGTTTTTGGTGAAAAATCAATGATTGCTGGAGATTTCTCAAATTTCGATGGAACTGTAAACTTCTATATTATGCAGGAAATCTTGCACACAATAAATCAGTTCTATAACGATGGCTCGCAAAACATGATGGTTCGTCGAGTTCTT…
412	>ERR1301588.NODE_68_length_13752_cluster_4_candidat	ACTAAAGTATAATATAAATAAAATCTTAAAATATATTTTGCAAGTATATCTGCAAATTGCCCGGCTTTCACCTTTTTAAGACCCTTTTCTAGTAGGACTTTCTTAAAAACAAGGGGATTTCAGATAATCTAGTCTTGAAAAATATACTAAAATATTTTAAAAACTGAATATGCATCATAAAATATTAAGGAATATATATTATATATATAAATGAATACATTTTATAATAATATTAAGGAAAATTTTAAATCACTCATCAAATAAATTCTCACCATAAACCTTGCATAAATCAGGAAGTTCACATTCATACTTGATATCCAGGCGGGGTTCATCTCTAGTTCCTCCCGTGATATAGCATTGGATATCCCTTTCTTGTTGGTCCATTAATTGAACCCTATC…
413	>ERR1301543.NODE_186_length_5502_cluster_14_candida	TATTACGAGTTACATTATCCCCTGAGGCGGATGCTTCTGGTACAATGCAAATGTGGAAAGACGAACAAGCTCAAACATTGATAACAAATAGAATATGGAGTAATTTATACCGAAAGTTAGAGTAGAAGCAGTAGCTAGCGGAGATATGAAGACCAATTCAATTCCTAAGATTAAGGTTGAAGCTGTATCTTCTGGTGATGCCCTTACCAGAAGTGTAGCTAAAGCTAAAGTTGAAGGAATTGAGACGATCCCTGCTAATATGCAAATGTGGAAAGACGAACAAGCTCAAACATTGATAACAAATAGAATATGGAGTAATTTATACCGCCTTAGTGGTGTAAAGAAAGATAATTCTATTGTTCCATTGTTGAATGGTTTGTTTGTTCGAAGCAGATGCAT…
414	>ERR1301522.NODE_29_length_2007_cluster_28_candidat	TTGCGCACAAATTGGCAGGTTTCCATTTTGGAGGAGCTGAAGGAATGGGTTGTGGTTCCCTCATAACATATGAGGATGTCAGAGATTTTCTAAAAGAGGAAATTTGTGAAGCAGATGCGGAGGTTTTCAAACCAATGGGTGATGAAAAATTTCCACTGGAAGGTTCATTTACACCTCTTGGTGTAATACCAAAGAATATGACAGTAGCAACACCTCTGAAAACAAAACTCACACAATCACCAATCTATGATCAAATTGCACCTTCTAAGGTTCTTCCATCGCTTTTGCGACCACCTTTAGAACCTGATGGTCCCATGATTAAAGGTCTAATGAAAAATGCCAGTGCTTCATTTACTCTTGAATATGATCATTTGGCAAGTGCAGCAACATCATACCGCA…
415	>ERR1301501.NODE_16_length_2607_cluster_11_candidat	AAAGAGGAAATCTGTGAAGCAGATGCGGAAGTTTTTAAACCAATGGGTGATGAAAAATTTCCACTGGAAGGTTCATTTACACCTCTTGGTGTAATACCAAAGAATATGACAGTAGCAACACCTCTGAAAACAAAACTCACACAATCACCAATCTATGACCAAATTGCACCTTCTAAGGTTCTTCCATCGCTTTTACGACCACCTCTAGAACCCGATGGTCCAATGATCAAAGGTCTGATGAAAAATGCCAGTGCTTCATTTACTCTTGAATACGATCACTTGGCAAGTGCAGCAACATCATACCGCACTATGCTCTTTCGATTACCGGCTTTAGAGCAAGAAAAACTTGTTTTAGGCTATGAAGACGCTGTACGTGGAATTGAAGGTAATCCTTATTTT…
416	>ERR1301499.NODE_233_length_9055_cluster_66_candida	ATACTATATCAATAAAACTATTCGTGTCATTAAATCTAAGCTGGTTTCGTCAACAAAATGATTCGTTTATAGGGTTTAAAGGGTATAGTATCAATTTTACGTATTTTAAAATTGTGCGTAGGGGCCTTTACCCCTACGCACAATGACCTGCCAACATATCAGATTCTGGTTAAATCCAGACAATAATATGTTCATCTACCATGACTGATGTAAAACTCATGGCGTGGCGTCAAAATACGTAAAATTGATACTATACCCTTTAAACCCTATAAACGAATCATTTTGTTGACGAAACCAGCTTAGATTTAATGACACGAATAGTTTTATTGATATAGTATTTTTGACACAGTGGTTAGCTGTTACTTAACCAATGCTTTTATGAGAAACCAATTTAGCATT…
417	>ERR1301483.NODE_326_length_9003_cluster_30_candida	AGCTTAGATTTAATGACACGAATAGTACCCCTACGCACAATGACCTGCCAACATATCAGATTCTGGTTAAATCCAGACAATAATATGTTCATCTACCATGACCGATGTAAAACTCATGGCGTGGCGTCAAAATACGTAAAATTGATACTATACCTTTTAAACCCTATAAACGAATCATTTTGTTGACGAAACCAGCTTAGATTTAATGACACGAATAGTTTTATTGATATAGTATTTTTGACACAGTGGTTAGCTGTTACTTAACCAATGCTTTTATGAGAAACCAATTTAGCATTTAAAATATTACAAATGGAATCCCTTTTGTTGTAGGAGACTCGGACTGAGTTAGAAACAACACTTTTATAAGATAGTAAGTCCCAACTGTTTTATAATCGTAGC…
418	>ERR1301460.NODE_130_length_6213_cluster_10_candida	CGGCAATTTTATTCATACATTTTTGTATATAATCTCAAGATCAAAGTATATTAGATCTCGAGATTATATACAAAAATGTATGAATAAAATTGCCGCTAATATTCAAATAACTCATATTTATGAACCAGAAACTGCAATCGATGGGAAAGATCCCATGATTGGAGTTGAGGTTTCTAAAGAAGAGAAATTTGAAGAAAGCGTCGAAGATATTATATATGAATTCCATTCTGGAATGATGTATAAAAATCTTGAGACTGGTGATCTTTTATCTGGCAAGGAAATTGACGCCTTGTTGACGGAAGACCCCACACTTTATGAAAAGTTTACCCGACTTTTTGTAGAGTGTAAGAAGAAGACCCTCGAAAGTTTTAAGGAACTGAGTGAGAAAGTAGCAAATGG…
419	>ERR1301456.NODE_40_length_5153_cluster_18_candidat	TGATATGACATCGAATTTGGATATTGGTGTATCACAGTTGGATCAGAAATATCTTCAAGATGTTTCTGATCCAACTGTGATACACCAATATCCAAATTTGATGACATTTGATATGACATCGAATTTGGATATTGGTGTATCACAGTTGGATCAGAAACATCTTGAAGATATTTCTGATCCAACTGTGATACACCAATATCCAAATTCGATGTCATATCAAATGTCATCAAAGAATGGCGATTGTGGTAGTCCAGTCATAGTTGCTAATGATCAGTTTGCGCACAAATTGGCAGGTTTCCATTTTGGAGGAGCTGAAGGAATGGGTTGTGGTTCCCTCATAACATATGAGGATGTCAGAGATTTGCTAAAAGAGGAAATCTGTGAAGCAGACGCGGAGGT…
420	>ERR1301799.NODE_104_length_6013_cluster_63_candida	AGAGAGGCATACCCTGTACTTTTTTCTTTTGATAGGCTGATATACCCGTAAGTATATTATCAATAATTTTATCTTTGCATTGATTGACTGCGTTACCTTTTGTTGATTCGCTACATACCTTGCTACGTGCTTGATTGACTGCGATACCTTCAATTGATACAGCTACATACCTTTGCGATAAGAGTGGATTGACTGATTTTATCTACATACCCACTATAAATAAAGGGATTAACCAGAAACCCACTGGACTTTTTGGTGATTAATATTTGTGTCATTCGTTAAGAATATTAACCTTCAAAATTTTATCAATAAATATTAAAAACATTTTAATTGAGGTTATAGTTGCTGTTGCAATTTTAACTAGACAATTATTTAAAATATCTTCTAAATTTCTGTTAA…
421	>SRR12391680.NODE_69_length_8481_cluster_40_candida	TATTGAATACTTTGTTGAAGAACTCGGCTCTTGATTATGTTATATGCAATTCTAAACGATTGATTGATATGAAGGCACAGTTATATGGTGATGATGTTTATATTAATTGTAATGGTGAATTGGTTTTCTTTGGAACTTATCAACCAACTGTTGTTTTGATTCGAAAGAACTGCAAGACCCATGACAAGATTTATTTGGATCGTCATATGTTGAATTGTGCCAAAATTTTGTTGTTATTATCTGGTGATATTGAAACAAATCCAGGACCTGTTGTTGCAGAAATGTATCATACATGTGTTGGTGCTTTTTATTTTGGCCAGGATATAACAGATTTTACTGAATTTGTACATGATTTGAAATGTTGGGATTTTAATGAAGGTGAAGATTATGACTTCACTT…
422	>SRR12391680.NODE_61_length_8419_cluster_33_candida	TATTGAATACTTTGTTGAAGAACTCGGCTCTTGATTATGTTATATGCAATTCTAAACGATTGATTGATATGAAGGCACAGTTATATGGTGATGATGTTTATATTAATTGTAATGGTGAATTGGTTTTCTTTGGAACTTATCAACCAACTGTTGTTTTGATTCGAAAGAACTGCAAGACCCATGACAAGATTTATTTGGATCGTCATATGTTGAATTGTGCCAAAATTTTGTTGTTATTATCTGGTGATATTGAAACAAATCCAGGACCTGTTGTTGCAGAAATGTATCATACATGTGTTGGTGCTTTTTATTTTGGCCAGGATATAACAGATTTTACTGAATTTGTACATGATTTGAAATGTTGGGATTTTAATGAAGGTGAAGATTATGACTTCACTT…
423	>SRR12391340.NODE_15_length_4136_cluster_4_candidat	AAAGGCTAAAGTGGACGTGGGTAAAACACGTGTATTTTCTGCTGGTCCACAACATTTTGTTGTAGCGTTCCGTAAATATTTTCTTCCATTTGCTGCTTGGTTGATGCATAACCGTATTGATAACGAAGTTGCGGTTGGTTCAAATCCTTATTCTTTGGATTGGGAACGAATTGCCAAGCGTTTGAAATCAAAAGGAAAACATGTTATTGCTGGCGATTTTGGAAATTTTGATGGTTCTCTTGTTGCTCAAATTTTGTGGGCAATATTTTGGGAGATATTTGTTCCTTGGTTGGAAATGTTTAATGACCTTAATAGCCAAGAGGGACGTGATATTCTTAAAATTTGCCTTGGTCTTTGGGCTCATCTTGTTCACTCTGTCCACATTTTTGGAGATAATGT…
424	>ERR3179723.NODE_8_length_9391_cluster_8_candidate_	TCATTATGTAAGCGCTAACCGGCGCTTACATAATGATTAAGTTGCATTATGGGCTCGGTCTTTATTTCAATTTAAATTTATTTTAATTTATTTTTATTTTTATTTTGTGAATGATATTTTGTTGACGGTAACTAACCCCTTTGTTTGTTTTTCGTCAGAGATTTCAGTATACTAACGTAGTGACTTTAACATACCAAGTTAGTCCTCTATCTATTTGGAGAGTGGAGGAACTATGGGGCGCGAAGAATCTGTGTTACAAAGTAATATATCACATAAATATTAACACATTATTATTCAAGAACTAAGAATATAAGCAAAAAGCTGCACTTTCGGTAAAGGTTCGACAAAGGATAATATGTAAGTTGGTAAATCTTGGAGTGCGGGATAGCAATACTCCTA…
425	>ERR3179245.NODE_6_length_9866_cluster_5_candidate_	TTAGCTATCCCGCACTCCAAGATTTACCAACTTACATATTATCCTTTGTCGAACCTTTACCGAAAGTGCAGCTTTTTGCTTATATTCTTAGTTCTTTAATAAGTCGTGCATGGATTTATAATCCATGCACGGCTTAGCCTTCTGATATATGAGACTCTGTAACAGACAATAATATATCAAAGATCCCGGAATGACCCGCCGGTTAGCGCTTACATAATGATTAAGTTGCATTATGGGCTCGGTTTTTATTTCAATTTAAATTTATTTTAATTTATTTTTATTTTTATTTTGTGAATGATATTTTGTTGACGGTAACTAACCCCTTTGTTTGTTTTTCGTCAGAGATTTCAGTATACTAACGTAGTGACTTTAACATACCAAGTTAGTCCTCTATCTATT…
426	>ERR1303036.NODE_17_length_8587_cluster_11_candidat	GGAGATGTTGAATTAAATCCTGGTCCTATTCAATCACGCCCTGTATTTACTCGCAACAACGACCCTAGAGTTGTACAGCTTACGAATTACAAAAAGACGATTTAAGTATTAAAGAATTGGCCAATGTTTTATTAAATATTAATTGGGATATGCATGATAATGATATAATTTATAATTTACCTTTTAAATATTATATTATTTTCGAAAAATTAGATTTACAGAATTTAGGTTTAATTATGGAACGATTTTTGATGCTTAGCGGAGATGTTGAATTAAATCCTGGTCCTATTCAATCACGCCCTGTATTTACTCGCAACAACGACCCTAGAGTTGTACAGTTGGAAAAGGTGATAGATAAGAAAGACAAACAAATAAAGGATTTGGTTAAGCAGCTGCGCC…
427	>ERR1302928.NODE_18_length_8238_cluster_17_candidat	ATGTCTCTTATTAATGAAAATATTACCGTTGACGCTCAAATGATCCAAACTTGTGTTGGAGCTTTTTACTTTGGCAATGACATATCGGATTTTGTTGAATTTGTACATGATGTTAAAAGTTGGGATTTCAATGAAGGACAAGATTATGATTTTGCTCCTCTATTGTTTCAGCCAAGTGATAAGAAAATGTATAAATTTTTGGCTAATATAATTTGGGATGAAATGCAACACTTAGCTATGTTTCATTTACCCTACAGATTTAAAAATATGTTTGATGAACTTGATGTATGGTCTGAATGGGCTATAATAGAAAGATTGTTAATGTTGTCCGGTGATGTGGAAATGAACCCTGGTCCTGTTCAATCGCGCCCTTTGCAGTATCGAAATAACGACCCAAGA…
428	>ERR1301612.NODE_10_length_9365_cluster_9_candidate	TATGGAGTCCATTTTATTGGACTCCATACAAGTGTTGTTGACGGCCCTCTATTGGTCGATAGGCCCATGTAAGCCACCCGAAGCTCTACATTTGTGAATTGTAACTTTGGTGCATTCTGGTTTTTAGATTGGCCCTTTCTGGCTGAAAGGAGTGATTTAGGTGTATACCCGGATTGTTGTTCAATGAGTTTACTTATTGTTCTGCGAAAAGGATTCCCGAAGATTGTTCCATGATCAAAACAAAACAAACAACTAGATTTAATTTATATATTGTAAATGTATACCCTTGATTATCTGGGTGTCAATTAAATAAAGTATATTAATTTAAGTTATGGATCTACTTTCAAATATTTATATTGTTAATTTTTCTATTGGATAAATTCTAGTTGTTTATTGAAT…
429	>ERR1301608.NODE_67_length_9635_cluster_7_candidate	ATTAATGAGATTGTTATGATGGCTTAATACCTTTGGGTAATAAGTCATCATAACAATCTCATGAATAACATTAACCGGCGGGTAAAATCCGGGTTCTGAAATGTCATATTTTACACCCTAACAAATCGAGAGGTTTAATATGGTGTGTATGGATATAATCCATACACATCATGTTAACACCTCTCGATTTGTTAGGGTGTAAAATATGACATTTCAGAACCCGGATTTTACCCGCCGGTTAATGGTATTCATGAGATTGTTATGATGGCTTAATACCTTTGGGTAATAAGTTGCTTAGGCTATAAAAGTATCATTTTCAATGCAGTGAATGCTTTGGTTATAATTTAATTTCAAGACAAAATTCCAGACTTGAAGATCAGGGTAGTCTGATGTAGAATA…
430	>ERR1301580.NODE_557_length_9583_cluster_43_candida	AAATATCATTCACAAAATAAAAATAAAAATAAATTAAAATAAATTTAAATTGAAATAAAGACCGAGCCCATAATGCAACTTAATCATTATGAGCTCGGTCTTTATTTCAATTTAAATTTATTTTAATTTATTTTTATTTTTATTTTGTGAATGATATTTTGTTGACGGTAACTAACCCCTTTGTTTGTTTTTCGTCAGAGATTTCAGTATACTAACGTAGTGACTTTAACATACCAAGTTAGTCCTCTATCTATTTGGAGAGTGGAGGAACTATGGGGCGCGAAGAATCTGTGTTACAAAGTAATATATCACATAAATATTAACACATTATTATTCAAGAACTAAGAATATAAGCAAAAAGCTGCACTTTCGGTAAAGGTTCGACAAAGGATAATATGT…
431	>ERR1301572.NODE_363_length_3036_cluster_61_candida	AAAGGAAGATGTTTTGAGCGCCGCTTCTGATGTATGTAGTGTAGTCATGACAAAATACAATAGTATGATAGACATTAAAAAGTTTCAAAGAATACTTTCATACATCAGCTGTGTTGCCAAAGGAAGATGTTTTGAGCGCCGCTTCTGATGTATGTAGTGTAGTCATGACAAAATACAATAGTATGATAGACATTAAAAAGTTTCAAAGAATACTTACATACGAGGAGGCGGTGCGAGGAACATTAGACGACGATTATATGCGAGCCATTAACCGAACAACTTCTCCCGGGTTTCCATATTGTTTACAAAAAAAGAAACGGACCGGGTAAAACCACATGGATGGGAAATGGTGAAGAATATGATTTTACGTCACCTGCGGCGATGCAGTTGCGAAATGAT…
432	>ERR1301535.NODE_301_length_3675_cluster_73_candida	GGCAGTGCTGTAATGATGAGGCCTGTCATTCAGTGTCACCCGAATTGTTGCCTACGAATACATATCGCATGTCGTATCATAAAATGGTTGGTGATGAGCAAAAACGTGTTGATATTGGTAATTGTACTTTCATTACTGGATATACAATTGTCATGCCCTATCACTTTTTGCGAGCTTTATTTGGCCGTGGTCTACCTATGGACACTTTGATCTGTCTTTCACAGGATGGGCGAGAGGATATAACACGAGTACCTTTGTCGCATTTTTATAAATATGATGAAACGGAAATGGTTTTAACCGACCGTTGTTATCACGCGTCTTTTGCCAATGGTGAACTTCGCGATTTGGTATTCGTTAACTTACATCCTTTCGTTGAACCAAAACGGAATCTCATTAAAC…
433	>ERR1301527.NODE_192_length_17757_cluster_4_candida	TCTGGTTCGTATGAATATGATTCGTTTGTTGGTCGTATGTGCACTAGCACAGGAGGGACATTTCCCTTCAGCACTTTTGCGATCGTTAATGGAGGTTCGTTTGATGGATCATACAATGTTGCTGGTGAAATGTGTGAAACATTGTAGTAAGGCACTTCAAACTCAAGCATACCTTCAAGATTTGATTGTACCACCTGAATTGATGAACCCATGTTGTCGATTTGTTCTGATAGAACAGAATTTTGAACGGGTAATGAGGGTGAGAGAGTGTCACGTATCTGTTTGAATGAATCTTGAACAGAATTTGTCATTACGATTCGGTAAGTTCCTTGTTGTTTTTTGTCAGAACCTTGAGTATACATAGATACTGCTTTAAATCGTTGTGAACCTCGCCAAAAA…
434	>ERR1301499.NODE_153_length_9331_cluster_14_candida	AACACCTCTCGATTTGTCAGGGTGTAAAATATGACACTTCAGAACCCGGATTTTACCCGCCGGTTAATGGTATTCATGAGATTGTTATGATGGCTTAATACCTTCGGGTAATAAGTTGCTTAGGCTATAAAAGTATCATCTTCAATGCAGTGAATGCTTTGGTTACAATTTAATTTTAAAACAAAATTCCAGACTTGAAGATCAGGGTAGTCTGATGTAGAATAAACAACCCGATTAAAGACTGATTCAAATTATAGACTGGTGTCTGAGGTATTACTGGTTGCGGGCCAGGACAGCGCATGTTAGTCATGTATTATGGCGTTTACCAACACGTATCTTTGTTTGTAATTTGGACTTTTAGTAGGAAACTCACTTGGTATGTGAGTTCCAGTAGTAAAC…
435	>ERR1301499.NODE_139_length_8487_cluster_11_candida	TTACGATTTAATTTCAAAATAAAATTCCAGACTTGAAGATCAGGGTAGTCTGATGTAGAATAAACAACCCGATTGAAGACTGATTTAAATTATAGACTGGTGTCTGAGGTATTACTGGTTGCGGGCCAGGACAGCGCATGTTAGTCATGTATTATGGCGTTTACCAACACGTATCTTTGTTTGTAATTTAAACTTTTAGTAGGAAACTCACTTGGTATGTGAGTTCTAGTAGAAAACCCTTTGGAGTACGGCACTGGCGTTGAGTTACAGTTGCACACAACCCTATTGCAGGGTCTCCATCGTAGGTAATAATACACCTTGGCGAAATGAAAGCTTTAAATAATAATTTATTATTGTTTGGCAAGTAAGAGTAACCGGTTATTACAATGTGAACATGTC…
436	>ERR1301446.NODE_287_length_9522_cluster_23_candida	TAACTAACCCCTTTGTTTGTTTTTCGTCAGAGATTTCAGTATACTAACGTAGTGACTTTAACATACCAAGTTAGTCCTCTATCTATTTGGAGAGTGGAGGAACTATGGGGCGCGAAGAATCTGTGTTACAAAGTAATATATCACATAAATATTAACACATTATTATTCAAGAACTAAGAATATAAGCAAAAAGCTGCACTTTCGGTAAAGGTTCGACAAAGGATAATATGTAAGTTGGTAAATCTTGGAGTGCGGGATAGCAATACTCCTATGATTTATTTTCCCTTTATGTAAAAGATTAATTTCCGATATTATTACTAGCACAGTGAGCTATGTTAACTCACTTGAGCAACGTTCAGTGTATGAAATTATATGGCAAGAATAGGCATCGGCTGTTAG…
437	>SRR7080626.NODE_5_length_10606_cluster_4_candidate	TGGGCGATTACCCATGCGCAAATCTTTGCCTCAGCGACGATTGGCTCTGAGTTATCAACGATCCCGTAGATTACAATGAAGTAATCACAAGATTTAGATATTAAGTACCAATTTATTTTTAAGGCTTAGATTAGTAAAGTGAATAAGAGCAACCTATTTTCACTCTAAACTATAAATGGAAGAATATGATGGTGTCATATTAAAAACACTCTTCTTCAGTAATGTAAGTGTTCACTACATGAAGTCGTAAAGTTAAGAAACACCGTAAGAATATGTATGAGCGATTTTATATCCGCCACGCGCTTCTAGAGCAACTAGACATACCTCTATCTTATTGCCATATACCTGCGAGGGTCAGCTATATGTGTAACTTATAACTAGCGCACGCCATGGTTATAG…
438	>SRR3927486.NODE_91_length_2905_cluster_12_candidat	AGATGTTGGATGTATTTTCGTCAAGTGGGGGCAAGGTGTTAGTTGTATAAAGAATGTTTCGAACGTAAGTTATATGACTGATACCGACCCCGATGCTCGAGAAATCCGATTGAGAGAAGCATGGGAGTATTCCTTAGAAACTATTTCTGGGGATTGTGGAGCTCCTCTTTTCGTGACTAATAGCAAGATAGGACCAGGGAAGATTATTGGAATCCATACAGCTGGAGGCCATCGGTTCGGAGTGGGTAGCTGTTTTGCTACTCCGTTTTACATCGAAGATGTGAAAGAGATCTTGTCGCGGTATGACTATAAGGCGCAATCTTGCGCCTTCGAGTTAGTACTGCGACAGAGTCTCGAACCGTGTGCTTTGCCTTGCCATCTAGATGAATGCGAATTTAT…
439	>SRR12235131.NODE_6_length_8458_cluster_2_candidate	TGTGCAGTGTAATAGCTGCACATATTTTGCCCCGTCTCCATACGGGGGGCTTTGCGTCTTAACGCGAGTTCTAATGGAGCGTGAGTGCGATACGATAGCGCGCTGCGTGGGCCCGGGCGTCAAGGGTGTTCTTTAGCACTCGGACCCGCCAACATATCAACAGATTTGGTTTCTTTTGTACATACCTGTAACATTATTAGTATTGTAGTACTATTTGAAATATTAGCAATGTAATAACAGAACCAACCTTGTGTTATCTAGTCAGAACTGTCTGCGGAAGGTGTTCTGATTTTGAGACACATTGTTTGCATTTGGAAGTGTAGCCAGTTTACGCTGTTTCAGACAAACGGTTTAATACATTTCCAGTGCACTCACAGCCAGCCTACACTGTTTCAGGAA…
440	>SRR12235131.NODE_10_length_8459_cluster_6_candidat	TGTGCAGTGTAATAGCTGCACATATTTTGCCCCGTCTCCATACGGGGGGCTTTGCGTCTTAACGCGAGTTCTAATGGAGCGTGAGTGCGATACGATAGCGCGCTGCGTGGGCCCGGGCGTCAAGGGTGTTCTTTAGCACTCGGACCCGCCAACATATCAACAGATTTGGTTTCTTTTGTACATACCTGTAACATTATTAGTATTGTAGTACTATTTGAAATATTAGCAATGTAATAACAGAACCAACCTTGTGTTATCTAGTCAGAACTGTCTGCGGAAGGTGTTCTGATTTTGAGACACATTGTTTGCATTTGGAAGTGTAGCCAGTTTACGCTGTTTCAGACAAACGGTTTAATACATTTCCAGTGCACTCACAGCCAGCCTACACTGTTTCAGGAA…
441	>SRR11563891.NODE_4_length_9253_cluster_4_candidate	GTTTTCCCGTACACGTATATTTAACGAGTGACTCTCGTTAACGTCATGTTTTAGGCGAATGTGCTTATTAGTTGAAACTTTCAACGTGGTAGTTCATTTGTTGAAATGAGAATGTGCTATTTAGTTCGAAAGAGACGTGTAAGTTCATCTCGTATATCCTATTCATGTATTAATAGTCAATAAGAACCCAATCCCCCTCTTATTTCATCCCCATACAAAATACATAAAATCGAATTTAGAAGTCCCCTTTTCACCCTCTTCTATTTTCACCAAAAACATAATCAAAATTCATTATTAAGTTTGAGTATATTTAACAGTCTTAGCTGTGACACTGTGCCACGATTGGTCAGAAACGTTATTTATACAGGCGCTATGAGGAGTTGGATACGATCATGTTTA…
442	>ERR1301897.NODE_180_length_3191_cluster_101_candid	GTCTACGGCCAATGGCTCCCTATCATTAATTCCTTTTAAAATCTCCGCAGCAAACGGATATGTCACAGAAGACTTTCCAACACCCGTATCTCCGTAAAGATAAAGGGTGTTGGAAAGTCTTCTGTGACATATCCGTTTGCTGCGGAGAATCAGCTTGTAACAGTTTTTGATGACTTCAACCAACAGGTAGATTCGCAGGCTAATCCGAGCACAGAACTTTTTGAGGTTATTCGTGCTAGCAACAGTTTTCCTTATCCGCTCCATATGGCCGCTATCGATCAAAAAGCAAATACTAGTTTCACATCGAAAATAATAATGGTTTCTTCCAATATGGAAAAACCTCGCACTCAGAGCTTGAATTTTGAGCAAGCTTTATTTAGGCGTTTTGACATTAGTGTT…
443	>ERR1301608.NODE_77_length_9551_cluster_15_candidat	ATTTTTGCGCTCATATTCTTTCTCGGAGAGCATCGATATCTCACTATCTTTTTCATCCGGGAGAAGGGATGTTGCAAAAATGTTTTGCGTTAACATATTCCACACATAACTTGGGACTAAAGTTATTCCCTATATTTATGTATAGTTATTTCCCCTGTTCCCTCATTAGAACGAGCAGCGGATCTATACTCCATTTACACGGATCTTTAGTCCCAAGTTATGTGTGGAATATGTTAACGCAAAACATTTTTGCAACATCCCTTCTCCCGGATGAAAAAGATAGTGAGATATCGATGCTCTCCGAGAAAGAATATGAGCGCAAAAATATAAAGTAACGTTAGTAATTTATGAGTAATTTGAAATAAATTATTATATCCTGACTGTTATCTGATGAGTTCC…
444	>ERR1301572.NODE_288_length_18770_cluster_12_candid	GCGATAAGAAACTGTAAATACGTAGACTCAGGTAAAATCTCCAGAAGGATCGGCCCCAGAAGGGGATCGATGACCACATAAACAAAGTGTTTATGCTGAACCTTCTGGGGCAAAACCCTGAAGAATACCTATGACTAGGTACCTACGTGCGTTAGCGTCTCTAAGCCTAACGCGGGGATAAGATTAAATTAACGAAAAACTATCTCTAAAGTAAAGTTAAAATAAAATGGATTGGGGATCAGGAATTCCACAACCGATTCCTTTACCTCCGGAAATACAAAAAGAGATTTCCTTATCTAAAACGTTTGACCATTCAGAAAATGTACTGTCTGGCCGCCTGTTATTCCAACCATCATCTGGTGAGGTTGTTGCGGTAAAGAGTTGAATTGGATATGTTGG…
445	>ERR1301572.NODE_287_length_14254_cluster_12_candid	GCGATAAGAAACTGTAAATACGTAGACTCAGGTAAAATCTCCAGAAGGATCGGCCCCAGAAGGGGATCGATGACCACATAAACAAAGTGTTTATGCTGAACCTTCTGGGGCAAAACCCTGAAGAATACCTATGACTAGGTACCTACGTGCGTTAGCGTCTCTAAGCCTAACGCGGGGATAAGATTAAATTAACGAAAAACTATCTCTAAAGTAAAGTTAAAATAAAATGGATTGGGGATCAGGAATTCCACAACCGATTCCTTTACCTCCGGAAATACAAAAAGAGATTTCCTTATCTAAAACGTTTGACCATTCAGAAAATGTACTGTCTGGCCGCCTGTTATTCCAACCATCATCTGGTGAGGTTGTTGCGGTAAAGAGTTGAATTGGATATGTTGG…
446	>ERR1301520.NODE_345_length_9065_cluster_65_candida	TAGGGGCCTTTACCCCTACGCACAATGACCTGCCAACATATCAGATTCTGGTTAAATCCAGACAATAATATGTTCATCTACCATGACCGATGTAAAACTCATGGCGTGGCGTCAAAATACGTAAAATTGATACTATAACCTTTAAACCCTATAAACGAATCATTTTGTTGACGAAACCAGCTTAGATTTAATGACACGAATAGTTTTATTGATATAGTATTTATGACACAGTGGTTAGCTGTTACTTAACCAATGCTTTTATGAGAAACCAATTTAGCATTTAAAATATTATAAATGGAATCCCTTTTGTTGTAGGAGACTCGGACTGAGTTAGAAACAACACTTTTATAAGATAGTAAGTCCCAACTGTTTTATAATCGTAGCTCTCGTTGTCACGGA…
447	>ERR1301491.NODE_309_length_10150_cluster_24_candid	TAACTTAAATCTACTCATTTCCTTAATTGGGTTAATCCAGTGGAAACTTTAGCTATATCTAAATCTTAACGTATTTAAAAGGGGGGTGCAACTATTCTTTATCCTCTCACAGTTGCACCCCCCTTTTAAATACGTTAAGATTTAGATATAGCTAAAGTTTCCACTGGATTAACCCAATTAAGGAAATGAGTAGATTTAAGTTAGTTTTAAGAACATAAGTGGATATCTTTCTTATCCCAAGGGTTTTAGGAGCAACCAATTTTCCCTTGAAGAAAATAATATAAATGGAAGAATTGATGGTGTCAATTGAAAAACACTCTTCTTCTTAGGCGTAAGTATTCTCGCTCTAGAAGTCGTAATTAAGAAATACCGTAGCTGTTAACATTGTGTGCGATTTTA…
448	>ERR1301507.NODE_262_length_2236_cluster_110_candid	GTAAGAAGGTTTTACATCCTTGAAGTGGGTCATTGTTGGTTTTGTAACAGTTATAGCGGGTCACAAAGCTATAATAAACTTTCATTATTTTCAAATTCTTAAGAGACACTTTAAGGATGTAAAACCTGAATGTAAGAAGGTTTTGTTTTCTCAACCAACAATGACCCGAGGGCACGAGGCGGATTTTGCTGCAATCGTTGCGAGTGCGCAACCCATTTACCGTGGTGACAACCAAACCGAGTTTTACATGATAACGATGCCCAAGACATGCCCCCTTGGCCGAGATTTGACCAAACATTTGGTTGATCCATCGCAAGCTTCCAAACTGGCCCGGGGCCTTAACCTCCAGCTAATGACGTACCGCCGGGACAGCTCGGGAAATTGGAAGCCAATGACGGT…
449	>SRR5447132.NODE_4_length_6684_cluster_4_candidate_	ACACATTTATGGAAGAAAAAATTTTAAAGAAACACAACCGATTTAATAATACCGATATGTTACAGGATGTTTTAGATTGGGCTTCCGAAGTGGAGAAATATTTGGAATTAGCTAATAGAAATGAGATCAAACGTGATCCCGGAACTGTTCTTGCTGCTTCTAAATTGTACCCACGAGGAGTTCGATTAATTAAAGAATGTACACAATTAAAATTATCTCCTGCTAATCTTAATTTAATACGCTCTCTCTTACCAGCTACCAAACAACTCGCTGATGAGGCTATCAAGTCAGGTGCACTTAAACAGGCACTCAGACCTGAGCCTTTGATAGTATGGTTTTGTGGTAAATCTGGTATGGGAAAGACTGGTATGTCCTACCCTTTTATGATGGATATGATGC…
450	>ERR1303006.NODE_99_length_7264_cluster_79_candidat	CCTTAGACCCGTAAGACACTACGGAAGAAAAAGGAAAGATTCTTCTCTTACCCCAAGCCCGTCCAGCTCACGACGAGGTATAAACTTCAGCATTAAGCCCGTCTAGCTCCCGACGTGATATAAACGTAGCATTAAGCCCGTCTAGCTCCCGACGTGATATAAACGTAGCATTAAGCCCGTCTAGCTCCCGACGTGATATAAACGTAGCAATTAAGCCCGGCCAGCTCACGCCGTGATATAAACTTCAGCAAACTTTCCAATTTATATAATTACCTAGTTTATTAAGTTTTATAATTGATTACAAACGTTATCTGCGTACGTCCTTAATCGGAGCTCGTACAGTATTTATACTGGTTTGCACAAATCTTCGCAGTTTGCTAGGCTTCTTTTTGCCTAAAA…
451	>ERR1301927.NODE_74_length_9935_cluster_8_candidate	GTCTTACGGGTCTAAGGTTTGAGGATTCCTCTTTAAATAAGAAATTATATATTCTTACAATATACATTTCTTGCGCTTTTAAGGAGGAATCCTCAAACCTTAGACCCGTAAGACACTAAGGAAGAAAAAGGAAAGATTCTTCTCTTACCCTAAGCCCGTCCAGCTCACGACGTGATATAAACTTCAGCATTAAGCCCGTCTAGCTCCCGACGTGATATAAACGTAGCATTAAGCCCGTCTAGCTCCCGACGTGATATAAACGTAGCATTAAGCCCGTCTAGCTCCCGACGTGATATAAACGTAGCAATTAAGCCCGGCCAGCTCACGCCGTGATATAAACTTCAGCAAACTTTCCAATTTACACAATTACCTAGTTTATTAAGTTTTATAATTGATTAC…
452	>ERR1301870.NODE_92_length_10051_cluster_20_candida	TTGAAACTCGTTGTTTTAAAACTATATAATGAGTTTCAAAGCAAGCGAATATCGAGCCCTTAATAGCACGTCTTGACTGAATTATTAAGTCCTACCTTAAACCTCTTTATCGTACTATTATTATCTCGCCTTGGCATTTATAATATTACGCCCTACGTTTGAGCTCTTTACCTTAATAATTTTGTGATTTCATCACTCAGCAATCACGTTAGTTATTTTTATCTCGGGACTAGCAACCCCATCTTAACTTTAAAAAGAAAATTTAGTTTTAATTTATTTTATTTATATTATTTGTGTATCTTTATTAAGAATAATATTATCTTATTTTAAATTAATATATGAATTATAAATTTAGTGTAAAAGAATTTTTAATCTTTATATTGCGCGTATTATTTCTTA…
453	>ERR1301835.NODE_318_length_9895_cluster_129_candid	AGAAATTATATATTCTTACAATATACATTTCTTGCGCTTTTAAGGAGGAATCCTCACACCTTAGACCCGTAAGACACTAAGGAAGAAAAAGGAAAGATTCTTCTCTTACCCTAAGCCCGTCCAGCTCACGACGTGATATAAACTTCAGCATTAAGCCCGTCTAGCTCCCGACGTGATATAAACGTAGCATTAAGCCCGTCTAGCTCCCGACGTGATATAAACGTAGCATTAAGCCCGTCTAGCTCCCGACGTGATATAAACGTAGCAATTAAGCCCGGCCAGCTCACGCCGTGATATAAACTTCAGCAAACTTTCCAATTTATATAATTACCTAGTTTATTAAGTTTTATAATTGATTACAAACGTTATCTGCGTACGTCCTTAATCGGAGCTCGTACA…
454	>ERR1301821.NODE_73_length_6928_cluster_69_candidat	AGCTTTGATTACAACAATCTACAATTTATATAGATTTTCAACCCGGAAAATGGACTTACAAGATTTGATTGTTAATGTATTTGGCGCTCTTGGGTCTGCAGGTATTGCTTCTAGCCTTGTTGCACAATTAGTAACATCGCTTCGAGCATACTTTGTAGTTCCAATAGCTCAAATCGATTCAGGTTCGCATTTGCTAATTTTAAAAGCTTTATCATTAACAATGTTTTGCCTATTCGTTAAACAATTACCCGGAAAGAACACTATTGACGAATTTGTAACCCGCTTAGATCGATTCCCGAAAGCAATTTCTGGTCTCGAATCTATGTGGAGCAAATTAGATGTGGTGGTTAAACAAATGTACACATTTATGGAAGAAAAAGTTCTAAAGAAACATAATCG…
455	>ERR1301609.NODE_285_length_3367_cluster_61_candida	GTTGTATTGAACGAAGATGGAACGGAAAAACGACGCGGATTTGGACAAATATTCATGTTAGGAGGTCGATTAGGTATGATACCGAAACATTTCCTTTCAGTTATGGAACATTATGTTGAAACGTTTGGTAGTGAAAATTGCCACTTTGTATTGGAAAATTGTAGCAATGCTATTTCTCCGTTGATCCCATGCTCGGTTATTCTTGAACAAGAGAACCATGTTAAGGATCCTCGTAGAGATATTGCTATTGTTCAATTGCCTACAAATGTTGGTGGTTTCGCACAAGCTTACAAACACATTATTGATGAACAAGATTTGGCCCGTATATCTGATTCTCCGGCTATTTTAGCTAGATATCAGACTGCATCTGAACGTGACAGACGACAAGGAACAAATTAC…
456	>ERR1301608.NODE_101_length_19867_cluster_33_candid	TGTATGTAAATTATAAGATTGCGCTAAATAAAAATACTAGCGTAATCTTATAATTTACATACAATACGTACTAAACCTAAGTTACACTTCTTGATCCTCAAAGAAGAAAAGTGAGAAAAACTTCTACTGGGCGTACCCAGGGATCGATTATATTACTATAATTCTTAAATTTAGGGCACACCTATTGTATGCAACGCTAGTATTTTTATTTAGCGCAATCTTATAATTTGATAGCTAATGTGATAATTACTAATGTAAGTCGATTAAGCTTACGAATTAAACCTAAAATCTCAACGAGGTTCAAACGCCGAGAAGTATTAGCCTAACACACATTACGTTTCCACGGGAAATCAACTAGGTAACGGGCGTTCTTTACTTAGACTAAACGAATCATGTCGC…
457	>ERR1301596.NODE_354_length_19048_cluster_40_candid	AACTAGGTCACGGGCGGTCTTTACTTAGACTAAACGAATCATGTCGTTTTAGTAAAGGTTTCGCCTACCACCGGATTGTGTCATGTGCGGAAGCTTCAACGCAGTTCACGAAATCGCCTCTCTTCTTAGTCTCATCATAACTTTTCACCTTGAATTAACTCGGTTATTATTAGTCAGAAGAAGAGTTTTAACTATTCGCTAGTGGTCTACACACTTCTACAGTTATTTTTATAGCGCTACTGTAAGCCGGCTAGTTTATACACCCTACTTAAGAGTGTTCGTACATCGCGTAACAAATGGCGGACCTAATAGCCCACAGAAACTGAAATCATCGCCCACAGCTCTATAAAAAAGTGCTTTGGTGGTTTCTGCTTCAGTGAGGATATTAACCGACACTAA…
458	>ERR1301520.NODE_278_length_3768_cluster_14_candida	GAAAATGGAACGACTATTGACCCTATGACCTTACAACGGAATAAATATGGCGTTGTGCGACCTTATGTCCCACAACAACGTGTTGATGCTGTTTATGAAGCAATGAGTGTATTTTACCAACGTGAATATATTAACTCTCCTGCTCACTATAAATTGCCATTGACACGTGAAGAAACCATTGTCGGAATTAATGGAGACCCATTTATCAATGCCATTAATAGACAAACCGCACCCGGATATCCTTATACTTATGAAAAGGAAGGAAAGAGCGGCAAGACTAAATGGTTTGGTGATGGAATGGATTATGATTTAACTAATGACGCATGTAAGCGACTTATGGCTGATGTAGATGAACTCGCCCAGTGTATGCTCGATAACGTTAGACCTCGCATTATTTGG…
459	>ERR1301520.NODE_268_length_4644_cluster_11_candida	GAAAATGGAACGACTATTGACCCTATGACCTTACAACGGAATAAATATGGCGTTGTGCGACCTTATGTCCCACAACAACGTGTTGATGCTGTTTATGAAGCAATGAGTGTATTTTACCAACGTGAATATATTAACTCTCCTGCTCACTATAAATTGCCATTGACACGTGAAGAAACCATTGTCGGAATTAATGGAGACCCATTTATCAATGCCATTAATAGACAAACCGCACCCGGATATCCTTATACTTATGAAAAGGAAGGAAAGAGCGGCAAGACTAAATGGTTTGGTGATGGAATGGATTATGATTTAACTAATGACGCATGTAAGCGACTTATGGCTGATGTAGATGAACTCGCCCAGTGTATGCTCGATAACGTTAGACCTCGCATTATTTGG…
460	>ERR1301502.NODE_21_length_9953_cluster_12_candidat	TTGTAAGAACATATAATTTCTTATTTAAATATTCTTACAATATACATTTCTTGCGCTTTTAAGGAGGAATCCTCACACCTTAGAAGCGCAAGAAATGTATATTGTAAGAATATTTAAATAAGAAATTATATATTCTTACAATATACATTTCTTGCGCTTTTAAGGAGGAATCCTCACACCTTAGACCCGTAAGACACTAAGGAAGAAAAAGGAAAGATTCTTCTCTTACCCTAAGCCCGTCCAGCTCACGACGTGATATAAACTTCAGCATTAAGCCCGTCTAGCTCCCGACGTGATATAAACGTAGCATTAAGCCCGTCTAGCTCCCGACGTGATATAAACGTAGCATTAAGCCCGTCTAGCTCCCGACGTGATATAAACGTAGCAATTAAGCCCGGC…
461	>ERR1301491.NODE_331_length_9506_cluster_43_candida	TTAAATAAGAAATTATATATTCTTACAATATACATTTCTTGCGCTTTTAAGGAGGAATCCTCACACCTTAGACCCGTAAGACACTAAGGAAGAAAAAGGAAAGATTCTTCTCTTACCCCAAGCCCGTCCAGCTCACGACGTGATATAAACTTCAGCATTAAGCCCGTCTAGCTCCCGACGTGATATAAACGTAGCATTAAGCCCGTCTAGCTCCCGACGTGATATAAACGTAGCATTAAGCCCGTCTAGCTCCCGACGTGATATAAACGTAGCAATTAAGCCCGGCCAGCTCACGCCGTGATATAAACTTCAGCAAACTTTCCAATTTACACAATTACCTAGTTTATTAAGTTTTATAATTGATTACAAACGTTATCTGCGTACGTCCTTAATCGGAGC…
462	>ERR1301491.NODE_327_length_9413_cluster_40_candida	TTTCCTAGAGAAAACAAAAAACGTATTTTACGATGACTTTTATTGTTAATGATATTATGTTAAATAAAATCGATAATAAGAGTGTATTAGAAGTATTGAGAGAAGCCGATTATAGATATATTATCAGAAATATACCTGACATGTATATATGTGACGCTTCTAGTTTAATCTTAGAAATTAATCAGCTGTATAATTATGATTTAGTTAGTTTCGGAGATTATGGATTTCGGATATTGTTGACTGATAAGCGAGGACATTACCACATTTGTGATTTTGAATTTACTTACCAGCCGATAGTGTTTGAAGACGTTATAGATCAACTCTTTCAATGGCACGTTTGGAACCCCCACCCGTTTAAATCGATCGTTCATCATACATACAATTTACCATCTGAATGGT…
463	>ERR1301608.NODE_79_length_4713_cluster_17_candidat	ACATGTTTATGATACATATGCACGAGTTTTGACATATGAGGAATCAATTATGGGTACCGACGATTTATACATGTCTGCAGTGTGTAGATCTACCTCACCTGGTTATCCATTTAATAGCGATATTAAATATAAAACAAATAAACCAGGTAAACAACAATGGATGGGTAGTGGTGAAACTTTTGATTTCACATCGTCCTCAGCTTTACAATTGAGAAATATTGTACAAGAATTAGAGGAAAATTGTGAGAAAGGAATCATTACCGGCGTTGTTTGTGCAGATACGATGAAAGATGAGCGTCGTCCTATCAAGAAAGTTGATGAAGGGAAAACGCGCATGTTTTCAGCTTGCCCTATGCATTTTGTTGTGCTATTTCGCAAATATTATTTGGGATTTGCAGC…
464	>ERR1301608.NODE_124_length_9277_cluster_56_candida	ATTTACTTTTTAATAAAAATCAAAACAAAAATAACAAAATGAAAATAATTGATGTTACTTTTGTTTTGATTTTTATTAAAAAGTAAATGTAGATTATTTTTTAAAAGTAGTCACAGTAAACAGTCTGGATAAGCTGTTCTGACCGACTCATAAGTTCTATTGGTACGAACTTAGTTAAAACAAACACAAAAATAGACTATTATATATATTGAGTTTGGCTTCGGCTTTTAGATAGCTCATATCACTGTAATATTCCGCGACTCCCAAATTATAAAGCAAAGTAAACATTTAGTACATGTTCTTCTCGCTGTAAATTTCCTATTGAGACGGAAATTGTTTGGAAAAACAATAATTTAAGTAAAATAATCTAACAGACTATTATATATATTGAGTTTGGCT…
465	>ERR1301596.NODE_351_length_9602_cluster_37_candida	CTTAGAATGTGTATTCTTAGCATTCCCAAGTGAATAAGTAGGCATTTATCTCTATCTTATCCCAAGATAATAATAAACTTTTAAAATCCGTATATATGTTAAACCATATATACGTATAAAAGTTTATTATTATCTTGGGATAAGATAGAGATAAATGCCTACTTATTCACTTGGGAATGCTAAGAATACACATTCTAAGAAATAATAAATTGATTTTAAACAACAAGGAAAAGTTGTAAAAATGAAACCGCCTTCCGTATGCAGGTCAATCACATACAAAACCAAACCCTTCCGTCTGCAGGGTAATCACAGACAAAACCCCTTCCGTCTGCAGGGTAATCACAGACATACATATTTAATAAACTTATTTTAATTTAATCTAGGTATTAATCCTAGTCA…
466	>ERR1301543.NODE_224_length_9233_cluster_37_candida	TTGTTAATTGCACAGTAAACAATCGTTCACTTTAAAAACATTAATTAAAGTAATTAAAGTGAACGATTGTTAATTGCACAGTAAACACCTCTGCTACGGTACATGTTCTGACCGCATAATATACTACTGGTACGTATATTGGATCATTCTAGAGTGAATATAAATTAGATTGCGCCTAAGGAGTTACTCTGGAGTACAGGCCTTACGTCCGCAACATATTATTTATTGGTAAAATAATAGTTTATATAAAAGCAAATTGAAAGAGTCTAGAAACTGACAATTTACTCTAATTAATTATCCCCATTGTACTGGGCTAGGTTTGATTATAGTATTTTCGATACGTTCTACGCCCACTTCTCAAGATTTATTGGTACGATCTTGGTTTGTTTTTGCCTTAAT…
467	>ERR1301491.NODE_329_length_7397_cluster_42_candida	ATATTGAGCATAGTTGCTTTTTATGGTATCAATAAGTTACCTAAAGACAGTGAGATAGAAATGTTTTCAAAAAAAATTTTTTCTATTGACAAAGGAGTTACTGGTACCGTACACATGTTTGAACATTTTGCAAAATTATGGTCTTGTTGTCAAGAATGGGTGAGTGAAAAACTTGGAATTGTTGAAACAGGAGCGATAACTACGTTTGAACAAGATGTAATGAAGTGGCATAAAGAGATTGAGTTTTGGAGCGTGCTTAAAAACAAGGAAGATGCAAAAAAAGATCCAAATAAAGCATTGATAATTTCAAAATTATATCTCACAGGAATGAATCATAAACGTCAAGCTACTTTATTAAACATGGATAGGAGAATTCATGACATTTTAAATAGTGGTATT…
468	>SRR4021770.NODE_6_length_7142_cluster_4_candidate_	TTTTGCCACTTTGGCTTTTGTTGGTATTGGACATATACCCGGAAAACAGGATTGGGACAATTATATTCTTCGTCTTGATCGTATCCCAAAGGCTATTGCTGGCGCATCTCGTATATCTGAATATTGTACTCAATACTTCAACCTTGCTTGCGATCAACTTAAAATGTTGGTTTTGAACAAAAGTGAGGCAGAACTTGGACACGTTAAGGCTCTTTATGCTGAAATTCATGCATGGGCTGATGACGTTGTGAAATATTGCAATTTGTCTGAACGTGGCAAAATTGACGAAAGTGTGGAAACTGCTCAACATGTTGAAGAACTTTATTTGCGCGGTTTGTCATACAGTAAGGAAAAGATTACTGATCGTCATATTTTGCATTTGATCAAAACGACTCTTCA…
469	>SRR12063543.NODE_82_length_3299_cluster_76_candida	CTGATTTGTCTTTCTCAGGACGGACGAGAGGACATAACACGTATACCTTTGTCGCATTTTTATAAATATGATGAAACGGATATGGTTTTAACCGACCGTTGTTATCACGCGTCTTTCACTAATGGTGAACTTCGCGATTTGGTATTCGTTAATGTACATCCTTTCGTTGAACCAAAACGGAATCTCATTAAACATTTTATAACAGTGGAAGACCAATCGAAATTATCAAGGGCTTATACTGCTGGTGCACTTGCAACTTATCATCGATCTGCCAATGGCTATTTGTCACGGGCTTATCAGTGGTTGACTAAAATCAAGGCAATGGACCGCAGTATTACGATTGACTTTTATGAGAGTGATATTCCATCATACTCACAACGGGACTGTTATAGATATGAG…
470	>ERR3179232.NODE_33_length_3707_cluster_14_candidat	AGATTATTCTTGTTTCCTCAAATTTGGACCAACCTAAGACTGCTTCGTTAAATTTCGTTTCGGCTTTGTACCGCAGGTTCGATATCTGCGTTAAGGTTACTAGAAAGCCAGGGGTTGTAGTGCAACAAGGGAAATTTGATCCGACTATATATGAATTTCAACTATATGATATGTTGACTCAGAAGCTTGGAGAATTTATCACCTATAAAGATTTAGTATATGCTTCGGTTACGCGATATTTTGCAAGGAAGGGTTTTGTTGATTCTATGGATGATTATATAACTAAAACATTAAGTGAGACACCCGTACAGCAAGGAGGTAATCCCGAAAATGTAAAGAAAGAGTATAGGAAACAACAAGCTAAGGAGCGGTTAAATGATGCTAAGGAAGCATGGAGAA…
471	>ERR1301862.NODE_64_length_10610_cluster_22_candida	GCACAGGCGATAGCCTGTGCGCAAGAGTAGCTGACATTATGGAAAGACATAACTCACCGACGAGGCTGTGAGAGAAAACGATCCCGTTGACTAGCAATAAAGTTAGTCCCAATTTTAATATTAAGGAAAACTTAGTTTTAAATATAGTGGATATCTATTTCTTATCCAATCGTTTAGGCTGGAGCTATTAACGATTTTAAATAATTAAATGGTCTGAGTTTTTGTTGACCGCACTTTCTCTTAAAAGTATCATCTTGTTATGGGCAGTCATAATACGTAACAGGATTATTTCATATGACCCATAAGTAACATGAGTTTGAAGTTATCAATACCAGTGTTCCCCTGGAGTATATAGTTAAAACAGACTGCGCGAAGTGGGAGTAATCCCCGTGTCAAGTA…
472	>ERR1301454.NODE_495_length_6844_cluster_104_candid	TGACCACACTTTCTCTTAAAAGTATCATCTTGTTATGGGTAGTCATAATAAGATGATACTTTTAAGAGAAAGTGTGGTCAACAAAAACTCAAACCATTTAATTATTTGAAATCGTTAATAGCTCCAGCCTAAACGATTGGATAAAAAACGATCCCGTTGACTAGCAATAAAGTTAGTCCCAATTTTAATATTAAGGAAAACTTAGTTTTAAATATAGTGGATATCTATTTCTTATCCAATCGTTTAGGCTGGAGCTATTAACGATTTCAAATAATTAAATGGTTTGAGTTTTTGTTGACCACACTTTCTCTTAAAAGTATCATCTTGTTATGGGTAGTCATAATACGTAACAAGATTATTTCATATGACCCATAAGTAACATGAGTTTGAAGTTATCAA…
473	>ERR1302966.NODE_45_length_5064_cluster_40_candidat	AGGGTTTCAGAGCCTTCATCGTCCCTAGTGGAAAGTCGTGATTTGTGTTCGTTTTGTTTAGATAATACTGTAAATTTTTCTGACGTGTCAAAATTATTTGTAAGTAAAAGTGATCTCAGCTACTTGAAGTCCTCTGATATCCTTCTCCCAACCCTGTCCACCCCAAGCAATGGCCAAGCCTTTGCTAAAGTGAAAATTGGAAGAGCTGCATCTGGAATTCAGCGACAAGATTGTAAAGTCTACGGCAGTGATACAACTGATCGTTTACGATTGGTTCGTTACTGTTGGAGATATGTTCTTGAAACTGAAGTCGGTGATTGTGGAGCTCCTTTGATTGCGCGAAATGTTGCTTTAGCAGGTCGTAAAATCATGGGAATTCACATTGCTGGAAATTCTGAT…
474	>ERR1302949.NODE_32_length_4648_cluster_25_candidat	AAAGCACACAAGACTAGACTTTTTGCTGCTGGACCACTTGATTATTTGATTGCATGTAAAATGTACTTCAATGGTGTGGTGGCCCTTTTGCAGAAGAATAGAAATTGGTGTCATGTTTCGGTTTCCTTTCATCCTTAAGTGTATCAATGAAATAATGATCTAGAACTTCTCCTTTCTTAGCACTCTCGATAATCTCAAGTACTCTGCTTTTAAGTTCTTTACATTGTTCAGATGTTAGATCATTATTTCATTGATACACTTAAGGATGAAAGGAAACCGATACATAAAGCACACAAGACTAGACTTTTTGCTGCTGGACCACTTGATTATTTGATTGCATGTAAAATGTACTTCAATGGTGTGGTGGCCCTTTTGCAGAAGAATAGAAATTGGTGTCAT…
475	>ERR1301605.NODE_22_length_6925_cluster_22_candidat	TATGTGTTTCAGAATCTTTTCTAAGTTTGTTCTTGGAATTGATCCTGGAATTCAAGTGTCTGCTGATCACCATCCAGTTGCAAAGTGGTTAGAAGAATTGGGTGAGCCATACAAAAGCTTTTCGAATGGAACGTTTTCGTATGACTCAGCTACTTTTTCTATTATTCATTCATTGTTTGTTCGTGGTTTGAATCTCCAAAGATCTGATAGTTTTAGAAGTGACCAAATAGCTATAAGAACTGGAATGGATTGTTTGAATAGAATTTTGACTGAGTTTAGATCTAGAAACATTGAAGCTGGAAGTGTTCGTAATCCACCTGTAGTTATATACCTGCATGGTGGATCTGGTGTAGGAAAAAGCACATTGACCAACGTGCTAGCTGCTTCAATATTGTCTAA…
476	>SRR6255733.NODE_37_length_8275_cluster_33_candidat	GGGGAAACCCTTCGGAATCAATGTTTTATAAGTGATGACTACTTTAGTGTCATGCGTGATGCCTACGTTAGTGGCATGGGCGATTCCTGCCTAGTGGAATGTGACTTGTCAGTTCAAAGTAACTGTCGCTCTGAAACAAATACCAAAACGAATGTTTAATTTTTGTTGCTGAACTTAGTACAAGTATAAAGTACAGTTTGATCTACTAACAGATTATTTAGCGAAATTGATAAACTCGCTATATTAAGACTATCACGGAATTTTATGTGTTCTTCGGAACCCGAGTTAAGTTTGAATTTTGTACGATGTACAAGATTACTCAATACTCGAGCACGTGAACCCTCCCGCAAAATGTTGATTCGAAATTTGCGGTGCACGCTGTGCGCTACGAGAGCTCTA…
477	>ERR3179331.NODE_10_length_2294_cluster_9_candidate	CACCCCTCATGAATGGATTGTTTGTGAGAGATACTATTATGTTGTTACCGCGTCACATCCAACTTGGTCTGTCTCAAGGTGATATTATTCGAATTGAGAACATTTATGGTTCTCGTTTCGAAATTCCGCTCAAGGACATTAAACAAGTCGAGATTAATGGTCGCGATAATACGTATAAGGATGCCATGTTGTGGCAATTTCCACGTCATGTCAATTCTCATTGTGATCTTGTTAAACATTTCCAGAAAATGCCTGAGTTGTCGGCGCGTAGAGCTAATGTTTGTCTACCCACTTTGCGTAGTCTCAAAAACGAGCTTGTGGTCTACATTCATGGCAACACCGATGCATCTGTCGAGACTGTGGAATTATCCACAACTCATGGTGATTTCTTAATTAGAG…
478	>SRR11622778.NODE_11_length_8652_cluster_10_candida	GGTTAAACCCCCTGGACGAGTTTTGACGCGATGCCTGCGATAGTGGTATAGCGATGCCTGCTTAGTGGTATAGGCGATGCCTGCCTAGTGGTATGACTCGACGGAGTATAAACAAACATCAATAACAACCAAATTGAATTTTGATTTTGAACTTTCCCAAAGTATAAATGGGAGACTTATTCACTAACGAATTATTTTGGATGATGTCAGTCCAAGTTGGGATATTGAATCTCGACACTAAGACTGAAGCACGTGATCTTACTCAAATATATTGGAAAGAAATTTTGAGTACTGCTGTGCAAATAAAGGTTCCCTATTTAGGGATGGCGTCCTAGTGGCAGCCCCACGAAAGCCAATTTCCAACCTCACTTGTCTGCGATGGGCATCAAGGACAAACAC…
479	>ERR1302947.NODE_4_length_5131_cluster_1_candidate_	TCGGGAGTAGCACTGTACCAGAAGCTAATGTTGTAGTTCAAAATCGTGGTTCTTATACATATCATGCCGTAACCTTCTTTGGTGATTGTGGATCGATACTTATCGCGTCGAACGCTGCCATTACTCAGAAGATTATGGGTATGCATATTGCTGGAATTACGCATATGAACAAAGGTATATCTGTAGCTTTGACTCGACAAATCATTGACCGATTGATGAAACATTTTCAACCAATCAGTCAATATGGACACGAAATTGTACCCCTAGATGTTAACCCCGATATTTTAAAGGAAAATGGAACATTTTTGATTTACGGAACGGAACCTGGACGTAGAATCATGGGAAGTGTTAAGACTGCTCTTGAGAAATCACCAGCTTATGGAAAATTGATTGAGAGTC…
480	>ERR1301883.NODE_75_length_9763_cluster_5_candidate	ACGTAGCGTAACCTTAGACCCGTAAGACACTAAGGAAGAAAAAGGAAAGATTCTTCTCTTACCTTAATGCTACGTTTATATCACGTCGGGAGCTAGACGGGCTTAATGCTAATGTTTATATCACGTCGTGAGCTGGACGGGCTTAGGGTAAGAGAAGAATCTTTCCTTTTTCTTCCTTAGTGTCTTACGGGTCTAAGGTTTGAGGATTCCTCCTTTAAATAAGAAATTATATATTCTTACAATATACATTTCTTGCGCTTTTAAGGAGGAATCCTCAAACCTTAGACCCGTAAGACACTAAGGAAGAAAAAGGAAAGATTCTTCTCTTACCCTAAGCCCGTCCAGCTCACGACGTGATATAAACTTCAGCACTAAGCCCGTCTAGCTCCCGACGTGATA…
481	>ERR1301855.NODE_170_length_9856_cluster_108_candid	GAGGATTCCTCCTTTAAATAAGAAATTATATATTCTTACAATATACATTTCTTGCGTTTTTAAGGAGGAATCCTCACACCTTAGACCCGTAAGACACTAAGGAAGAAAAAGGAAAGATTCTTCTCTTACCCTAAGCCCGTCCAGCTCACGACGTGATATAAACTTCAGCATTAAGCCCGTCTAGCTCCCGACGTGATATAAACGTAGCATTAAGCCCGTCTAGCTCCCGACGTGATATAAACGTAGCATTAAGCCCGTCTAGCTCCCGACGTGATATAAACGTAGCAATTAAGCCCGGCCAGCTCACGCCGTGATATAAACTTCAGCAAACTTTCCAATTTATACAATTAACTAGTTTATTAAGTTTTATAATTGATTACAAACGTTATCTGCGTACGT…
482	>ERR1301850.NODE_150_length_10059_cluster_81_candid	CTTAAAAGCGCAAGAAATGTATATTGTAAGAATATATAATTTCTTATTTAAAATTATATATTCTTACAATATACATTTCTTGCGCTTTTAAGGAGGAATCCTCAAACCTTAGACCCGTAAGACACTAAGGAAGAAAAAGGAAAGATTCTTCTCTTACCCTAAGCCCGTCCAGCTCACGACGTGATATAAACTTCAGCACTAAGCCCGTCTAGCTCCCGACGTGATATAAACGTAGCATTAAGCCCGTCTAGCTCCCGACGTGATATAAACGTAGCAATTAAGCCCGTCTAGCTCCCGACGTGATATAAACGTAGCAATTAAGCCCGGCCAGCTCACGCCGTGATATAAACTTCAGCAAACTTTCCAATTTTATACAATTACCTAGTTTATTAAGTTTTA…
483	>ERR1301820.NODE_193_length_9890_cluster_97_candida	CCCGTAAGACACTAAGGAAGAAAAAGGAAAGATTCCTCCTTAAAAGCGCAAGAAATGTATATTGTAAGAATATATAATTTCTTATTTGAGGATTCCTCCTTTAAATAAGATATTATATATTCTTACAATATACATTTCTTGCGCTTTTAAGGAGGAATCCTCAAACCTTAGACCCGTAAGACACTAAGGAAGAAAAAGGAAAGATTTCTCTCTTACCCCAAGCCCGTCTAGCTCCCGACGTGATATAAACGTAGCAAAGCCCGTCTAGCTCCCGACGTGATATAAACGTAGCATTAAGCCCGTCTAGCTCCCGACGTGATATAAACGTAGCACTAAGCCCGGCCAGCTCACGCCGTGATATAAACTTCAGCAACGCTTTCCAACCAAAACACCAATTAG…
484	>ERR1301793.NODE_86_length_9915_cluster_71_candidat	AGAATCTTTCCTTTTTCTTCCTTAGTGTCTTACGGGTCTAAGGTTTGAGGATTCCTCCTTTAAATAAGAAATTATATATTCTTACAATATACATTTCTTGCGCTTTTAAGGAGGAATCCTCAAACCTTAGACCCGTAAGACACTAAGGAAGAAAAAGGAAAGATTCTTCTCTTACCCTAAGCCCGTCCAGCTCACGACGTGATATAAACTTCAGCATTAAGCCCGTCTAGCTCCCGACGTGATATAAACGTAGCATTAAGCCCGTCTAGCTCCCGACGTGATATAAACGTAGCAATTAAGCCCGTCTAGCTCCCGACGTGATATAAACGTAGCAATTAAGCCCGGCCAGCTCACGCCGTGATATAAACTTCAGCAAACTTTCCAATTTTACACAATTAC…
485	>ERR1301603.NODE_272_length_3685_cluster_47_candida	GTATTAAGACTGAATCACTCAATTCACCAGAGGCTGTACAACGTCGTATCGACTTTGCTTATAATGTTGATATCGCGGAAGAATACAGAGAATACTATATTGATCAAAACGGAAATGAAAAGTACAAACTCAATGCAGTTAAAGCTCGTGCAGCTGCTCGCAAACTTGTTGGAACTTCTGTAAGTAACAACTTGGCTGTGTACAGATTTACGAAGTTTTCTGCATTCGATGGACGAACAATTGAAACGGATATGACATATGCTCAAGTAACCGAAGAATGTTCTATGAAGATGGCTTCCCGCTTTAATCAACATATGGACTTTACTAATTACTTAGATGCTTATAGGAAACCGATTTATGAACCTGAAGATATAGTTGAATACCCAATTGCTGCTGAGG…
486	>ERR1301813.NODE_73_length_5864_cluster_64_candidat	ATATGATGGAAACGTTAAAGTTCAAACGCAAAGGCGAGTTGCCATTAAGTATCAGTCTCATGACGACAACACCAACATGAAACTGAGACAAATTGCACCTCGTGTACGATACCAAACTGAACCGATCGTTAGCGTTACTAACGACGATGAGCCATCGGAAAAGGCTACTCCTATCGAAAGAATGACTGAATTTATAAATACAGAAGACCAGCGGGCTATGCCAGAAATGGATAAGTCCGTCGATACTATAGTTAACCACGTCGTATATCCTAACACAGTTTATATGACGGCTAATAAGAATGACGGCACTCAATCAAACATTGGACACATATTATTTGTGTGCGGCCAAGTTGCGTTGATGCCCTATCATTATAAGGTTGCTTTAGAGGAACGGAACTA…
487	>ERR1301798.NODE_71_length_8238_cluster_2_candidate	TATTAGCATTTGTTAATATAGAAAATATACCATTAAATTCATACAAATATACTGCACAAATTAACAATAAAATATTATTTTCACAATTACCTTTACTCATAACTGCTTTAGTTAATAAGGAAAAATTATTGGATCAATATGACTTTTTATTTGTTACACAAAATTTTATTCATATGCTTTTTAGATGCTTATACCACACTAATCCACTAGCTTGTATAGACAACCCATTTATTTTAGATTTATCAAAATATTGCACAAACTTAGTTTTAATTAGACCTATTGCTACTACTGAATATTTATTAGATGCTACGCCTTTTTGTTTTGAGGAGGTGGAGCGCCCAAACCAGGACACTATGAATGTATATAGGAGGCTAACAGAGTCTACTGCTCAAATTTCTA…
488	>ERR1301798.NODE_69_length_8186_cluster_2_candidate	TATTAGCATTTGTTAATATAGAAAATATACCATTAAATTCATACAAATATACTGCACAAATTAACAATAAAATATTATTTTCACAATTACCTTTACTCATAACTGCTTTAGTTAATAAGGAAAAATTATTGGATCAATATGACTTTTTATTTGTTACACAAAATTTTATTCATATGCTTTTTAGATGCTTATACCACACTAATCCACTAGCTTGTATAGACAACCCATTTATTTTAGATTTATCAAAATATTGCACAAACTTAGTTTTAATTAGACCTATTGCTACTACTGAATATTTATTAGATGCTACGCCTTTTTGTTTTGAGGAGGTGGAGCGCCCAAACCAGGACACTATGAATGTATATAGGAGGCTAACAGAGTCTACTGCTCAAATTTCTA…
489	>ERR1301535.NODE_284_length_9420_cluster_59_candida	TCTGCCAAAACAGGTACGTACGGATTACACCTTAAGGCCCCTAGAGTTGTTCAATTTGCCCCCTTAACCGGATTCGGCGAACACTCTATTTATTTAAACCCACCCATTTACAGTTAAAGCTTTATAACTTAAAAATAAGCCGGATGGAAACGTTAATCCATATTTTATTTATATTATATATTTTATTTAGTTTACCAACATTAATTTTTTAAAGTATTTAAGACCAGTATTGAGTTGCCTTAAGCAGCTTTTATACTTATTTTTCGTAATACTAAAGTTTTTAGGTGCTAAAGTAGCGCTATTAGCTATTGCGCTCCTTTTTATTTTAGGAATATTGTCCCCTAGGAATTATTTGTTGATTACATTGTGCTTGTCATTGTATAACGTGTACGATGTCTT…
490	>ERR1301527.NODE_238_length_7126_cluster_40_candida	ATCAATTTTAATTTGAGTGATATTGATTATACAACTTTTAAACTTAGAATAAAGAGTAGATTATTTTTTGATTATAAAGGAATTAGAACATTAATACCATTAAATTTAGTTTATTCAGTATTTAAAGAAACAATTAATAGTTTTAATTTAAGACCTAATTTTAGGAGATGGGGTTTTGAAGAATTAGATGCTTCTGATTTGAAGAAATTCCCATTAATAATATTATTAGCATTTGTTAATATAGAAAATATACCATTAAATTCATACAAATACACTGCACAAATTAACAATAAAATATTATTTTCACAATTACCTTTACTCATAACTGCTTTAGTTAATAAGGAAAAATTATTGGATCAATATGACTTTTTATTTGTTACACAAAATTTTATTCATATG…
491	>ERR1301460.NODE_169_length_8512_cluster_26_candida	AATGTCTTTTTGAAACTAGTTTCCAAAAGACATTGAAGAGCGCAATAACGTCGAACTTGGAAAAAGTTTGTATACCCGAAAGCTCTGGGAACCGTCGTTGACGGGAAATTGAGACCGTTGTGTATGCTTTGTGATCTTCACCGTCTCACCCACCTAATCGGACGCTTATTGTCCTTGGATTTGAGCCTTTGGAAAAGGAAGCCCACGACTTATAGAGGTACATTAGTGCGTTGTCTGCCAAAACAGGTACGTACGGATTACACCTTAAGGCCCCTAGAGTTGTTCAATTTGCCCCCTTAACCGGATTCGGCGAACACTCTATTTATTTAAACCCACCCATTTACAGTTAAAGCTTTACAACTTAAAAGTAAGCCGGACGGAAACGTTAATCCGTAACTA…
492	>ERR1301446.NODE_277_length_9729_cluster_20_candida	TCTGCCAAAACAGGTACGTACGGATTACACCTTAAGGCCCCTAGAGTTGTTCAATTTGCCCCCTTAACCGGATTCGGCGAACACTCTATTTATTTAAACCCACCCATTTACAGTTAAAGCTTTATAACTTAAAAATAAGCCGGATGGAAACGTTAATCCATATTTTATTTATATTATATATTTTATTTAGTTTACCAACATTAATTTTTTAAAGTATTTAAGACCAGTATTGAGTTGCCTTAAGCAGCTTTTATACTTATTTTTCGTAATACTAAAGTTTTTAGGTGCTAAAGTAGCGCTATTAGCTATTGCGCTCCTTTTTATTTTAGGAATATTGTCCCCTAGGAATTATTTGTTGATTACATTGTGCTTGTCATTGTATAACGTGTACGATGTCTT…
493	>SRR12113210.NODE_4_length_9301_cluster_4_candidate	ATGGCTTGTATGGAGTACATTTTCATGTACTCCATACAAGTGTTGTTGACGGCTTTCTATTAGTCGATAGGCTGATATAAGTCACCTGAAGCTCTATGCTCGTTCCATTGTAAGACTGGTTTTTCCAGCTTTTGTTCAAATTGCCTTCATGTTCGAGTTGTAACTTTGGTGCATTCTGTTTATAGATTGGCCCTTTCTGGCTGAAAGGTGTGATTTAGGTGTATACCCAGATCGTTATTTTATGAGTTTACTTATAATTTTGTGTGAAGGATTCCCGAAGATTGTGCCATGATTCTAAACAAAACAACTAGATTTAGAATTATATATTATGTAATTGTATACCCTGGATTATTTGGGTGTTAATTAAATAAAGTTTATTAATTTAAGTTATGGATCTAT…
494	>SRR12063621.NODE_181_length_6243_cluster_162_candi	ATCCAAATGAGGCTATTGATTTGATGGCGTATCATTTTCAAAAGATGAAACGTACAGATAACATTGGTGAACCTTGGATACCAGATGGCGAGCCCATTGGTTTCGAACAACTGCGTAAGGTAATTTGTGAAGCATGGCGGAAAGAAAAGCAGGGATTTTTGGCTAAGGCTAAATGGCTTGCTGATTATGCTGTGCGTGCACAAATGAATCCTGATGAAGATATAAGGGAGATGTTATTTTCTGTTCCTGATGATGATGAATGGTATTTGCGATCGAATGATTCGTTGGCTTTCCATTATTTGACGGAAGAGAAAAAGCGTACGATGCACCAGAAAACCTGGAACAAATTGTTTGAAAAGGATATTGAAGACCAGTTACAAAATGGTCGTTCTTGGGAGG…
495	>SRR11450585.NODE_27_length_8728_cluster_22_candida	ATATCATACACATGACTTTGGAGCTATTCGTGGAGTTAGAGCTTAATAAATAACTTCACAGAACCCGGATTTTACCCGCCGGTTAGAGGTATTGACGAGAACAATTTTAATGGCCTTTAATCTACGGGTTTTAGGTTGCTAGGGCTATAAAGAATTATTTTTGTAGCAGTCAATGCTTAGGTTATTAAAATTTAGAATTAAGTTTGAATATTGCAACTTTTAATTTTGGTAATTTTGACCTAAAAGTGTTTTATATTCCATTTTAAGCGGCTGGTTGCATCAATTTTTATGAGGATACTCAAGGAGGGTATAATTGTTTTAAAATTATATTTGATAATTTATTTCAATGGTTTGTTTTTAGTGGCGATTCCATTAAGCATTGGGAGAGATACATTTCAA…
496	>ERR1301608.NODE_81_length_9247_cluster_18_candidat	ATTAATGAGATTGTTATGATGGCTTAATACCTTTGGGTAATAAGTCATCATAACAATCTCATGAATAACATTAACCGGCGGGTAAAATCCGGGTTCTGAAATGTCATATTTTACACCCTAACAAATCGAGAGGTTTAATATGGTGTGTATGGATATAATCCATACACATCATGTTAACACCTCTCGATTTGTTAGGGTGTAAAATATGACATTTCAGAACCCGGATTTTACCCGCCGGTTAATGGTATTCATGAGATTGTTATGATGGCTTAATACCTTTGGGTAATAAGTTGCTTAGGCTATAAAAGTATCATTTTCAATGCAGTGAATGCTTTGGTTATAATTTAATTTCAAGACAAAATTCCAGACTTGAAGATCAGGGTAGTCTGATGTAGAATA…
497	>ERR1301499.NODE_160_length_8630_cluster_15_candida	TTTGGAAATGATATATTGGATTTTGTTGAATTTGTACATGATGTTAAGAGTTGGGATTTCAATGAAGGACAAGATTATGATTTTGTCCCTCTATTGTTTCAACCAAGTGATAAGAAAATGTATAAATTTTTGTCGAATATAATGTGGGATGAAATGCAACAATTAGCAATGTTCCATTTACCCTACAGATTTAAAAATATGTTTGATGAACTTGATGTTTGGTCCGAATGGGCTATAATTGAAAGATTGTTAATGTTGTCTGGTGATGTTGAAACGAACCCTGGCCCTGTTCAATCGCGCCCTTTACAGTATCGAAATAACGACCCAAGAGCTGTAAAGTTGGAAAAAGCATTGGAAAGGAAAGACCAGAAAATAAAGAAATTGATCAAGGATTTACGA…
498	>ERR1301499.NODE_156_length_8706_cluster_14_candida	TTTGGAAATGATATATTGGATTTTGTTGAATTTGTACATGATGTTAAGAGTTGGGATTTCAATGAAGGACAAGATTATGATTTTGTCCCTCTATTGTTTCAACCAAGTGATAAGAAAATGTATAAATTTTTGTCGAATATAATGTGGGATGAAATGCAACAATTAGCAATGTTCCATTTACCCTACAGATTTAAAAATATGTTTGATGAACTTGATGTTTGGTCCGAATGGGCTATAATTGAAAGATTGTTAATGTTGTCTGGTGATGTTGAAACGAACCCTGGCCCTGTTCAATCGCGCCCTTTACAGTATCGAAATAACGACCCAAGAGCTGTAAAGTTGGAAAAAGCATTGGAAAGGAAAGACCAGAAAATAAAGAAATTGATCAAGGATTTACGA…
499	>ERR1301446.NODE_333_length_9116_cluster_45_candida	CATACACACCATATTAAACCTCTCGATTTGTCAGGGGGTAAAATCCGGGTTCTGAAGTGTCATATTTTACACCCTGACAAATCGAGAGGTTTAATATGGTGTGTATGGATATAATCCATACACATCATGTTAACACCTCTCGATTTGTCAGGGTGTAAAATATGACACTTCAGAACCCGGATTTTACCCGCCGGTTAATGGTATTCATGAGATTGTTATGATGGCTTAATACCTTCGGGTAATAAGTTGCTTAGGCTATAAAAGTATCATCTTCAATGCAGTGAATGCTTTGGTTACAATTTAATTTTAAAACAAAATTCCAGACTTGAAGATCAGGGTAGTCTGATGTAGAATAAACAACCCGATTAAAGACTGATTCAAATTATAGACTGGTGTCTG…
500	>ERR3179326.NODE_17_length_10604_cluster_5_candidat	TCTTTCCATAATGTCAGCAAAATTGCGCACAGGCGAAGACCTGTGCGCAAGAGTAGCTGACATTATGGAAAGACATAACTCACCGACGAGGCTGTGAGAGAAAACGATCCCGTTGACTAGCAATAAAGTTAGTCCCAATTTTAATATTAAGGAAAACTTAGTTTTAAATATAGTGGATATCTATTTCTTATCCAATCGTTTAGGCTGGAGCTATTAACGATTTCAAACAATTAAATGGTCTGAGTTTTTGTTGACCACACTTTCTCTTAAAAGTATCATCTTGTTATGGGTAGTCATAATACGTAACAAGATTATTTCATATGACCCATAAGTAACATGAGTTTGAAGTTATCAATACCAGTGTTCCCCTGGAGTATATAGTTAAAACAGACTGCGCGA…
501	>ERR3179326.NODE_42_length_5444_cluster_23_candidat	AAAGTGTTAGTATTCGGCAAGAATGGATAAATCAAGCTGCAGAAGCAGTGGAGGATTTTATCGCCTCTAGATTGACTATGGGGATTGAGGACATGCAATTTGTAAGGCTCGTATCTTTAGAAAAACCAATAGTTCAACCTACAAAAAGTAAGATTCGTAGATCTTTAAGTTTCGGTCGCATAAGAGAACCTTTAACTAGACCATGCTTACTTTACGAAGCTGAAATAAATGGGGAAAAATTTAATCCCAGGAGTTATAGGTTAAATAAACTCGGGAAAGAAAGTGTTAGTATTCGGCAAGAATGGATAAATCAAGCTGCAGAAGCAGTGGAGGATTTTATCGCCTCTAGATTGACTAAGGGGATTGGAGACGTGCGAATAAAACCGGTTTACTCATTTA…
502	>SRR11829105.NODE_2_length_8587_cluster_1_candidate	AACTGCCATGAATCAAACTGCTTTGTCTCAATGGGTGTTGAGACACACATTCTTCGGAATGGAAGCTTTTACTCTCACCTGCTAATCAAATTAACACAATGAATCTTGCTGGAGATTCCGTAAACACCAGCAACACCCCTTCTCCCTCTGATTCCTCAACAGGTGTCGTGGCGACCACATCCGATGTGATTCAACACAACACTAGTACGCAAGAAGAGACTAGATTCACTGATGCAAATTTTGTTCAGAACGACCTTGCTGCGATTGGTTCAACTAATCTATCGCATCTAGACGAAACTACTACGATCATAAAATTTTTACAAAGACCCACTGAAATTTGGAATGCTGTAATTCGCCCCAGTGAAATGAATGTGATGAATCCCTTTGCCTCCAATACAG…
503	>SRR11829105.NODE_1_length_8542_cluster_1_candidate	AACTGCCATGAATCAAACTGCTTTGTCTCAATGGGTGTTGAGACACACATTCTTCGGAATGGAAGCTTTTACTTTCACCTGCTAATCAAATTAACGCAATGAATCTTGCTGGAGATTCCTTAAACACCAGCAATACCCCTTCCCCTTCTGATTCCTCAACGGGTGTTGTGGCGACCACATCCGATGTGGTTCAACACAACACAAGTACACAAGAAGAGACTAGATTCACTGATGCAAATTTTGTTCAGAACGACCTTGCTGCGATTGGTTCAACTAACCTATCACATCTGGATGAAACTACTACGATTATAAAATTTTTACAAAGACCCACTGAAATTTGGAATGCTGTAATTCGCCCCAGTGAAATGAATGTAATGAATCCCTTTGCCTCCAACACAG…
504	>ERR1302944.NODE_11_length_10020_cluster_8_candidat	ATTAAGGGCTCGATATTCGCCTGTTTTAAAACTATATAACGAGTTTCAAAGCAAGCGAATATCGAGCCCTTAATAGCACGTCTTGACTGAATTATTAAGTCCTACCTCAAACCTCTTTATCGTACTATTATTATCTCGCCTTAGCATTTATAATATTACGCCCTACGTTTGAGCTCTTTACCTTAATAATTTTGTGATTTCATCACTCAGCAATCACGTTAGTTATTTTTATCTCGGGACTAGCAACCCCACCTTAACTTTAAAAACAAAATTTAGTTTTAATTTATTTTATTTATATTATTTGTGTATCTTTATTAAGAATAATATTATCTTATTTTAAATTAATATATGAATTATAAGTTTAGTATAAAAGAATCTTTAATCTTTATATTGCGCGTA…
505	>ERR1301798.NODE_136_length_8297_cluster_41_candida	GTGAGTGAATTCTCATCTCTATTTAAACGAAAACTGATTAATAAGGATGCTAAAACTTTGGCTGATGCGTCGCGCTTACATTCACGAGGAGTAAAATTATTGCACACTTGTGTGCGGCAAGGTTATGACAGGAAAAATGCTGAATTAATCCGATCATTATTGCCAACATCTTTTAAAATTTCGGAGGCTGCATTGCGAAGTGGAGCTGATAAATGTAAAGTTAGACAAGAGCCGGTTATGGTTTGGTTGACAGGAGGTTCCGGAATTGGAAAATCTACGTTGACTTATCCATTTTTGGCCGACGTGATGATTAGAGCAGGGGAAGACATGACAGATGGAAAATGGCAGTCCCTAATTTATGCCCGGACACCTGAAACTGAATATTGTGATGGATACGTT…
506	>ERR1301588.NODE_122_length_5900_cluster_35_candida	AAATAAGAAATTATATATTCTTACAATATACATTTCTTGCGCTTTTAAGGAGGAATCCTCAAACCTTAGACCCGTAAGACACTAAGGAAGAAAAAGGAAAGATTCTTCTCTTACCCTAAGCCCGTCCAGCTCACGACGTTATATAAACTTCAGCATTAAGCCCGTCTAGCTCCCGACGTGATATAAACGTAGCATTAAGCCCGTCTAGCTCCCGACGTGATATAAACGTAGCAATTAAGCCCGTCTAGCTCCCGACGTGATATAAACGTAGCAATTAAGCCCGGCCAGCTCACGCCGTGATATAAACTTCAGCAAACTTTCCAGTTTTACACAATTACCTAGTTTTTTAAGTTTTATAATTGATTACAAACGTTATCTGCGTACGTCCTTAATCGGAGC…
507	>SRR6291279.NODE_53_length_3328_cluster_50_candidat	CGCCCAGAACCCTATGCAGCCTGCATACGCGTAGCCAACGAAGCACAGTGTGAAATATCCATGATGAGAGATAAGACTTCTAGTATTATTTCGCGATGTTTTGGAAAATATTGGCAGATATTTAAGACAGGAGCCACGCTTGCAATGGGATTGTTTGGCGCGTTTATGATGTATAAACACATTAAATCACCCAGTGCGAGTTTTATTAATAAAGACAAAAATTTAACTAAATTATGGAAAGAAGCTAACAAATGTTTGGATAATGATTGTAAAGATTGTAAAAAATGTAGACATCGGAATAAAGATCTGTGTGTGAAGTGGTATACTAAATGCCATTGTTACGCAAAACAAATGGAAGATGCACAAGTTAATTTAAAATATTATACAGCAGCAGCCATT…
508	>SRR11648383.NODE_167_length_5735_cluster_139_candi	CTATAAGGTTGCTTTAGAAGAAAGGAATTATGTATCAGTAAATATATATTCTCGTGTTTGCATTGGTAGGAATATACCAGTATCTATTTTTGAGAAATTCATTAGACTTCCAGAAAAAGATGCTATGCTTATAGCATTTCCAATCACTGTAAATAGTTTTAAGAATATAATTCACCATTTCGTAGATATTCAAAATTATCCCCTTATACCATCTTGCCCCGCAATATTGGCTAAATATCACTTTGAAAATTCTCAGACTGAAAGAGCTAGAGTTTTTATTAGTGCTATTGGTGTATCAGAACATGATGAGGTTGATGTCATGTCTGTTCCTGGATGTATAGAAGTTGTGCGTAATCGCGACTTTTATTCATATACTGCTCCTACTCGTGCTGGTGATTG…
509	>SRR11061009.NODE_8_length_8473_cluster_3_candidate	AGCTGGAGGATGTGATCTTTCCTAATTATAATGACTATAAAGTTAGGAATTGCTATCCGAAGATCCAGAGCCCTATTTAGGGATGGCCTCTGCGTGGCAGCCCCACAAATGCCAATAGTCAACCTCTTCTCCAACTATGGGTGTAGTTGGAACCAGGATTCGTTCTGGAGAAGTTGTAATTTCACCTGCTAATCAACAACAAACACAACAAACCGAACTTGATAATTTGACCGTCTTGACAACTGAAGTTACTACGGATGTATACCAAAGAGTTGAAGAAACTGCATTCAATGATGCTGCTGTTGTTCAAAATAATGAATCGACAACTCCAGCCTCTCAATTTGACAGTATCAATGAACTATCATCTATTATAGCTTTCTTGAAAAGACCGACCTTGAT…
510	>SRR11061006.NODE_3_length_8462_cluster_3_candidate	TAAGCGTCGTAGCTGGAGGATGTGATCTTTCCTAATTATAATGACTATAAAGTTAGGAATTGCTATCCGAAGATCCAGAGCCCTATTTAGGGATGGCCTCTGCGTGGCAGCCCCACAAATGCCAATAGTCAACCTCTTCTCCAACTATGGGTGTAGTTGGAACCAGGATTCGTTCTGGAGAAGTTGTAATTTCACCTGCTAATCAACAACAAACACAACAAACCGAACTTGATAATTTGACCGTCTTAACAACTGAAGTTACTACAGATGTATACCAAAGAGTTGAAGAAACTGCATTTAATGATGCTGCTGTTGTTCAAAATAATGAATCGACAACTCCAGCCTCTCAATTCGACAGTATCAATGAACTATCATCTATTATAGCTTTCTTGAAAAGAC…
511	>SRR10849403.NODE_32_length_9146_cluster_32_candida	TTGGGTTTTAGTTTCGAACCGCGTAAGTTGATCATACTCAAAAGACGAATGCAAGAGCGTTTGTTTTTTTTTTATAGAGGTTCCCGAACTATTGTACCCTTAAATATGGTTTACCCATTATTTAAGGATACATTGAATAGTATCGGGCATCCAGATCATTTAAAACGACACGGATTTGAATACTTAGATCAAACAGATATTCAGAAATTTCCATTTCTAATATTGATGTTTTGTATTAACATTGAACGCGTACCACTTAAGTGTTACAAGTACAGTGCTAATATAAACGTTAAGGTTGCTTTGTCTCAATTACCTGTTTTAATGACTGCCCTTGTTAACAAGGAACGGTTAGTAGATCAGTACGATTTTCTAGTAGTGTTGCAAAATTTTTTACATTTT…
512	>SRR10376313.NODE_5_length_9460_cluster_5_candidate	CTGGAATGGGCCCGCATAGATTGTGATACGCAATTAATGGGTAGGTGAACGAGACTGCTGGGTATCTTCGAGCCCTCTCACTCACAATTGCCGACTAGGCGGCGTCTTATGATATATCCTAGCATTTGCATGAAAGTACCTTGATATTTGATTGTAAATACCTTCTGTTGATGATTTACCTTGATATTGATTCGACAAACCACCCCCCGCTGATGATTTACCTTGATATTGATTTGGCAAACATCGGAATAAAGATGTAAAACTTATTCACCCCGTTAATGATTTACCTTGATATTGATTTAACAAAAGAACCACCTGGGTGACGGTGTAAAACTTACCATATTCATGATTTACCAAGATATTGACTGAATAAACAACTAATTTCCTTAGTGTCTTTAA…
513	>ERR1301933.NODE_38_length_5949_cluster_31_candidat	AACCACGTTGTATATCCTAATACTGTTTATATGACAGCAAATAAGAATGACGGCACTCAATCAAACATTGGACACATATTATTTGTGTGCGGCCAAGTTGCGTTGATGCCCTATCATTATAAGGTTGCTTTAGAGGAACGGAATTATGTATCTATAAATATATATTCTCGAGTTTGCATTGGTAGGAATATACCTGTGTCAATCTTTGAAAAGTTTGTACGAATACCAGACAAAGATGCGATGCTTGTAGCATTCCCTATTACTGTTAATAGCTTCAAGAATATAGTTCACCATTTCGTAGATATTCAAAACTACTCCCTCATACCATCTTGCCCAGCGATATTAGCTAAATACCACTTTGAGAACTCTCAGACTGAAAGATCTAGAGTTTTTATTAGT…
514	>ERR1301516.NODE_7_length_9275_cluster_7_candidate_	CCTGGAAATGGTCCCCGTGAGAAACCTTGCTTAAACGCGCTTGGACCTCCTCCGGCCTCAGCGCCAGGCATAGCTGGATCGTCAATCTCAAGTTTGGTCTTTGATTTACGATGTGTCAAAGTTGGGAGGAGCGTGACTTGCCATTGAGTTTTATATCCCAAAATCTGCACAGCACTAGCCACAAAGTTCAGTGGTTCCAATTATGGGATATAAAACTCAATGGTCGACGGAGTGACCTGGAAATGCTCCCCGTGAGAAACCTTGCTTAAACGCGCTTGGACCTTCTCCGGCCTCAGCGCCAGGCATAGCTGGATCGTCAATCTCAAGTTTGGACTCAGATTTACTCTGTGTTACAGTTGGGAGGAGCGTGACTTGCCATTGGTCGTAGATGACGTTAAT…
515	>SRR5839112.NODE_34_length_9103_cluster_14_candidat	GTTTACTTGATTAATCTCTTGTATACAGAACCCGCGATGATATTTATTTTAGTTTGCTTTCCTTTTAGGAACCCTTACTTTAATTTATAATCCCTTTCATTTATAGACGATTTCATTACTCTATTTTTGACTGGCGTTCGCAATCAGCATTTAATCTTCATTTCTTGACTTAATTTAATCTTAGTAGTTAAAGGATGATATAATTAGTACCTAGACGACTTTAGTACCAGTTGATTAGCTTTTGCTTTTGGACATGGGAAAATGACCCTGTGGGAAGATTATTGAATCTGAATGCCGCCTTTTCGGCTGAAAAGTGATTTTGGACATGTTGGAAATGTCACCACGTGCAGCAAAACACGTACAACTTTGTAAACCCCCCTTAAAATGAATACAAATAAA…
516	>ERR3179781.NODE_9_length_9864_cluster_1_candidate_	ACCAGACATGAGCGACAGCAGTGGTACTCTATCTACGGTAGCGTGTGCACAGTGCAAAATTGCGTACGGGTATATCCCGTACGCAAGAGTAGCCTCTCATGTGGAAGAACGCGGTAATACAGACCTAATCCGTGTTAGACTTCTGAGGTCTTTAATATAGAAGTAACCAGACATGAGCGACAGCAGTGGTACTCTATCTACGGCACTGGGGCGGCACTGTGCACTCACTGGCCGAGCGTTATCTACGGCACTGGCGTAGGCGTGTGAGAATAATTTCGTGATATACACAAACCCGATCTGATTCTTATATGACAACCTTGACCTATAATCAACTATTGCCTAACTATATTGGAAGATATTCTGTATCTGTCAGCGTATTAGCTCGTGAGTCGAAACGCA…
517	>ERR3179781.NODE_16_length_10245_cluster_1_candidat	ACCAGACATGAGCGACAGCAGTGGTACTCTATCTACGGTAGCGTGTGCACAGTGCAAAATTGCGTACGGGTATATCCCGTACGCAAGAGTAGCCTCTCATGTGGAAGAACGCGGTAATACAGACCTAATCCGTGTTAGACTTCTGAGGTCTTTAATATAGAAGTAACCAGACATGAGCGACAGCAGTGGTACTCTATCTACGGCACTGGGGCGGCACTGTGCACTCACTGGCCGAGCGTTATCTACGGCACTGGCGTAGGCGTGTGAGAATAATTTCGTGATATACACAAACCCGATCTGATTCTTATATGACAACCTTGACCTATAATCAACTATTGCCTAACTATATTGGAAGATATTCTGTATCTGTCAGCGTATTAGCTCGTGAGTCGAAACGCA…
518	>ERR1303051.NODE_40_length_4037_cluster_11_candidat	ACCAGCTGACGCTGAATTTATAAGATTAGGTAGTGTTAAGACAGCAGTAGCTCAACCAGGCAAGAGCAAGATTGAGCCTTCGTTATGTTATAAGAATATTCGTGAACCTGTTTCTAAACCATGTCTTCTTCGTAAATCAACTGTTGATGGAAAGCCTTTTGATCCCCGAGGTTATCGCCTTGGAAGATTAGGAAACTTTCCTGAACAGATTGATGAAGATCTGATTAAGAACGCTAAGGAAGCACTTATTGATGAGATGAGCTCTGTTTTGTCTCAGACTAAGGATTCCTTATCTGACAACATTAAGAACAAGTACACTTTTGAAGAAGCCGTGACTGGCATTGATGGAGAACCTTATGTTACTTCTATCAAGAGAAACACGTCACCTGGATATCCTTT…
519	>ERR1303039.NODE_34_length_4064_cluster_18_candidat	CCCCTGAAGCTTTCGCTGAGAGCTATACACCTACTAATATTAAGGGAGTTAAGGCAGAAGCCTATACGCCGAGTGCTATTAAAGGCGTAAAGGCAGAAGCCTATACCCCATTTAATATCAAGGGTGTTAAAGCTGAAGCGAGCAGTCAAGGAGTGAAAGATATCAACGCGGCTGAAGTTTTAATGTCAGTTGCTAGGAAGAATTTGTATAAGATTACTGAGAGTACTAGAGATGTTGTTATTGGACATGTTCTTTTCCTTAAAGGAAAAGTAGCCATTATGCCCAAGCATTATCTCTATGCTTTCAATCAATCTTTGAATAATGACTCTAACGCAACTATTTCATTTGAAGCTGTGCTGTTGAAGAGATCTTTCACTGTGGCAATTAAGGATTTACTTA…
520	>ERR1303036.NODE_36_length_3876_cluster_28_candidat	AAGGCTCTCCATCAATGCCCATCACGGCTTCTTCGAAAGTGCACTTATTGATGAGATGAGCTCCGTTTTATCTCAGACTAAGGATTCCTTATCTGACAACATTAAGAACAAGTACACTTTCGAAGAAGCCGTGATGGGCATTGATGGAGAGCCTTATGTTACTTCTATCAAAAGAAACACGTCACCCGGATATCCTTTTGTTCACATGAAGGGATTTGAGCAACGTACGGCTTTCTTTGGAAATGATGCTGAGTATAAGATGGATTCACCCCAATGTGAACATCTTAAGCTTAGAGTTAATCAGATCGTTGAGAATGCGAAGAATGGTGTAGTTTTGGATCACATTTTCATGGATACTCTTAAGGATGAAAGGAAACCAATTCATAAGGCACACAAGAC…
521	>ERR1303024.NODE_37_length_9457_cluster_8_candidate	CATTAGACACAATATAGTTAGGCAATAGTTGATTATATGACAACCTTGACCTATAATCAACTATTGCCTAACTATATTGGAAGATACAGAATATCTTCCAATATAGTTAGGCAATAGTTGATTATAGGTCAAGGTTGTCATATAAGAATCAGATCGGGCTTGTGTATATCCCGTACGCAAGAGTAGCCTCTCATGTGGAAGAACGCGGTAATACAGACCTAATCCGTGTTAGACTTCTGAGGTCTTTAATATAGAAGTAACCAGACATGAGCGACAGCAGTGGTACTCTATCTACGGCACTGGGGCGGCACTGTGCACTCACTGGCCGAGCGTTATCTACGGCACTGGCGTAGGCGTGTGAGAATAATTTCGTGATATACACAAACCCGATCTGATTCT…
522	>ERR1302975.NODE_53_length_2543_cluster_9_candidate	GGAATAAAAATCTTTATTCGCAACAAGATATTTAATTGGCATGGACAAAAATATGAGTTGATCGATCCTAGTGTTCAAGATGTCTGCTCAGAAAATCCGAAGAGATGATTGCTGGTGACTTCGAAGGTTTTGATGCTTCACAACATCAAAGACTTTTGGAGGCCGCTGGTGAGGTTCTTATTCAATTATCTGTCAGATTTTGCGGTTCCACCCAAGAAGATGTCAAGGTTATGCGCGTACTTTTGGTTTCTCTCTTCAATTCGATACATATCACTGGCAATGAAATCTACCAATGGACTCATTCTCTTCCCTCTGGACATTATCTTACGGCTATAATTAACTCAATTTTTGTAAATATGGGTTTTCTTTGCGTATGGCAATTGGCTTTTGAAAGGTCAT…
523	>ERR1302975.NODE_46_length_9508_cluster_7_candidate	GTGCACAGTGCAAAATTGCGTACGGGTATATCCCGTACGCAAGAGTAGCCTCTCATGTGGAAGAACGCGGTAATACAGACCTAATCCGTGTTAGACTTCTGAGGTCTTTAATATAGAAGTAACCAGACATGAGCGACAGCAGTGGTACTCTATCTACGGCACTGGGGCGGCACTGTGCACTCACTGGCCGAGCGTTATCTACGGCACTGGCGTAGGCGTGTGAGAATAATTTCGTGATATACACAAACCCGATCTGATTCTTATATGACAACCTTGACCTATAATCAACTATTGCCTAACTATATTGGAAGATATTCTGTATCTGTCAGCGTATTAGCTCGTGAGTCGAAACGCATTAGACACAATATAGAACCTCCTTTAGTTTTATAGATGGCATCC…
524	>ERR1302975.NODE_40_length_9487_cluster_6_candidate	GTGCACAGTGCAAAATTGCGTACGGGTATATCCCGTACGCAAGAGTAGCCTCTCATGTGGAAGAACGCGGTAATACAGACCTAATCCGTGTTAGACTTCTGAGGTCTTTAATATAGAAGTAACCAGACATGAGCGACAGCAGTGGTACTCTATCTACGGCACTGGGGCGGCACTGTGCACTCACTGGCCGAGCGTTATCTACGGCACTGGCGTAGGCGTGTGAGAATAATTTCGTGATATACACAAACCCGATCTGATTCTTATATGACAACCTTGACCTATAATCAACTATTGCCTAACTATATTGGAAGATATTCTGTATCTGTCAGCGTATTAGCTCGTGAGTCGAAACGCATTAGACACAATATAGAACCTCCTTTAGTTTTATAGATGGCATCC…
525	>ERR1302975.NODE_25_length_4203_cluster_4_candidate	GGAATAAAAATCTTTATTCGCAACAAGATATTTAATTGGCATGGACAAAAATATGAGTTGATCGATCCTAGTGTTCAAGATGTCTGCTCAGAAAATCCGAAGAGATGATTGCTGGTGACTTCGAAGGTTTTGATGCTTCACAACATCAAAGACTTTTGGAGGCCGCTGGTGAGGTTCTTATTCAATTATCTGTCAGATTTTGCGGTTCCACCCAAGAAGATGTCAAGGTTATGCGCGTACTTTTGGTTTCTCTCTTCAATTCGATACATATCACTGGCAATGAAATCTACCAATGGACTCATTCTCTTCCCTCTGGACATTATCTTACGGCTATAATTAACTCAATTTTTGTAAATATGGGTTTTCTTTGCGTATGGCAATTGGCTTTTGAAAGGTCAT…
526	>ERR1302975.NODE_17_length_4996_cluster_2_candidate	TTTTACGTATTATCAGAGATGCTTGGGTGTATAATTTAGATACTAGGACGACTGAGTGTGGAGCCCCCCTTATTGTAAGAAATTCAGCTATTGCGCCTGGCAAGATTTGCGGTATTCACGTCGCAGGTCTTGAGGGTACAGGCAAAGGATTCGCTACACCTGTTTACTTTGAAGATGTTCAAAAGATCTTGTCATGTTATCATGATAAAGATCAGTTTGAACAAAAGATTCGTTTACAGATGGATGAGTATCCCCTACAGCAATGTCAGTTACCAGCTGACGCTGAATTTATAAGATTAGGTAGTGTTAAGACAGCAGTAGCTCAACCAGGCAAGAGCAAGATTGAGCCTTCGTTATGTTATAAGAATATTCGTGAACCTGTTTCTAAACCATGTCTTC…
527	>ERR1302967.NODE_86_length_8563_cluster_10_candidat	ATGTACCACTGCTGTCGCCCATGTCTGGTTACTTCTATATCCCGTACGCAAGAGTAGCCTCTCATGTGGAAGAACGCGGTAATACAGACCTAATCCGTGTTAGACTTCTGAGGTCTTTAATATAGAAGTAACCAGACATGAGCGACAGCAGTGGTACTCTATCTACGGCACTGGGGCGGCACTGTGCACTCACTGGCCGAGCGTTATCTACGGCACTGGCGTAGGCGTGTGAGAATAATTTCGTGATATACACAAACCCGATCTGATTCTTATATGACAACCTTGACCTATAATCAACTATTGCCTAACTATATTGGAAGATATTCTGTATCTGTCAGCGTATTAGCTCGTGAGTCGAAACGCATTAGACACAATATAGAACCTCCTTTAGTTTTATAG…
528	>ERR1302967.NODE_55_length_10095_cluster_3_candidat	ATGTACCACTGCTGTCGCCCATGTCTGGTTACTTCTATATCCCGTACGCAAGAGTAGCCTCTCATGTGGAAGAACGCGGTAATACAGACCTAATCCGTGTTAGACTTCTGAGGTCTTTAATATAGAAGTAACCAGACATGAGCGACAGCAGTGGTACTCTATCTACGGCACTGGGGCGGCACTGTGCACTCACTGGCCGAGCGTTATCTACGGCACTGGCGTAGGCGTGTGAGAATAATTTCGTGATATACACAAACCCGATCTGATTCTTATATGACAACCTTGACCTATAATCAACTATTGCCTAACTATATTGGAAGATATTCTGTATCTGTCAGCGTATTAGCTCGTGAGTCGAAACGCATTAGACACAATATAGAACCTCCTTTAGTTTTATAG…
529	>ERR1302967.NODE_54_length_9714_cluster_3_candidate	ATGTACCACTGCTGTCGCCCATGTCTGGTTACTTCTATATCCCGTACGCAAGAGTAGCCTCTCATGTGGAAGAACGCGGTAATACAGACCTAATCCGTGTTAGACTTCTGAGGTCTTTAATATAGAAGTAACCAGACATGAGCGACAGCAGTGGTACTCTATCTACGGCACTGGGGCGGCACTGTGCACTCACTGGCCGAGCGTTATCTACGGCACTGGCGTAGGCGTGTGAGAATAATTTCGTGATATACACAAACCCGATCTGATTCTTATATGACAACCTTGACCTATAATCAACTATTGCCTAACTATATTGGAAGATATTCTGTATCTGTCAGCGTATTAGCTCGTGAGTCGAAACGCATTAGACACAATATAGAACCTCCTTTAGTTTTATAG…
530	>ERR1302945.NODE_42_length_4851_cluster_33_candidat	AGAACGCTAAGGAAGCACTTATTGATGAGATGAGCTCTGTTTTGTCTCAGACTAAGGATTCCTTATCTGACAACATTAAGAACAAGTACACTTTCGAAGAAGCCGTAATGGGCATTGATGGAGAACCTTATGTTACCTCTATCAAAAGAAATACGTCGCCCGGATATCCTTTTGTTCATATGAAAGGATTTGAACAACGTACGGCTTTCTTTGGAAATGACGCTGAGTATAAGATGGATTCACCCCAATGTGAGCATCTTAAACTTAGAGTTAATCAGATCATCGACAACGCGAAGAATGGTGTAGTTTTAGATCACATTTTCATGGATACTCTTAAGGACGAAAGAAAACCAATTCACAAGGCACATAAGACTCGTCTCTTTGCCGCTGGACCAATTG…
531	>ERR1301935.NODE_9_length_12877_cluster_1_candidate	GAATAATTTCGGATTAGGTCTGTATTACCGCGTTCTTCCACATGAGAGGCTACTCTTGCGTACGGGTATATCCCGTACGCAAGAGTAGCCTCTCATGTGGAAGAACGCGGTAATACAGACCTAATCCGTGTTAGACTTCTGAGGTCTTTAATATAGAAGTAACCAGACATGAGCGACAGCAGTGGTACTCTATCTACGGCACTGGGGCGGCACTGTGCACTCACTGGCCGAGCGTTATCTACGGCACTGGCGTAGGCGTGTGAGAATAATTTCGTGATATACACAAACCCGATCTGATTCTTATATGACAACCTTGACCTATAATCAACTATTGCCTAACTATATTGGAAGATATTCTGTATCTGTCAGCGTATTAGCTCGTGAGTCGAAACGCATTAG…
532	>ERR1301935.NODE_47_length_9951_cluster_1_candidate	ATCAATTGTTTGGAGCGCTTTGTCAGGGCACTTGTGGAGCCACATTGGAGTTTCCAATACGGTATCCAACGAGAGAGGGGCAAGCCATTGTCCAGTGAGTTCATCCTTTCTGAAAGATCTCTTGAGATATCCAATCTGTTCGAGTTTTCGGGAAGGGGCCGTTGCAACTGCATCTTTTTCTTCCATAGTATAGCCAAGTCCAATTTTCTTAAATAAAGCTGTAAGCGTCATTTGATTGAATTTGTCCAAACAAGAAGGAGATACAGAAACTATATGGTCATCACCATAAGCTACAATTGCACACTTTTCGTAAAAGCTTCTTGCACAAGCATATGACCTTTCGAAAGCCAATTGCCATACACAAAGAAAACCCATATTTACGAAAATTGAGTTAATTAT…
533	>ERR1301926.NODE_18_length_2461_cluster_6_candidate	TATGTACTTCAATCCAATTGTTGCAGTGTTGCAAAAGATGAGAAATTGGTGCCATGTGAGTGTAGGTACTAACCCGTACAGCCAAGATTGGAGTGAAATCGCAAGATGTCTGCTCAGAAAATCTGAAGAGATGATTGCTGGTGACTTCGAAGGTTTTGATGCTTCGCAACATCAAAGACTTTTGGAGGCCGCTGGCGAGGTTCTTATTCAATTATCTGTCAGATTTTGCGGTTCCACTCAAGAAGACGTTAAGGTTATGCGTGTACTTTTGGTTTCTCTTTTCAACTCGATACATATCACCGGTAATGAAATCTACCAATGGACTCATTCTCTTCCCTCTGGACATTATCTCACAGCTATAATTAACTCAATTTTCGTAAATATGGGTTTTCTTTGTGT…
534	>ERR1301926.NODE_15_length_2434_cluster_5_candidate	TATGTACTTCAATCCAATTGTTGCAGTGTTGCAAAAGATGAGAAATTGGTGCCATGTGAGTGTAGGTACTAACCCGTACAGCCAAGATTGGAGTGAAATCGCAAGATGTCTGCTCAGAAAATCTGAAGAGATGATTGCTGGTGACTTCGAAGGTTTTGATGCTTCGCAACATCAAAGACTTTTGGAGGCCGCTGGCGAGGTTCTTATTCAATTATCTGTCAGATTTTGCGGTTCCACTCAAGAAGACGTTAAGGTTATGCGTGTACTTTTGGTTTCTCTTTTCAACTCGATACATATCACCGGTAATGAAATCTACCAATGGACTCATTCTCTTCCCTCTGGACATTATCTCACAGCTATAATTAACTCAATTTTCGTAAATATGGGTTTTCTTTGTGT…
535	>ERR1301905.NODE_9_length_9761_cluster_2_candidate_	AGAAGTCTAACACGGATTAGGTCTGTATTACCGCGTTCTTCCACATGAGAGGCAAAATTGCGTACGGGTATATCCCGTACGCAAGAGTAGCCTCTCATGTGGAAGAACGCGGTAATACAGACCTAATCCGTGTTAGACTTCTGAGGTCTTTAATATAGAAGTAACCAGACATGAGCGACAGCAGTGGTACTCTATCTACGGCACTGGGGCGGCGCTGTGCACTCACTGGCCGAGCGTTATCTACGGCACTGGCGTAGGCGTGTGAGAATAATTTCGTGATATACACAAACCCGATCTGATTCTTATATGACAACCTTGACCTATAATCAACTATTGCCTAACTATATTGGAAGATATTCTGTATCTGTCAGCGTATTAGCTCGTGAGTCGAAACGCATT…
536	>ERR1301905.NODE_29_length_10127_cluster_2_candidat	AGAAGTCTAACACGGATTAGGTCTGTATTACCGCGTTCTTCCACATGAGAGGCAAAATTGCGTACGGGTATATCCCGTACGCAAGAGTAGCCTCTCATGTGGAAGAACGCGGTAATACAGACCTAATCCGTGTTAGACTTCTGAGGTCTTTAATATAGAAGTAACCAGACATGAGCGACAGCAGTGGTACTCTATCTACGGCACTGGGGCGGCGCTGTGCACTCACTGGCCGAGCGTTATCTACGGCACTGGCGTAGGCGTGTGAGAATAATTTCGTGATATACACAAACCCGATCTGATTCTTATATGACAACCTTGACCTATAATCAACTATTGCCTAACTATATTGGAAGATATTCTGTATCTGTCAGCGTATTAGCTCGTGAGTCGAAACGCATT…
537	>ERR1301905.NODE_27_length_9740_cluster_2_candidate	AGAAGTCTAACACGGATTAGGTCTGTATTACCGCGTTCTTCCACATGAGAGGCAAAATTGCGTACGGGTATATCCCGTACGCAAGAGTAGCCTCTCATGTGGAAGAACGCGGTAATACAGACCTAATCCGTGTTAGACTTCTGAGGTCTTTAATATAGAAGTAACCAGACATGAGCGACAGCAGTGGTACTCTATCTACGGCACTGGGGCGGCGCTGTGCACTCACTGGCCGAGCGTTATCTACGGCACTGGCGTAGGCGTGTGAGAATAATTTCGTGATATACACAAACCCGATCTGATTCTTATATGACAACCTTGACCTATAATCAACTATTGCCTAACTATATTGGAAGATATTCTGTATCTGTCAGCGTATTAGCTCGTGAGTCGAAACGCATT…
538	>ERR1301905.NODE_25_length_9746_cluster_2_candidate	AGAAGTCTAACACGGATTAGGTCTGTATTACCGCGTTCTTCCACATGAGAGGCAAAATTGCGTACGGGTATATCCCGTACGCAAGAGTAGCCTCTCATGTGGAAGAACGCGGTAATACAGACCTAATCCGTGTTAGACTTCTGAGGTCTTTAATATAGAAGTAACCAGACATGAGCGACAGCAGTGGTACTCTATCTACGGCACTGGGGCGGCGCTGTGCACTCACTGGCCGAGCGTTATCTACGGCACTGGCGTAGGCGTGTGAGAATAATTTCGTGATATACACAAACCCGATCTGATTCTTATATGACAACCTTGACCTATAATCAACTATTGCCTAACTATATTGGAAGATATTCTGTATCTGTCAGCGTATTAGCTCGTGAGTCGAAACGCATT…
539	>ERR1301889.NODE_4_length_7225_cluster_1_candidate_	ATTCTAAAGGACTTGCCTTATCTCGTATGTCAATTTATATACGCCAACGAACAATGATTTGGAAAATGGTAACATCTTTAGGTAATTTGTTAGAGAAGTTTAAGCTCCATGGACGTGGTGCTTCAATTCGTAATCCACCAGTAACGATCTATCTTACTGGAGGAACTGGAGTTGGAAAATCTTCGATAACTTATCCTATTGCTGTTGAAATTTTACAAATGATTGCCCAAAAGGAACGTTTTGCTGTAGACTTAGAAACCAACTGGAAACAGTTGATTTATATGCGCTCGGCAGAACAAGAATTTTGGGACGGATACGAGAATCAGTTAGTTACAGTTTTTGATGATTTTAATCAACAGGTGGATTCGGCTTCTAACCCTTCTACCGAGTTGTTTGAAA…
540	>ERR1301862.NODE_89_length_9140_cluster_44_candidat	TAATTTTATCGTTGTATGATGTACAATATGATATCGACATTTGAGAATGTTAGACGGCAAAATTGCGTACGGGTATATCCCGTACGCAAGAGTAGCCTCTCATGTGGAAGAACGCGGTAATACAGACCTAATCCGTGTTAGACTTCTGAGGTCTTTAATATAGAAGTAACCAGACATGAGCGACAGCAGTGGTACTCTATCTACGGCACTGGGGCGGCGCTGTGCACTCACTGGCCGAGCGTTATCTACGGCACTGGCGTAGGCGTGTGAGAATAATTTCGTGATATACACAAACCCGATCTGATTCTTATATGACAACCTTGACCTATAATCAACTATTGCCTAACTATATTGGAAGATATTCTGTATCTGTCAGCGTATTAGCTCGTGAGTCGAAAC…
541	>ERR1301862.NODE_80_length_8897_cluster_36_candidat	TAATTTTATCGTTGTATGATGTACAATATGATATCGACATTTGAGAATGTTAGACGGCAAAATTGCGTACGGGTATATCCCGTACGCAAGAGTAGCCTCTCATGTGGAAGAACGCGGTAATACAGACCTAATCCGTGTTAGACTTCTGAGGTCTTTAATATAGAAGTAACCAGACATGAGCGACAGCAGTGGTACTCTATCTACGGCACTGGGGCGGCGCTGTGCACTCACTGGCCGAGCGTTATCTACGGCACTGGCGTAGGCGTGTGAGAATAATTTCGTGATATACACAAACCCGATCTGATTCTTATATGACAACCTTGACCTATAATCAACTATTGCCTAACTATATTGGAAGATATTCTGTATCTGTCAGCGTATTAGCTCGTGAGTCGAAAC…
542	>ERR1301827.NODE_9_length_9374_cluster_1_candidate_	ATATATCTCAATGATATTGAAAGTGGATAATTATTGAGCTCTCATTTGGTTGGTCTCTGGTTTATGAATTAAACTCGGGACTCGGTCTTGCTGATCGTAAATTAATGCACTTTGGGATACGTCTCTACTGTTTGTAGAGAACACAAGCCAGACACTTGGCTTCTCATCGTAGGACTATAAATATAGGACAGAAGGATTTCTCCTCTTCAGGAGATCTAACCATTATGTCCAACCACAAATATGAATATGTCTTTCTCTAAACAAGCTTCGGAACAAAACATGATCGCTAACTTCTATAACGACCTCGCTTTCCAACGTAAACATCCCTTTCTTACTGAATGGAAGGAGTGGAAACAAGTTTGCTTTCTTTACCATTCTAGCGCTATTACACAGTTGTGT…
543	>ERR1301827.NODE_8_length_9395_cluster_1_candidate_	ATATATCTCAATGATATTGAAAGTGGATAATTATTGAGCTCTCATTTGGTTGGTCTCTGGTTTATGAATTAAACTCGGGACTCGGTCTTGCTGATCGTAAATTAATGCACTTTGGGATACGTCTCTACTGTTTGTAGAGAACACAAGCCAGACACTTGGCTTCTCATCGTAGGACTATAAATATAGGACAGAAGGATTTCTCCTCTTCAGGAGATCTAACCATTATGTCCAACCACAAATATGAATATGTCTTTCTCTAAACAAGCTTCGGAACAAAACATGATCGCTAACTTCTATAACGACCTCGCTTTCCAACGTAAACATCCCTTTCTTACTGAATGGAAGGAGTGGAAACAAGTTTGCTTTCTTTACCATTCTAGCGCTATTACACAGTTGTGT…
544	>ERR1301827.NODE_6_length_9380_cluster_1_candidate_	ATATATCTCAATGATATTGAAAGTGGATAATTATTGAGCTCTCATTTGGTTGGTCTCTGGTTTATGAATTAAACTCGGGACTCGGTCTTGCTGATCGTAAATTAATGCACTTTGGGATACGTCTCTACTGTTTGTAGAGAACACAAGCCAGACACTTGGCTTCTCATCGTAGGACTATAAATATAGGACAGAAGGATTTCTCCTCTTCAGGAGATCTAACCATTATGTCCAACCACAAATATGAATATGTCTTTCTCTAAACAAGCTTCGGAACAAAACATGATCGCTAACTTCTATAACGACCTCGCTTTCCAACGTAAACATCCCTTTCTTACTGAATGGAAGGAGTGGAAACAAGTTTGCTTTCTTTACCATTCTAGCGCTATTACACAGTTGTGT…
545	>ERR1301827.NODE_3_length_9761_cluster_1_candidate_	ATATATCTCAATGATATTGAAAGTGGATAATTATTGAGCTCTCATTTGGTTGGTCTCTGGTTTATGAATTAAACTCGGGACTCGGTCTTGCTGATCGTAAATTAATGCACTTTGGGATACGTCTCTACTGTTTGTAGAGAACACAAGCCAGACACTTGGCTTCTCATCGTAGGACTATAAATATAGGACAGAAGGATTTCTCCTCTTCAGGAGATCTAACCATTATGTCCAACCACAAATATGAATATGTCTTTCTCTAAACAAGCTTCGGAACAAAACATGATCGCTAACTTCTATAACGACCTCGCTTTCCAACGTAAACATCCCTTTCTTACTGAATGGAAGGAGTGGAAACAAGTTTGCTTTCTTTACCATTCTAGCGCTATTACACAGTTGTGT…
546	>ERR1301827.NODE_21_length_8215_cluster_3_candidate	ATATATCTCAATGATATTGAAAGTGGATAATTATTGAGCTCTCATTTGGTTGGTCTCTGGTTTATGAATTAAACTCGGGACTCGGTCTTGCTGATCGTAAATTAATGCACTTTGGGATACGTCTCTACTGTTTGTAGAGAACACAAGCCAGACACTTGGCTTCTCATCGTAGGACTATAAATATAGGACAGAAGGATTTCTCCTCTTCAGGAGATCTAACCATTATGTCCAACCACAAATATGAATATGTCTTTCTCTAAACAAGCTTCGGAACAAAACATGATCGCTAACTTCTATAACGACCTCGCTTTCCAACGTAAACATCCCTTTCTTACTGAATGGAAGGAGTGGAAACAAGTTTGCTTTCTTTACCATTCTAGCGCTATTACACAGTTGTGT…
547	>ERR1301821.NODE_68_length_2605_cluster_64_candidat	ATTGGTGCCATGTGAGTGTAGGTACTAACCCGTACAGCCAAGATTGGAGTGAAATCGCAAGATGTCTGCTCAGAAAATCTGAAGAGATGATTGCTGGTGACTTCGAAGGTTTTGATGCTTCACAACATCAAAGACTTTTGGAGGCCGCTGGCGAGGTTCTTATTCAATTGTCTGTCAGATTTTGCGGTTCCACCCAAGAAGATGTTAAGGTTATGCGCGTACTTTTGGTTTCTCTTTTCAATTCGATACATATCACCGGTAATGAAATCTACCAATGGACTCATTCTCTTCCCTCTGGACATTATCTTACGGCTATAATTAACTCAATTTTCGTAAATATGGGTTTTCTCTGCGTCTGGCAATTGGCTTTCGAAAGGTCATATGCTTGTGCAAGAAGCT…
548	>ERR1301820.NODE_73_length_6585_cluster_3_candidate	ATTTTGGGATGGATATGAGAATCAGTTAGTTACAGTTTTTGATGATTTTAACCAACAGGTAGATTCGGCTTCTAACCCTTCTACTGAGTTGTTTGAAATAATCAGAGCTTCTAATTGTTTCCCGTACCCTCTCCATATGGCCGATATAAATCAGAAAGCAAACACTACTTTTAATTCTAAGATCATTATAGTTTCTACAAATATGGAACGACCAAAGGCTGCGTCATTGAATTTCCCTGATGCCCTCAATCGTCGTTTTGATATCTGTGTTAGAATTAACCGTAAGAAGATCAACGGACTTATTCAATCTGATAAATTCGATCCCTCTTTATATGAACTTGAGTTATATGATATCATGACAAATCAACCTATTTCTACTATTGGTTATAAGGAATTAGT…
549	>ERR1301820.NODE_67_length_6564_cluster_3_candidate	ATTTTGGGATGGATATGAGAATCAGTTAGTTACAGTTTTTGATGATTTTAACCAACAGGTAGATTCGGCTTCTAACCCTTCTACTGAGTTGTTTGAAATAATCAGAGCTTCTAATTGTTTCCCGTACCCTCTCCATATGGCCGATATAAATCAGAAAGCAAACACTACTTTTAATTCTAAGATCATTATAGTTTCTACAAATATGGAACGACCAAAGGCTGCGTCATTGAATTTCCCTGATGCCCTCAATCGTCGTTTTGATATCTGTGTTAGAATTAACCGTAAGAAGATCAACGGACTTATTCAATCTGATAAATTCGATCCCTCTTTATATGAACTTGAGTTATATGATATCATGACAAATCAACCTATTTCTACTATTGGTTATAAGGAATTAGT…
550	>ERR1301805.NODE_101_length_9774_cluster_18_candida	ATGGACGATTTGCCAAGTTGGTTATTTGCATAACTTCTCCTTGTGGTACATTTGCTAATGTAGCAAACGGCCAAGCAGTTGGTTGATATTCTTCAACAGTCATTGTAGCAACAACTTCCCAAAGTATCACTGGTAGCCTCTCATGTGGAAGAACGCGGTAATACAGACCTAATCCGTGTTAGACTTCTGAGGTCTTTAATATAGAAGTAACCAGACATGAGCGACAGCAGTGGTACTCTATCTACGGCACTGGGGCGGCACTGTGCACTCACTGGCCGAGCGTTATCTACGGCACTGGCGTAGGCGTGTGAGAATAATTTCGTGATATACACAAACCCGATCTGATTCTTATATGACAACCTTGACCTATAATCAACTATTGCCTAACTATATTGGAAG…
551	>ERR1301804.NODE_86_length_9463_cluster_7_candidate	GTACCACTGCTGTCGCTCATGTCTGGTTACTTCTATATCCCGTACGCAAGAGTAGCCTCTCATGTGGAAGAACGCGGTAATACAGACCTAATCCGTGTTAGACTTCTGAGGTCTTTAATATAGAAGTAACCAGACATGAGCGACAGCAGTGGTACTCTATCTACGGCACTGGGGCGGCACTGTGCACTCACTGGCCGAGCGTTATCTACGGCACTGGCGTAGGCGTGTGAGAATAATTTCGTGATATACACAAACCCGATCTGATTCTTATATGACAACCTTGACCTATAATCAACTATTGCCTAACTATATTGGAAGATATTCTGTATCTGTCAGCGTATTAGCTCGTGAGTCGAAACGCATTAGACACAATATAGAACCTCCTTTAGTTTTATAGAT…
552	>ERR1301804.NODE_81_length_9502_cluster_6_candidate	GTACCACTGCTGTCGCTCATGTCTGGTTACTTCTATATCCCGTACGCAAGAGTAGCCTCTCATGTGGAAGAACGCGGTAATACAGACCTAATCCGTGTTAGACTTCTGAGGTCTTTAATATAGAAGTAACCAGACATGAGCGACAGCAGTGGTACTCTATCTACGGCACTGGGGCGGCACTGTGCACTCACTGGCCGAGCGTTATCTACGGCACTGGCGTAGGCGTGTGAGAATAATTTCGTGATATACACAAACCCGATCTGATTCTTATATGACAACCTTGACCTATAATCAACTATTGCCTAACTATATTGGAAGATATTCTGTATCTGTCAGCGTATTAGCTCGTGAGTCGAAACGCATTAGACACAATATAGAACCTCCTTTAGTTTTATAGAT…
553	>ERR1301777.NODE_37_length_12991_cluster_3_candidat	TATAACGACCTCGCTTTCCAACGTAAACATCCCTTTCTTACTGAATGGAAGGAGTGGAAACAAGTTTGCTTTCTTTACCATTCTAGCGCTATTACACAGTTGTGTGAAGGCGTTAACCGTGGTAATCGTAAGTATAATGTTTTCACCCTTATACCTGAAACTCAGTGGCTTATTGATGACGTTTATTGGCAGCATGTTGATGTTATTTCCAAAATCTTTGACGAAGAGAATCTCGAAACTATTTGGACTTCTAATATGTTATCTGATATTTCTACTCCGCTTCATCTGGAGTGCGATTGTCATTCCAATGGTGTCAATCTTTGGAATAATAATTGTAAGTATCGCGAGATTCATCTTAAGGCTAAGATATCCTCATTTATCTGGGCGTATCTTAAGACC…
554	>ERR1301619.NODE_13_length_9123_cluster_2_candidate	AATTGCGTACGGGTATATCCCGTACGCAAGAGTAGCCTCTCATGTGGAAGAACGCGGTAATACAGACCTAATCCGTGTTAGACTTCTGAGGTCTTTAATATAGAAGTAACCAGACATGAGCGACAGCAGTGGTACTCTATCTACGGCACTGGGGCGGCACTGTGCACTCACTGGCCGAGCGTTATCTACGGCACTGGCGTAGGCGTGTGAGAATAATTTCGTGATATACACAAACCCGATCTGATTCTTATATGACAACCTTGACCTATAATCAACTATTGCCTAACTATATTGGAAGATATTCTGTATCTGTCAGCGTATTAGCTCGTGAGTCGAAACGCATTAGACACAATATAGAACCTCCTTTAGTTTTATAGATGGCATCCATGGACTACGATT…
555	>ERR1301617.NODE_64_length_4362_cluster_9_candidate	ACTTATCCTATTGCTGTTGAAATTTTACAAATGATTGCCCAAAAGGAGCGGTTTGCTGTAGATTTAGAAACCAACTGGAAGCAGTTGATTTATATGCGTTCGGCAGAACAGGAATTTTGGGATGGTTATGAGAACCAACTAGTTACAGTTTTTGATGATTTTAATCAACAGGTAGATTCGGCTTCTAACCCTTCTACTGAATTGTTTGAAATAATCAGAGCTTCTAATTGTTTCCCATACCCTCTTCATATGGCTGATATAAATCAGAAGGCTAACACTACTTTTAATTCTAAGATTATCATAGTTTCCACAAATATGGAACGACCAAAGGCTGCATCATTGAATTTCCCTGATGCCCTTAATCGTCGTTTTGATATTTGTGTTAGAATTAACCGTAAG…
556	>ERR1301617.NODE_55_length_6477_cluster_3_candidate	TGGTGTCAATCTTTGGAATAATAATTGTAAGTATCGCGAGATTCATCTTAAGGCTAAGATATCCTCATTTATCTGGGCGTATCTTAAGACCCACCCCCAACGTAGAAGTGTAAGGAAATATTTCACCAAGTTACAACGTGTGGCTTTCTCCCTTCCTTATGATAAGCTTAAGCAATTCGATATGAAACTCATAACTGAACCCTCTAAATATATTCTTTCTAAGAGATATTTACTCCGTACTCTTTATGAATGCGGTGTATTTGATTTTGGAAAGAAAGATATCCAAGAGATGCCTTTTATGTGCGAATATCTGAAACATTTCCGTCAACAATCCGGCACGTGTCAGAGCGTAAGTGCCGTTTTTCCTGATGAACTGTATCAAATTGCTGAAGATTATTT…
557	>ERR1301616.NODE_9_length_9583_cluster_1_candidate_	CAACACCCGTAAGATTTGCCCAATGTTCAGGAATTTTCTCATTATAATTTCGCCAACTGCCTTTAATATCCTTATAAGCAATTTCGGACCACATAACACTCATCCAATCAGGAAGCATACTCATGTCGCCCCAGGCGCAAAATTGCGTACGGGTATATCCCGTACGCAAGAGTAGCCTCTCATGTGGAAGAACGCGGTAATACAGACCTAATCCGTGTTAGACTTCTGAGGTCTTTAATATAGAAGTAACCAGACATGAGCGACAGCAGTGGTACTCTATCTACGGCACTGGGGCGGCACTGTGCACTCACTGGCCGAGCGTTATCTACGGCACTGGCGTAGGCGTGTGAGAATAATTTCGTGATATACACAAACCCGATCTGATTCTTATATGACAAC…
558	>ERR1301616.NODE_85_length_9868_cluster_2_candidate	CAACACCCGTAAGATTTGCCCAATGTTCAGGAATTTTCTCATTATAATTTCGCCAACTGCCTTTAATATCCTTATAAGCAATTTCGGACCACATAACACTCATCCAATCAGGAAGCATACTCATGTCGCCCCAGGCGCAAAATTGCGTACGGGTATATCCCGTACGCAAGAGTAGCCTCTCATGTGGAAGAACGCGGTAATACAGACCTAATCCGTGTTAGACTTCTGAGGTCTTTAATATAGAAGTAACCAGACATGAGCGACAGCAGTGGTACTCTATCTACGGCACTGGGGCGGCACTGTGCACTCACTGGCCGAGCGTTATCTACGGCACTGGCGTAGGCGTGTGAGAATAATTTCGTGATATACACAAACCCGATCTGATTCTTATATGACAAC…
559	>ERR1301616.NODE_6_length_9604_cluster_1_candidate_	CAACACCCGTAAGATTTGCCCAATGTTCAGGAATTTTCTCATTATAATTTCGCCAACTGCCTTTAATATCCTTATAAGCAATTTCGGACCACATAACACTCATCCAATCAGGAAGCATACTCATGTCGCCCCAGGCGCAAAATTGCGTACGGGTATATCCCGTACGCAAGAGTAGCCTCTCATGTGGAAGAACGCGGTAATACAGACCTAATCCGTGTTAGACTTCTGAGGTCTTTAATATAGAAGTAACCAGACATGAGCGACAGCAGTGGTACTCTATCTACGGCACTGGGGCGGCACTGTGCACTCACTGGCCGAGCGTTATCTACGGCACTGGCGTAGGCGTGTGAGAATAATTTCGTGATATACACAAACCCGATCTGATTCTTATATGACAAC…
560	>ERR1301616.NODE_22_length_9577_cluster_1_candidate	CAACACCCGTAAGATTTGCCCAATGTTCAGGAATTTTCTCATTATAATTTCGCCAACTGCCTTTAATATCCTTATAAGCAATTTCGGACCACATAACACTCATCCAATCAGGAAGCATACTCATGTCGCCCCAGGCGCAAAATTGCGTACGGGTATATCCCGTACGCAAGAGTAGCCTCTCATGTGGAAGAACGCGGTAATACAGACCTAATCCGTGTTAGACTTCTGAGGTCTTTAATATAGAAGTAACCAGACATGAGCGACAGCAGTGGTACTCTATCTACGGCACTGGGGCGGCACTGTGCACTCACTGGCCGAGCGTTATCTACGGCACTGGCGTAGGCGTGTGAGAATAATTTCGTGATATACACAAACCCGATCTGATTCTTATATGACAAC…
561	>ERR1301616.NODE_103_length_9525_cluster_5_candidat	CAACACCCGTAAGATTTGCCCAATGTTCAGGAATTTTCTCATTATAATTTCGCCAACTGCCTTTAATATCCTTATAAGCAATTTCGGACCACATAACACTCATCCAATCAGGAAGCATACTCATGTCGCCCCAGGCGCAAAATTGCGTACGGGTATATCCCGTACGCAAGAGTAGCCTCTCATGTGGAAGAACGCGGTAATACAGACCTAATCCGTGTTAGACTTCTGAGGTCTTTAATATAGAAGTAACCAGACATGAGCGACAGCAGTGGTACTCTATCTACGGCACTGGGGCGGCACTGTGCACTCACTGGCCGAGCGTTATCTACGGCACTGGCGTAGGCGTGTGAGAATAATTTCGTGATATACACAAACCCGATCTGATTCTTATATGACAAC…
562	>ERR1301609.NODE_9_length_9506_cluster_1_candidate_	CCGTGTTAGACTTCTGAGAGGCTACTCTTGCGTACGGGATATACCCGTACGCAATTTTGCGTACGGGTATATCCCGTACGCAAGAGTAGCCTCTCATGTGGAAGAACGCGGTAATACAGACCTAATCCGTGTTAGACTTCTGAGGTCTTTAATATAGAAGTAACCAGACATGAGCGACAGCAGTGGTACTCTATCTACGGCACTGGGGCGGCACTGTGCACTCACTGGCCGAGCGTTATCTACGGCACTGGCGTAGGCGTGTGAGAATAATTTCGTGATATACACAAACCCGATCTGATTCTTATATGACAACCTTGACCTATAATCAACTATTGCCTAACTATATTGGAAGATATTCTGTATCTGTCAGCGTATTAGCTCGTGAGTCGAAACGCATTA…
563	>ERR1301609.NODE_99_length_9500_cluster_3_candidate	CCGTGTTAGACTTCTGAGAGGCTACTCTTGCGTACGGGATATACCCGTACGCAATTTTGCGTACGGGTATATCCCGTACGCAAGAGTAGCCTCTCATGTGGAAGAACGCGGTAATACAGACCTAATCCGTGTTAGACTTCTGAGGTCTTTAATATAGAAGTAACCAGACATGAGCGACAGCAGTGGTACTCTATCTACGGCACTGGGGCGGCACTGTGCACTCACTGGCCGAGCGTTATCTACGGCACTGGCGTAGGCGTGTGAGAATAATTTCGTGATATACACAAACCCGATCTGATTCTTATATGACAACCTTGACCTATAATCAACTATTGCCTAACTATATTGGAAGATATTCTGTATCTGTCAGCGTATTAGCTCGTGAGTCGAAACGCATTA…
564	>ERR1301609.NODE_49_length_9506_cluster_1_candidate	CCGTGTTAGACTTCTGAGAGGCTACTCTTGCGTACGGGATATACCCGTACGCAATTTTGCGTACGGGTATATCCCGTACGCAAGAGTAGCCTCTCATGTGGAAGAACGCGGTAATACAGACCTAATCCGTGTTAGACTTCTGAGGTCTTTAATATAGAAGTAACCAGACATGAGCGACAGCAGTGGTACTCTATCTACGGCACTGGGGCGGCACTGTGCACTCACTGGCCGAGCGTTATCTACGGCACTGGCGTAGGCGTGTGAGAATAATTTCGTGATATACACAAACCCGATCTGATTCTTATATGACAACCTTGACCTATAATCAACTATTGCCTAACTATATTGGAAGATATTCTGTATCTGTCAGCGTATTAGCTCGTGAGTCGAAACGCATTA…
565	>ERR1301609.NODE_154_length_9416_cluster_5_candidat	CCGTGTTAGACTTCTGAGAGGCTACTCTTGCGTACGGGATATACCCGTACGCAATTTTGCGTACGGGTATATCCCGTACGCAAGAGTAGCCTCTCATGTGGAAGAACGCGGTAATACAGACCTAATCCGTGTTAGACTTCTGAGGTCTTTAATATAGAAGTAACCAGACATGAGCGACAGCAGTGGTACTCTATCTACGGCACTGGGGCGGCACTGTGCACTCACTGGCCGAGCGTTATCTACGGCACTGGCGTAGGCGTGTGAGAATAATTTCGTGATATACACAAACCCGATCTGATTCTTATATGACAACCTTGACCTATAATCAACTATTGCCTAACTATATTGGAAGATATTCTGTATCTGTCAGCGTATTAGCTCGTGAGTCGAAACGCATTA…
566	>ERR1301603.NODE_72_length_7861_cluster_3_candidate	AAGTGCCGTTTTTCCTGATGAACTGTATCAAATTGCTGAAGATTATTTCTCCCGTAATACTTATGAGGAATCAGTAAGTAAATTTAGAGTTAAACAACAAGGTTGGTTTGATATTAACCATAAAGTTTCTATCGATGATTCTAATTTTGAGAAAATGAAACAAATTGTTTTGTCATCTCAGAAAAGTTTCATTGATGGAATGAAAGATGCGTTAATTGATACTGGCCGTGCTATGTTAGTTATGTTTACAGCAGCCTCGACTATTGCTCTCATAACTAAGATAGCTGTAGGATATTCCGTTAATACTATTTTTAAACTTTTGCACTGGATTTATTCCTTAGTGTGTGGAGATAGTATGAGCAAACATATTAATGAATCGCAGCGTGTAATTCAACAAAG…
567	>ERR1301603.NODE_69_length_7828_cluster_3_candidate	AAGTGCCGTTTTTCCTGATGAACTGTATCAAATTGCTGAAGATTATTTCTCCCGTAATACTTATGAGGAATCAGTAAGTAAATTTAGAGTTAAACAACAAGGTTGGTTTGATATTAACCATAAAGTTTCTATCGATGATTCTAATTTTGAGAAAATGAAACAAATTGTTTTGTCATCTCAGAAAAGTTTCATTGATGGAATGAAAGATGCGTTAATTGATACTGGCCGTGCTATGTTAGTTATGTTTACAGCAGCCTCGACTATTGCTCTCATAACTAAGATAGCTGTAGGATATTCCGTTAATACTATTTTTAAACTTTTGCACTGGATTTATTCCTTAGTGTGTGGAGATAGTATGAGCAAACATATTAATGAATCGCAGCGTGTAATTCAACAAAG…
568	>ERR1301603.NODE_66_length_8227_cluster_3_candidate	AAGTGCCGTTTTTCCTGATGAACTGTATCAAATTGCTGAAGATTATTTCTCCCGTAATACTTATGAGGAATCAGTAAGTAAATTTAGAGTTAAACAACAAGGTTGGTTTGATATTAACCATAAAGTTTCTATCGATGATTCTAATTTTGAGAAAATGAAACAAATTGTTTTGTCATCTCAGAAAAGTTTCATTGATGGAATGAAAGATGCGTTAATTGATACTGGCCGTGCTATGTTAGTTATGTTTACAGCAGCCTCGACTATTGCTCTCATAACTAAGATAGCTGTAGGATATTCCGTTAATACTATTTTTAAACTTTTGCACTGGATTTATTCCTTAGTGTGTGGAGATAGTATGAGCAAACATATTAATGAATCGCAGCGTGTAATTCAACAAAG…
569	>ERR1301603.NODE_61_length_7683_cluster_3_candidate	CAGAAGAGTTTCATTGATGGAATGAAAGATGCGTTGATTGACACTGGCCGTGCTATGTTAGTTATGTTTACAGCAGCCTCAACTATTGCTCTCATAACTAAGATAGCTGTAGGATATTCCGTTAATACTATTTTCAAACTTTTGCACTGGATTTACTCCTTAGTGTGTGGAGATAGTATGAGCAAACATATTAATGAATCTCAGCGTGTGATTCAGCAGAGCGGAGATGATATCTCTGTTTCATTTTTACCCGCTATGATTTTGAAATATGTTGTGAATGCTCCTCCTCAAGTTTTAGAAAGTATTTGGAATAACAAACAAACTGATGTAATCATGAGACGTATTGGATATCTTGGAGATCCCAAAATTGAAAGAGGTATTGAGAAATTGACTGAATGG…
570	>ERR1301603.NODE_58_length_7650_cluster_3_candidate	CAGAAGAGTTTCATTGATGGAATGAAAGATGCGTTGATTGACACTGGCCGTGCTATGTTAGTTATGTTTACAGCAGCCTCAACTATTGCTCTCATAACTAAGATAGCTGTAGGATATTCCGTTAATACTATTTTCAAACTTTTGCACTGGATTTACTCCTTAGTGTGTGGAGATAGTATGAGCAAACATATTAATGAATCTCAGCGTGTGATTCAGCAGAGCGGAGATGATATCTCTGTTTCATTTTTACCCGCTATGATTTTGAAATATGTTGTGAATGCTCCTCCTCAAGTTTTAGAAAGTATTTGGAATAACAAACAAACTGATGTAATCATGAGACGTATTGGATATCTTGGAGATCCCAAAATTGAAAGAGGTATTGAGAAATTGACTGAATGG…
571	>ERR1301603.NODE_210_length_8011_cluster_10_candida	AAGTGCCGTTTTTCCTGATGAACTGTATCAAATTGCTGAAGATTATTTCTCCCGTAATACTTATGAGGAATCAGTAAGTAAATTTAGAGTTAAACAACAAGGTTGGTTTGATATTAACCATAAAGTTTCTATCGATGATTCTAATTTTGAGAAAATGAAACAAATTGTTTTGTCATCTCAGAAAAGTTTCATTGATGGAATGAAAGATGCGTTAATTGATACTGGCCGTGCTATGTTAGTTATGTTTACAGCAGCCTCGACTATTGCTCTCATAACTAAGATAGCTGTAGGATATTCCGTTAATACTATTTTTAAACTTTTGCACTGGATTTATTCCTTAGTGTGTGGAGATAGTATGAGCAAACATATTAATGAATCGCAGCGTGTAATTCAACAAAG…
572	>ERR1301596.NODE_99_length_9285_cluster_2_candidate	ATACAGACCTAATCCGTGTTAGACTTCTGAGGTCTTTAATATAGAAGTAACCAGACATGAGCGACAGCAGTGGTACTCTATCTACGGCACTGGGGCGGCACTGTGCACTCACTGGCCGAGCGTTATCTACGGCACTGGCGTAGGCGTGTGAGAATAATTTCGTGATATACACAAACCCGATCTGATTCTTATATGACAACCTTGACCTATAATCAACTATTGCCTAACTATATTGGAAGATATTCTGTATCTGTCAGCGTATTAGCTCGTGAGTCGAAACGCATTAGACACAATATAGAACCTCCTTTAGTTTTATAGATGGCATCCATGGACTACGATTTATTTCTCTTAGTTTTAAGTTTTAGTTTTAATTTTATCGTTGTATGATGTACAATATGA…
573	>ERR1301596.NODE_79_length_9264_cluster_2_candidate	ATACAGACCTAATCCGTGTTAGACTTCTGAGGTCTTTAATATAGAAGTAACCAGACATGAGCGACAGCAGTGGTACTCTATCTACGGCACTGGGGCGGCACTGTGCACTCACTGGCCGAGCGTTATCTACGGCACTGGCGTAGGCGTGTGAGAATAATTTCGTGATATACACAAACCCGATCTGATTCTTATATGACAACCTTGACCTATAATCAACTATTGCCTAACTATATTGGAAGATATTCTGTATCTGTCAGCGTATTAGCTCGTGAGTCGAAACGCATTAGACACAATATAGAACCTCCTTTAGTTTTATAGATGGCATCCATGGACTACGATTTATTTCTCTTAGTTTTAAGTTTTAGTTTTAATTTTATCGTTGTATGATGTACAATATGA…
574	>ERR1301596.NODE_71_length_9651_cluster_2_candidate	ATACAGACCTAATCCGTGTTAGACTTCTGAGGTCTTTAATATAGAAGTAACCAGACATGAGCGACAGCAGTGGTACTCTATCTACGGCACTGGGGCGGCACTGTGCACTCACTGGCCGAGCGTTATCTACGGCACTGGCGTAGGCGTGTGAGAATAATTTCGTGATATACACAAACCCGATCTGATTCTTATATGACAACCTTGACCTATAATCAACTATTGCCTAACTATATTGGAAGATATTCTGTATCTGTCAGCGTATTAGCTCGTGAGTCGAAACGCATTAGACACAATATAGAACCTCCTTTAGTTTTATAGATGGCATCCATGGACTACGATTTATTTCTCTTAGTTTTAAGTTTTAGTTTTAATTTTATCGTTGTATGATGTACAATATGA…
575	>ERR1301596.NODE_55_length_9270_cluster_2_candidate	ATACAGACCTAATCCGTGTTAGACTTCTGAGGTCTTTAATATAGAAGTAACCAGACATGAGCGACAGCAGTGGTACTCTATCTACGGCACTGGGGCGGCACTGTGCACTCACTGGCCGAGCGTTATCTACGGCACTGGCGTAGGCGTGTGAGAATAATTTCGTGATATACACAAACCCGATCTGATTCTTATATGACAACCTTGACCTATAATCAACTATTGCCTAACTATATTGGAAGATATTCTGTATCTGTCAGCGTATTAGCTCGTGAGTCGAAACGCATTAGACACAATATAGAACCTCCTTTAGTTTTATAGATGGCATCCATGGACTACGATTTATTTCTCTTAGTTTTAAGTTTTAGTTTTAATTTTATCGTTGTATGATGTACAATATGA…
576	>ERR1301596.NODE_254_length_8721_cluster_8_candidat	ATACAGACCTAATCCGTGTTAGACTTCTGAGGTCTTTAATATAGAAGTAACCAGACATGAGCGACAGCAGTGGTACTCTATCTACGGCACTGGGGCGGCACTGTGCACTCACTGGCCGAGCGTTATCTACGGCACTGGCGTAGGCGTGTGAGAATAATTTCGTGATATACACAAACCCGATCTGATTCTTATATGACAACCTTGACCTATAATCAACTATTGCCTAACTATATTGGAAGATATTCTGTATCTGTCAGCGTATTAGCTCGTGAGTCGAAACGCATTAGACACAATATAGAACCTCCTTTAGTTTTATAGATGGCATCCATGGACTACGATTTATTTCTCTTAGTTTTAAGTTTTAGTTTTAATTTTATCGTTGTATGATGTACAATATGA…
577	>ERR1301596.NODE_172_length_9279_cluster_4_candidat	ATACAGACCTAATCCGTGTTAGACTTCTGAGGTCTTTAATATAGAAGTAACCAGACATGAGCGACAGCAGTGGTACTCTATCTACGGCACTGGGGCGGCACTGTGCACTCACTGGCCGAGCGTTATCTACGGCACTGGCGTAGGCGTGTGAGAATAATTTCGTGATATACACAAACCCGATCTGATTCTTATATGACAACCTTGACCTATAATCAACTATTGCCTAACTATATTGGAAGATATTCTGTATCTGTCAGCGTATTAGCTCGTGAGTCGAAACGCATTAGACACAATATAGAACCTCCTTTAGTTTTATAGATGGCATCCATGGACTACGATTTATTTCTCTTAGTTTTAAGTTTTAGTTTTAATTTTATCGTTGTATGATGTACAATATGA…
578	>ERR1301596.NODE_168_length_9312_cluster_4_candidat	ATACAGACCTAATCCGTGTTAGACTTCTGAGGTCTTTAATATAGAAGTAACCAGACATGAGCGACAGCAGTGGTACTCTATCTACGGCACTGGGGCGGCACTGTGCACTCACTGGCCGAGCGTTATCTACGGCACTGGCGTAGGCGTGTGAGAATAATTTCGTGATATACACAAACCCGATCTGATTCTTATATGACAACCTTGACCTATAATCAACTATTGCCTAACTATATTGGAAGATATTCTGTATCTGTCAGCGTATTAGCTCGTGAGTCGAAACGCATTAGACACAATATAGAACCTCCTTTAGTTTTATAGATGGCATCCATGGACTACGATTTATTTCTCTTAGTTTTAAGTTTTAGTTTTAATTTTATCGTTGTATGATGTACAATATGA…
579	>ERR1301596.NODE_165_length_9297_cluster_4_candidat	ATACAGACCTAATCCGTGTTAGACTTCTGAGGTCTTTAATATAGAAGTAACCAGACATGAGCGACAGCAGTGGTACTCTATCTACGGCACTGGGGCGGCACTGTGCACTCACTGGCCGAGCGTTATCTACGGCACTGGCGTAGGCGTGTGAGAATAATTTCGTGATATACACAAACCCGATCTGATTCTTATATGACAACCTTGACCTATAATCAACTATTGCCTAACTATATTGGAAGATATTCTGTATCTGTCAGCGTATTAGCTCGTGAGTCGAAACGCATTAGACACAATATAGAACCTCCTTTAGTTTTATAGATGGCATCCATGGACTACGATTTATTTCTCTTAGTTTTAAGTTTTAGTTTTAATTTTATCGTTGTATGATGTACAATATGA…
580	>ERR1301580.NODE_73_length_7917_cluster_2_candidate	TTTTATGTGCGAATATCTGAAACATTTCCGTCAACAATCCGGCACGTGTCAGAGCGTAAGTGCCGTTTTTCCTGATGAATTGTATCAAATTGCTGAAGATTATTTCTCCCGTAATACTTATGAGGAATCAGTAAGTAAATTTAGAGTTAAACAACAAGGTTGGTTTGATATTAACCATAAGGTTTCTATTGATGATTCTAATTTTGAGAAGATGAAACAAATTGTTTTGTCATCTCAGAAAAGTTTCATCGATGGAATGAAAGATGCGTTAATTGATACTGGCCGTGCTATGTTAGTTATGTTTACAGCAGCTTCAACTATTGCTCTCATAACTAAGATAGCTGTTGGATATTCCGTTAATACTATTTTTAAACTTTTGCACTGGATTTATTCCTTAGT…
581	>ERR1301580.NODE_40_length_7515_cluster_2_candidate	ATATCTACAGAAATAATTGATAACGTTGATTGCGATCTTATGGACCCATTCAGTCAACTTCTCAATACCTCTTTCATTTTTACCTGCTATGATTTTGAAATATGTTGTCAATGCTCCTCCTCAAGTTTTGGAGAGTATTTGGAATAACAAACAGACTGATGTAATCATGAGACGTATTGGATATCTTGGAGATCCCAAAATTGAAAGAGGTATTGAGAAGTTGACTGAATGGGTCCATAAGATCGCAATCAACGTTATCAATTATTTCTGTAGATATATTGGAATTTCTCAGATTGAAGATTTATCTCTTGAGTCATCAGAATTAAATGACTGGGCAGACTCTGTTGATAAGATAGTGAAATTGTATTATGCAGACAATTTTGAATGGAATGATACCAA…
582	>ERR1301580.NODE_234_length_7116_cluster_9_candidat	TTTTATGTGCGAATATCTGAAACATTTCCGTCAACAATCCGGCACGTGTCAGAGCGTAAGTGCCGTTTTTCCTGATGAATTGTATCAAATTGCTGAAGATTATTTCTCCCGTAATACTTATGAGGAATCAGTAAGTAAATTTAGAGTTAAACAACAAGGTTGGTTTGATATTAACCATAAGGTTTCTATTGATGATTCTAATTTTGAGAAGATGAAACAAATTGTTTTGTCATCTCAGAAAAGTTTCATCGATGGAATGAAAGATGCGTTAATTGATACTGGCCGTGCTATGTTAGTTATGTTTACAGCAGCTTCAACTATTGCTCTCATAACTAAGATAGCTGTTGGATATTCCGTTAATACTATTTTTAAACTTTTGCACTGGATTTATTCCTTAGT…
583	>ERR1301580.NODE_22_length_8977_cluster_1_candidate	TTTTATGTGCGAATATCTGAAACATTTCCGTCAACAATCCGGCACGTGTCAGAGCGTAAGTGCCGTTTTTCCTGATGAATTGTATCAAATTGCTGAAGATTATTTCTCCCGTAATACTTATGAGGAATCAGTAAGTAAATTTAGAGTTAAACAACAAGGTTGGTTTGATATTAACCATAAGGTTTCTATTGATGATTCTAATTTTGAGAAGATGAAACAAATTGTTTTGTCATCTCAGAAAAGTTTCATCGATGGAATGAAAGATGCGTTAATTGATACTGGCCGTGCTATGTTAGTTATGTTTACAGCAGCTTCAACTATTGCTCTCATAACTAAGATAGCTGTTGGATATTCCGTTAATACTATTTTTAAACTTTTGCACTGGATTTATTCCTTAGT…
584	>ERR1301580.NODE_141_length_7214_cluster_4_candidat	TTTTATGTGCGAATATCTGAAACATTTCCGTCAACAATCCGGCACGTGTCAGAGCGTAAGTGCCGTTTTTCCTGATGAATTGTATCAAATTGCTGAAGATTATTTCTCCCGTAATACTTATGAGGAATCAGTAAGTAAATTTAGAGTTAAACAACAAGGTTGGTTTGATATTAACCATAAGGTTTCTATTGATGATTCTAATTTTGAGAAGATGAAACAAATTGTTTTGTCATCTCAGAAAAGTTTCATCGATGGAATGAAAGATGCGTTAATTGATACTGGCCGTGCTATGTTAGTTATGTTTACAGCAGCTTCAACTATTGCTCTCATAACTAAGATAGCTGTTGGATATTCCGTTAATACTATTTTTAAACTTTTGCACTGGATTTATTCCTTAGT…
585	>ERR1301572.NODE_318_length_3269_cluster_25_candida	CTTGCCTGGTTGAGCCTTCGTTATGTTATAAGAATATTCGTGAACCTGTTTCTAAACCATGTCTTCTTCGTAAATCAACTGTTGATGGAAAGCCCTTTGACCCCCGAGGTTATCGCCTTGGAAGATTGGGAAACTATCCTGAACAAATTGATGAAGATTTGATTAAGAATGCTAAGGAAGCACTTATCGATGAGATGAGCTCTGTTTTATCTCAGACTAAGGATTCCTTATCTGATAATATTAAGAACAAGTACACTTTTGAAGAAGCCGTGATGGGCATTGATGGTGAACCTTATGTTACTTCTATCAAGAGAAACACGTCACCTGGATATCCCTTCGTTCACATGAAGGGATTTGAGCAACGTACGGCTTTCTTTGGAAATGATGCTGGGTATAAGA…
586	>ERR1301572.NODE_317_length_8887_cluster_24_candida	CCGTACGCAAGAGTAGCCTCTCATGTGGAAGAACGCGGTAATACAGACCTAATCCGTGTTAGACTTCTGAGGTCTTTAATATAGAAGTAACCAGACATGAGCGACAGCAGTGGTACTCTATCTACGGCACTGGGGCGGCACTGTGCACTCACTGGCCGAGCGTTATCTACGGCACTGGCGTAGGCGTGTGAGAATAATTTCGTGATATACACAAACCCGATCTGATTCTTATATGACAACCTTGACCTATAATCAACTATTGCCTAACTATATTGGAAGATATTCTGTATCTGTCAGCGTATTAGCTCGTGAGTCGAAACGCATTAGACACAATATAGAACCTCCTTTAGTTTTATAGATGGCATCCATGGACTACGATTTATTTCTCTTAGTTTTAAG…
587	>ERR1301557.NODE_42_length_2398_cluster_15_candidat	CGCAGCAGAAGTTTTAATGTCAGTTGCTAGGAAGAATTTGTACAAGATTACTGAGAGTACTAGAGATGTTGTTATTGGACATGTTCTTTTCCTTAAAGGAAAAGTAGCTATTATGCCCAAACATTATCTTTATGCTTTTAATCAATCTTTGAACAATGATTCTAATGCGACTGTTTCGTTTGAAGCTGTGCTTTTGAAGAGATCTTTTACTGTGGCAATTAAGGATTTACTGAAGACCCGTGTTGACCATGAGTCGCCTGATGAGTCTCTTGGACCAGTTTGGTCTAGAGATTTGATGTCGGTTGTGGTTGACACCTCAATTATACATGCTGATGCAACGAATTATTTTTGTACTAAGAGTAGTTTAGCGCGTGTCGAATGTACCGATGTGTGCTTACC…
588	>ERR1301545.NODE_44_length_8407_cluster_27_candidat	AAGTATAATGTTTTCACCCTTATACCTGAAACTCAGTGGCTTATTGATGACGTTTATTGGCAGCATGTTGATGTTATTTCCAAAATCTTTGACGAAGAGAATCTCGAAACTATTTGGACTTCTAATATGTTATCTGATATTTCTACTCCGCTTCATCTGGAGTGCGATTGTCATTCCAATGGTGTCAATCTTTGGAATAATAATTGTAAGTATCGCGAGATTCATCTTAAGGCTAAGATATCCTCATTTATCTGGGCGTATCTTAAGACCCACCCCCAACGTAGAAGTGTAAGGAAATATTTCACCAAGTTACAACGTGTGGCTTTTTCCCTTCCTTATGATAAGCTTAAGCAATTCGATATGAAACTCATAACTGAACCCTCTAAATATATTCTTTCT…
589	>ERR1301545.NODE_23_length_8165_cluster_7_candidate	AAGTATAATGTTTTCACCCTTATACCTGAAACTCAGTGGCTTATTGATGACGTTTATTGGCAGCATGTTGATGTTATTTCCAAAATCTTTGACGAAGAGAATCTCGAAACTATTTGGACTTCTAATATGTTATCTGATATTTCTACTCCGCTTCATCTGGAGTGCGATTGTCATTCCAATGGTGTCAATCTTTGGAATAATAATTGTAAGTATCGCGAGATTCATCTTAAGGCTAAGATATCCTCATTTATCTGGGCGTATCTTAAGACCCACCCCCAACGTAGAAGTGTAAGGAAATATTTCACCAAGTTACAACGTGTGGCTTTTTCCCTTCCTTATGATAAGCTTAAGCAATTCGATATGAAACTCATAACTGAACCCTCTAAATATATTCTTTCT…
590	>ERR1301543.NODE_63_length_6923_cluster_4_candidate	GTAGAGAACACAAGCCAGACACTTGGCTTCTCATCGTAGGACTATAAATATAGGACAGAAGGATTTCTCCTTTTCAGGAGATCTAACCATTATGTCCAACCACAAATATGAATATGTCTTTCTCTAAACAAGCTTCGGAACAAAACATGATCGCTAACTTCTATAACGACCTCGCTTTCCAACGTAAACATCCCTTTCTTACTGAATGGAAGGAGTGGAAACAAGTTTGCTTTCTTTACCATTCTAGCGCTATTACACAGTTGTGTGAAGGCGTTAACCGTGGTAATCGTAAGTATAATGTTTTCACCCTTATACCTGAAACTCAGTGGCTTATTGATGACGTTTATTGGCAGCATGTTGATGTTATTTCCAAAATCTTTGACGAAGAGAATCTCGAAA…
591	>ERR1301535.NODE_9_length_9713_cluster_1_candidate_	AGTCTTGATATAAATCTGAGTTGGTGAAAAATTAGCTTCAGGAGCATTTAAAACACGTTTGCCGTCACTCGACATAAGTTGTGTATCCATAATAAATACAGGGGGGGGACCAATAAACAATTGGCAATCAAAATCATCAGCGCCGGCCGCCGCGAGGCAAAACTTTTGCTGAGCAGCATGATTACTACTGTTTAGAGTGTATTCCATCTGAGGTTGATCAAATTGCACAGTTGCAATTTCATGCCTCCAAGGAACAGACAACAAACAAGGAGCATAATAGGGAATTTGAAATTCACCTATTTGTTTCGAAGATAGCTCAAAACCAATCGGCTCGAAAGTCGATTGATAATTATCTATATTTGAAACTGTATTTCCATTGTTTAAGTATCTGTAACTTGC…
592	>ERR1301535.NODE_7_length_9845_cluster_1_candidate_	GTCGGCCAACGTTTGTTGTTGATAAGTGATAGATGCGTCATTAAACGTCACCTGACCACTAGGTTTATCGTTAGGCGATAAATCAACAACAGTTAACTTATCTATAGTTATGGGAGCAGCAGCGGCCATGTTTATTTCTCCTTTATCTTGACCAGTCTTGATATAAATCTGAGTTGGTGAAAAATTAGCTTCAGGAGCATTTAAAACACGTTTGCCGTCACTCGACATAAGTTGTGTATCCATAATAAATACAGGGGGGGGACCAATAAACAATTGACAATCAAAATCATCAGCACCAGCCGCCGCAAGGCAAAACTTTTGCTGACCAGCATGATTACTACTGTTTATAGTGTATTCCATCTGAGGTTGATCAAATTGCACAGTTGCAATTTCATGCCT…
593	>ERR1301535.NODE_6_length_9337_cluster_1_candidate_	ATCTCTATCACCACCACTCTGTGGCCAGGCCCCTCCTTGTGTGAGCCAATAGGGTTTCTCGCTGACGTGGCAGGCTCGCGTTTCCCTCTTAACCTTATCCTCAGATGTCTGAACATTCTCGTGTACCACTGCTGCAAAATTGCGTACGGGTATATCCCGTACGCAAGAGTAGCCTCTCATGTGGAAGAACGCGGTAATACAGACCTAATCCGTGTTAGACTTCTGAGGTCTTTAATATAGAAGTAACCAGACATGAGCGACAGCAGTGGTACTCTATCTACGGCACTGGGGCGGCACTGTGCACTCACTGGCCGAGCGTTATCTACGGCACTGGCGTAGGCGTGTGAGAATAATTTCGTGATATACACAAACCCGATCTGATTCTTATATGACAACCTT…
594	>ERR1301535.NODE_51_length_9887_cluster_1_candidate	GTCGGCCAACGTTTGTTGTTGATAAGTGATAGATGCGTCATTAAACGTCACCTGACCACTAGGTTTATCGTTAGGCGATAAATCAACAACAGTTAACTTATCTATAGTTATGGGAGCAGCAGCGGCCATGTTTATTTCTCCTTTATCTTGACCAGTCTTGATATAAATCTGAGTTGGTGAAAAATTAGCTTCAGGAGCATTTAAAACACGTTTGCCGTCACTCGACATAAGTTGTGTATCCATAATAAATACAGGGGGGGGACCAATAAACAATTGACAATCAAAATCATCAGCACCAGCCGCCGCAAGGCAAAACTTTTGCTGACCAGCATGATTACTACTGTTTATAGTGTATTCCATCTGAGGTTGATCAAATTGCACAGTTGCAATTTCATGCCT…
595	>ERR1301535.NODE_50_length_9710_cluster_1_candidate	GTAAATCTGGGTCGGTGAAAAATTAGCTTCAGGAGCGTTTAAAACACGTTTGCCGTCACTCGACATAAGTTGTGTATCCATAATAAATACAGGGGGGGGACCAATAAACAATTGGCAATCAAAGTCATCAGCACCAGCTGCAGCAAGGCAAAACTTTTGCTGACCAGCATGATTACTACTGTTTAAAGTGTATTCCATCTGAGGTTGATCAAATTGCACAGTTGCAATTTCATGCCTCCAAGGAACAGATAATAAACAAGGAGCATAATAGGGAATTTGGAATTCACCTATTTGTTTCGAAGATAGCTCAAAACCGATTGGCTCGAAAGTCGATTGGTAATTATCTATATTTGAAACTGCATTTCCATTATTTAAATATCTGTAACTTGCTGATACTAA…
596	>ERR1301528.NODE_73_length_3303_cluster_15_candidat	AACACCCTTAATATTAGATGGAGTACTAGGGATGTTGTCATTGGACATGTTCTTTTCCTTAAAGGAAAAGTAGCTATCATGCCCAAACACTATCTCTATGCTTTTAATCAATCTTTGAATAATGATTCTAATGCAACTGTTTCGTTTGAAGCTGTGCTGTTGAAGAGATCTTTTACTGTGGCAATTAAGGATTTACTGAAGACCCGTGTTGACCATGAATCGCCTGATGAATCTCTTGGACCAGTTTGGTCTAGAGATCTGATGTCGGTTGTGGTTGACACTTCAATTATACATGCTGATGCAACGAATTACTTTTGTACCAAGAGTAGTTTAGCGCGTGTCGAATGTACCGATGTGTGCTTACCAATTTTGGTTAATAATAATTTGTCTAATTCAGAC…
597	>ERR1301527.NODE_97_length_9379_cluster_2_candidate	GTACCACTGCTGTCGCTCATGTCTGGTTACTTCTATATTAAAGACCTCAGAAGTCTAACACGGATTAGGTCTGTATTAACCCGTACGCAAGAGTAGCCTCTCATGTGGAAGAACGCGGTAATACAGACCTAATCCGTGTTAGACTTCTGAGGTCTTTAATATAGAAGTAACCAGACATGAGCGACAGCAGTGGTACTCTATCTACGGCACTGGGGCGGCACTGTGCACTCACTGGCCGAGCGTTATCTACGGCACTGGCGTAGGCGTGTGAGAATAATTTCGTGATATACACAAACCCGATCTGATTCTTATATGACAACCTTGACCTATAATCAACTATTGCCTAACTATATTGGAAGATATTCTGTATCTGTCAGCGTATTAGCTCGTGAGTCGAAA…
598	>ERR1301520.NODE_98_length_9079_cluster_4_candidate	CCGTACGCAAGAGTAGCCTCTCATGTGGAAGAACGCGGTAATACAGACCTAATCCGTGTTAGACTTCTGAGGTCTTTAATATAGAAGTAACCAGACATGAGCGACAGCAGTGGTACTCTATCTACGGCACTGGGGCGGCACTGTGCACTCACTGGCCGAGCGTTATCTACGGCACTGGCGTAGGCGTGTGAGAATAATTTCGTGATATACACAAACCCGATCTGATTCTTATATGACAACCTTGACCTATAATCAACTATTGCCTAACTATATTGGAAGATATTCTGTATCTGTCAGCGTATTAGCTCGTGAGTCGAAACGCATTAGACACAATATAGAACCTCCTTTAGTTTTATAGATGGCATCCATGGACTACGATTTATTTCTCTTAGTTTTAAG…
599	>ERR1301520.NODE_93_length_9214_cluster_3_candidate	CCGTACGCAAGAGTAGCCTCTCATGTGGAAGAACGCGGTAATACAGACCTAATCCGTGTTAGACTTCTGAGGTCTTTAATATAGAAGTAACCAGACATGAGCGACAGCAGTGGTACTCTATCTACGGCACTGGGGCGGCACTGTGCACTCACTGGCCGAGCGTTATCTACGGCACTGGCGTAGGCGTGTGAGAATAATTTCGTGATATACACAAACCCGATCTGATTCTTATATGACAACCTTGACCTATAATCAACTATTGCCTAACTATATTGGAAGATATTCTGTATCTGTCAGCGTATTAGCTCGTGAGTCGAAACGCATTAGACACAATATAGAACCTCCTTTAGTTTTATAGATGGCATCCATGGACTACGATTTATTTCTCTTAGTTTTAAG…
600	>ERR1301520.NODE_6_length_8980_cluster_1_candidate_	CCGTACGCAAGAGTAGCCTCTCATGTGGAAGAACGCGGTAATACAGACCTAATCCGTGTTAGACTTCTGAGGTCTTTAATATAGAAGTAACCAGACATGAGCGACAGCAGTGGTACTCTATCTACGGCACTGGGGCGGCACTGTGCACTCACTGGCCGAGCGTTATCTACGGCACTGGCGTAGGCGTGTGAGAATAATTTCGTGATATACACAAACCCGATCTGATTCTTATATGACAACCTTGACCTATAATCAACTATTGCCTAACTATATTGGAAGATATTCTGTATCTGTCAGCGTATTAGCTCGTGAGTCGAAACGCATTAGACACAATATAGAACCTCCTTTAGTTTTATAGATGGCATCCATGGACTACGATTTATTTCTCTTAGTTTTAAG…
601	>ERR1301520.NODE_221_length_9073_cluster_7_candidat	CCGTACGCAAGAGTAGCCTCTCATGTGGAAGAACGCGGTAATACAGACCTAATCCGTGTTAGACTTCTGAGGTCTTTAATATAGAAGTAACCAGACATGAGCGACAGCAGTGGTACTCTATCTACGGCACTGGGGCGGCACTGTGCACTCACTGGCCGAGCGTTATCTACGGCACTGGCGTAGGCGTGTGAGAATAATTTCGTGATATACACAAACCCGATCTGATTCTTATATGACAACCTTGACCTATAATCAACTATTGCCTAACTATATTGGAAGATATTCTGTATCTGTCAGCGTATTAGCTCGTGAGTCGAAACGCATTAGACACAATATAGAACCTCCTTTAGTTTTATAGATGGCATCCATGGACTACGATTTATTTCTCTTAGTTTTAAG…
602	>ERR1301519.NODE_8_length_9603_cluster_1_candidate_	GGTCATATAAGAATCAGATCGGGTTTGTGTATATCACGAAATTATTCTCACACGCCTACGCCAGTGCCGTAGATAACGCTCGGCACTGGCGTAGGCGTGTGAGAATAATTTCGTGATATACACAAACGCCTACGCCAGTGCCGTAGATAACGCTCGGTGCGTACGGGTATATCCCGTACGCAAGAGTAGCCTCTCATGTGGAAGAACGCGGTAATACAGACCTAATCCGTGTTAGACTTCTGAGGTCTTTAATATAGAAGTAACCAGACATGAGCGACAGCAGTGGTACTCTATCTACGGCACTGGGGCGGCACTGTGCACTCACTGGCCGAGCGTTATCTACGGCACTGGCGTAGGCGTGTGAGAATAATTTCGTGATATACACAAACCCGATCTGAT…
603	>ERR1301514.NODE_9_length_8740_cluster_1_candidate_	TGAATTAAACTCGGGACTCGGTCTTGCTGATCGTAAATTAATGCACTTTGGGATACGTCTCTACTGTTTGTAGAGAACACAAGCCAGACACTTGGCTTCTCATCGTAGGACTATAAATATAGGACAGAAGGATTTCTCCTTTTCAGGAGATCTAACCATTATGTCCAACCACAAATATGAATATGTCTTTCTCTAAACAAGCTTCGGAACAAAACATGATCGCTAACTTCTATAACGACCTCGCTTTCCAACGTAAACATCCCTTTCTTACTGAATGGAAGGAGTGGAAACAAGTTTGCTTTCTTTACCATTCTAGCGCTATTACACAGTTGTGTGAAGGCGTTAACCGTGGTAATCGTAAGTATAATGTTTTCACCCTTATACCTGAAACTCAGTGGC…
604	>ERR1301514.NODE_42_length_8740_cluster_1_candidate	TGAATTAAACTCGGGACTCGGTCTTGCTGATCGTAAATTAATGCACTTTGGGATACGTCTCTACTGTTTGTAGAGAACACAAGCCAGACACTTGGCTTCTCATCGTAGGACTATAAATATAGGACAGAAGGATTTCTCCTTTTCAGGAGATCTAACCATTATGTCCAACCACAAATATGAATATGTCTTTCTCTAAACAAGCTTCGGAACAAAACATGATCGCTAACTTCTATAACGACCTCGCTTTCCAACGTAAACATCCCTTTCTTACTGAATGGAAGGAGTGGAAACAAGTTTGCTTTCTTTACCATTCTAGCGCTATTACACAGTTGTGTGAAGGCGTTAACCGTGGTAATCGTAAGTATAATGTTTTCACCCTTATACCTGAAACTCAGTGGC…
605	>ERR1301514.NODE_289_length_7813_cluster_8_candidat	TGAATTAAACTCGGGACTCGGTCTTGCTGATCGTAAATTAATGCACTTTGGGATACGTCTCTACTGTTTGTAGAGAACACAAGCCAGACACTTGGCTTCTCATCGTAGGACTATAAATATAGGACAGAAGGATTTCTCCTTTTCAGGAGATCTAACCATTATGTCCAACCACAAATATGAATATGTCTTTCTCTAAACAAGCTTCGGAACAAAACATGATCGCTAACTTCTATAACGACCTCGCTTTCCAACGTAAACATCCCTTTCTTACTGAATGGAAGGAGTGGAAACAAGTTTGCTTTCTTTACCATTCTAGCGCTATTACACAGTTGTGTGAAGGCGTTAACCGTGGTAATCGTAAGTATAATGTTTTCACCCTTATACCTGAAACTCAGTGGC…
606	>ERR1301514.NODE_233_length_8887_cluster_6_candidat	TGAATTAAACTCGGGACTCGGTCTTGCTGATCGTAAATTAATGCACTTTGGGATACGTCTCTACTGTTTGTAGAGAACACAAGCCAGACACTTGGCTTCTCATCGTAGGACTATAAATATAGGACAGAAGGATTTCTCCTTTTCAGGAGATCTAACCATTATGTCCAACCACAAATATGAATATGTCTTTCTCTAAACAAGCTTCGGAACAAAACATGATCGCTAACTTCTATAACGACCTCGCTTTCCAACGTAAACATCCCTTTCTTACTGAATGGAAGGAGTGGAAACAAGTTTGCTTTCTTTACCATTCTAGCGCTATTACACAGTTGTGTGAAGGCGTTAACCGTGGTAATCGTAAGTATAATGTTTTCACCCTTATACCTGAAACTCAGTGGC…
607	>ERR1301514.NODE_203_length_8250_cluster_5_candidat	TGAATTAAACTCGGGACTCGGTCTTGCTGATCGTAAATTAATGCACTTTGGGATACGTCTCTACTGTTTGTAGAGAACACAAGCCAGACACTTGGCTTCTCATCGTAGGACTATAAATATAGGACAGAAGGATTTCTCCTTTTCAGGAGATCTAACCATTATGTCCAACCACAAATATGAATATGTCTTTCTCTAAACAAGCTTCGGAACAAAACATGATCGCTAACTTCTATAACGACCTCGCTTTCCAACGTAAACATCCCTTTCTTACTGAATGGAAGGAGTGGAAACAAGTTTGCTTTCTTTACCATTCTAGCGCTATTACACAGTTGTGTGAAGGCGTTAACCGTGGTAATCGTAAGTATAATGTTTTCACCCTTATACCTGAAACTCAGTGGC…
608	>ERR1301513.NODE_69_length_8750_cluster_7_candidate	TGAATTAAACTCGGGACTCGGTCTTGCTGATCGTAAATTAATGCACTTTGGGATACGTCTCTACTGTTTGTAGAGAACACAAGCCAGACACTTGGCTTCTCATCGTAGGACTATAAATATAGGACAGAAGGATTTCTCCTTTTCAGGAGATCTAACCATTATGTCCAACCACAAATATGAATATGTCTTTCTCTAAACAAGCTTCGGAACAAAACATGATCGCTAACTTCTATAACGACCTCGCTTTCCAACGTAAACATCCCTTTCTTACTGAATGGAAGGAGTGGAAACAAGTTTGCTTTCTTTACCATTCTAGCGCTATTACACAGTTGTGTGAAGGCGTTAACCGTGGTAATCGTAAGTATAATGTTTTCACCCTTATACCTGAAACTCAGTGGC…
609	>ERR1301513.NODE_62_length_8849_cluster_4_candidate	TGAATTAAACTCGGGACTCGGTCTTGCTGATCGTAAATTAATGCACTTTGGGATACGTCTCTACTGTTTGTAGAGAACACAAGCCAGACACTTGGCTTCTCATCGTAGGACTATAAATATAGGACAGAAGGATTTCTCCTTTTCAGGAGATCTAACCATTATGTCCAACCACAAATATGAATATGTCTTTCTCTAAACAAGCTTCGGAACAAAACATGATCGCTAACTTCTATAACGACCTCGCTTTCCAACGTAAACATCCCTTTCTTACTGAATGGAAGGAGTGGAAACAAGTTTGCTTTCTTTACCATTCTAGCGCTATTACACAGTTGTGTGAAGGCGTTAACCGTGGTAATCGTAAGTATAATGTTTTCACCCTTATACCTGAAACTCAGTGGC…
610	>ERR1301513.NODE_5_length_8583_cluster_1_candidate_	TGAATTAAACTCGGGACTCGGTCTTGCTGATCGTAAATTAATGCACTTTGGGATACGTCTCTACTGTTTGTAGAGAACACAAGCCAGACACTTGGCTTCTCATCGTAGGACTATAAATATAGGACAGAAGGATTTCTCCTTTTCAGGAGATCTAACCATTATGTCCAACCACAAATATGAATATGTCTTTCTCTAAACAAGCTTCGGAACAAAACATGATCGCTAACTTCTATAACGACCTCGCTTTCCAACGTAAACATCCCTTTCTTACTGAATGGAAGGAGTGGAAACAAGTTTGCTTTCTTTACCATTCTAGCGCTATTACACAGTTGTGTGAAGGCGTTAACCGTGGTAATCGTAAGTATAATGTTTTCACCCTTATACCTGAAACTCAGTGGC…
611	>ERR1301513.NODE_59_length_8890_cluster_3_candidate	TGAATTAAACTCGGGACTCGGTCTTGCTGATCGTAAATTAATGCACTTTGGGATACGTCTCTACTGTTTGTAGAGAACACAAGCCAGACACTTGGCTTCTCATCGTAGGACTATAAATATAGGACAGAAGGATTTCTCCTTTTCAGGAGATCTAACCATTATGTCCAACCACAAATATGAATATGTCTTTCTCTAAACAAGCTTCGGAACAAAACATGATCGCTAACTTCTATAACGACCTCGCTTTCCAACGTAAACATCCCTTTCTTACTGAATGGAAGGAGTGGAAACAAGTTTGCTTTCTTTACCATTCTAGCGCTATTACACAGTTGTGTGAAGGCGTTAACCGTGGTAATCGTAAGTATAATGTTTTCACCCTTATACCTGAAACTCAGTGGC…
612	>ERR1301513.NODE_50_length_8550_cluster_1_candidate	TGAATTAAACTCGGGACTCGGTCTTGCTGATCGTAAATTAATGCACTTTGGGATACGTCTCTACTGTTTGTAGAGAACACAAGCCAGACACTTGGCTTCTCATCGTAGGACTATAAATATAGGACAGAAGGATTTCTCCTTTTCAGGAGATCTAACCATTATGTCCAACCACAAATATGAATATGTCTTTCTCTAAACAAGCTTCGGAACAAAACATGATCGCTAACTTCTATAACGACCTCGCTTTCCAACGTAAACATCCCTTTCTTACTGAATGGAAGGAGTGGAAACAAGTTTGCTTTCTTTACCATTCTAGCGCTATTACACAGTTGTGTGAAGGCGTTAACCGTGGTAATCGTAAGTATAATGTTTTCACCCTTATACCTGAAACTCAGTGGC…
613	>ERR1301513.NODE_48_length_8568_cluster_1_candidate	TGAATTAAACTCGGGACTCGGTCTTGCTGATCGTAAATTAATGCACTTTGGGATACGTCTCTACTGTTTGTAGAGAACACAAGCCAGACACTTGGCTTCTCATCGTAGGACTATAAATATAGGACAGAAGGATTTCTCCTTTTCAGGAGATCTAACCATTATGTCCAACCACAAATATGAATATGTCTTTCTCTAAACAAGCTTCGGAACAAAACATGATCGCTAACTTCTATAACGACCTCGCTTTCCAACGTAAACATCCCTTTCTTACTGAATGGAAGGAGTGGAAACAAGTTTGCTTTCTTTACCATTCTAGCGCTATTACACAGTTGTGTGAAGGCGTTAACCGTGGTAATCGTAAGTATAATGTTTTCACCCTTATACCTGAAACTCAGTGGC…
614	>ERR1301513.NODE_33_length_7709_cluster_1_candidate	CACGTGTCAGAGCGTAAGTGCCGTTTTTCCTGATGAGTTGTATCAAATTGCTGAAGATTATTTCTCCCGTAATACTTATGAGGAATCAGTAAGTAAATTTAGAGTTAAGCAACAAGGTTGGTTTGATATTAACCATAAGGTTTCTATTGATGATTCTAATTTTGAGAAAATGAAACAAATTGTTTTGTCTTCCCAGAAAAGTTTCATTGATGGAATGAAAGATGCGTTGATTGATACTGGCCGTGCTATGTTAGTTATGTTTACAGCAGCCTCAACCATTGCTCTCATAACTAAGATAGCTGTAGGATATTCTGTTAATACTATCTTTAAACTTTTGCACTGGATCTATTCCTTAGTGTGTGGAGATAGCATGAGCAAACACATTAATGAATCGCAGCG…
615	>ERR1301513.NODE_24_length_8949_cluster_1_candidate	TGAATTAAACTCGGGACTCGGTCTTGCTGATCGTAAATTAATGCACTTTGGGATACGTCTCTACTGTTTGTAGAGAACACAAGCCAGACACTTGGCTTCTCATCGTAGGACTATAAATATAGGACAGAAGGATTTCTCCTTTTCAGGAGATCTAACCATTATGTCCAACCACAAATATGAATATGTCTTTCTCTAAACAAGCTTCGGAACAAAACATGATCGCTAACTTCTATAACGACCTCGCTTTCCAACGTAAACATCCCTTTCTTACTGAATGGAAGGAGTGGAAACAAGTTTGCTTTCTTTACCATTCTAGCGCTATTACACAGTTGTGTGAAGGCGTTAACCGTGGTAATCGTAAGTATAATGTTTTCACCCTTATACCTGAAACTCAGTGGC…
616	>ERR1301491.NODE_98_length_8841_cluster_4_candidate	CAAAATTGCGTACGGGTATATCCCGTACGCAAGAGTAGCCTCTCATGTGGAAGAACGCGGTAATACAGACCTAATCCGTGTTAGACTTCTGAGGTCTTTAATATAGAAGTAACCAGACATGAGCGACAGCAGTGGTACTCTATCTACGGCACTGGGGCGGCACTGTGCACTCACTGGCCGAGCGTTATCTACGGCACTGGCGTAGGCGTGTGAGAATAATTTCGTGATATACACAAACCCGATCTGATTCTTATATGACAACCTTGACCTATAATCAACTATTGCCTAACTATATTGGAAGATATTCTGTATCTGTCAGCGTATTAGCTCGTGAGTCGAAACGCATTAGACACAATATAGAACCTCCTTTAGTTTTATAGATGGCATCCATGGACTACG…
617	>ERR1301491.NODE_94_length_9021_cluster_3_candidate	CAAAATTGCGTACGGGTATATCCCGTACGCAAGAGTAGCCTCTCATGTGGAAGAACGCGGTAATACAGACCTAATCCGTGTTAGACTTCTGAGGTCTTTAATATAGAAGTAACCAGACATGAGCGACAGCAGTGGTACTCTATCTACGGCACTGGGGCGGCACTGTGCACTCACTGGCCGAGCGTTATCTACGGCACTGGCGTAGGCGTGTGAGAATAATTTCGTGATATACACAAACCCGATCTGATTCTTATATGACAACCTTGACCTATAATCAACTATTGCCTAACTATATTGGAAGATATTCTGTATCTGTCAGCGTATTAGCTCGTGAGTCGAAACGCATTAGACACAATATAGAACCTCCTTTAGTTTTATAGATGGCATCCATGGACTACG…
618	>ERR1301491.NODE_80_length_5889_cluster_3_candidate	GCTGAGAAACTTGTTTCTGGAACAATGTCAAGTATCATGCATCCGTGGATGGCACTTGATGCATTTAAGAATCAAGTTGATGAGTGGAGAGTTGGAGCTTCTCGATGGAATGATGATGAACATAAGCGTTATCTTTTCCATCAATTGAATAAAGTATCTGACTGGTTCAAGTCTAAGAAAGAGACTGTGCAAACTATGTGGCAAAAGTTCAGAAAAGAACATTCCTATCTGGCTAATGCTGCTATTATGTTGACAGTTCTTGGAACTAGTCTTGCTTTCTTGAAGGTATTTTATTCATTTTCCCGTTCATTTAGTAAACAATCCGATATTGTTACCCCTGAAGCTTTCGCTGAGAGCTATTCACCTACTAATATTAAAGGAGTTAAGGCAGAAGCCTAT…
619	>ERR1301491.NODE_76_length_9454_cluster_2_candidate	CAAAATTGCGTACGGGTATATCCCGTACGCAAGAGTAGCCTCTCATGTGGAAGAACGCGGTAATACAGACCTAATCCGTGTTAGACTTCTGAGGTCTTTAATATAGAAGTAACCAGACATGAGCGACAGCAGTGGTACTCTATCTACGGCACTGGGGCGGCACTGTGCACTCACTGGCCGAGCGTTATCTACGGCACTGGCGTAGGCGTGTGAGAATAATTTCGTGATATACACAAACCCGATCTGATTCTTATATGACAACCTTGACCTATAATCAACTATTGCCTAACTATATTGGAAGATATTCTGTATCTGTCAGCGTATTAGCTCGTGAGTCGAAACGCATTAGACACAATATAGAACCTCCTTTAGTTTTATAGATGGCATCCATGGACTACG…
620	>ERR1301491.NODE_66_length_9046_cluster_2_candidate	CAAAATTGCGTACGGGTATATCCCGTACGCAAGAGTAGCCTCTCATGTGGAAGAACGCGGTAATACAGACCTAATCCGTGTTAGACTTCTGAGGTCTTTAATATAGAAGTAACCAGACATGAGCGACAGCAGTGGTACTCTATCTACGGCACTGGGGCGGCACTGTGCACTCACTGGCCGAGCGTTATCTACGGCACTGGCGTAGGCGTGTGAGAATAATTTCGTGATATACACAAACCCGATCTGATTCTTATATGACAACCTTGACCTATAATCAACTATTGCCTAACTATATTGGAAGATATTCTGTATCTGTCAGCGTATTAGCTCGTGAGTCGAAACGCATTAGACACAATATAGAACCTCCTTTAGTTTTATAGATGGCATCCATGGACTACG…
621	>ERR1301491.NODE_150_length_8511_cluster_5_candidat	CAAAATTGCGTACGGGTATATCCCGTACGCAAGAGTAGCCTCTCATGTGGAAGAACGCGGTAATACAGACCTAATCCGTGTTAGACTTCTGAGGTCTTTAATATAGAAGTAACCAGACATGAGCGACAGCAGTGGTACTCTATCTACGGCACTGGGGCGGCACTGTGCACTCACTGGCCGAGCGTTATCTACGGCACTGGCGTAGGCGTGTGAGAATAATTTCGTGATATACACAAACCCGATCTGATTCTTATATGACAACCTTGACCTATAATCAACTATTGCCTAACTATATTGGAAGATATTCTGTATCTGTCAGCGTATTAGCTCGTGAGTCGAAACGCATTAGACACAATATAGAACCTCCTTTAGTTTTATAGATGGCATCCATGGACTACG…
622	>ERR1301456.NODE_29_length_9288_cluster_9_candidate	GGGTATAACCCGTACGCAAGAGTAGCCTCTCATGTGGAAGAACGCGGTAATACAGACCTAATCCGTGTTAGACTTCTGAGGTCTTTAATATAGAAGTAACCAGACATGAGCGACAGCAGTGGTACTCTATCTACGGCACTGGGGCGGCACTGTGCACTCACTGGCCGAGCGTTATCTACGGCACTGGCGTAGGCGTGTGAGAATAATTTCGTGATATACACAAACCCGATCTGATTCTTATATGACAACCTTGACCTATAATCAACTATTGCCTAACTATATTGGAAGATATTCTGTATCTGTCAGCGTATTAGCTCGTGAGTCGAAACGCATTAGACACAATATAGAACCTCCTTTAGTTTTATAGATGGCATCCATGGACTACGATTTATTTCTCTT…
623	>ERR1301454.NODE_7_length_6255_cluster_1_candidate_	TTCTGTTGAAAGTTATATAACTGGTTTATTTAAGAAGGATGCTGATCAACAGATGGGTAAGTGGGGTGGTGTAGATGCCTATGGTAAGTTTAATCCTATGACCCTTTCAGAGAAACTTCAATTTAAAGCCGAGAAACTCGTTTCTGGAACAATGTCAAGTATCATGCATCCGTGGATGGCACTTGATGCGTTTAAGAATCAAGTTGATGAGTGGAGAGTTGGAGCTTCTCGATGGAATGATGATGAACACAAGCGTTATCTTTTCCATCAATTGAATAAAGTATCTGATTGGTTCAAGAGTAAGAAAGAGACTGTGCAAACCATGTGGCAAAAATTCAGAAAAGAGCATTCTTATCTGGCTAATGCTGCTATTATGCTAACAGTTCTTGGAACTAGTCT…
624	>ERR1301454.NODE_41_length_5787_cluster_2_candidate	GTTCAAGTCTAAGAAAGAGACTGTGCAAACTATGTGGCAAAAGTTTAGAAAAGAGCATTCTTATCTGGCTAATGCTGCTATTATGCTAACGGTTCTTGGAACTAGCCTTGCTTTCTTGAAGGTATTTTATTCATTTTCCCGTTCATTTAGTAAACAATCCGATATTGTTACCCCTGAAGCTTTCGCTGAGAGCTATACACCTACTAATATTAAAGGAGTTAAGGCAGAAGCCTATACGCCGAGTGCTATTAAAGGCGTAAAGGCAGAAGCCTATACCCCGTCTAATATTAAGGGTGTTAAAGCTGAAGCGAGTAGTCAAGGAGTGAAAGATATCAACGCAGCAGAAGTTTTAATGTCAGTCGCTAGGAAGAATTTATATAAGATTACTGAGAGTACTAG…
625	>ERR1301454.NODE_31_length_6276_cluster_1_candidate	TTCTGTTGAAAGTTATATAACTGGTTTATTTAAGAAGGATGCTGATCAACAGATGGGTAAGTGGGGTGGTGTAGATGCCTATGGTAAGTTTAATCCTATGACCCTTTCAGAGAAACTTCAATTTAAAGCCGAGAAACTCGTTTCTGGAACAATGTCAAGTATCATGCATCCGTGGATGGCACTTGATGCGTTTAAGAATCAAGTTGATGAGTGGAGAGTTGGAGCTTCTCGATGGAATGATGATGAACACAAGCGTTATCTTTTCCATCAATTGAATAAAGTATCTGATTGGTTCAAGAGTAAGAAAGAGACTGTGCAAACCATGTGGCAAAAATTCAGAAAAGAGCATTCTTATCTGGCTAATGCTGCTATTATGCTAACAGTTCTTGGAACTAGTCT…
626	>ERR1301454.NODE_273_length_8526_cluster_11_candida	ATACAGACCTAATCCGTGTTAGACTTCTGAGGTCTTTAATATAGAAGTAACCAGACATGAGCGACAGCAGTGGTACTCTATCTACGGCACTGGGGCGGCGCTGTGCACTCACTGGCCGAGCGTTATCTACGGCACTGGCGTAGGCGTGTGAGAATAATTTCGTGATATACACAAACCCGATCTGATTCTTATATGACAACCTTGACCTATAATCAACTATTGCCTAACTATATTGGAAGATATTCTGTATCTGTCAGCGTATTAGCTCGTGAGTCGAAACGCATTAGACACAATATAGAACCTCCTTTAGTTTTATAGATGGCATCCATGGACTACGATTTATTTCTCTTAGTTTTAAGTTTTAGTTTTAATTTTATCGTTGTATGATGTACAATATAA…
627	>ERR1301454.NODE_210_length_9085_cluster_7_candidat	ATACAGACCTAATCCGTGTTAGACTTCTGAGGTCTTTAATATAGAAGTAACCAGACATGAGCGACAGCAGTGGTACTCTATCTACGGCACTGGGGCGGCGCTGTGCACTCACTGGCCGAGCGTTATCTACGGCACTGGCGTAGGCGTGTGAGAATAATTTCGTGATATACACAAACCCGATCTGATTCTTATATGACAACCTTGACCTATAATCAACTATTGCCTAACTATATTGGAAGATATTCTGTATCTGTCAGCGTATTAGCTCGTGAGTCGAAACGCATTAGACACAATATAGAACCTCCTTTAGTTTTATAGATGGCATCCATGGACTACGATTTATTTCTCTTAGTTTTAAGTTTTAGTTTTAATTTTATCGTTGTATGATGTACAATATAA…
628	>ERR1301454.NODE_160_length_6143_cluster_6_candidat	TTCTGTTGAAAGTTATATAACTGGTTTATTTAAGAAGGATGCTGATCAACAGATGGGTAAGTGGGGTGGTGTAGATGCCTATGGTAAGTTTAATCCTATGACCCTTTCAGAGAAACTTCAATTTAAAGCCGAGAAACTCGTTTCTGGAACAATGTCAAGTATCATGCATCCGTGGATGGCACTTGATGCGTTTAAGAATCAAGTTGATGAGTGGAGAGTTGGAGCTTCTCGATGGAATGATGATGAACACAAGCGTTATCTTTTCCATCAATTGAATAAAGTATCTGATTGGTTCAAGAGTAAGAAAGAGACTGTGCAAACCATGTGGCAAAAATTCAGAAAAGAGCATTCTTATCTGGCTAATGCTGCTATTATGCTAACAGTTCTTGGAACTAGTCT…
629	>ERR1301454.NODE_140_length_5907_cluster_5_candidat	GTTCAAGTCTAAGAAAGAGACTGTGCAAACTATGTGGCAAAAGTTTAGAAAAGAGCATTCTTATCTGGCTAATGCTGCTATTATGCTAACGGTTCTTGGAACTAGCCTTGCTTTCTTGAAGGTATTTTATTCATTTTCCCGTTCATTTAGTAAACAATCCGATATTGTTACCCCTGAAGCTTTCGCTGAGAGCTATACACCTACTAATATTAAAGGAGTTAAGGCAGAAGCCTATACGCCGAGTGCTATTAAAGGCGTAAAGGCAGAAGCCTATACCCCGTCTAATATTAAGGGTGTTAAAGCTGAAGCGAGTAGTCAAGGAGTGAAAGATATCAACGCAGCAGAAGTTTTAATGTCAGTCGCTAGGAAGAATTTATATAAGATTACTGAGAGTACTAG…
630	>SRR7109325.NODE_591_length_9520_cluster_563_candid	GTAGGGACTTTATTCCCTACGTACAATTTTGACGCTTTGTTCATGCGATAATGAACTCACATGTGGCGCTCGGTAGTAACCAGAGGGGCGTCATTCCCCCGTATGGAGTGGAGAATATAAGCTACCGACTCGAGCTGTAGAATAATTCAGCAACTTATAACGAACACGAATTTTAGTCGACGAAACCATTTTAGCCTTTAATTTTATGATTTGATTATAACGACAAACAGCTTATGTAACTGTCTAAACTACATAAACATAACCGGATTACGAACCTTTAAGTAACTATCTTAGATGAAGTCTAGTAGTCTCCCAATATTTCCGTGAAAAGAATGAGGGACGAGATAGCTCTATTTAAAGACGTGAGGCTTTAAATTCTGATAAATACATTACCTGAGA…
631	>ERR1301841.NODE_61_length_4434_cluster_33_candidat	GAGGCTAGGGCCAGTGAACTTAGCCGTTTGTTGACCCTAGCCTCTCGAAGAGAAATCCAGAGAGACGTTGAAACTTTGCATGCCGCAGGACGGATGTATTCCGAAGGAATACGCCTAATGAAGCAATGTAAAGATTTAAACCTTAGTAAGGGAAACATGGAAATCATCGCCCGAAATTTACCCGCTGCAAAGCTCTTGTTAGACGAAGCTAACATGAGTGGAGCTGATCGATCTAAGCTCCGGACTGAGCCACTTATCGTGTGGTTCTCTGGTGCTTCTGGAAATGGAAAATCTGGGTTGTCGTACCCTTTCATTTTAGACATGATGAGAGTGTACGGCGATCCACCGGAAACATGGCAACAAAATGTGTACGCCCGTATTCCCGAAACGGAGTACTGG…
632	>SRR10848974.NODE_2_length_9435_cluster_2_candidate	GTGAGAGTAACCCTCTCACTCACAATTGCCGACTAGGCGGCGTCTTATGATATATCCTAGCATTTGCATGAAAGTACCTTGATATTTGATTGTAAATACCTTCTGTCGATGATTTACCTTGATATTGATTCGACAAACCACCCCCCGCTGATGATTTACCTTGATATTGATTTGGCAAACATCGGAATAAAGATGTAAAACTTATTCACCCCGTTAATGATTTACCTTGATATTGATTTAACAAAAGAACCACCAGGGTGACGGTGTAAAACTTACCACATTCACGATTTACCAAGATATTGACTGAATAAACAACTAATTTCCTTAGTGTCTTTAAATAGTCACGGGTTCTTTAAACACCTGGGTGACGGTGTAAAACTTACCAACCCCTATTCATGA…
633	>SRR10376184.NODE_53_length_9217_cluster_3_candidat	GTGAGAGTAACCCTCTCACTCACAATTGCCGACTAGGCGGCGTCTTATGATATATCCTAGCATTTGCATGAAAGTACCTTGATATTTGATTGTAAATACCTTCTGTTGATGATTTACCTTGATATTGATTCGACAAACCACCCCCCGCTGATGATTTACCTTGATATTGATTTGGCAAACATCGGAATAAAGATGTAAAACTTATTCACCCCGTTAATGATTTACCTTGATATTGATTTAACAAAAGAACCACCTGGGTGACGGTGTAAAACTTACCATATTCATGATTTACCAAGATATTGACTGAATAAACAACTAATTTCCTTAGTGTCTTTAAATAGTCACGGGTTATTTAAACACCTGGGTGACGGTGTAAAACTTACCAACCCTTATTCATGA…
634	>ERR753893.NODE_18_length_7300_cluster_17_candidate	AAACTTATTTTTGCTTTTGTTGCTTTCATCTGCATCAAAAGGATTCCTGGAAAAAAAGATTGGGATACGTATATTACGCGTCTCGATCAAATTCCCAAATCCATTGATGGTGCTAAGAAAATTGTCGATTATTGCTCAGAATATTTCAACATTGCAAATGATCAAGTCAAAATGATGGTTCTTGGAAAAACACGTGAGGAATTGCGTCGAGCCAATGGTCTGTATGAAGAAATTCATGAATGGGCTAAAGAAGTTCGACATTACTTGGACCTGGATGAACGTAATAAAATCGACACCGATATTACTATTGCCAATCGCGTTGAAGATCTATATAAGCGTGGTGTTAAATACCAGGCTGATACTTTGTTGGATCGTGAAATGGCTCGTCTCGTTTCCACA…
635	>ERR1301885.NODE_32_length_9230_cluster_26_candidat	ATAAGTGTTGTGCAGATTAATCTGCACAGCACTAGCCACAAAGTTCAGTGGTTCCAATTATGGGATATAAAACTCAATGGTCGACGGAGTGACCTGGAAATGCTCCCCGTGAGAAACCTTGCTTAAACGCGCTTGGATCTTCTCCGGCCCCAGCGCCAGGCATAGCTGGATCGTCAATCTCAAGTTTGGACTCAGATTTACTCTGTGTTACAGTTGGGAGGAGCGTGACTTGCCATTGGTCGTAGATGACGTTAATTCCAAACAACAACAACAACAACAAATTAACAATTCCGGTCTTTAAACATCTGGGTAGACCGATGAAGAATAAAGAACCCTATAAGACTGATTTGATACCAAGAGCTGGTGTCTGAGGGATTACGACTTGCGTGGTCGGACAGC…
636	>ERR1301608.NODE_65_length_9689_cluster_7_candidate	GGAATTTTGTTTTAAAATTAAATTGTAACCAAAGCATTCACTGCATTGAAGATGATACTTTTATAGCCTAAGCAACTTATTACCCGAAGGTATTAAGCCATCATAACAATCTCATGAATACCGTTAACCGGCGGGTAAAATCCGGGTTCTGAAGTGTCATATTTTACACCCTGACAAATCGAGAGGTGTTAATATGGTGTGTATGGATATAATCCATACACATCATGTTAACACCTCTCGATTTGTCAGGGTGTAAAATATGACACTTCAGAACCCGGATTTTACCCGCCGGTTAATGGTATTCATGAGATTGTTATGATGGCTTAATACCTTCGGGTAATAAGTTGCTTAGGCTATAAAAGTATCATCTTCAATGCAGTGAATGCTTTGGTTACAATT…
637	>ERR1301446.NODE_336_length_9641_cluster_48_candida	CATACACACCATATTAAACCTCTCGATTTGTCAGGGGGTAAAATCCGGGTTCTGAAGTGTCATATTTTACACCCTGACAAATCGAGAGGTTTAATATGGTGTGTATGGATATAATCCATACACATCATGTTAACACCTCTCGATTTGTCAGGGTGTAAAATATGACACTTCAGAACCCGGATTTTACCCGCCGGTTAATGGTATTCATGAGATTGTTATGATGGCTTAATACCTTCGGGTAATAAGTTGCTTAGGCTATAAAAGTATCATCTTCAATGCAGTGAATGCTTTGGTTACAATTTAATTTTAAAACAAAATTCCAGACTTGAAGATCAGGGTAGTCTGATGTAGAATAAACAACCCGATTAAAGACTGATTCAAATTATAGACTGGTGTCTG…
638	>SRR3589031.NODE_9_length_5851_cluster_9_candidate_	ATTTAAAATTATACACATCATGGCCCCTGTAATTAGGGACTCTGTAACAGACAAATTAATTACCGCCTTTCATTTAGTTAGGGCGTTAAACATAATTGAATAGACCCCGGATTTTACCCGCCGGTTAATAACATTCGTGAGATTATTTAGAAGACTTTAAAATTTAAATTTTGAAGTTGCTAAAGCTATAAAAGATTCTATCTCAATGCAGCGAATGTTTTGGTTGCTATTTAAACATAATTAAGTTCAATTTAGTTAAGATATAAAAAACAAAATAAAACTCAAGTAGATAAAATGATATAAATTCGGGTGTGACTACGGGATTTTTCTCGGCAGTCTCTAAGGTAATTGTTCGCCGACAGTACTGGGATCATAACCCCTCAGTATCAGGAATTTATA…
639	>SRR5447156.NODE_4_length_4861_cluster_4_candidate_	CATTGTATGCAGATTGGAGAGATTGGCGTGATATTGTTGTGCGTTTTCACTCACAGCGATTGACTGATCTTTCTTATTTGATAGCAATGGGTACCAACTTAGGAGTTAGTGAAAGATGGTTTTCACCATATGACGGGGCTTTAAGGAAAGAGGTTTCCATAAAGATGTCGAATTGGTGGAATGAAGATTTTAATTCACTTATAAATAACCAGGACCTACTTACTAATGCATTTAGATGTTCGTGCTTTCCGAGAGGCAGGCAGAGGGACTGTATATTTTATACAGAACATTTGCAAGCTCATTTGATCGCACTAGTTTGGCATTTTGTACGTAGACGAAATCAAGGACAAGCAGGGAATTTAGCACGTAAAATGATAACATATTTTTCATACGTAGAAC…
640	>ERR1301889.NODE_124_length_5622_cluster_7_candidat	TCGCTCATGTCTGGTTACTTCTATATCCCGTACGCAAGAGTAGCCTCTCATGTGGAAGAACGCGGTAATACAGACCTAATCCGTGTTAGACTTCTGAGGTCTTTAATATAGAAGTAACCAGACATGAGCGACAGCAGTGGTACTCTATCTACGGCACTGGGGCGGCACTGTGCACTCACTGGCCGAGCGTTATCTACGGCACTGGCGTAGGCGTGTGAGAATAATTTCGTGATATACACAAACCCGATCTGATTCTTATATGACAACCTTGACCTATAATCAACTATTGCCTAACTATATTGGAAGATATTCTGTATCTGTCAGCGTATTAGCTCGTGAGTCGAAACGCATTAGACACAATATAGAACCTCCTTTAGTTTTATAGATGGCATCCATGGA…
641	>ERR1301849.NODE_281_length_3160_cluster_124_candid	AGAAATTCAGCAATTGCGCCTGGCAAGATTTGCGGTATTCATGTCGCAGGTCTTGAAGGTACAGGCAAAGGATTCGCTACACCTGTTTACTTTGAAGATGTTCAGAAGATTTTGTCATGTTATCATGATAAAGATCAGTTTGAGCAAAAGATTCGTTTGCAGATGGATGAGTATCCTCAACAGCAATGTCAGTTACCAGCTGATGCTGAATTTATAAGATTAGGTAGTGTTAAGACAGCAGTAGCTCAACCAGGCAAGAGCAAGATTGAGCCTTCGTTATGTTATAAGAATATTCGTGAACCTGTTTCTAAACCATGTCTTCTTCGCAAATCAACTGTTGATGGAAAGCCTTTTGATCCCCGAGGTTATCGCCTTGGAAGATTGGGAAACTATCCTGAA…
642	>ERR1301460.NODE_62_length_9234_cluster_3_candidate	ACCCGTACGCAAGAGTAGCCTCTCATGTGGAAGAACGCGGTAATACAGACCTAATCCGTGTTAGACTTCTGAGGTCTTTAATATAGAAGTAACCAGACATGAGCGACAGCAGTGGTACTCTATCTACGGCACTGGGGCGGCACTGTGCACTCACTGGCCGAGCGTTATCTACGGCACTGGCGTAGGCGTGTGAGAATAATTTCGTGATATACACAAACCCGATCTGATTCTTATATGACAACCTTGACCTATAATCAACTATTGCCTAACTATATTGGAAGATATTCTGTATCTGTCAGCGTATTAGCTCGTGAGTCGAAACGCATTAGACACAATATAGAACCTCCTTTAGTTTTATAGATGGCATCCATGGACTACGATTTATTTCTCTTAGTTTTA…
643	>ERR1301460.NODE_58_length_9222_cluster_3_candidate	ACCCGTACGCAAGAGTAGCCTCTCATGTGGAAGAACGCGGTAATACAGACCTAATCCGTGTTAGACTTCTGAGGTCTTTAATATAGAAGTAACCAGACATGAGCGACAGCAGTGGTACTCTATCTACGGCACTGGGGCGGCACTGTGCACTCACTGGCCGAGCGTTATCTACGGCACTGGCGTAGGCGTGTGAGAATAATTTCGTGATATACACAAACCCGATCTGATTCTTATATGACAACCTTGACCTATAATCAACTATTGCCTAACTATATTGGAAGATATTCTGTATCTGTCAGCGTATTAGCTCGTGAGTCGAAACGCATTAGACACAATATAGAACCTCCTTTAGTTTTATAGATGGCATCCATGGACTACGATTTATTTCTCTTAGTTTTA…
644	>ERR1301460.NODE_57_length_9240_cluster_3_candidate	ACCCGTACGCAAGAGTAGCCTCTCATGTGGAAGAACGCGGTAATACAGACCTAATCCGTGTTAGACTTCTGAGGTCTTTAATATAGAAGTAACCAGACATGAGCGACAGCAGTGGTACTCTATCTACGGCACTGGGGCGGCACTGTGCACTCACTGGCCGAGCGTTATCTACGGCACTGGCGTAGGCGTGTGAGAATAATTTCGTGATATACACAAACCCGATCTGATTCTTATATGACAACCTTGACCTATAATCAACTATTGCCTAACTATATTGGAAGATATTCTGTATCTGTCAGCGTATTAGCTCGTGAGTCGAAACGCATTAGACACAATATAGAACCTCCTTTAGTTTTATAGATGGCATCCATGGACTACGATTTATTTCTCTTAGTTTTA…
645	>SRR10854864.NODE_9_length_9184_cluster_4_candidate	GTTCATACTCATGCATTTTATGCCTATTGGAAGATTAGGTTCCCTTGTGGAATATCATCTATCCCCGGACTTCAGTCCGCCCTCCGGTTACCATGCGTTTCAACTTAGCACGTTGACAGATTCATTCTGGGGCTCATGTGTTGCGAACACTTTTACCTTTAAAACCTTATTTTTTAGATTTTATTGTGGTTTTTAAACTAAAACCACTTATCATGACTACATAACTGATTTTGTGTCATGATTTTATCAATTTCCTGTAAATTGAACCACCTTAAACACTGTTTATGGTTTTCACACTTTCTTGTAAAGTGTATATCTAAGACACTGTCTTTGATTTTACTAATTTCTCGTAAATTAGATGCAATTTATTGCACAACTTTCACAATTGGTTACCAAACT…
646	>SRR10854864.NODE_10_length_9184_cluster_4_candidat	GTTCATACTCATGCATTTTATGCCTATTGGAAGATTAGGTTCCCTTGTGGAATATCATCTATCCCCGGACTTCAGTCCGCCCTCCGGTTACCATGCGTTTCAACTTAGCACGTTGACAGATTCATTCTGGGGCTCATGTGTTGCGAACACTTTTACCTTTAAAACCTTATTTTTTAGATTTTATTGTGGTTTTTAAACTAAAACCACTTATCATGACTACATAACTGATTTTGTGTCATGATTTTATCAATTTCCTGTAAATTGAACCACCTTAAACACTGTTTATGGTTTTCACACTTTCTTGTAAAGTGTATATCTAAGACACTGTCTTTGATTTTACTAATTTCTCGTAAATTAGATGCAATTTATTGCACAACTTTCACAATTGGTTACCAAACT…
647	>SRR10376309.NODE_2_length_8946_cluster_1_candidate	CATCCAGGCGACGATGTAAAACGTGCTCTCTTTGTAAGGAGGTTAAACTTACTCATTAGATTTCCTTAGTGTCTTTAAATAGTCACGGGTTATCGCCCAATTCGATAGAAATATCAACCAACAGTCTCAAGCTGACCTTGAGTCCATAGATCGGAATAAGATCTGAAACTACCGGTTTCGGCGCATATTTCGATATGCACCGAGCTGGAGGATGTGATCTTTCCTAATTATAATGACTATAAAGTTAGGAATTGCTATCCGAAGATCCAGAGCCCTATTTAGGGATGGCCTCTGCGTGGCAGCCCCACAAATGCCAATAGTCAACCTCTTCTCCAACTATGGGTGTAGTTGGAACCAGGATTCGTTCTGGAGAAGTTGTAACTTCACCTGCTAATCAAC…
648	>SRR10376309.NODE_1_length_8961_cluster_1_candidate	CATCCAGGCGACGATGTAAAACGTGCTCTCTTTGTAAGGAGGTTAAACTTACTCATTAGATTTCCTTAGTGTCTTTAAATAGTCACGGGTTATCGCCCAATTCGATAGAAATATCAACCAACAGTCTCAAGCTGACCTTGAGTCCATAGATCGGAATAAGATCTGAAACTACCGGTTTCGGCGCATATTTCGATATGCACCGAGCTGGAGGATGTGATCTTTCCTAATTATAATGACTATAAAGTTAGGAATTGCTATCCGAAGATCCAGAGCCCTATTTAGGGATGGCCTCTGCGTGGCAGCCCCACAAATGCCAATAGTCAACCTCTTCTCCAACTATGGGTGTAGTTGGAACCAGGATTCGTTCTGGAGAAGTTGTAACTTCACCTGCTAATCAAC…
649	>SRR6960549.NODE_3_length_9090_cluster_2_candidate_	CATATTAATATGCACACACGACGTTTAGGTAGAATATTGTTTTCAATGTTGGTTTTAAGGGTAACTTCGGTTATTATGCCTTACGGTCTTCATTGTTGATGTTATTCGCGGCCTTCGGTCCCTAAATGTTGAATTATTTATTCTGATACGTTGTTTTCATTGTTGATGGTAGGGGTTCTTATTGTGAAGTGGTTTTTCAGAAGATAGCTTTACATAAGAATTGTGCCCTATTGTTTTCAATGTTGATGGCCTTCGTCTAAATATTCATTATTAATGACGGTAACCAAAGGTTACACCCAATTTTAGAATTAATATTTTTAAGTAGGGTGTGTTGATTTTATCCTCTCTCTTGACTGATTTGGATATCTGGTAATTGACCTCGAAGAAAGATGCGTCTTT…
650	>SRR6960549.NODE_2_length_9378_cluster_1_candidate_	CATATTAATATGCACACACGACGTTTAGGTAGAATATTGTTTTCAATGTTGGTTTTAAGGGTAACTTCGGTTATTATGCCTTACGGTCTTCATTGTTGATGTTATTCGCGGCCTTCGGTCCCTAAATGTTGAATTATTTATTCTGATACGTTGTTTTCATTGTTGATGGTAGGGGTTCTTATTGTGAAGTGGTTTTTCAGAAGATAGCTTTACATAAGAATTGTGCCCTATTGTTTTCAATGTTGATGGCCTTCGTCTAAATATTCATTATTAATGACGGTAACCAAAGGTTACACCCAATTTTAGAATTAATATTTTTAAGTAGGGTGTGTTGATTTTATCCTCTCTCTTGACTGATTTGGATATCTGGTAATTGACCTCGAAGAAAGATGCGTCTTT…
651	>SRR6960549.NODE_1_length_9090_cluster_1_candidate_	CATATTAATATGCACACACGACGTTTAGGTAGAATATTGTTTTCAATGTTGGTTTTAAGGGTAACTTCGGTTATTATGCCTTACGGTCTTCATTGTTGATGTTATTCGCGGCCTTCGGTCCCTAAATGTTGAATTATTTATTCTGATACGTTGTTTTCATTGTTGATGGTAGGGGTTCTTATTGTGAAGTGGTTTTTCAGAAGATAGCTTTACATAAGAATTGTGCCCTATTGTTTTCAATGTTGATGGCCTTCGTCTAAATATTCATTATTAATGACGGTAACCAAAGGTTACACCCAATTTTAGAATTAATATTTTTAAGTAGGGTGTGTTGATTTTATCCTCTCTCTTGACTGATTTGGATATCTGGTAATTGACCTCGAAGAAAGATGCGTCTTT…
652	>SRR5830076.NODE_220_length_6425_cluster_153_candid	ATATTTTCCATACATAGATTGTTGACGTCTCTCGTGATTGTTAGGACGTTAAATATGACATTCACAGATCCCGGATTTTACCCGCCGGCTAGAGATATCGATGAGATTACCTTGGAGGCTGATAAATTCCGATTTTTCAGTTGCTTAGGCTATAAAAGTTCCATTGTTAATGCAGTCGGTATTTAGGTTACCACCATTTTAATTTTAGATTATTTTTAAGAGAACGAGACTGAATTTTATATAATTCTGGTGTCTGAGGAATTACTAGTTGCGGACTAGGACAGCTCATGTTAGTCATGTATTATGGAGTTTTCCAACACGTATCTTTGTTTTATATAGGATCTTTTAGTAATCATCTGACTTGATATGTCAGATGTGTATAATTTTATCCCTTGGGAT…
653	>SRR5466338.NODE_30_length_8320_cluster_24_candidat	GGATATTTTCCATACATAGATTGTTGACGTCTCTCGTGATTGTTAGGACGTTAAATATGACATTCACAGATCCCGGATTTTACCCGCCGGCTAGAGATATCGATGAGATTACCTTGGAGGCTGATAAATTCCGATTTTTCAGTTGCTTAGGCTATAAAAGTTCCATTGTTAATGCAGTCGGTATTTAGGTTACCACCATTTAATTTTAGATTATTTTTAAGAGAACAAGACTGAATTTTATATAATTCTGGTGTCTGAGGAATTACTAGTTGCGGACTAGGACAGCTCATGTTAGTCATGTATTATGGAGTTTTCCAACACGTATCTTTGTTTTATATAGGATCTTTTAGTAATCATCTGACTTGATATGTCAGATGTGTATAATTTTATCCCTTGGGA…
654	>SRR3589012.NODE_25_length_9192_cluster_19_candidat	ATTATACACATCATGGCCCCTGTAATTAGGGACTCTGTAACAGACAAATTAATTACCGCCTTTCATTTAGTTAGGGCGTTAAACATAATTGAATAGACCCCGGATTTTACCCGCCGGTTAATAACATTCGTGAGATTATTTAGAAGACTTTAAAATTTAAATTTTGAAGTTGCTAAAGCTATAAAAGATTCTATCTCAATGCAGCGAATGTTTTGGTTGCTATTTAAACATAATTAAGTTCAATTTAGTTAAGATATAAAAAAACAAAATAAAACTCAAGTAGATAAAATGATATAAATTCGGGTGTGACTACGGGATTTTTCTCGGCAGTCTCTAAGGTAATTGTTCGCCGACAGTACTGGGATCATAACCCCTCAGTATCAGGAATTTATATTTAAT…
655	>SRR3233886.NODE_879_length_7412_cluster_561_candid	TCACAATATCGCTATAACGACCCTAGAGTTGTGAGGTTGGAAAATGCGTTGCACCGTCGTGATGAAAAGATCAAGACTTTGATTAAACATTTACGTCAACAAATCAAATCAAATCAGACCAAAGTTTATTGCCAGATCTTTGATGATGTGCGTGGAACTATGGGAGATATGAGTGCAAATCTGAACCGGATGTGTGATTTTCTGGAGAATAGTTTACCTGGATTGCAAGCTAATATGCAAGCTCATTTTACCCATGCAGTTGACAAGTATGTCTCCGTTAAAGATGATTTGATCAAACTGACACTTATTTGTGTGGTTGTCAAATTGATGATGTGTATGAAACGATACAAGTCTGCTTTGGCTGTTTTGTTAGTGTTCATTTGCAAATTTTATGGTTTG…
656	>SRR3233886.NODE_1120_length_8026_cluster_795_candi	TCACAATATCGCTATAACGACCCTAGAGTTGTGAGGTTGGAAAATGCGTTGCACCGTCGTGATGAAAAGATCAAGACTTTGATTAAACATTTACGTCAACAAATCAAATCAAATCAGACCAAAGTTTATTGCCAGATCTTTGATGATGTGCGTGGAACTATGGGAGATATGAGTGCAAATCTGAACCGGATGTGTGATTTTCTGGAGAATAGTTTACCTGGATTGCAAGCTAATATGCAAGCTCATTTTACCCATGCAGTTGACAAGTATGTCTCCGTTAAAGATGATTTGATCAAACTGACACTTATTTGTGTGGTTGTCAAATTGATGATGTGTATGAAACGATACAAGTCTGCTTTGGCTGTTTTGTTAGTGTTCATTTGCAAATTTTATGGTTTG…
657	>SRR3218116.NODE_347_length_8582_cluster_93_candida	AATACGGTATTTTTATTTGTAGTAAAAGACATAATCAATATGGGGATGATATTTACATTAATTGTCATGGTGAATTGGTTTTCTTTGGAACTTTTCAACCTACTGTTGTTTTGATCCGTAAGAATTGCAAGACTCATGACAAAATTTATTTGGATCGCCATATGTTGAATTGTGCTCAGACTTTGTTGTTGTTGTCTGGTGATGTTGAAATGAATCCAGGACCTGTTGTTGCAGAAATGTATCATACATGTGTGGGTGCTTTTTATTTTGGCCAAGACATACCAGACTTTGTTGAATTTGTTCATGATTTAAAGTGTTGGGACTTTAATGAGGGAGAAGATTATGATTTTACTCCCTTGTTGTTCCAACCTACAGATAAGAAGATGTATAAGTTTTTGT…
658	>SRR12391687.NODE_3_length_8115_cluster_2_candidate	TATTGAATACTTTGTTGAAGAACTCGGCTCTTGATTATGTTATATGCAATTCTAAACGATTGATTGATATGAAAGCACAAATACATGGTGATGATATTTACATTAATTGTCATGGTGAATTGGTTTTCTTTGGAACTTTTCAACCTACTGTTGTTTTGATCCGTAAGAATTGCAAGACTCATGACAAAATTTATTTGGATCGCCATATGTTGAATTGTGCTCAGACTTTGTTGTTGTTGTCTGGTGATGTTGAAATGAATCCAGGACCTGTTGTTGCAGAAATGTATCATACATGTGTGGGTGCTTTTTATTTTGGCCAAGACATACCAGACTTTGTTGAATTTGTTCATGATTTAAAGTGTTGGGATTTTAATGAGGGAGAAGATTATGATTTTACTC…
659	>SRR12391687.NODE_26_length_2349_cluster_14_candida	CCGTTACCGTCCCCGCCAAGGTCAAGGTCGCCGTCAAGGATGGCACCGTCTTGGTCGAAGGCCCCAAGGGCAACGTGTCTTTTCTGCTGGTCCTCAACATTTTGTTGTGGCGTTTCGCAAGTACTTTCTTCCGTTTGCTGCTTGGTTGATGCATAATCGTATTGATAATGAGGTTGCTGTTGGTTCTAACCCTTACTCTTTGGATTGGGAACGTATTGCGAAACGTTTGAAATCAAAAGGTAAACATGTTATTGCTGGTGATTTTGGTAATTTTGATGGCTCGCTTGTTGCTCAAATATTGTGGGCGATATTTTGGGAAATATTTGTTCCTTGGTTGGAAATGTTCAATGACCTTAATAGTAAGGAAGGACGAGATATTCTTAAAATTTGTCTCGGTCT…
660	>SRR12391687.NODE_13_length_2556_cluster_6_candidat	CCGTTACCGTCCCCGCCAAGGTCAAGGTCGCCGTCAAGGATGGCACCGTCTTGGTCGAAGGCCCCAAGGGCAACGTGTCTTTTCTGCTGGTCCTCAACATTTTGTTGTGGCGTTTCGCAAGTACTTTCTTCCGTTTGCTGCTTGGTTGATGCATAATCGTATTGATAATGAGGTTGCTGTTGGTTCTAACCCTTACTCTTTGGATTGGGAACGTATTGCGAAACGTTTGAAATCAAAAGGTAAACATGTTATTGCTGGTGATTTTGGTAATTTTGATGGCTCGCTTGTTGCTCAAATATTGTGGGCGATATTTTGGGAAATATTTGTTCCTTGGTTGGAAATGTTCAATGACCTTAATAGTAAGGAAGGACGAGATATTCTTAAAATTTGTCTCGGTCT…
661	>SRR5839111.NODE_12_length_9051_cluster_5_candidate	GTTTACTTGATTAATCTCTTGTATACAGAACCCGCGATGATATTTATTTTAGTTTGCTTTCCTTTTAGGAACCCTTACTTTAATTTATAATCCCTTTCATTTATAGACGATTTCATTACTCTATTTTTGACTGGCGTTCGCAATCAGCATTTAATCTTCATTTCTTGACTTAATTTAATCTTAGTAGTTAAAGGATGATATAATTAGTACCTAGACGACTTTAGTACCAGTTGATTAGCTTTTGCTTTTGGACATGGGAAAATGACCCTGTGGGAAGATTATTGAATCTGAATGCCGCCTTTTCGGCTGAAAAGTGATTTTGGACATGTTGGAAATGTCACCACGTGCAGCAAAACACGTACAACTTTGTAAACCCCCCTTAAAATGAATACAAATAAA…
662	>ERR1303051.NODE_39_length_5406_cluster_11_candidat	AGATGGGTAAGTGGGGTAGTGTAGATGCTTATGGTAAGTTTAATCCTATGTCCCTTTCGGAGAAACTTCAATTCAAAGCTGAGAAACTCGTTTCTGGAACAATGTCGAGTATCATGCATCCATGGATGGCACTCGATGCGTTTAAGAATCAGGTTGATGAGTGGAGAGTTGGAGCTTCTCGATGGAATGATGATGAACACAAGCGTTATCTTTTCCATCAATTGAATAAGGTATCTGATTGGTTCAAGTCTAAGAAAGAGACTGTACAAACTATGTGGCAAAAGTTTAGAAAGGAGCATTCTTATCTAGCTAATGCTGCTATTATGTTAACAGTTCTTGGAACTAGTCTTGCTTTCCTGAAGGTATTTTATTCATTTTCCCGTTCATTTAGTAAACAAT…
663	>ERR1303051.NODE_30_length_2830_cluster_6_candidate	TCGCAGTGTTGCAAAAGATGAGAAATTGGTGCCATGTGAGTGTAGGTACTAACCCGTATAGTCAAGATTGGAGTGAAATCGCAAGAAGTCTGCTCAGAAAATCTGAAGAGATGATTGCTGGTGACTTCGAAGGTTTTGATGCTTCACAACATCAAAGACTTCTTGAAGCTGCTGGCGAAACTCTCATTCAATTGTCTGTTAGATTTTGTGGTGCCACTCCTGAAGATGTTAAGGTTATGCGTGTACTTTTGGTTTCTCTTTTCAACTCGATTCATATCACCGGAAACGAAATATATCAATGGACTCACTCTCTTCCCTCTGGACACTATCTGACGGCTATAATCAACTCTATCTTCGTAAATATGGCTTTCTTATGTGTTTGGCAATTGGCTTTTGAAA…
664	>ERR1302975.NODE_54_length_2569_cluster_9_candidate	ATGCAATCAAATAATCAATTGGTCCAGCAGCAAAAAGATGAGAAATTGGTGCCATGTGAGTGTAGGTACTAACCCGTATAGTCAAGATTGGAGTGAAATCGCAAGAAGTCTGCTCAGAAAATCTGAAGAGATGATTGCTGGTGACTTCGAAGGTTTTGATGCTTCACAACATCAAAGACTTCTTGAAGCTGCTGGCGAAACTCTCATTCAATTGTCTGTTAGATTTTGTGGTGCCACTCCTGAAGATGTTAAGGTTATGCGTGTACTTTTGGTTTCTCTTTTCAACTCGATTCATATCACCGGAAACGAAATATATCAATGGACTCACTCTCTTCCCTCTGGACACTATCTGACGGCTATAATCAACTCTATCTTCGTAAATATGGCTTTCTTATGTGT…
665	>ERR1302975.NODE_27_length_4266_cluster_4_candidate	ACTCACATGGCACCAATTTCTCATCTTCTGCATGCAAAATGTATTTCAATCCGATTGTTGCAGTGTTGCAGAAGATGAGAAATTGGTGCCATGTGAGTGTAGGTACTAACCCGTACAGTCAAGATTGGAGTGAAATCGCGAGAAGTCTGCTCAGGAAATCTGAAGAGATGATCGCTGGTGACTTCGAGGGCTTTGATGCTTCACAACATCAAAGACTCCTCGAAGCTGCTGGTGAAACTCTCATTCAATTATCTGTTAGATTTTGCGGCGCCACTCCTGAAGATGTTAAGGTTATGCGTGTACTTTTGGTTTCTCTTTTCAATTCAATCCATATCACCGGAAACGAAATATATCAATGGACTCATTCTCTTCCCTCTGGACACTATCTGACGGCTATAA…
666	>ERR1302935.NODE_17_length_8736_cluster_3_candidate	AATAGTTGATTATAGGTCAAGGTTGTCATATAAGAATCAGATCGGGTTTGTGTATATCACGAAATTATTCTCACACGCTTACGCCAGTGCCGTAGATAACGCTCGGCCAGTGAGTGCACAGTGCCGAGCGTTATCTACGGTGAGTGTACCACTGCTGTCGCTCATGTCTGTGTTAGACTTCTGAGGTCTTTAATATAGAAGTAACCAGACATGAGCGACAGCAGTGGTACTCTATCTACGGCACTGGGGCGGCACTGTGCACTCACTGGCCGAGCGTTATCTACGGCACTGGCGTAGGCGTGTGAGAATAATTTCGTGATATACACAAACCCGATCTGATTCTTATATGACAACCTTGACCTATAATCAACTATTGCCTAACTATATTGGAAGATATTC…
667	>SRR7153007.NODE_60_length_5759_cluster_58_candidat	TATGCCTTTGAGATTCGCTGATGCTTTTCAATCAATTAATATAACTAATGAAGGCATTATTATTCAAATGTTATTACAACGTGCTGGAATAGAATTGAACCCAGGACCCGTGCAATCGCGCCCCGTAACCACTCAAAATAACAACCCTCGGGTGTTACGGTTGGAAGATGCACTTAGACGACGCGACAATAAAATTCGTACTCTTGTGCGTAAAATTGAACAATATACAAAGCGACCATTAGCACAGATGCATCCAAATGCACAAGGTTTATTTGATGATATACGAACATTTGCTAAAAAAGCAGCCACTATACCAGATGGGGAAACTATGGGTGGCATAACAAATGATATTGGAAGAATTACAAATTTTTTGGATTCTATGTTGCCTGTTTTACAAAG…
668	>ERR3179233.NODE_53_length_2061_cluster_49_candidat	ATGTGGGTTGACACTCTGAAAGATGAACGTCGACCCATTGAAAAAGTAAATCAGTTGAAAACTCGTGTTTTCTCAAATGGACCTATGGATTTTTCTATTGCTTTTCGAATGTATTACTTGGGCTTTATAGCTCATTTAATGGAGAATCGAATTACAAATGAAGTGTCTATAGGAACGAACGTGTATTCTCAGGATTGGAGTAAAACTGTTAGGAAATTGAAGCAAATGGGAAGTAAAGTGATTGCTGGTGATTTTTCAACTTTTGATGGATCACTAAATGTTTGCATTATGGAAAAATTTGCTGATTTGGCTAACGAGTTTTACGATGATGGACCTGAAAATGCATTAATCCGACATGTTTTGTTAATGGATGTGTACAATTCTGTACACATCTGCGGA…
669	>SRR8776943.NODE_1_length_9504_cluster_1_candidate_	ATTATATAGTTTAAATACAAACACTTGATTACTATTACTGAAGTCGTTTACATATACTATTTTTGCAGTACGGTTACTATTATAATAGAAGTACGGTTATCAAAGCGCAGTTCTGATTAGAAAGGAACATAGGTCGATTAGATAATTAGGAACCATTATAATAACTAATTAGGAAACAATATATTATATGACTAACTTAAGGTAGTAGCTTATCGTTCGTATATTAAATGACAAATACTATTTCACGAAATTTACAAAGCGAATTTTATTACAATTATTAATGATAAAAGGCATAAATCCCGGTTACGCCTCCGAAGAAAGTTAATAATTATCAAATATTTTAAAAGGTATCACGTAGGTTAAACCTCCTATATTTTCAATTACAAATTTCCAAAAGGC…
670	>SRR3234059.NODE_105_length_5505_cluster_40_candida	ATGTATAAGTGGTTTGAGAACTCAATGAAAGAAACACAGGCTGAAGTTGGGAATTCTGGCGATAGTAAAACGAATAAACAACAGGTTCGTTTTGTAGAAGTAGGAAACTCAGGTGACGCTAAAACATCTCGTTTACAGCAAAAACGCGTGGAGGTTGGTGTTTCTGGTGACTCCAAAACATTGAAATCACAGCAAAAGAAAATAGAGGTGTTGGATGAGCAACTCCTGGATAAAATTATGATTCAAGGGTGCGATGATCTAGCTGCCCATTCATTGATTACGGATGTGTTGCAAAAAAATACTTATAGACTATCCTATTTGAGGAGTGGTGAACGAAAACCCTTCGGAAATTGCACATTTATTCGAGGGTGGGTGTTTTTGATACCCTATCACTTTTTG…
671	>SRR10849749.NODE_3_length_4328_cluster_2_candidate	CTTGATGACGATTTTATGAAAGCTGTTAATCGCACTACATCTCCGGGTTACCCTTATTCTTTGCAGAATAAAGGTAAACCAGGTAAAACGCGATGGATGGGTAAAGATGAGAAATTTGATTTCGAAAGTATGGAAGCACAACAATTGCGTGCGGATGTTGATGAGTTGATTGAGGATTGTCGCATTGGGAAAATTTCCAATGTTTTCTTCGTTGACACTTTGAAAGATGAACGTCGTGAAAAGGCTAAAGTAGACGTGGGTAAAACGCGCGTGTTCTCAGCTGGTCCACAACATTTTGTTGTGGCGTTTCGTAAATACTTTCTTCCATTTGCTGCTTGGTTGATGCATAATCGTATTGATAACGAAGTTGCTGTTGGTTCAAATCCTTATTCTTTGGAT…
672	>SRR10849749.NODE_10_length_2114_cluster_8_candidat	CTTGATGACGATTTTATGAAAGCTGTTAATCGCACTACATCTCCGGGTTACCCTTATTCTTTGCAGAATAAAGGTAAACCAGGTAAAACGCGATGGATGGGTAAAGATGAGAAATTTGATTTCGAAAGTATGGAAGCACAACAATTGCGTGCGGATGTTGATGAGTTGATTGAGGATTGTCGCATTGGGAAAATTTCCAATGTTTTCTTCGTTGACACTTTGAAAGATGAACGTCGTGAAAAGGCTAAAGTAGACGTGGGTAAAACGCGCGTGTTCTCAGCTGGTCCACAACATTTTGTTGTGGCGTTTCGTAAATACTTTCTTCCATTTGCTGCTTGGTTGATGCATAATCGTATTGATAACGAAGTTGCTGTTGGTTCAAATCCTTATTCTTTGGAT…
673	>SRR10849403.NODE_39_length_6448_cluster_39_candida	TGCTAAAGTATCGTACGCTCTAGGTGATTACGTTAGAGGTAAGATTATTCCCAAGTATATATCTGATGATGATCAAGTTGCACAACTTGTATCTGAAGCTAATGCTTGTTTCGACAAGGGTTGTGATAATTGTAAGTTGTGTAAAAACGCTGCGATGAATCAACTCAATGTCAAATGGAACTCCTCATGCCTCTGCTATGTTAAACGAATGGAAAAAGGTAAAGATATGATCAACAAATACGCTATCTCTTTATACGGTGATCAACGTGTATCCAATAATCATGAACTCTCTGTTTCTGACATGGCTGAAATTATCAACCAAGTCGCAGATTGTGATTGTAATACATGTGATTGTTGTAATGACCCGGAACTATTGGACAGATTATCAACTGTAGCCAG…
674	>ERR2309084.NODE_9_length_6767_cluster_2_candidate_	CGGATATGCTGGACAACAGATTTGTTGCTTTGATGATATTGGGCAACGAGTAGATTCCGTTGCTAACCCAAACATTGAATTCTTTGAATTAATTAGATCAGTTAATATATTTCCATACATGTTGCATAGTGCAGCATTACATGAAAAAGCAAACAATACCTTTATTTCTGATTTTGTCGTTTTGACGACTAATCTAGCACAGTTTAATATCCATTCAATTATATCAAAAGAAGCTCTGCAACGAAGAATACATATTGATGTGGATATGTCAGTTATACCGGAAGTACAAAAAGATAGATCATCACAATTAGATTTGCACAAATTGAAAGAATATCGACAACGAAACAATCTTCCAGATACAGATTTATCGCATGTTGAATTTTTACAACGAGAACAACA…
675	>ERR2309084.NODE_1_length_5226_cluster_1_candidate_	TACGCAAACAGCGATATGAAGATAAAGCTAGTGGACAGCGAGATCGTCGAAAGCCAAGAACAACGTTCGAACTTGATGAAGTTACAGCCAATCGCTTCGAAAAACTTGGTTTGAAGAAAGTGCAGTTGCAGGGTTTGACATCAGAAGTTGGTTATAAAGTTGCTCAAAGTGTGCGACGAAACATCTACTCGCTCTATATGACAACAAATCCTTTGAATGAAGGTGAGTATTATGAATTGCGATTGGGACAAGTCTGTATGATCAAAGGACATATTGGAATTATCAATGCTCACTTTGTTGCAACGATGGCTATTTTGTTGGAAGAATGGGTTGAAAAATACAATTTGAAAGTTGAAGATATCTATGTAGATTTCAGAGCATTGGGTGACGCCAAAGGTA…
676	>ERR2309082.NODE_10_length_6439_cluster_3_candidate	CGGAAGTACAAAAAGATAGATCATCACAATTAGATTTACACAAATTGAAAGAATATCGACAACGAAACAATCTTCCAGATACAGATTTATCGCATGTTGAATTTTTACAACGAGAACAACATGGCGATACAGCTCGAACACGACGATTAACATACGATCAATTTATTAAAGTTATTGAAGAACAACATTTGAAACATGTAGAAGATTTTGAAAAACGACAAGAATATGGCGATGCTATCACTCCATGGTCGCAACGTCGTGATAATGTTTTATTACCGCAATATCAAATTGAATATCAAATTGACAACAATCAAAATTTTTCCAACATGCGAGAGTATGGACGTGTAATGTCTTTAGATGTATTACACAGATTTTTAGATGAAGAAGAACCAAACGCAC…
677	>ERR1301895.NODE_1_length_2141_cluster_1_candidate_	AGTTGGAACAAATGCACATTCAACTGATTGGAAAGGAATTGTAGACCATCTAACACTTGGCAGATTTGACAAAACCATGATTGCAGGCGATTTTACAAACTTTGACGGAACATTGAATTATTATATTTTGGAAAGCATCTGTGACATCATTAACGATTACTATGGTGACCATCCATCAAATAAACGAGTTCGGCGAGCTTTATGGCGCGCAATCTCAAATTGCAAACATCTTTTTGGAAGTATAGTTTATCAATTAAACCATAGTCAACCATCTGGAAATGCAGCAACAGCAGTAATTAATTCAATGTATAACTCTATCGCGGTGCGATATTGTTATGGCATAATCTTTGGTGAAGTTCATTCATTCAACCGATACATTAAAATGATAGCCTATGGCGA…
678	>ERR1301426.NODE_1_length_9538_cluster_1_candidate_	ACCTATATTCCTTTATAATCAGAATTGCGCTTCGATAACCGTACAGTAAAAATATTATATGTAAACGACTTCAGTAATAGTAATCAAATGAGAATTATATAGTTTAAATACAAACACTTGATTACTATTACTGAAGTCGTTTACATATAATATTTTTACTGTACGGTTATCGAAGCGCAATTCTGATTATAAAGGAATATAGGTCGATTAGATAATTAGGAACTAATATATTATATGACTAACTTAAGGTAGTAGCTTATCGTTCGTATATTAAATGACAAATATTATTTCATGAAATTTACAAAGCGAATTTTATTACAATTATTAATGATAAAAAGCTGAAATCCCGGTTACGCTTCCGAAGAAAGTTAATAATTATTAAATATTTTAAAAGGTATC…
679	>SRR10849023.NODE_2_length_9790_cluster_2_candidate	CGTTTAACAGCGTACGACAAATGCCTTAGGCAAGGGTTCGAAAGAATATTTCCCGGTTCCCCATTACCGATAGGGCGTATGGTTTACGTTACACTAGCACTGGCCCAGCAGTGAGTTAATCTGGAGCAAAACCTCGTACTTTCCACGAAATCACCTTTAGGTGGAAATCTATGTTGTAAATGTATAGTTGGTACCTTAAGTACTCCGTCCCGGAGGGAGGTGTGATTACCTACAATCATTCACTGCGTGATCTTCTTACGAGTATAACTGTCAGAAGCTTGTAAGACTGCTGTAGTGTCTAGGTGCCCTATTTAGGGATGGTCACCTCAGGGCAGCCCCCGAAAAACCATTGACAAAACTGTTGTCTGTCTGAGTCGGCATTCAACTTCAAAATTGACT…
680	>SRR10849013.NODE_1_length_9800_cluster_1_candidate	GTACGTTTAACAGCGTACGACAAATGCCTTAGGCAAGGGTTCGAAAGAATATTTCCCGGTTCCCCATTACCGATAGGGCGTATGGTTTACGTTACACTAGCACTGGCCCAGCAGTGAGTTAATCTGGAGCAAAACCTCGTACTTTCCACGAAATCACCTTTAGGTGGAAATCTATGTTGTAAATGTATAGTTGGTACCTTAAGTACTCCGTCCCGGAGGGAGGTGTGATTACCTACAATCATTCACTGCGTGATCTTCTTACGAGTATAATTGTCAAAAGCTTGTAAGACTGCTGTAGTGTCTAGGTGCCCTATTTAGGGATGGTCACCTCAGGGCAGCCCCCGAAAAACCATTGACAAAACTGTTGTCTGTCTGAGTCGGCATTCAACTTCAAAATTG…
681	>SRR5216653.NODE_1_length_5986_cluster_1_candidate_	GAGAGTATTTGAAAAGTACTCTATGGAAGACCTTTTTAAATGGACTCGAGTACGTCAACAGAGTATTTTCTCTATTGACGTGAATCATAAATTTGAAGATCGAGATTTGGATAAGCTTAAAAACCTTATTCAAAATTCTCAGGATTCATTTACAACGAATCTCGAAGCCACTATGACAAATATGGCTTCAAAAATTACCGTAATATTTGTCACTGCTGGTACCGTTGCACTTTTAACTAAAATTGCAACTGGTATCGCCAGTGATATTATATATAAGCTTTTACATTTAATATATTCTTTAGTTTTTAGGAATGATTCTTCTTCTATAGAAGAATCATATAGAGTAATTAAACAGCAATCTGGTGATTTGAAGGGAATTTCAATTCCCTTCTTACCCAC…
682	>SRR6824962.NODE_5_length_6299_cluster_5_candidate_	TGCAAAAGAGTTTGTATCCCTTGATTCAGAGTGTTGTGAGTTTCTCTTTAAACAATTCTGTGTTTTCTGAATTAGCTGCTAAGCTAACTACTTGGTTGTCAAGTCTTTCTTATTCAATGGATGAGGAAGATTTGTGGCATGATGCACTTGAAGATGCTTTGGAGGTTCAGGGTCTCATGGACTTTGATCTTTCAACGTTCAAGACAAAGGTGGGTAGTATGTATGCTGGACTTGGTTCTGGTGTATGTGCTGCAATTGCTGGTATTCTTTCTTTCATTGCTATTCTATGCTATGGTGTGACTGATTTCTCTACTATTTCCTTTAATAAAATGTTGATGCAATCCTCTCTTGTTGGGCGTGCTCTCATTGGTGTTCGTAATTTTAAGGATGTTTTCTTTG…
683	>SRR7522806.NODE_3_length_2453_cluster_2_candidate_	TGTGCGTGATACTTTGATGCTTGCCCCTAGACATCTCAATTTAATGCTGTGTGAAGATGATGAAATTGAAATTTCTAACATCTTTGGTTCTATATTCAAGTTGCCTGTTTCTGATTTGAAATTTGTTGGAATATCTGATGCTGTTGGTGCTGATAAGGATGCTATGTTGATTCAATTTCCGCGTTATGTCAATAGCCATTGTGATATTGTGAAACACTTTCAAACTATGCCTGAGTTATCTGAAAAGAGTGCGAATGTTGCTTTATCTACTATTCGAGCTGTTAAGGATAAAATTGCACTTGTTATTCTTGGAAATACAATGGCACAGATGAAGAGCATTTCTCTTGATACTGAACATGGAATTCGAAATATTAGAGATTGTATTGAATATAATCTGAA…
684	>SRR4021770.NODE_16_length_8104_cluster_14_candidat	GAGTAAACCTCTATACAACATATCAGATTTAAGGTCCAGAACTTAAGGACTTGAAATAATGGCCCGTGAAACTCGGCCCGTTCCCGCGAAGGTGTACTGCCGCGCGATCGTTACCAAACAGTAAATAGCGACCAGTTCATTCACTTAGAAAAGTGTCTCTGACCAATCAAATCATGTCAGTTGAAACTATTTTGTAGTGGTTCCGCCATTCCAGTCGAACCATCAAATATTTTTAAAGACATTTTAATTAATGTCGACAAACCGCATAAATTGTCAGATTTGTGTGGATTATTCTAACGGATTACTGTTAGTCTTATTTTCATGTTAGTAACTTAGAAAGTATCAGTTCCTATTCTTTTTAATGATGAAATAAGTAGAACGCATGATTGCAGCTGCTGC…
685	>ERR1301514.NODE_438_length_4384_cluster_99_candida	GTTCTTGTTTTTGATGCTTATTTAAATCGTCATAAGAATTTGATACATATACTTATGACGATTTAAATAAGCATCAAAAACAAGAACTAGCATTATGGTCGACTCAAAATGATTGGTTGAAGTAGGTGTATCTGGAGATGTTAAGACCCAAAAACTTGTGAAACCAGTTATTGAGAGTGAATGGTCTAGAAATGAAGATGGTCGAATTGAAATTTCTTGTGATGAATGTGGCGGAAAAAGATTATCTGCATTTAATACTATGACCGATGAAGAATTTGATACATATACTTATGACGATTTAAATAAGCATCAAAAACAAGAACTAGCATTATGGTCGACTCAAAATGATTGGTTGGGTAGGTTCTTTTTGAATCGTGACAGAAAGCGAAAAGTTGGTAT…
686	>SRR7539306.NODE_20_length_6896_cluster_20_candidat	TAACACGGACCAAGGAGTCTAACATATATGCGAGTATTTGGGTGGAAAACCCGTAATGCGTAATGAAAGTGAACTCGACTTGAAATTGGGATGTTTCCTAGCCGGAAGAAAAACAGCTAATAATATTTAACCCACCAATTCGCGTATCCAGGTGTTGACGAAAGCTCATACTGGACCCCTGCACCGTACTCCTGGTGTCGTATAATAGTGAGTTGTTTTGTAAATTTTAAGAAAAATTTTCTATGTCTTCTCCTGCATATAAAATATAGAGAGACGATAGTAACTTCAGGTAGAAGTTTACCCGGCGCAATTAATGCTGACGACATGTATTTCGATTGATTGTAAATGGCCACTATACTACTATAGCCGCCACTCCTTTATGGAGGCCTTATTCTAGTA…
687	>SRR11829332.NODE_117_length_8683_cluster_84_candid	GGTGTTATCCCTCTGGATCATATTTGACCGATTGCCTGGGTTAGTGGCATGCGCGTTTACCTGCGATAGTGGTAGAGACCCACCGGTAGCGGGGTATAGCCCGGAATTCTAAATTAACAACCATTAATTGATTTTGTTTTAGAACTCTAGTCTTCGGACTAGTTTAAATGAATTCAATTTGGCTTTCTCAACCAAATTGTCTTATGTTTTGAGAAAAGACTACGATTTGATTTATTCTCATCAGATAGAGTTCCCACGAGAACACTCTTTGCGATGAGTCAGTCGAGCACGTGATCCCTCCTTGTTCATAGTTTGAATGTCAAAAGAACAAGTGTACGCTGTGCGATATAGGCTTCCTATTTAGGGTGAGTGAGCCTGGAGCAGCCCTCCATTCACTCT…
688	>SRR11648162.NODE_318_length_2237_cluster_243_candi	CATCATTAGAATGAAATTATCGCACGTAATGAATTTTGGCACAGAAAGTTTTACTTTGACAAAGAATTGTGTTCAATTAAAACACAAAAATGGTGAAATGAGAGATTGCGTTCTTGTCAATTTGCATTCACAAGCATGTCATCTACATCGTGATTTAATAAAACACTTTGTCAAAGTGGAAGATCAAGGAAAATTGGTTGGGCAATTCAGCGGAACATTTGCAACTTTTCATGAGAGTGGAGGAGACTTATTTAGAGTCTATCAATGGCTTACTAAAATCAGAGCTCTTGATGCACCAATTACAATTTACATGACAAATGAAGCGGGATCAACTGAAGCGGAAAGTTCATATGTTCAGAGAGACTGTTATGAATATAATGCTCCAACTCAAGTCGGCGA…
689	>ERR1302947.NODE_21_length_9240_cluster_9_candidate	ACACTTATTAAAGTTCAGTGGTTCCAATTATGGGATACAAAACTCAATGGTCGACGGAGTGACCTGGAAATGCTCCCCGACCATTGAGTTTTGTATCCCATAATTGGAACCACTGAACTTTGTGGCTAGTGCTGTGCAGATTAATCTGCACAACACTTATTAAAGTTCAGTGGTTCCAATTATGGGATACAAAACTCAATGGTCGACGGAGTGACCTGGAAATGCTCCCCGTGAGAAACCTTGTTTAAACGCACTTGGACCTTCTTCGGCCTCAGCGCCAGGCATAGCTGGATCGTCAATCTCAAGTTTGGACTTAGATTTACTCTAAGCTACAATTGTGAGGAGCGTGACTTACCATTGGTCGTTGATGACATTAATTCCAAACACTTTGCAATACCG…
690	>ERR1302763.NODE_2_length_3707_cluster_2_candidate_	TCGTCCTTGAGTTGGAAAGTGTCATTTATGATGACGCTTTCCAACTCAAGGACGACAAAACTAAACCAAATCCGGAAATCTTCGAGGTGATCAGGACATGTAACACCTTTCCTCAACACTTACATATGGCCGCCCTGCAAGACAAAAACATGTATTCCCAAGCTGAAGTACTCTTGTACACTACAAATCAATTCCAAGTGCAGTTGGAGAGCATAACCTTCCCAGATGCATTTTACAACAGAATGAAAACTCACGCATATCGTGTACAGATTAAACGAGAGAAATCAATTCGTATCAAAAACGCACGAGGGGAAGAGTATCATGCTCTTGACGTGACGAAGCTCAACAAGGATGAAGCAATAGACTTAAGTGTCTATGAGTTTCAGAAAATGCGTTTTG…
691	>SRR5213865.NODE_19_length_7797_cluster_18_candidat	TGTGATTCTGCAAAGCGTACTATGGGAGTACTCTATCATGTTCCCGTTTTTATCGCAGTGGCGTGGAGCCTACATCAGCTCCGCAGCAATATTGTGGCGACTGGTCTACTCATGACCGCCGCTGGGCTTGTCTTTGGTAAAACATTGTGGGACAAGATTAGGGGTGTCTTCACCACTAATGAGGTTGAACATCAGTCCGGTGTTGGTCAAGATCCTATTGCCGTTGGCATTGCGACTTTGGTCTCCGGGATGTACTTGCCCTCTCATGAGTCTGGCAAGTTTGTACCTGAGCTTATGCGTAGAATAGGCTACGTTGACAAGCTTGCTGGTGGTATTGCCACCGTCTATAAAGCGGGCATGGAGTTGCTCGAGCGGATGCTTAATGTAATTCTGCGTGCC…
692	>SRR5213863.NODE_12_length_7797_cluster_9_candidate	TGTGATTCTGCAAAGCGTACTATGGGAGTACTCTATCATGTTCCCGTTTTTATCGCAGTGGCGTGGAGCCTACATCAGCTCCGCAGCAATATTGTGGCGACTGGTCTACTCATGACCGCCGCTGGGCTTGTCTTTGGTAAAACATTGTGGGACAAGATTAGGGGTGTCTTCACCACTAATGAGGTTGAACATCAGTCCGGTGTTGGTCAAGATCCTATTGCCGTTGGCATTGCGACTTTGGTCTCCGGGATGTACTTGCCCTCTCATGAGTCTGGCAAGTTTGTACCTGAGCTTATGCGTAGAATAGGCTACGTTGACAAGCTTGCTGGTGGTATTGCCACCGTCTATAAAGCGGGCATGGAGTTGCTCGAGCGGATGCTTAATGTAATTCTGCGTGCC…
693	>SRR12391680.NODE_91_length_7317_cluster_62_candida	TGTGATTCTGCAAAGCGTACTATGGGAGTACTCTATCATGTTCCCGTTTTTATCGCAGTGGCGTGGAGCCTACATCAGCTCCGCAGCAATATTGTGGCGACTGGTCTACTCATGACCGCCGCTGGGCTTGTCTTTGGTAAAACATTGTGGGACAAGATTAGGGGTGTCTTCACCACTAATGAGGTTGAACATCAGTCCGGTGTTGGTCAAGATCCTATTGCCGTTGGCATTGCGACTTTGGTCTCCGGGATGTACTTGCCCTCTCATGAGTCTGGCAAGTTTGTACCTGAGCTTATGCGTAGAATAGGCTACGTTGACAAGCTTGCTGGTGGTATTGCCACCGTCTATAAAGCGGGCATGGAGTTGCTCGAGCGGATGCTTAATGTAATTCTGCGTGCC…
694	>SRR12391340.NODE_7_length_7792_cluster_2_candidate	TGTGATTCTGCAAAGCGTACTATGGGAGTACTCTATCATGTTCCCGTTTTTATCGCAGTGGCGTGGAGCCTACATCAGCTCCGCAGCAATATTGTGGCGACTGGTCTACTCATGACCGCCGCTGGGCTTGTCTTTGGTAAAACATTGTGGGACAAGATTAGGGGTGTCTTCACCACTAATGAGGTTGAACATCAGTCCGGTGTTGGTCAAGATCCTATTGCCGTTGGCATTGCGACTTTGGTCTCCGGGATGTACTTGCCCTCTCATGAGTCTGGCAAGTTTGTACCTGAGCTTATGCGTAGAATAGGCTACGTTGACAAGCTTGCTGGTGGTATTGCCACCGTCTATAAAGCGGGCATGGAGTTGCTCGAGCGGATGCTTAATGTAATTCTGCGTGCC…
695	>SRR12391176.NODE_14_length_7878_cluster_5_candidat	CAGAGTCGTTGAAGAGTCTCTGTGATTCTGCAAAGCGTACTATGGGAGTACTCTATCATGTTCCCGTTTTTATCGCAGTGGCGTGGAGCCTACATCAGCTCCGCAGCAATATTGTGGCGACTGGTCTACTCATGACCGCCGCTGGGCTTGTCTTTGGTAAAACATTGTGGGACAAGATTAGGGGTGTCTTCACCACTAATGAGGTTGAACATCAGTCCGGTGTTGGTCAAGATCCTATTGCCGTTGGCATTGCGACTTTGGTCTCCGGGATGTACTTGCCCTCTCATGAGTCTGGCAAGTTTGTACCTGAGCTTATGCGTAGAATAGGCTACGTTGACAAGCTTGCTGGTGGTATTGCCACCGTCTATAAAGCGGGCATGGAGTTGCTCGAGCGGATGC…
696	>SRR5868318.NODE_1353_length_4819_cluster_255_candi	AGAGAAATCTTCTGGTTATCTACGGCTACTCCTGAAGATCATCTTGTCGAGAGCAAGGTGCCTGAAGCTGAAGTTGTAGTTCAGAATCGTGGTTCTTACACCTATCATGCTGTTACCTTCTTTGGTGATTGCGGATCGATACTTATTGCATCGAACGCCGCTATTACCCAGAAGATTATGGGCATGCATATTGCAGGAATTACGCACATGAACAAAGGAATATCTGTAGCATTAACACGACAAATTATTGAACGATTGATGAGACATTTTCAACCAATCAGCCAATACGGACATGAAATTGTACCCTTGACAGTGGACCCCAATATATTAAAGGAAAATGGAACATTTTTGATTTACGGAACTGAACCAGGACGTAGAATTATGGGAAGCGTTAAGTCG…
697	>SRR5868318.NODE_1230_length_4813_cluster_212_candi	AGAGAAATCTTCTGGTTATCTACGGCTACTCCTGAAGATCATCTTGTCGAGAGCAAGGTGCCTGAAGCTGAAGTTGTAGTTCAGAATCGTGGTTCTTACACCTATCATGCTGTTACCTTCTTTGGTGATTGCGGATCGATACTTATTGCATCGAACGCCGCTATTACCCAGAAGATTATGGGCATGCATATTGCAGGAATTACGCACATGAACAAAGGAATATCTGTAGCATTAACACGACAAATTATTGAACGATTGATGAGACATTTTCAACCAATCAGCCAATACGGACATGAAATTGTACCCTTGACAGTGGACCCCAATATATTAAAGGAAAATGGAACATTTTTGATTTACGGAACTGAACCAGGACGTAGAATTATGGGAAGCGTTAAGTCG…
698	>ERR3179234.NODE_3_length_10024_cluster_3_candidate	TAACACAAAACTTTCACTGGAATAAATCTCGGCGCAATTTTTAAAATTGTACGTACACGTTTTTACGTGTACGTACAATTGGAGAAACTAGTGAAAGTCTTATATTTTCCCGGCCTAACTAGTATAAAAATTGCGCCGAGATTTATTCCAGTGAAAGTTTTGTGTTATATCGGCCTTGCTGGATATCAATTTTGCGCCGAAAATCACATCTAGAAATTATAATAATATCGATTTTTATGACAAAACCTAATTAGTAAACTTCGGAAAACGATTATGATTAATGATATGAACCTTAGTATGTTCTGAAACTGCTTTAAGAAAAGAGTTAGAAACCTTTAAGTAACTAAGATAATCGAAGTATAGTAGATTCCCAATATAGACGTGAAACTCTTGAGGGAC…
699	>ERR1301483.NODE_338_length_9466_cluster_40_candida	CTACCTTACAAGTTTTGGTCATTCATTTGACATTTATTTGTGCTTAGTAAGGACTTATTATGAAGTTAGTGTTATTGTCCCTTCTAGCCGGATAGGATAGATAATATTCTTGGGAAATAAATGTAAGCCACCTGTAGCTCTTTGCTTGTTCCACTGTAAGCCGGGTTCCCCCCGCATTTGTTCAAATTGCCTTCATGTTCAAGTTAAAACTATGGTGCATTCTGCTTTTAGATTGGCCCTTTCTGGCTGAAAGGAGTGATTTAGGTGTATACCTGGATTGTTGTTCAGTGGGTTTAACTGCTGTTCCGTGATCCGGATTCCCGAAGATTGTTCCATGATTCGTAACAACAAAACAACTAGATTTAAGATTATATATTGTAAATGTATACCCTGGATTTT…
700	>SRR5213866.NODE_82_length_3707_cluster_79_candidat	GTCAACGCTATTAATCGTCAAACTGCTCCTGGCTACCCATATACGTATGAGAAGGCTGGAAAGAGTGGAAAGACGAAATGGTTTGGCGATGGAATGGATTATGATTTAAACAATGAAGCATGTAGAGAATTGATGGCTGATGTAGATGAGCTCGCCCAGTGCATGATCGATAACGTTAGGCCTCGCATTATTTGGATTGATACATTGAAAGATGCTAAGATCCCTATCGCGAAAGCCAACGTAGGTAAAACTCGATTATTCACCGCTTGCCCACTACACTACACAATTCTCTTCCGACAATACTTTTTACCCTTTATTGCTCATTCTATGCGTAATCGCGTGCAAAATTCTATTGCTGTAGGCATTAATCCAATGTCACCAGAGTGGGATTTACTCGCG…
701	>SRR5213865.NODE_41_length_3188_cluster_39_candidat	CTGATGTTGATGAGCTTGCCCAGTGCATGATCGATAACGTTAGGCCTCGCATTATCTGGATTGATACATTGAAAGATGCTAAAATCCCGATCGCGAAAGCCAACGTAGGTAAAACTCGATTATTCACCGCTTGCCCACTGCACTACACAATTCTCTTCCGACAATACTTTTTACCTTTTATTGCTCATTCTATGCGTAATCGCGTGCAAAATTCTATTGCTGTAGGCATTAATCCAATGTCACCAGAGTGGGATTTACTCGCGAAACGTTTGAAGAAAAATGGAAAACATGTCATCGCTGGAGATTACTCTAACTTTGACGGCACACTCCCGGTACAATATGTTGAAGTTGCCGTGAAAATTATGGTTGACTGGTTTATGAGAAACTGGGACGCTATAG…
702	>SRR12234181.NODE_8_length_3422_cluster_5_candidate	GCCCAAGGAACAAGAAATGGAAATACAAACACGAACTGCTGGTAACGGATGTAACAACTGCTCACCCATCGACGCTCAACGATCTCTACCAGAACAAGATAAAGGTTCTATAGTGATCGCGCGCGATGTTGTGTACAGAAATTTATTCCGTTTCACTGTTGTGTTAAGGACAGATGAAGGCGAAAAACGACGTGGATTTGGACAAATATTTATGTTAGGCGGTCGATTAGGTATGATACCGAAACACTTCCTTTCAGTAATGGAACATTATGTAGAAACTTATGGACAAGAAAACTGCTTCTTTGTATTGGAAAATTGTAGTAATAGTATATCTCCATTAATACCATGCTCTGTTATTTTAACAGAAGAGAATCACATTCGTGATGCTCACAGAGATAT…
703	>SRR12232908.NODE_2_length_9869_cluster_1_candidate	TATAAACTTGTATTCTATACAATTTCTTGCGCTTTTAAGGAATAACCTGAAACCTTAGACCCGTAAGATCCTAAGGAAGAAAAACGAAAGTTATCTCCTCATTCTACCTCCGAATTAAAACGAGTTGACACGACCTACCTCCGGTCTAAAACGAGTCGATACAACCTACCTCCGGTTTAAAACGAGTTGACATTCCGCCCGCTTGCGCGAGACAATCAGCTACCTACCTCCGGTATAAAACGAGTTGACTTACCTACCTCCGGTATAAAACGAGAAGAACCTAGCTCGCGGTTTAAAACTTAGCAACCCCCACCCAAATTTTAAAACTCCAACAATTTAGATATTTTAAAACTATTGATTATAAAAGGATACTGCGTACGTCCTTAGTCGGAGCTCGTA…
704	>SRR12232908.NODE_1_length_9869_cluster_1_candidate	TATAAACTTGTATTCTATACAATTTCTTGCGCTTTTAAGGAATAACCTGAAACCTTAGACCCGTAAGATCCTAAGGAAGAAAAACGAAAGTTATCTCCTCATTCTACCTCCGAATTAAAACGAGTTGACACGACCTACCTCCGGTCTAAAACGAGTCGATACAACCTACCTCCGGTTTAAAACGAGTTGACATTCCGCCCGCTTGCGCGAGACAATCAGCTACCTACCTCCGGTATAAAACGAGTTGACTTACCTACCTCCGGTATAAAACGAGAAGAACCTAGCTCGCGGTTTAAAACTTAGCAACCCCCACCCAAATTTTAAAACTCCAACAATTTAGATATTTTAAAACTATTGATTATAAAAGGATACTGCGTACGTCCTTAGTCGGAGCTCGTA…
705	>ERR1303023.NODE_41_length_3394_cluster_27_candidat	CTTGATCCACTCATTTCCATAATTACAGGTAAAAGCACTTTCCTTTGTCATGAAGTCGCAAGTGCTTTTACCTGTAATTATGGAAATGAGTGGATCAAGGTTACCAGTTATAGGATTCCATTTTACCAAAGGGCAATCTGGTTTAACTATTAAGGACAGTGCGATTATAAAAGACGATGGTGGCAATGTTGTTAGGCAAATGAGAGATCTTTGGGAATATTCAATGGATACAAAATCTACTTATTGTGGCGCCCCTTTAATTGTGCGTAACACTCAAATCGCTCCTGGAAAGATTATAGGCATGCACGTTGCAGGTATTCCTGGAACTGGTCTTGGGTTTTCTACGCCGGTGTATAAGGAGGACATAACAAAGATTTTGTCTAAATTTCCGGGTTTCGA…
706	>ERR3179745.NODE_21_length_19058_cluster_3_candidat	CGGAATACCTTTAAAGGTGTCTTGTTCGTCTTGTTTTGATGGAGGCGGTTTAATTGGAGCTGGTCCCCAATTTTCTGCTAATCGCGCTAACAACTTTTCTCCTACAACATCTTTCTCAAATTTTTTTGAAATCTAAATAAAGTAATTTTATACGTTCCAACTCTTGGCTTAGCCCTACCACACTAGTGGTCTTCACCGTCCGTAGCCGAAGCTTTGCAATCTAAACGGGTCTCTAAGGGATCCTAGAGAGTTGGTCCTCTGGGTTAATAGATTTTGAATGATTAAACCAGAAAGCATAGGATTCGGAAAGGCCTATGCTCGCTTTTAATTTTAAACTATGATCTACGCTAAACTACTCGTTCTTAATTGGTCATAATCGGAATACCTTTAAAGGTGTCT…
707	>ERR1303043.NODE_9_length_5021_cluster_1_candidate_	TCTCTAACATCAATTCCATCTTGATTTTTATATAACTTAATTGTAATATTCTTATGAGTTACTTCTGCTAACTTATCACATTAACGCTGGTGACTATCCTTACGGTAAGTCACTTTTGGTCCAAATTCTTTTCTAAACCGCGTGAATGTGATAAGTTAGCAGAAGTAACTCATAAGAATATTACAATTAAGTTATATAAAAATCAAGATGGAATTGATGTTAGAGAGTTTAATCAAGCAGGTATCTTATCAATTCTCCCTAAGGTAGTTAAGTCAACAGCCTTTGAAGCGACAAAGGCTCTTATTATGAATAAGCCATATCCTTTAGTTTTAAATGTTTTAGTGCAATTAGGAGTTCAAGCAACAATATATAGTGTTAGTAAGATAATGAATATGCATG…
708	>ERR1303043.NODE_8_length_8022_cluster_1_candidate_	AAAATTCACTCGAGATAAGGTTTCGCTTGATTAATAGAATTTGCCGTTCTCTGGGTTCACTGACGCAAATTTAAAATTGTATGTAGTGAAACCCACTATATACAATATACAGACCTAAGTTGAAGGTGTTCATGGTCTATAAATAAAGCGAAACCTTATCTCGAGTGAATTTTAGATTTGCGTCAGTGAACCCAGAGAACGGCAAATTCTATTAATCAAGCGAACTCACACCTAATTTGTGCAATCGATTTCATGGTGTATAAATAAAGCGAAACAATTGCAATCATTGATATTTACATATCAGAACAACCGAGAAGCATTTTTGAGCGAAAAACACGTGTTAATACGGATATAGTCGAAGAAACCATTTTAGCCTATACCCCAGGCAACAACGTGTAT…
709	>ERR1303043.NODE_5_length_5021_cluster_1_candidate_	TCTCTAACATCAATTCCATCTTGATTTTTATATAACTTAATTGTAATATTCTTATGAGTTACTTCTGCTAACTTATCACATTAACGCTGGTGACTATCCTTACGGTAAGTCACTTTTGGTCCAAATTCTTTTCTAAACCGCGTGAATGTGATAAGTTAGCAGAAGTAACTCATAAGAATATTACAATTAAGTTATATAAAAATCAAGATGGAATTGATGTTAGAGAGTTTAATCAAGCAGGTATCTTATCAATTCTCCCTAAGGTAGTTAAGTCAACAGCCTTTGAAGCGACAAAGGCTCTTATTATGAATAAGCCATATCCTTTAGTTTTAAATGTTTTAGTGCAATTAGGAGTTCAAGCAACAATATATAGTGTTAGTAAGATAATGAATATGCATG…
710	>ERR1303024.NODE_28_length_9210_cluster_5_candidate	AGACCTAAGTTGAAGGTGTTCATGGTCTATAAATAAAGCGAAACCTTATCTCGAATGAATTTTAGATTTGCGTCAGTGAACCCAGAGAACGGCAAATTCTATTAATCAAGCGAACCCACACCTAATTTGTGCAATCGATTTCATGGTGTATAAATAAAGCGAAACAATTGCAATCATTGATATTTACATATCAGAACAGCCGAGAAGCATTTTTGAGCGAAAAACACGTGTTAATACGGATATAGTCGAAGAAACCATTTTAGCCTATACCCCAGGCAACAACGTGTATAACTCAACAACAATGCAGAACTCGCCCGCTAGTTTACAACTACAAGCCACTAAGGCTTTAGTTACCGGACCCAGCAATACTTTCTGGCAATGCTGTCCATATCTCACCCG…
711	>ERR1303016.NODE_6_length_13815_cluster_1_candidate	GCGAAAAACACGTGTTAATACGGATATAGTCGAAGAAACCATTTTAGCCTATACCCCAGGCAACAACGTGTATAACTCAACAACAATGCAGAACTCGCCCGCTAGTTTACAACTACAAGCCACCAAGGCTTTAGTTACTGGACCCAGCAATACTTTCTGGCAATGCTGTCCATATCTTACCAGATTTATGGATAAGCACCAGATACAGGATTTGATTTTCCCACAACGATTTGTATGGATGGATGTTGAAGTTGTTACTCATCTTAGATGTTATACTAACTTTGACAGTCCAACCAGAGAAAATGTATGTGAACAAAGCAATACTTGGGATGCGATGATTGAAAGTGAAGGTGAAAGGATTTGGTTCTTTTTACTTAACAAGATTTTATCGCAAGGATT…
712	>ERR1302967.NODE_60_length_8303_cluster_4_candidate	CGCTTTATTTATAGACCATGAACACCTTCAACTTAGGTCTTTAAAATTGTATGTAGTGAAATCCACTATATACAATATACAGACCTAAGTTGAAGGTGTTCATGGTCTATAAATAAAGCGAAACCTTATCTCGAATGAATTTTAGATTTGCGTCAGTGAACCCAGAGAACGGCAAATTCTATTAATCAAGCGAACCCACACCTAATTTGTGCAATCGATTTCATGGTGTATAAATAAAGCGAAACAATTGCAATCATTGATATTTACATATCAGAACAGCCGAGAAGCATTTTTGAGCGAAAAACACGTGTTAATACGGATATAGTCGAAGAAACCATTTTAGCCTATACCCCAGGCAACAACGTGTATAACTCAACAACAATGCAGAACTCGCCAGCT…
713	>ERR1302952.NODE_9_length_9743_cluster_1_candidate_	AAAGACCTAACTTGAAGGTGTTCATGGTCTATAAATAAAGCGAAACCTTATCTCGAGTGAATTTTAGATTTGCGTCAGTGAACCCAGAGAACGGCAAATTCTACTAATCAAGCGAGATAAGGTTTCGCTTTATTTATAGACCATGAACACCTTCAACTTAGGTCTTTAAAATTGTATGTAGTGAAATCCACTATATACAATATACAGACCTAAGTTGAAGGTGTTCATGGTCTATAAATAAAGCGAAACCTTATCTCGAGTGAATTTTAGATTTGCGTCAGTGAACCCAGAGAACGGCAAATTCTATTAATCAAGCGAACCCACACCTAATTTGTGCAATCGATTTCATGGTGTATAAATAAAGCGAAACAATTGCAATCATTGATATTTACATATCAG…
714	>ERR1302952.NODE_24_length_9645_cluster_3_candidate	AAAGACCTAACTTGAAGGTGTTCATGGTCTATAAATAAAGCGAAACCTTATCTCGAGTGAATTTTAGATTTGCGTCAGTGAACCCAGAGAACGGCAAATTCTACTAATCAAGCGAGATAAGGTTTCGCTTTATTTATAGACCATGAACACCTTCAACTTAGGTCTTTAAAATTGTATGTAGTGAAATCCACTATATACAATATACAGACCTAAGTTGAAGGTGTTCATGGTCTATAAATAAAGCGAAACCTTATCTCGAGTGAATTTTAGATTTGCGTCAGTGAACCCAGAGAACGGCAAATTCTATTAATCAAGCGAACCCACACCTAATTTGTGCAATCGATTTCATGGTGTATAAATAAAGCGAAACAATTGCAATCATTGATATTTACATATCAG…
715	>ERR1302940.NODE_9_length_18480_cluster_1_candidate	AATATATCAATGCTGTCAATTGTTTCGCTTTATTTATACACCATGAAATCAAATTGACGATAAATTAGGTGTCTTTAAAATTGTGTATACAGTCAAACCTGTATATACGATTCAGCGCAGACCTAAGTTTCCGTATTTCATGGTCTATAAATAAAGCGAAAACGGATTTCGAAGCGTCATATGATTATATCGTCAGTGAACCCAGAGAACGGATATAAATCTTTGTGAAGCAATTTCGAAGACACCTAATTTATCGTCAATTTGATTTCATGGTGTATAAATAAAGCGAAACAATTGACAGCATTGATATATTAATATCAGATCAACCACGTAGCATTTTTGCAAGGAAAACACGAGTTAATACGAGTATTGTCGAAGAAACCATTTTAGCCTTTACTC…
716	>ERR1301940.NODE_51_length_15667_cluster_1_candidat	TTAATAGATTTTGAATGATTAAACCAGAAAGCATAGGATTCGGAAAGGCCTATGCTCGCTTTTAATTTTAAACTATGATCTACGCTAAACTACTCGTTCTTAATTGGTCATAATTGGAATACCTTTAATGGTGCCTTGTTCGTCTTGTTGGGATGGAGGTGGTTTAATTGGAGCTGGTCCCCAATTTTCTGCTAATCGCGCCAACAACTTTTCTCCTACAGCGTCTTTCTCGTATTCTTTCGTGATAGACATCGGGTGAATTTCGCTCCATGTGACTTCAGTATTTCCAGGATATAGCTGAGGAGTCCCCATCAACCATCCAAAGGTTAAGTCATCATTCCCTGCACGTAATAACTTTGCTTGTACAGCATCAGTTTTCACGTTCAGTTGCATGATTCC…
717	>ERR1301940.NODE_48_length_13187_cluster_1_candidat	TTAATAGATTTTGAATGATTAAACCAGAAAGCATAGGATTCGGAAAGGCCTATGCTCGCTTTTAATTTTAAACTATGATCTACGCTAAACTACTCGTTCTTAATTGGTCATAATTGGAATACCTTTAATGGTGCCTTGTTCGTCTTGTTGGGATGGAGGTGGTTTAATTGGAGCTGGTCCCCAATTTTCTGCTAATCGCGCCAACAACTTTTCTCCTACAGCGTCTTTCTCGTATTCTTTCGTGATAGACATCGGGTGAATTTCGCTCCATGTGACTTCAGTATTTCCAGGATATAGCTGAGGAGTCCCCATCAACCATCCAAAGGTTAAGTCATCATTCCCTGCACGTAATAACTTTGCTTGTACAGCATCAGTTTTCACGTTCAGTTGCATGATTCC…
718	>ERR1301940.NODE_45_length_12036_cluster_1_candidat	AGACCTAAGTTGAAGGTGTTCATGGTCTATAAATAAAGCGAAACCTTATCTCGAGTGAATTTTAGATTTGCGTCAGTGAACCCAGAGAACGGCAAATTCTATTAATCAAGCGAACCCACACCTAATTTGTGCAATCGATTTCATGGTGTATAAATAAAGCGAAACAATTGCAATCATTGATATTTACATATCAGAACAGCCGAGAAGCATTTTTGAGCGAAAAACACGTGTTAATACGGATATAGTCGAAGAAACCATTTTAGCCTATACCCCAGGCAACAACGTGTATAACTCAACAACAATGCAGAACTCACCCGCTAGTTTACAACTACAAGCCACCAAGGCTTTAGTTACTGGACCCAGCAATACTTTCTGGCAATGCTGTCCATATCTCACCAG…
719	>ERR1301940.NODE_34_length_7032_cluster_1_candidate	GCTATGATCTACGCCAAACTACTCGTTCTTAATTGGTCATAATCGGAATACCTTTAAAGGTGTCTTGTTCGTCTTGTTTTGATGGAGGCGGTTTAATTGGAGCTGGTCCCCAATTTTCTGCTAATCGCGCTAACAACTTTTCTCCTACAACATCTTTCTCAAATTCTTTTGTGATAGATATTGGGTGAATTTCACTCCACGTAACTTCAGTATTTCCAGGATATAATTGAGGAGTTCCCATCAACCATCCAAAGGTTAAGTCATCATTCCCTGCACGCAATAACGTTGCTTGTACAGCATCAGTTTTCACGTTCAGTTGCATGATTCCTGCCTCCCTGGATGATATAGGAAGTTTCCTATATTGGCTATAATATGGAACCGAAATTTCATGTAGTGGAT…
720	>ERR1301940.NODE_33_length_11323_cluster_1_candidat	TTAATAGATTTTGAATGATTAAACCAGAAAGCATAGGATTCGGAAAGGCCTATGCTCGCTTTTAATTTTAAACTATGATCTACGCTAAACTACTCGTTCTTAATTGGTCATAATTGGAATACCTTTAATGGTGCCTTGTTCGTCTTGTTGGGATGGAGGTGGTTTAATTGGAGCTGGTCCCCAATTTTCTGCTAATCGCGCCAACAACTTTTCTCCTACAGCGTCTTTCTCGTATTCTTTCGTGATAGACATCGGGTGAATTTCGCTCCATGTGACTTCAGTATTTCCAGGATATAGCTGAGGAGTCCCCATCAACCATCCAAAGGTTAAGTCATCATTCCCTGCACGTAATAACTTTGCTTGTACAGCATCAGTTTTCACGTTCAGTTGCATGATTCC…
721	>ERR1301940.NODE_27_length_14516_cluster_1_candidat	AGACCTAAGTTGAAGGTGTTCATGGTCTATAAATAAAGCGAAACCTTATCTCGAGTGAATTTTAGATTTGCGTCAGTGAACCCAGAGAACGGCAAATTCTATTAATCAAGCGAACCCACACCTAATTTGTGCAATCGATTTCATGGTGTATAAATAAAGCGAAACAATTGCAATCATTGATATTTACATATCAGAACAGCCGAGAAGCATTTTTGAGCGAAAAACACGTGTTAATACGGATATAGTCGAAGAAACCATTTTAGCCTATACCCCAGGCAACAACGTGTATAACTCAACAACAATGCAGAACTCACCCGCTAGTTTACAACTACAAGCCACCAAGGCTTTAGTTACTGGACCCAGCAATACTTTCTGGCAATGCTGTCCATATCTCACCAG…
722	>ERR1301897.NODE_143_length_9491_cluster_64_candida	ATACAATATACAGACCTAAGTTGAAGGTGTTCATGGTCTATAAATAAAGCGAAACCTTATCTCGAGTGAATTTTAGATTTGCGTCAGTGAACCCAGAGAACGGCAAATTCTATTAATCAAGCGAACCCACACCTAATTTGTGCAATCGATTTCATGGTGTATAAATAAAGCGAAACAATTGCAATCATTGATATTTACATATCAGAACAGCCGAGAAGCATTTTTGAGCGAAAAACACGTGTTAATACGGATATAGTCGAAGAAACCATTTTAGCCTATACCCCAGGCAACAACGTGTATAACTCAACAACAATGCAGAACTCGCCCGCTAGTTTACAACTACAAGCCACCAAGGCTTTAGTTACTGGACCCAGCAATACTTTCTGGCAATGCTGTCCA…
723	>ERR1301897.NODE_113_length_9477_cluster_35_candida	ATACAATATACAGACCTAAGTTGAAGGTGTTCATGGTCTATAAATAAAGCGAAACCTTATCTCGAGTGAATTTTAGATTTGCGTCAGTGAACCCAGAGAACGGCAAATTCTATTAATCAAGCGAACCCACACCTAATTTGTGCAATCGATTTCATGGTGTATAAATAAAGCGAAACAATTGCAATCATTGATATTTACATATCAGAACAGCCGAGAAGCATTTTTGAGCGAAAAACACGTGTTAATACGGATATAGTCGAAGAAACCATTTTAGCCTATACCCCAGGCAACAACGTGTATAACTCAACAACAATGCAGAACTCGCCCGCTAGTTTACAACTACAAGCCACCAAGGCTTTAGTTACTGGACCCAGCAATACTTTCTGGCAATGCTGTCCA…
724	>ERR1301889.NODE_99_length_13615_cluster_3_candidat	AGACCTAAGTTGAAGGTGTTCATGGTCTATAAATAAAGCGAAACCTTATCTCGAGTGAATTTTAGATTTGCGTCAGTGAACCCAGAGAACGGCAAATTCTATTAATCAAGCGAACCCACACCTAATTTGTGCAATCGATTTCATGGTGTATAAATAAAGCGAAACAATTGCAATCATTGATATTTACATATCAGAACAGCCGAGAAGCATTTTTGAGCGAAAAACACGTGTTAATACGGATATAGTCGAAGAAACCATTTTAGCCTATACCCCAGGCAACAACGTGTATAACTCAACAACAATGCAGAACTCGCCCGCTAGTTTACAACTACAAGCCACTAAGGCTTTAGTTACCGGACCCAGCAATACTTTCTGGCAATGCTGTCCATATCTCACTCG…
725	>ERR1301889.NODE_97_length_11767_cluster_3_candidat	ATTGATAAGAACTGCCAATATAGCCCCTTACCCTTTACATATGGCTCATCTGGAAGATAAAAGAAAGACACGCTTCACATCTAAAATTTTGTTGATGACGTCTAATGTATTTGAGCAAAATGTAAAGGGTAAGGGGCTATATTGGCAGTTCTTATCAATTCCATAAATTCTTCAAAATGTAGTAATATATGATGATTTTGGTCAGCGCGTAGATTCACAACAAGCCCCCAATGAAGAATTTATGGAATTGATAAGAACTGCCAATATAGCCCCTTACCCTTTACATATGGCTCATCTGGAAGATAAAAGAAAGACACGCTTCACATCTAAAATTTTGTTGATGACGTCTAATGTATTTGAGCAAAATGTGTCTTCTTTAACTTTCCCTGATGCATTTAG…
726	>ERR1301889.NODE_90_length_13249_cluster_3_candidat	AGACCTAAGTTGAAGGTGTTCATGGTCTATAAATAAAGCGAAACCTTATCTCGAGTGAATTTTAGATTTGCGTCAGTGAACCCAGAGAACGGCAAATTCTATTAATCAAGCGAACCCACACCTAATTTGTGCAATCGATTTCATGGTGTATAAATAAAGCGAAACAATTGCAATCATTGATATTTACATATCAGAACAGCCGAGAAGCATTTTTGAGCGAAAAACACGTGTTAATACGGATATAGTCGAAGAAACCATTTTAGCCTATACCCCAGGCAACAACGTGTATAACTCAACAACAATGCAGAACTCGCCCGCTAGTTTACAACTACAAGCCACTAAGGCTTTAGTTACCGGACCCAGCAATACTTTCTGGCAATGCTGTCCATATCTCACTCG…
727	>ERR1301889.NODE_88_length_11401_cluster_3_candidat	ATTGATAAGAACTGCCAATATAGCCCCTTACCCTTTACATATGGCTCATCTGGAAGATAAAAGAAAGACACGCTTCACATCTAAAATTTTGTTGATGACGTCTAATGTATTTGAGCAAAATGTAAAGGGTAAGGGGCTATATTGGCAGTTCTTATCAATTCCATAAATTCTTCAAAATGTAGTAATATATGATGATTTTGGTCAGCGCGTAGATTCACAACAAGCCCCCAATGAAGAATTTATGGAATTGATAAGAACTGCCAATATAGCCCCTTACCCTTTACATATGGCTCATCTGGAAGATAAAAGAAAGACACGCTTCACATCTAAAATTTTGTTGATGACGTCTAATGTATTTGAGCAAAATGTGTCTTCTTTAACTTTCCCTGATGCATTTAG…
728	>ERR1301889.NODE_87_length_13481_cluster_3_candidat	AGACCTAAGTTGAAGGTGTTCATGGTCTATAAATAAAGCGAAACCTTATCTCGAGTGAATTTTAGATTTGCGTCAGTGAACCCAGAGAACGGCAAATTCTATTAATCAAGCGAACCCACACCTAATTTGTGCAATCGATTTCATGGTGTATAAATAAAGCGAAACAATTGCAATCATTGATATTTACATATCAGAACAGCCGAGAAGCATTTTTGAGCGAAAAACACGTGTTAATACGGATATAGTCGAAGAAACCATTTTAGCCTATACCCCAGGCAACAACGTGTATAACTCAACAACAATGCAGAACTCGCCCGCTAGTTTACAACTACAAGCCACTAAGGCTTTAGTTACCGGACCCAGCAATACTTTCTGGCAATGCTGTCCATATCTCACTCG…
729	>ERR1301889.NODE_85_length_11633_cluster_3_candidat	ATTGATAAGAACTGCCAATATAGCCCCTTACCCTTTACATATGGCTCATCTGGAAGATAAAAGAAAGACACGCTTCACATCTAAAATTTTGTTGATGACGTCTAATGTATTTGAGCAAAATGTAAAGGGTAAGGGGCTATATTGGCAGTTCTTATCAATTCCATAAATTCTTCAAAATGTAGTAATATATGATGATTTTGGTCAGCGCGTAGATTCACAACAAGCCCCCAATGAAGAATTTATGGAATTGATAAGAACTGCCAATATAGCCCCTTACCCTTTACATATGGCTCATCTGGAAGATAAAAGAAAGACACGCTTCACATCTAAAATTTTGTTGATGACGTCTAATGTATTTGAGCAAAATGTGTCTTCTTTAACTTTCCCTGATGCATTTAG…
730	>ERR1301889.NODE_73_length_13847_cluster_3_candidat	AGACCTAAGTTGAAGGTGTTCATGGTCTATAAATAAAGCGAAACCTTATCTCGAGTGAATTTTAGATTTGCGTCAGTGAACCCAGAGAACGGCAAATTCTATTAATCAAGCGAACCCACACCTAATTTGTGCAATCGATTTCATGGTGTATAAATAAAGCGAAACAATTGCAATCATTGATATTTACATATCAGAACAGCCGAGAAGCATTTTTGAGCGAAAAACACGTGTTAATACGGATATAGTCGAAGAAACCATTTTAGCCTATACCCCAGGCAACAACGTGTATAACTCAACAACAATGCAGAACTCGCCCGCTAGTTTACAACTACAAGCCACTAAGGCTTTAGTTACCGGACCCAGCAATACTTTCTGGCAATGCTGTCCATATCTCACTCG…
731	>ERR1301889.NODE_71_length_11999_cluster_3_candidat	ATTGATAAGAACTGCCAATATAGCCCCTTACCCTTTACATATGGCTCATCTGGAAGATAAAAGAAAGACACGCTTCACATCTAAAATTTTGTTGATGACGTCTAATGTATTTGAGCAAAATGTAAAGGGTAAGGGGCTATATTGGCAGTTCTTATCAATTCCATAAATTCTTCAAAATGTAGTAATATATGATGATTTTGGTCAGCGCGTAGATTCACAACAAGCCCCCAATGAAGAATTTATGGAATTGATAAGAACTGCCAATATAGCCCCTTACCCTTTACATATGGCTCATCTGGAAGATAAAAGAAAGACACGCTTCACATCTAAAATTTTGTTGATGACGTCTAATGTATTTGAGCAAAATGTGTCTTCTTTAACTTTCCCTGATGCATTTAG…
732	>ERR1301884.NODE_50_length_31347_cluster_1_candidat	TTAATAGATTTTGAATGATTAAACCAGAAAGCATAGGATTCGGAAAGGCCTATGCTCGCTTTTAATTTTAAACTATGATCTACGCTAAACTACTCGTTCTTAATTGGTCATAATTGGAATACCTTTAATGGTGCCTTGTTCGTCTTGTTGGGATGGAGGTGGTTTAATTGGAGCTGGTCCCCAATTTTCTGCTAATCGCGCCAACAACTTTTCTCCTACAGCGTCTTTCTCGTATTCTTTCGTGATAGACATCGGGTGAATTTCGCTCCATGTGACTTCAGTATTTCCAGGATATAGCTGAGGAGTCCCCATCAACCATCCAAAGGTTAAGTCATCATTCCCTGCACGTAATAACTTTGCTTGTACAGCATCAGTTTTCACGTTCAGTTGCATGATTCC…
733	>ERR1301884.NODE_31_length_15450_cluster_1_candidat	TGGAACGTATAAAGATTACTTTATTTAGATTTCAAAAAAAAAAAAAAAAGTAATCTTTATACGTTCCAACTCTTGGCTTAGCCCTACCACACTAGTGGTCTTCACCGCTCGTAGCCGAAGCTTTGCAATCTAAGCAGGTCTCTAAGGGATCCTAGAGAGTTGGTCCTCTGGGTTAATAGATTTTGAATGATTAAACCAGAAAGCATAGGGTTCGGAAAAGCCTATGCTCGCTTTTAATTTTAAACTATGATCTACGCTAAACTACTCGTTCTTAATTGGTCATAATTGGGATACCATTAATGGTGCCTTGTTCGTCTTGTTTGGATGGAGGTGGTTTAATTGGAGCTGGTCCCCAATTATCTGCTAGTCGCACTAACAACTTTTCTCCTACAACATCTT…
734	>ERR1301870.NODE_9_length_18686_cluster_1_candidate	GCCGAAGCTTTGCAATCTAAACGGGTCTCTAAGGGATCCTAGAGAGTTGGTCCTCTGGGTTAATAGATTTTGAATGATTAAACCAGAAAGCATAGGATTCGGAAAGGCCTATGCTCGCTTTTAATTTTAAACTATGATCTACGCTAAACTACTCGTTCTTAATTGGTCATAATCGGAATACCTTTAATGGTGCCTTGTTCGTCTTGTTGGGATAGAGGTGGTTTAATTGGAGCTGGTCCCCAATTTTCTGCTAATCGCGCCAACAACTTTTCTCCTACAACGTCTTTCTCATACTCTTTTGTGATAGACATTGGGTGAATTTCACTCCATGTGACTTCAGTGTTTCCAGGATATAGCTGAGGAGTCCCCATCAACCATCCAAAGGTTAAGTCATCATTC…
735	>ERR1301870.NODE_4_length_18825_cluster_1_candidate	GCCGAAGCTTTGCAATCTAAACGGGTCTCTAAGGGATCCTAGAGAGTTGGTCCTCTGGGTTAATAGATTTTGAATGATTAAACCAGAAAGCATAGGATTCGGAAAGGCCTATGCTCGCTTTTAGTTTTAAACTATGATCTACGCTAAACTACTCGTTCTTAATTGGTCATAATCGGAATACCTTTAAAGGTGTCTTGTTCGTCTTGTTTTGATGGAGGCGGTTTAATTGGAGCTGGTCCCCAATTTTCTGCTAATCGCGCTAACAACTTCTCTCCTACAACATCTTTCTCAAATTCTTTTGTAATAGATGTTGGGTGAATTTCACTCCATGTAACTTCAGTATTTCCAGGATATAATTGAGGAGTTCCCATCAACCATCCGAAGGTTAAGTCATCATTC…
736	>ERR1301855.NODE_7_length_30403_cluster_1_candidate	ATTCGGAAAGGCCTATGCTCGCTTTTAATTTTAAACTATGATCTACGCTAAACTACTCGTTCTTAATTGGTCATAATTGGGATACCATTAATGGTGCCTTGTTCGTCTTGTTTGGATGGAGGTGGTTTAATTGGAGCTGGTCCCCAATTATCTGCTAGTCGCGCTAACAACTTTTCTCCTACAACATCTTTCTCGTATTCTTTCGTGATAGACATTGGATGAATTTCACTCCATGTGACTTCAGTATTTCCAGGATATAGCTGAGGGGTCCCCATCAACCATCCAAAGGTTAAGTCATCATTCCCCGCACGTAATAACTTTGCTTGTACAGCATCAGTTTTTACGTTTAGTTGCATGATTCCTGCCTCCTTGGATGATATTGGGAGTTTCCTGTATTGA…
737	>ERR1301855.NODE_41_length_20258_cluster_1_candidat	CATTGATATTTACATATCAGAACAGCCGAGAAGCATTTTTGAGCGAAAAACACGTGTTAATACGGATATAGTCGAAGAAACCATTTTAGCCTATACCCCAGGCAACAACGTGTATAACTCAACAACAATGCAGAACTCACCCGCTAGTTTGCAACTACAAGCCACCAAGGCTTTAGTTACTGGACCCAGCAATACTTTCTGGCAATGCTGTCCATATCTCACCAGATTTATGGATAAGCACCAGATACAGGATTTGATTTTCCCACAACGATTTGTATGGATGGATGTTGAAGTTGTTACTCATCTTAGATGTTATACTAACTTTGACAGTCCAACCAGAGAAAATGTATGCGAACAAAGCAATACTTGGGATGCGATGATTGAAAGTGAAGGTGAAAG…
738	>ERR1301855.NODE_35_length_28756_cluster_1_candidat	CATTGATATTTACATATCAGAACAGCCGAGAAGCATTTTTGAGCGAAAAACACGTGTTAATACGGATATAGTCGAAGAAACCATTTTAGCCTATACCCCAGGCAACAACGTGTATAACTCAACAACAATGCAGAACTCACCCGCTAGTTTGCAACTACAAGCCACCAAGGCTTTAGTTACTGGACCCAGCAATACTTTCTGGCAATGCTGTCCATATCTCACCAGATTTATGGATAAGCACCAGATACAGGATTTGATTTTCCCACAACGATTTGTATGGATGGATGTTGAAGTTGTTACTCATCTTAGATGTTATACTAACTTTGACAGTCCAACCAGAGAAAATGTATGCGAACAAAGCAATACTTGGGATGCGATGATTGAAAGTGAAGGTGAAAG…
739	>ERR1301855.NODE_34_length_28912_cluster_1_candidat	CATTGATATTTACATATCAGAACAGCCGAGAAGCATTTTTGAGCGAAAAACACGTGTTAATACGGATATAGTCGAAGAAACCATTTTAGCCTATACCCCAGGCAACAACGTGTATAACTCAACAACAATGCAGAACTCACCCGCTAGTTTGCAACTACAAGCCACCAAGGCTTTAGTTACTGGACCCAGCAATACTTTCTGGCAATGCTGTCCATATCTCACCAGATTTATGGATAAGCACCAGATACAGGATTTGATTTTCCCACAACGATTTGTATGGATGGATGTTGAAGTTGTTACTCATCTTAGATGTTATACTAACTTTGACAGTCCAACCAGAGAAAATGTATGCGAACAAAGCAATACTTGGGATGCGATGATTGAAAGTGAAGGTGAAAG…
740	>ERR1301850.NODE_58_length_9248_cluster_2_candidate	GAGAAGCATTTTTGAGCGAAAAACACGTGTTAATACGGATATAGTCGAAGAAACCATTTTAGCCTATACCCCAGGCAACAACGTGTATAACTCAACAACAATGCAGAACTCGCCCGCTAGTTTACAACTACAAGCCACTAAGGCTTTAGTTACTGGACCCAGCAATATTTTCTGGCAATGCTGTCCATATCTCACCCGATTTATGGATAAGCACCAGATACAGGATTTGATTTTCCCACAACGATTTGTATGGATGGATGTTGAAGTTGTTACTCATCTAAGATGTTACACCAACTTTGATAGTCCAACCAGAGAAAATGTATGCGAACAAAGCAATACTTGGGATGCGATGATTGAAAGTGAAGGTGAAAAGATTTGGTTCTTTTTACTCAACAAGAT…
741	>ERR1301850.NODE_55_length_8610_cluster_2_candidate	AAGCGAGCATAGGCTTTTCCGAACCCTATGCTTTCTGGTTTAATCATTCAAAAAAAAAAAAAGTAATCTTTATACGTTCCAACTCTTGGCTTAGCCCTACCACACTAGTGGTCTTCACCGCTCGTAGCCGAAGCTTTGCAATCTAAACGGATCTCTAAGGGATCCTAGAGAGTTGGTCCTCTGGGTTAATAGATTTTGAATGATTAAACCAGAAAGCATAGGGTTCGGAAAAGCCTATGCTCGCTTTTAATTTTAAACTATGATCTACGCTAAACTGCTCGTTCTTAATTGGTCATAATTGGAATACCATTAATGGTGCCTTGTTCGTCTTGTTTGGATGGAGGTGGTTTAATTGGAGCCGGTCCCCAATTATCTGCAAGTCGCGCTAACAGCTTCTCT…
742	>ERR1301850.NODE_54_length_9248_cluster_2_candidate	GAGAAGCATTTTTGAGCGAAAAACACGTGTTAATACGGATATAGTCGAAGAAACCATTTTAGCCTATACCCCAGGCAACAACGTGTATAACTCAACAACAATGCAGAACTCGCCCGCTAGTTTGCAACTACAAGCCACTAAGGCTTTAGTTACTGGACCCAGCAATACTTTCTGGCAATGCTGTCCATATCTCACTAGATTTATGGATAAGCACCAGATACAGGATCTGATTTTCCCACAACGATTTGTATGGATGGATGTTGAAGTTGTTACTCATCTAAGATGTTATACCAACTTTGATAGTCCAACCAGAGAAAATGTATGCGAACAAAGCAATACTTGGGATGCGATGATTGAAAGTGAAGGTGAAAGAATTTGGTTCTTTTTACTTAACAAGAT…
743	>ERR1301849.NODE_97_length_9141_cluster_3_candidate	CATTGATATTTACATATCAGAACAGCCGAGAAGCATTTTTGAGCGAAAAACACGTGTTAATACGGATATAGTCGAAGAAACCATTTTAGCCTATACCCCAGGCAACAACGTGTATAACTCAACGACAATGCAGAACTCGCCCGCTAGTTTGCAACTACAAGCCACTAAGGCTTTAGTTACTGGACCCAGCAATACTTTCTGGCAATGTTGTCCATATCTCACTAGATTTATGGATAAGCACCAGATACAGGATTTGATTTTCCCACAACGATTTGTATGGATGGATGTTGAAGTTGTTACTCATCTAAGATGTTATACCAACTTTGATAGTCCAACCAAAGAAAATGTATGTGAACAAAGCAATACTTGGGATGCGATGATTGAAAGTGAAGGTGAAAA…
744	>ERR1301849.NODE_8_length_9144_cluster_1_candidate_	CATTGATATTTACATATCAGAACAGCCGAGAAGCATTTTTGAGCGAAAAACACGTGTTAATACGGATATAGTCGAAGAAACCATTTTAGCCTATACCCCAGGCAACAACGTGTATAACTCAACGACAATGCAGAACTCGCCCGCTAGTTTGCAACTACAAGCCACTAAGGCTTTAGTTACTGGACCCAGCAATACTTTCTGGCAATGTTGTCCATATCTCACTAGATTTATGGATAAGCACCAGATACAGGATTTGATTTTCCCACAACGATTTGTATGGATGGATGTTGAAGTTGTTACTCATCTAAGATGTTATACCAACTTTGATAGTCCAACCAAAGAAAATGTATGTGAACAAAGCAATACTTGGGATGCGATGATTGAAAGTGAAGGTGAAAA…
745	>ERR1301849.NODE_52_length_9075_cluster_2_candidate	TAATACGGATATAGTCGAAGAAACCATTTTAGCCTATACCCCAGGCAACAACGTGTATAACTCAACAACAATGCAGAACTCGCCCGCTAGTTTACAACTACAAGCCACTAAGGCTTTAGTTACCGGACCCAGCAATACTTTCTGGCAATGCTGTCCATATCTCACTCGATTTATGGATAAACACCAGATACAGGATTTGATTTTCCCACAACGATTTGTATGGATGGATGTTGAAGTTGTTACTCATCTAAGATGTTATACCAACTTTGATAGTCCGACTAGAGAAAATGTATGTGAACAAAGCAATACTTGGGATGCGATGATTGAAAGTGAAGGTGAAAAGATTTGGTTCTTTTTACTTAACAAGATTTTGTCGCAAGGATTTTATGGAATAGTAGT…
746	>ERR1301849.NODE_30_length_9141_cluster_1_candidate	CATTGATATTTACATATCAGAACAGCCGAGAAGCATTTTTGAGCGAAAAACACGTGTTAATACGGATATAGTCGAAGAAACCATTTTAGCCTATACCCCAGGCAACAACGTGTATAACTCAACGACAATGCAGAACTCGCCCGCTAGTTTGCAACTACAAGCCACTAAGGCTTTAGTTACTGGACCCAGCAATACTTTCTGGCAATGTTGTCCATATCTCACTAGATTTATGGATAAGCACCAGATACAGGATTTGATTTTCCCACAACGATTTGTATGGATGGATGTTGAAGTTGTTACTCATCTAAGATGTTATACCAACTTTGATAGTCCAACCAAAGAAAATGTATGTGAACAAAGCAATACTTGGGATGCGATGATTGAAAGTGAAGGTGAAAA…
747	>ERR1301799.NODE_8_length_18844_cluster_1_candidate	TTAATAGATTTTGAATGATTAAACCAGAAAGCATAGGATTCGGAAAGGCCTATGCTCGCTTTTAATTTTAAACTATGATCTACGCTAAACTACTCGTTCTTAATTGGTCATAATTGGAATACCTTTAATGGTGCCTTGTTCGTCTTGTTGGGATGGAGGTGGTTTAATTGGAGCTGGTCCCCAATTTTCTGCTAATCGCGCCAACAACTTTTCTCCTACAGCGTCTTTCTCGTATTCTTTCGTGATAGACATCGGGTGAATTTCGCTCCATGTGACTTCAGTATTTCCAGGATATAGCTGAGGAGTCCCCATCAACCATCCAAAGGTTAAGTCATCATTCCCTGCACGTAATAACTTTGCTTGTACAGCATCAGTTTTCACGTTCAGTTGCATGATTCC…
748	>ERR1301799.NODE_6_length_19132_cluster_1_candidate	TGTGTGTTTCTTTTTTTTTTTTTTTTTTTTTTTTTTTGTGGCGGCGCTTTTTCTCTTCTCTTCCTCCCCCTTTCTCTTTTTTCTTTTTTTTTTTTTTTTTTTTTTTTATTTTTTTTTTTTTTTTTTTTTTTTTTTTTTTTTTTTTTTTTTTTTTGAAATCTAAATAAAGTAATCTTTATACGTTCCAACTCTTGGCTTAGCCCTACCACACTAGTGGTCTTCACCGCTCGTAGCCGAAGCTTTGCAATCTAAGCAGGTCTCTAAGGGATCCTAGAGAGTTGGTCCTCTGGGTTAATAGATTTTGAATGATTAAACCAGAAAGCATAGGGTTCGGAAAAGCCTATGCTCGCTTTTAATTTTAAACTATGATCTACGCTAAACTACTCGTTCTTAATTGGT…
749	>ERR1301799.NODE_23_length_18844_cluster_1_candidat	TTAATAGATTTTGAATGATTAAACCAGAAAGCATAGGATTCGGAAAGGCCTATGCTCGCTTTTAATTTTAAACTATGATCTACGCTAAACTACTCGTTCTTAATTGGTCATAATTGGAATACCTTTAATGGTGCCTTGTTCGTCTTGTTGGGATGGAGGTGGTTTAATTGGAGCTGGTCCCCAATTTTCTGCTAATCGCGCCAACAACTTTTCTCCTACAGCGTCTTTCTCGTATTCTTTCGTGATAGACATCGGGTGAATTTCGCTCCATGTGACTTCAGTATTTCCAGGATATAGCTGAGGAGTCCCCATCAACCATCCAAAGGTTAAGTCATCATTCCCTGCACGTAATAACTTTGCTTGTACAGCATCAGTTTTCACGTTCAGTTGCATGATTCC…
750	>ERR1301799.NODE_20_length_19132_cluster_1_candidat	TGTGTGTTTCTTTTTTTTTTTTTTTTTTTTTTTTTTTGTGGCGGCGCTTTTTCTCTTCTCTTCCTCCCCCTTTCTCTTTTTTCTTTTTTTTTTTTTTTTTTTTTTTTATTTTTTTTTTTTTTTTTTTTTTTTTTTTTTTTTTTTTTTTTTTTTTGAAATCTAAATAAAGTAATCTTTATACGTTCCAACTCTTGGCTTAGCCCTACCACACTAGTGGTCTTCACCGCTCGTAGCCGAAGCTTTGCAATCTAAGCAGGTCTCTAAGGGATCCTAGAGAGTTGGTCCTCTGGGTTAATAGATTTTGAATGATTAAACCAGAAAGCATAGGGTTCGGAAAAGCCTATGCTCGCTTTTAATTTTAAACTATGATCTACGCTAAACTACTCGTTCTTAATTGGT…
751	>ERR1301793.NODE_6_length_12383_cluster_1_candidate	GTAGTGAAATCCACTATATACAATATACAGACCTAAGTTGAAGGTGTTCATGGTCTAAAATTCACTCGAGATAAGGTTTCGCTTTATTTATAGACCATGAACACCTTCAACTTAGGTCTGTATATTGTATATAGTGGATTTCACTACATACAATTTTAAAGACCTAAGTTGAAGGTGTTCATGGTCTATAAATAAAGCGAAACCTTATCTCGAGTGAATTTTAGATTTGCGTCAGTGAACCCAGAGAACGGCAAATTCTATTAATCAAGCGAACCCACACCTAATTTGTGCAATCGATTTCATGGTGTATAAATAAAGCGAAACAATTGCAATCATTGATATTTACATATCAGAACAGCCGAGAAGCATTTTTGAGCGAAAAACACGTGTTAATACGGA…
752	>ERR1301617.NODE_8_length_20109_cluster_1_candidate	CTATACTAACTTCGTTGGTAATGCGATTCTCCATGAGGTGAGCAACAAAACCTAGAAAATATTGTCTAAAAGCTATAGAATAATCCATTGGCCCATTAGAAAATACTCTAGTTTTATCTGCATCTACTTTAGCAATAGGCCTCCTCTCATCTTTAAGAGTGTCAACCCACATAGTAGGAACTCTTATACCTTTCCTTGCCTGTTCAATGCGATACGTCACTGCTTCTTCAACTTCTTCGTTGATGACATATTCCTCGTCATTACCAAACCAACCAGTTTTACCTGGCTTGCCTGACTTACGTTTTAAAACCCATGGATATCCGGGGGATGATCTACGATTAATAGGGGATATATATTCTGAGACATCATTTCCCTTAATAGACTCCTCGTATGTTAGAA…
753	>ERR1301617.NODE_3_length_11932_cluster_1_candidate	CTATACTAACTTCGTTGGTAATGCGATTCTCCATGAGGTGAGCAACAAAACCTAGAAAATATTGTCTAAAAGCTATAGAATAATCCATTGGCCCATTAGAAAATACTCTAGTTTTATCTGCATCTACTTTAGCAATAGGCCTCCTCTCATCTTTAAGAGTGTCAACCCACATAGTAGGAACTCTTATACCTTTCCTTGCCTGTTCAATGCGATACGTCACTGCTTCTTCAACTTCTTCGTTGATGACATATTCCTCGTCATTACCAAACCAACCAGTTTTACCTGGCTTGCCTGACTTACGTTTTAAAACCCATGGATATCCGGGGGATGATCTACGATTAATAGGGGATATATATTCTGAGACATCATTTCCCTTAATAGACTCCTCGTATGTTAGAA…
754	>ERR1301616.NODE_205_length_9924_cluster_7_candidat	AGGTGAAAGGATTTGGTTCTTTTTACTTAACAAGATTTTATCGCAAGGATTTTATGGAATAGTAGTGCCAGTGTCTTTGCATTGGTACGAACAGTTGTATCACATGAACTTTTTCCAAAAAGTCTATAAGTGTGAAACTTCTGTAGATTTAAGCAACCTATTATTAATGTTAGCCGGAGACGTTGAATCCAACCCCGGACCTACTTATAAGGATATTTGTAAATTAGATTATATTAAGAATAAACATGAACGCAAGATTTATACCGATAAAAATATGCGCCGCATGAATATGGAATTAAAGAAAAACAAGCGAAATGATGATTTTGATTATCTTAAGGATGAAGTACAAAGAGTGAAAGGAGAGATGCAAGTTTTTGGATTATTATCAAATACAGCACA…
755	>ERR1301616.NODE_192_length_9748_cluster_7_candidat	AGGTGAAAGGATTTGGTTCTTTTTACTTAACAAGATTTTATCGCAAGGATTTTATGGAATAGTAGTGCCAGTGTCTTTGCATTGGTACGAACAGTTGTATCACATGAACTTTTTCCAAAAAGTTTATAAGTGTGAAACTTCTGTAGATTTAAGCAACCTATTATTAATGTTAGCCGGAGATGTTGAATCCAACCCCGGACCTACTTATAAGGATATTTGTAAATTAGATTATATTAAGAATAAACATGAACGCAAGATTTATACCGATAAGAATATGCGCCGTATGAATATGGAATTAAAGAAAAACAAGAGAAATGATGATTTTGATTATCTTAAGGACGAAGTACAGAGAGTGAAAGGAGAGATGCAAGTTTTTGGATTATTATCAAGTACAGCACA…
756	>ERR1301616.NODE_176_length_9924_cluster_7_candidat	AGGTGAAAGGATTTGGTTCTTTTTACTTAACAAGATTTTATCGCAAGGATTTTATGGAATAGTAGTGCCAGTGTCTTTGCATTGGTACGAACAGTTGTATCACATGAACTTTTTCCAAAAAGTTTATAAGTGTGAAACTTCTGTAGATTTAAGCAACCTATTATTAATGTTAGCCGGAGATGTTGAATCCAACCCCGGACCTACTTATAAGGATATTTGTAAATTAGATTATATTAAGAATAAACATGAACGCAAGATTTATACCGATAAGAATATGCGCCGTATGAATATGGAATTAAAGAAAAACAAGAGAAATGATGATTTTGATTATCTTAAGGACGAAGTACAGAGAGTGAAAGGAGAGATGCAAGTTTTTGGATTATTATCAAGTACAGCACA…
757	>ERR1301609.NODE_229_length_9516_cluster_15_candida	TAGACCATGAACACCTTCAACTTAGGTCTTTAAAATTGTATGTAGTGAAATCCACTATATACAATATACAGACCTAAGTTGAAGGTGTTCATGGTCTATAAATAAAGCGAAACCTTATCTCGAGTGAATTTTAGATTTGCGTCAGTGAACCCAGAGAACGGCAAATTCTATTAATCAAGCGAACCCACACCTAATTTGTGCAATTGATTTCATGGTGTATAAATAAAGCGAAACAATTGCAATCATTGATATTTACATATCAGAACAGCCGAGAAGCATTTTTGAGCGAAAAACACGTGTTAATACGGATATAGTCGAAGAAACCATTTTAGCCTATACCCCAGGCAACAACGTGTATAACTCAACAACAATGCAGAACTCGCCCGCTAGTTTACAACT…
758	>ERR1301609.NODE_225_length_9588_cluster_12_candida	TAGACCATGAACACCTTCAACTTAGGTCTTTAAAATTGTATGTAGTGAAATCCACTATATACAATATACAGACCTAAGTTGAAGGTGTTCATGGTCTATAAATAAAGCGAAACCTTATCTCGAGTGAATTTTAGATTTGCGTCAGTGAACCCAGAGAACGGCAAATTCTATTAATCAAGCGAACCCACACCTAATTTGTGCAATTGATTTCATGGTGTATAAATAAAGCGAAACAATTGCAATCATTGATATTTACATATCAGAACAGCCGAGAAGCATTTTTGAGCGAAAAACACGTGTTAATACGGATATAGTCGAAGAAACCATTTTAGCCTATACCCCAGGCAACAACGTGTATAACTCAACAACAATGCAGAACTCGCCCGCTAGTTTACAACT…
759	>ERR1301588.NODE_9_length_16615_cluster_1_candidate	ACGCTAAACTACTCGTTCTTAATTGGTCATAATCGGAATACCTTTAATGGTGCCTTGTTCGTCTTGTTGGGATAGAGGTGGTTTAATTGGACGAACAAGGCACCATTAAAGGTATTCCGATTATGACCTTTTTTTTTTTTTGAAATCTAAATAAAATAATCTTTATACGTTCCAACTCTTGGCTTAGCCCTACCACACTAGTGGTCTTCACCGTCCATAGCCGAAGCTTTGCAATCTAAACGGGTCTCTAAGGGATCCTAGAGAGTTGGTCCTCTGGGTTAATAGATTTTGAATGATTAAACCAGAAAGCATAGGATTCGGAAAGGCCTATGCTCGCTTTTAATTTTAAACTATGATCTACGCTAAACTACTCGTTCTTAATTGGTCATAATCGGAATA…
760	>ERR1301588.NODE_51_length_9542_cluster_1_candidate	AGACCTAAGTTGAAGGTGTTCATGGTCTATAAATAAAGCGAAACCTTATCTCGAGTGAATTTTAGATTTGCGTCAGTGAACCCAGAGAACGGCAAATTCTATTAATCAAGCGAACCCACACCTAATTTGTGCAATCGATTTCATGGTGTATAAATAAAGCGAAACAATTGCAATCATTGATATTTACATATCAGAACAGCCGAGAAGCATTTTTGAGCGAAAAACACGTGTTAATACGGATATAGTCGAAGAAACCATTTTAGCCTATACCCCAGGCAACAACGTGTATAACTCAACAACAATGCAGAACTCGCCCGCTAGTTTACAACTACAAGCCACCAAGGCTTTAGTTACTGGACCCAGCAATACTTTCTGGCAATGTTGTCCATATCTCACCAG…
761	>ERR1301549.NODE_25_length_9506_cluster_1_candidate	ATATACAGACCTAAGTTGAAGGTGTTCATGGTCTATAAATAAAGCGAAACCTTATTTCGCTTGATTAATAGAATTTGCCGTTCTCTGGGTTCACTGACGCAAATCTAAAATTCACTCGAAATAAGGTTTCGCTTTATTTATAGACCATGAACACCTTCAACTTAGGTCTTTAAAATTGTATGTAGTGAAATCCACTATATACAATATACAGACCTAAGTTGAAGGTGTTCATGGTCTATAAATAAAGCGAAACCTTATCTCGAGTGAATTTTAGATTTGCGTCAGTGAACCCAGAGAACGGCAAATTCTATTAATCAAGCGAACCCACACCTAATTTGTGCAATCGATTTCATGGTGTATAAATAAAGCGAAACAATTGCAATCATTGATATTTACATA…
762	>ERR1301549.NODE_222_length_9527_cluster_6_candidat	ATATACAGACCTAAGTTGAAGGTGTTCATGGTCTATAAATAAAGCGAAACCTTATTTCGCTTGATTAATAGAATTTGCCGTTCTCTGGGTTCACTGACGCAAATCTAAAATTCACTCGAAATAAGGTTTCGCTTTATTTATAGACCATGAACACCTTCAACTTAGGTCTTTAAAATTGTATGTAGTGAAATCCACTATATACAATATACAGACCTAAGTTGAAGGTGTTCATGGTCTATAAATAAAGCGAAACCTTATCTCGAGTGAATTTTAGATTTGCGTCAGTGAACCCAGAGAACGGCAAATTCTATTAATCAAGCGAACCCACACCTAATTTGTGCAATCGATTTCATGGTGTATAAATAAAGCGAAACAATTGCAATCATTGATATTTACATA…
763	>ERR1301549.NODE_208_length_9419_cluster_5_candidat	ATATACAGACCTAAGTTGAAGGTGTTCATGGTCTATAAATAAAGCGAAACCTTATTTCGCTTGATTAATAGAATTTGCCGTTCTCTGGGTTCACTGACGCAAATCTAAAATTCACTCGAAATAAGGTTTCGCTTTATTTATAGACCATGAACACCTTCAACTTAGGTCTTTAAAATTGTATGTAGTGAAATCCACTATATACAATATACAGACCTAAGTTGAAGGTGTTCATGGTCTATAAATAAAGCGAAACCTTATCTCGAGTGAATTTTAGATTTGCGTCAGTGAACCCAGAGAACGGCAAATTCTATTAATCAAGCGAACCCACACCTAATTTGTGCAATCGATTTCATGGTGTATAAATAAAGCGAAACAATTGCAATCATTGATATTTACATA…
764	>ERR1301549.NODE_198_length_8917_cluster_4_candidat	ATATACAGACCTAAGTTGAAGGTGTTCATGGTCTATAAATAAAGCGAAACCTTATTTCGCTTGATTAATAGAATTTGCCGTTCTCTGGGTTCACTGACGCAAATCTAAAATTCACTCGAAATAAGGTTTCGCTTTATTTATAGACCATGAACACCTTCAACTTAGGTCTTTAAAATTGTATGTAGTGAAATCCACTATATACAATATACAGACCTAAGTTGAAGGTGTTCATGGTCTATAAATAAAGCGAAACCTTATCTCGAGTGAATTTTAGATTTGCGTCAGTGAACCCAGAGAACGGCAAATTCTATTAATCAAGCGAACCCACACCTAATTTGTGCAATCGATTTCATGGTGTATAAATAAAGCGAAACAATTGCAATCATTGATATTTACATA…
765	>ERR1301549.NODE_147_length_9531_cluster_3_candidat	ATATACAGACCTAAGTTGAAGGTGTTCATGGTCTATAAATAAAGCGAAACCTTATTTCGCTTGATTAATAGAATTTGCCGTTCTCTGGGTTCACTGACGCAAATCTAAAATTCACTCGAAATAAGGTTTCGCTTTATTTATAGACCATGAACACCTTCAACTTAGGTCTTTAAAATTGTATGTAGTGAAATCCACTATATACAATATACAGACCTAAGTTGAAGGTGTTCATGGTCTATAAATAAAGCGAAACCTTATCTCGAGTGAATTTTAGATTTGCGTCAGTGAACCCAGAGAACGGCAAATTCTATTAATCAAGCGAACCCACACCTAATTTGTGCAATCGATTTCATGGTGTATAAATAAAGCGAAACAATTGCAATCATTGATATTTACATA…
766	>ERR1301535.NODE_99_length_16059_cluster_2_candidat	TTAATAGATTTTGAATGATTAAACCAGAAAGCATAGGATTCGGAAAGGCCTATGCTCGCTTTTAATTTTAAACTATGATCTACGCTAAACTACTCGTTCTTAATTGGTCATAATTGGAATACCATTAATGGTGCCTTGTTCGTCTTGTTTGGATGGAGGTGGTTTAATTGGAGCTGGTCCCCAATTATCTGCTAATCGCGCTAACAACTTTTCTCCTACAACGTCTTTCTCGTACTCTTTCGTGATAGACATTGGGTGAATCTCACTCCACGTGACTTCAGTATTTCCAGGATATAGCTGAGGAGTCCCCATCAACCATCCAAAGGTTAAGTCATCATTCCCTGCACGTAATAACTTTGCTTGTACAGCATCAGTTTTCACGTTTAGTTGCATGATTCC…
767	>ERR1301535.NODE_53_length_9033_cluster_2_candidate	TAATACGGATATAGTCGAAGAAACCATTTTAGCCTATACCCCAGGCAACAACGTGTATAACTCAACAACAATGCAGAACTCGCCCGCTAGTTTACAACTACAAGCCACCAAGGCTTTAGTTACCGGACCCAGCAATACTTTCTGGCAATGCTGTCCATATCTCACCCGATTTATGGATAAGCACCAGATACAGGACTTGATTTTCCCACAACGATTTGTATGGATGGATGTTGAAGTTGTTACTCATCTTAGATGTTATACCAACTTTGATAGTCCAATTAGAGAAAACGTATGCGAACAAAGTAATACTTGGGATGCGATGATTGAAAGTGAAGGTGAAAAGATTTGGTTCTTTTTACTTAACAAGATTTTATCGCAAGGATTTTATGGAATAGTAGT…
768	>ERR1301528.NODE_9_length_9078_cluster_1_candidate_	TAAAATTGTATGTAGTGAAATCCACTATATACAATATACAGACCTAAGTTGAAGGTGTTCATGGTCTATAAATAAAGCGAAACCTTATCTCGAGTGAATTTTAGATTTGCGTCAGTGAACCCAGAGAACGGCAAATTCTATTAATCAAGCGAACCCACACCTAATTTGTGCAATCGATTTCATGGTGTATAAATAAAGCGAAACAATTGCAATCATTGATATTTACATATCAGAACAGCCGAGAAGCATTTTTGAGCGAAAAACACGTGTTAATACGGATATAGTCGAAGAAACCATTTTAGCCTATACCCCAGGCAACAACGTGTATAACTCAACAACAATGCAGAACTCGCCCGCTAGTTTACAACTACAAGCCACCAAGGCTTTAGTTACTGGACC…
769	>ERR1301527.NODE_5_length_22387_cluster_1_candidate	CTATTACATAAAGTAATCCGTCAACCACTCTAAGTGGTATCCGCGCTGGCTCTTACGAACTAACGTGTCTCCCGTCTCATTTCTATAAGCGTTCTCAATTACTTGAGTCCACTTATCAAATGTCGCCTCATCATGCATGGCTAATTCCATTATAGCATTCTCACAATTCACTTTGGTTCCTTCTTGAAGATCAAGACCTCCACGGCACCAATTCGGCATCTCAAGAATTGTATCCAACGCCAATGGAGCTAACCATCGTCCGTGTTTATTTAGGGTGAATCCGCGCTTAAGGTAACTAACTTCTTCTAGAGTCTTATATTTAGGAGGTACCTTAGTGAGGTCCTTGGTTTCATCCGTATAAATCATTCCAATTTCGGCAAAAGCTGAAGTGATTGTATG…
770	>ERR1301527.NODE_50_length_22773_cluster_1_candidat	CTATTACATAAAGTAATCCGTCAACCACTCTAAGTGGTATCCGCGCTGGCTCTTACGAACTAACGTGTCTCCCGTCTCATTTCTATAAGCGTTCTCAATTACTTGAGTCCACTTATCAAATGTCGCCTCATCATGCATGGCTAATTCCATTATAGCATTCTCACAATTCACTTTGGTTCCTTCTTGAAGATCAAGACCTCCACGGCACCAATTCGGCATCTCAAGAATTGTATCCAACGCCAATGGAGCTAACCATCGTCCGTGTTTATTTAGGGTGAATCCGCGCTTAAGGTAACTAACTTCTTCTAGAGTCTTATATTTAGGAGGTACCTTAGTGAGGTCCTTGGTTTCATCCGTATAAATCATTCCAATTTCGGCAAAAGCTGAAGTGATTGTATG…
771	>ERR1301514.NODE_98_length_9096_cluster_2_candidate	CATTGATATTTACATATCAGAACAGCCGAGAAGCATTTTTGAGCGAAAAACACGTGTTAATACGGATATAGTCGAAGAAACCATTTTAGCCTATACCCCAGGCAACAACGTGTATAACTCAACGACAATGCAGAACTCGCCCGCTAGTTTGCAACTACAAGCCACTACGGCTTTAGTTACTGGACCCAGCAATACTTTCTGGCAATGTTGTCCATATCTCACTAGATTTATGGATAAGCACCAGATACAGGATTTGATTTTCCCACAACGATTTGTATGGATGGATGTTGAAGTTGTTACTCATCTAAGATGTTATACCAACTTTGATAGTCCAACCAAAGAAAATGTATGTGAACAAAGCAACACTTGGGATGCGATGATTGAAAGTGAAGGTGAAAA…
772	>ERR1301514.NODE_93_length_9039_cluster_2_candidate	TAATACGGATATAGTCGAAGAAACCATTTTAGCCTATACCCCAGGCAACAACGTGTATAACTCAACAACAATGCAGAACTCGCCCGCTAGTTTACAACTACAAGCCACTAAGGCTTTAGTTACTGGACCCAGCAATACTTTCTGGCAATGCTGTCCATATCTCACCAGATTTATGGATAAGTACCAGATACAGGATTTGATTTTCCCACAACAATTTGTATGGATGGATGTTGAAGTTGTTACTCATCTCAGATGTTATACTAACTTTGACAGTCCAACCAGAGAAAATGTATGCGAACAAAGCAATACTTGGGATGCGATGATTGAAAGTGAAGGTGAAAGGATTTGGTTCTTTTTACTTAACAAGATTTTATCGCAAGGATTTTATGGAATAGTAGT…
773	>ERR1301514.NODE_82_length_9371_cluster_2_candidate	CATTGATATTTACATATCAGAACAGCCGAGAAGCATTTTTGAGCGAAAAACACGTGTTAATACGGATATAGTCGAAGAAACCATTTTAGCCTATACCCCAGGCAACAACGTGTATAACTCAACGACAATGCAGAACTCGCCCGCTAGTTTGCAACTACAAGCCACTACGGCTTTAGTTACTGGACCCAGCAATACTTTCTGGCAATGTTGTCCATATCTCACTAGATTTATGGATAAGCACCAGATACAGGATTTGATTTTCCCACAACGATTTGTATGGATGGATGTTGAAGTTGTTACTCATCTAAGATGTTATACCAACTTTGATAGTCCAACCAAAGAAAATGTATGTGAACAAAGCAACACTTGGGATGCGATGATTGAAAGTGAAGGTGAAAA…
774	>ERR1301514.NODE_316_length_2856_cluster_10_candida	TATATAGACATTCGTTCCTATTACCAACGAAGTTAGTATAGGAACGAATGTCTATTCTAGAGATTGGAGTAAATCTCCTGCGAAGACTTTCTTACCTTTTTCTTGCATCTTCTTTGCAGTTTTACTCCAATCTCTAGAATAGACATTCGTTCCTATACTAACTTTGTTGCTCACCTCATGGAGAATCGTATTACCAACGAAGTTAGTATAGGAACGAATGTCTATTCTAGAGATTGGAGTAAAACTGCAAAGAAGATGCAAGAAAAAGGTAAGAAAGTCTTCGCAGGAGATTTCTCAACCTTTGATGGTACTTTAAATTCTAGCATGATGTTCAAATTTTTAGATGTAGTGAATGCTTTTTATGACGATGGAGAGGAGAATGCACTTATTAGATATGTA…
775	>ERR1301514.NODE_309_length_7486_cluster_10_candida	TAATACGGATATAGTCGAAGAAACCATTTTAGCCTATACCCCAGGCAACAACGTGTATAACTCAACAACAATGCAGAACTCGCCCGCTAGTTTACAACTACAAGCCACTAAGGCTTTAGTTACTGGACCCAGCAATACTTTCTGGCAATGCTGTCCATATCTCACCAGATTTATGGATAAGTACCAGATACAGGATTTGATTTTCCCACAACAATTTGTATGGATGGATGTTGAAGTTGTTACTCATCTCAGATGTTATACTAACTTTGACAGTCCAACCAGAGAAAATGTATGCGAACAAAGCAATACTTGGGATGCGATGATTGAAAGTGAAGGTGAAAGGATTTGGTTCTTTTTACTTAACAAGATTTTATCGCAAGGATTTTATGGAATAGTAGT…
776	>ERR1301514.NODE_292_length_9022_cluster_9_candidat	CATTGATATTTACATATCAGAACAGCCGAGAAGCATTTTTGAGCGAAAAACACGTGTTAATACGGATATAGTCGAAGAAACCATTTTAGCCTATACCCCAGGCAACAACGTGTATAACTCAACGACAATGCAGAACTCGCCCGCTAGTTTGCAACTACAAGCCACTACGGCTTTAGTTACTGGACCCAGCAATACTTTCTGGCAATGTTGTCCATATCTCACTAGATTTATGGATAAGCACCAGATACAGGATTTGATTTTCCCACAACGATTTGTATGGATGGATGTTGAAGTTGTTACTCATCTAAGATGTTATACCAACTTTGATAGTCCAACCAAAGAAAATGTATGTGAACAAAGCAACACTTGGGATGCGATGATTGAAAGTGAAGGTGAAAA…
777	>ERR1301514.NODE_290_length_8965_cluster_9_candidat	TAATACGGATATAGTCGAAGAAACCATTTTAGCCTATACCCCAGGCAACAACGTGTATAACTCAACAACAATGCAGAACTCGCCCGCTAGTTTACAACTACAAGCCACTAAGGCTTTAGTTACCGGACCCAGCAATACTTTCTGGCAATGCTGTCCATATCTCACCCGATTTATGGATAAGCACCAGATACAGGACTTGATTTTCCCACAACGATTTGTATGGATGGATGTCGAAGTTGTAACTCATCTTAGATGTTATACCAACTTTGATAGTCCAACCAGAGAAAATGTATGTGAACAAAGCAATACTTGGGATGCGATGATTGAAAGTGAAGGTGAAAAGATTTGGTTCTTTTTACTTAACAAGATTTTATCGCAAGGATTTTATGGAATAGTAGT…
778	>ERR1301514.NODE_145_length_4409_cluster_4_candidat	TATATAGACATTCGTTCCTATTACCAACGAAGTTAGTATAGGAACGAATGTCTATTCTAGAGATTGGAGTAAATCTCCTGCGAAGACTTTCTTACCTTTTTCTTGCATCTTCTTTGCAGTTTTACTCCAATCTCTAGAATAGACATTCGTTCCTATACTAACTTTGTTGCTCACCTCATGGAGAATCGTATTACCAACGAAGTTAGTATAGGAACGAATGTCTATTCTAGAGATTGGAGTAAAACTGCAAAGAAGATGCAAGAAAAAGGTAAGAAAGTCTTCGCAGGAGATTTCTCAACCTTTGATGGTACTTTAAATTCTAGCATGATGTTCAAATTTTTAGATGTAGTGAATGCTTTTTATGACGATGGAGAGGAGAATGCACTTATTAGATATGTA…
779	>ERR1301499.NODE_9_length_15736_cluster_1_candidate	AGACCTAAGTTGAAGGTGTTCATGGTCTATAAATAAAGCGAAACCTTATCTCGAGTGAATTTTAGATTTGCGTCAGTGAACCCAGAGAACGGCAAATTCTATTAATCAAGCGAACCCACACCTAATTTGTGCAATCGATTTCATGGTGTATAAATAAAGCGAAACAATTGCAATCATTGATATTTACATATCAGAACAGCCGAGAAGCATTTTTGAGCGAAAAACACGTGTTAATACGGATATAGTCGAAGAAACCATTTTAGCCTATACCCCAGGCAACAACGTGTATAACTCAACAACAATGCAGAACTCGCCCGCTAGTTTACAACTACAAGCCACCAAGGCTTTAGTTACTGGACCCAGCAATACTTTCTGGCAATGCTGTCCATATCTCACCAG…
780	>ERR1301491.NODE_9_length_7317_cluster_1_candidate_	GCCGAAGCTTTGCAATCTAAACGGGTCTCTAAGGGATCCTAGAGAGTTGGTCCTCTGGGTTAATAGATTTTGAATGATTAAACCAGAAAGCATAGGATTCGGAAAGGCCTATGCTCGCTTTTATTTTAAATTATGATCTACGCTAAACTACTCGTTCTTAATTGGTCATAATCGGAATACCATTAATGGTGCCTTGTTCGTCTTGTTTGGATGGAGGTGGTTTAATTGGAGCTGGGCCCCAATTATCTGCTAGTCGCGCTAACAACTTTTCTCCTACAACGTCTTTCTCGTATTCTTTCGTGATAGACATCGGGTGAATTTCACTCCATGTGACTTCAGTATTTCCAGGATAAAGTTGAGGAGTCCCCATCAACCATCCAAAGGTCAGGTCATCATTCC…
781	>SRR12266053.NODE_2_length_2019_cluster_2_candidate	CGACACATTAAAAGATGCTAAGATCCCAATCGCGAAGGCCAACGTAGGTAAAACTCGATTATTCACCGCTTGCCCACTACACTACACAATCCTCTTTCGACAATACTTTTTACCTTTTATTGCACATTCTATGCGTAATCGCGTACAAAATTCTATTGCTGTGGGCATTAATCCAATGTCACCAGAATGGGATTTACTCGCGAAACGTTTAAAGAAAAATGGAAAACATGTCATCGCTGGAGATTACTCTAACTTTGACGGCACACTCCCGGTACAATATGTTGAAGTTGCCGTGAAAATTATGGTTGACTGGTTTATGAGAAACTGGGACACCATAGTTCGCGAAGAACGCAACATTATAAATGGATACGAACTGACTTACGACGAATTTGAACAATT…
782	>SRR3401356.NODE_4_length_10012_cluster_4_candidate	ATACAACTGAAAGCAGTTAACCCCGATTGAACGTCTTGTCCACGATACGTGACCTGTGACCGAGAGAATTCTACTACTTTGTTTTCGCATTCCGTCGCTATTATTTTCCTATTTAAAGTAAGAGGTTGCCTAGAGCATTTACCAGGACTCTGTTAAATAGATGAGATTTTGTGTGTTGTCTAACAAAACACTCAGGGCCAAGTATTCCCTCTAAAATACTAAACCGTCTTAAGTAGTGAGCTATCTTTGATTGTATTGTTGATTATCAACCAACTTCCGCCTTTGATTTTAGCCCGCAATCTGAAAGGTTATCAGTTATAAAACCTCCGCGATCGACGACTCAAGACTTGTTCCTCTGTTGGTACTCGATTCGCCGCCCCTATTGCGAGAATTAGAAGA…
783	>ERR1303047.NODE_3_length_9291_cluster_1_candidate_	CTCGAGATAAGGTTTCGCTTTATTTATAGACCATGAACACCTTCAACTTAGGTCTTTAAAATTGTATGTAGTGAAATCCACTATATACAATATACAGACCTAAGTTGAAGGTGTTCATGGTCTATAAATAAAGCGAAACCTTATCTCGAGTGAATTTTAGATTTGCGTCAGTGAACCCAGAGAACGGCAAATTCTATTAATCAAGCGAACCCACACCTAATTTGTGCAATCGATTTCATGGTGTATAAATAAAGCGAAACAATTGCAATCATTGATATTTACATATCAGAACAGCCGAGAAGCATTTTTGAGCGAAAAACACGTGTTAATACGGATATAGTCGAAGAAACCATTTTAGCCTATACCCCAGGCAACAACGTGTATAACTCAACAACAATG…
784	>ERR1303006.NODE_78_length_5392_cluster_58_candidat	TACTTTCTGGCAATGCTGTCCATATCTCACCCGATTTATGGATAAGCACCAGATACAGGATTTGATTTTCCCACAACGATTTGTATGGATGGATGTTGAAGTTGTTACTCATCTAAGATGTTATACCAACTTTGATAGTCCAACCAGAGAAAATGTATGCGAACAAAGCAATACTTGGGATGCGATGATTGAAAGTGAAGGTGAAAGAATTTGGTTCTTTTTACTTAACAAGATTTTATCGCAAGGATTTTATGGAATAGTAGTGCCAGTGTCTTTGCATTGGTACGAACAGTTGTATCACATGAACTTTTTCCAAAAAGTTTACAAGTGTGAAACTTCTGTAGATTTAAGTAACTTATTGTTAATGTTAGCCGGAGATGTTGAATCCAACCCCGGACC…
785	>ERR1302930.NODE_8_length_24876_cluster_1_candidate	CGCTTAAGGTAACTAACTTCTTCTAGAGTCTTGTATTTAGGGGGTACCTTGGTGAGGTCCTTGGTTTCATCTGTATAAATCATTCCAATTTCAGCAAAGGCTGAAGTGATTGTATGCATGTTAAACCAATCGGAGACCTCATCACTTATATTATAAATATTATCATCACCATATGAAACTAAACTAACGTGCTTGTCAAAGTCAAACATTGTATATGCTTCTCCAGCTCTATCTGCTGCAATCTCAAAGCACATACGACCTCCGACAGAATTGACAAAACAATTAAGGGGTGTTGTTACGGGATTTCCAGATGGTTGGGAATGGGTCATATAATACACTAAATCATTACAAATATGAACGCTATTAACAATTTCACTAAATAATACATATCTTACAAGT…
786	>ERR1302930.NODE_14_length_14962_cluster_1_candidat	TGGTCCTCTGGGTTAATAGATTTTGAATGATTAAACCAGAAAGCATAGGATTCGGAAAGGCCTATGCTCGCTTTCAATTTTAAACTATGATCTACGCTAAACTACTCGTTCTTAATTGGTCATAATCGGAATACCTTTAATGGTGCCTTGTTCGTCTTGTTGGGATAGAGGTGGTTTAATTGGAGCTGGTCCCCAATTTTCTGCTAATCGCGCCAACAACTTTTCTCCTACAACGTCTTTCTCGTATTCTTTCGTGATAGACATTGGGTGAATTTCGCTCCATGTGACTTCAGTATTTCCAGGGTATAGCTGAGGAGTCCCCATCAACCACCCAAAGGTTAAGTCGTCATTCCCCGCACGTAATAACTTTGCTTGTACAGCATCAGTTTTCACGTTCAG…
787	>ERR1301912.NODE_19_length_13018_cluster_1_candidat	AACGTGTATAACTCAACAACAATGCAGAACTCGCCCGCTAGTTTACAACTACAAGCCACTAAGGCTTTAGTCACCGGACCCAGCAATACTTTCTGGCAATGCTGTCCATATCTCACTCGATTTATGGATAAACACCAGATACAGGATTTGATTTTCCCACAGCGATTTGTATGGATGGATGTTGAAGTTGTTACTCATCTGAGATGTTATACCAACTTTGATAGTCCGACTAGAGAAAATGTATGTGAACAAAGCAATACTTGGGATGCGATGATTGAAAGTGAAGGCGAAAAGATTTGGTTCTTTTTACTTAACAAGATTTTGTCGCAAGGATTTTATGGAATAGTAGTACCAGTGTCTTTACATTGGTACGAACAGTTGTATCACATGAACTTTTTC…
788	>ERR1301849.NODE_4_length_9144_cluster_1_candidate_	CATTGATATTTACATATCAGAACAGCCGAGAAGCATTTTTGAGCGAAAAACACGTGTTAATACGGATATAGTCGAAGAAACCATTTTAGCCTATACCCCAGGCAACAACGTGTATAACTCAACGACAATGCAGAACTCGCCCGCTAGTTTGCAACTACAAGCCACTAAGGCTTTAGTTACTGGACCCAGCAATACTTTCTGGCAATGTTGTCCATATCTCACTAGATTTATGGATAAGCACCAGATACAGGATTTGATTTTCCCACAACGATTTGTATGGATGGATGTTGAAGTTGTTACTCATCTAAGATGTTATACCAACTTTGATAGTCCAACCAAAGAAAATGTATGTGAACAAAGCAATACTTGGGATGCGATGATTGAAAGTGAAGGTGAAAA…
789	>ERR1301849.NODE_102_length_9084_cluster_3_candidat	TAATACGGATATAGTCGAAGAAACCATTTTAGCCTATACCCCAGGCAACAACGTGTATAACTCAACAACAATGCAGAACTCGCCCGCTAGTTTACAACTACAAGCCACTAAGGCTTTAGTTACCGGACCCAGCAATACTTTCTGGCAATGCTGTCCATATCTCACTCGATTTATGGATAAACACCAGATACAGGATTTGATTTTCCCACAACGATTTGTATGGATGGATGTTGAAGTTGTTACTCATCTAAGATGTTATACCAACTTTGATAGTCCGACTAGAGAAAATGTATGTGAACAAAGCAATACTTGGGATGCGATGATTGAAAGTGAAGGTGAAAAGATTTGGTTCTTTTTACTTAACAAGATTTTGTCGCAAGGATTTTATGGAATAGTAGT…
790	>ERR1301841.NODE_8_length_15089_cluster_1_candidate	TAGCCGAAGCTTTGCAATCTAAACGGGTCTCTAAGGGATCCTAGAGAGTTGGTCCTCTGGGTTAATAGATTTTGAATGATTAAACCAGAAAGCATAGGATTCGGAAAGGCCTATGCTCGCTTTATAATTTAAACTATAACTAACATTAAGCTACTCGCTCTCAATTCGTCATAATTGGGGGGGATGAGGCCTTTTCTATTGGGGGTTCGATCGGGCCACCGGCAACGCCTCTACCGAGACGCTCCCAAGCTTCCTTAGAAGCCGTGGGTGTGTATTTAGCACCATTGCTCACTGCAATAATCCTATTCCATGTCACTTTCGTGTTTCCTGGGCAGAGTTGAGGAGTTCCCATCAACCAACCGAAGGTTAAGTCGTCATTCCCTGAACGCAAAATATCAG…
791	>ERR1301841.NODE_7_length_15077_cluster_1_candidate	TAGCCGAAGCTTTGCAATCTAAACGGGTCTCTAAGGGATCCTAGAGAGTTGGTCCTCTGGGTTAATAGATTTTGAATGATTAAACCAGAAAGCATAGGATTCGGAAAGGCCTATGCTCGCTTTTAATTTTAAACTATGATCTACGCTAAACTACTCGTTCTTAATTGGTCATAATTGGAATACCATTAATGGTGCCTTGTTCGTCTTGTTTGGATGGAGGTGGTTTAATTGGAGCTGGTCCCCAATTATCTGCTAATCGCGCTAACAACTTTTCTCCTACAACGTCTTTCTCGTATTCCTTCGTGATAGACATTGGGTGAATTTCACTCCATGTGACTTCAGTATTTCCAGGATATAGCTGAGGAGTCCCCATCAACCATCCAAAGGTTAAGTCATCAT…
792	>ERR1301827.NODE_47_length_9262_cluster_8_candidate	AACGTGTATAACTCAACAACAATGCAGAACTCGCCCGCTAGTTTACAACTACAAGCCACCAAGGCTTTAGTTACCGGACCCAGCAATACTTTCTGGCAATGCTGTCCATATCTCACCCGATTTATGGATAAGCACCAGATACAGGACTTGATTTTCCCACAACGATTTGTATGGATGGATGTTGAAGTTGTTACTCATCTTAGATGTTATACCAACTTTGATAGTCCAATTAGAGAAAACGTATGCGAACAAAGTAATACTTGGGATGCGATGATTGAAAGTGAAGGTGAAAAGATTTGGTTCTTTTTACTTAACAAGATTTTATCGCAAGGATTTTATGGAATAGTAGTACCAGTGTCTTTGCATTGGTACGAACAGTTGTATCACATGAACTTTTTC…
793	>ERR1301827.NODE_46_length_8824_cluster_8_candidate	AACCTATTATTAATGTTAGCCGGAGACGTTGAATCCAACCCCGGACCTACTTATAAGGATATTTGTAAATTAGATTATATTAAGAATAAACATGAACGCAAGATTTATACCGATAAGAATATGCGCCGCATGAATATGGAATTAAAGAAAAACAAGAGAAATGATGATTTTGATTATCTTAAGGACGAAGTACAGAGAGTGAAAGGAGAGATGCAAGTTTTTGGATTATTATCAAGTACAGCACAAGTTTTGACAGGAGCCTATTTGACGAGAAAAACAGATAGACTCATGACGAAAATGGATGCTAATATTGATATTATTTCAAATCAACTTGTTGAAACCCTAACACAATTTAGAAATGTTTTTGAGAAAACTCAGAATATGATTTTCAAAGGTTTA…
794	>ERR1301820.NODE_107_length_9094_cluster_14_candida	TAATCAAGCGAACCCACACCTAATTTGTGCAATCGATTTCATGGTGTATAAATAAAGCGAAACAATTGCAACCATTGATATTTACATATCAGAACAGCCGAGAAGCATTTTTGAGCGAAAAACACGTGTTAATACGGATATAGTCGAAGAAACCATTTTAGCCTATACCCCAGGCAACAACGTGTATAACTCAACAACAATGCAGAACTCGCCCGCTAGTTTACAACTACAAGCCACCAAGGCTTTAGTTACTGGACCCAGCAATACTTTCTGGCAATGCTGTCCATATCTCACTAGATTTATGAATAAGCACCAGATACAGGACTTGATTTTCCCACAACGATTTGTATGGATGGATGTTGAAGTTGTTACTCATCTCAGATGTTATACTAACTTTGA…
795	>ERR1301608.NODE_56_length_9519_cluster_3_candidate	CATTGATATTTACATATCAGAACAGCCGAGAAGCATTTTTGAGCGAAAAACACGTGTTAATACGGATATAGTCGAAGAAACCATTTTAGCCTATACCCCAGGCAACAACGTGTATAACTCAACAACAATGCAGAACTCGCCCGCTAGTTTACAACTACAAGCCACCAAGGCTTTAGTTACTGGACCCAGCAATACTTTCTGGCAATGCTGTCCATATCTTACCCGATTTATGGATAAGCACCAGATACAGGACTTGATTTTCCCACAACGATTTGTATGGATGGATGTTGAGGTTGTTACTCATCTTAGATGTTATACCAACTTTGATAGTCCAACTAGAGAAAACGTATGCGAACAAAGTAATACTTGGGATGCGATGATTGAAAGTGAAGGTGAAAA…
796	>ERR1301543.NODE_93_length_9430_cluster_5_candidate	AGACCTAAGTTGAAGGTGTTCATGGTCTATAAATAAAGCGAAACCTTATCTCGAGTGAATTTTAGATTTGCGTCAGTGAACCCAGAGAACGGCAAATTCTATTAATCAAGCGAACCCACACCTAATTTGTGCAATCGATTTCATGGTGTATAAATAAAGCGAAACAATTGCAATCATTGATATTTACATATCAGAACAGCCGAGAAGCATTTTTGAGCGAAAAACACGTGTTAATACGGATATAGTCGAAGAAACCATTTTAGCCTATACCCCAGGCAACAACGTGTATAACTCAACAACAATGCAGAACTCGCCCGCTAGTTTACAACTACAAGCCACCAAGGCTTTAGTTACTGGACCCAGCAATACTTTCTGGCAATGCTGTCCATATCTCACCCG…
797	>ERR1301528.NODE_56_length_6033_cluster_2_candidate	TAAAATTGTATGTAGTGAAATCCACTATATACAATATACAGACCTAAGTTGAAGGTGTTCATGGTCTATAAATAAAGCGAAACCTTATCTCGAGTGAATTTTAGATTTGCGTCAGTGAACCCAGAGAACGGCAAATTCTATTAATCAAGCGAACCCACACCTAATTTGTGCAATCGATTTCATGGTGTATAAATAAAGCGAAACAATTGCAATCATTGATATTTACATATCAGAACAGCCGAGAAGCATTTTTGAGCGAAAAACACGTGTTAATACGGATATAGTCGAAGAAACCATTTTAGCCTATACCCCAGGCAACAACGTGTATAACTCAACAACAATGCAGAACTCGCCCGCTAGTTTACAACTACAAGCCACCAAGGCTTTAGTTACTGGACC…
798	>SRR5839112.NODE_32_length_3846_cluster_12_candidat	CTTTGGAACCAGTTGTACCAAGTGGCTTGTTTTGTCCTTTGGGAAAATCAAATGTGCGTGTTGGTCAGGCAGTTAAAACATCAATTTTACCTTCTTGTATATATGGTAAATTATCTGAACCTTATACTAGGCCGGCTTTGTTGCGACCTAGGCGAATTAATGGTGTTGATCATAATCCTTTATTGGTTGGATTAAAGAAATGTGGCGTAGAGACGGCTGTTTTAATGGAGGAAGAAGTTAATTCAGCAGCACAAGATGTGGCTCAGGTTGTATTATCGCAATATAATACGATTTTGGACGCAGCAAAATATAGGCGCATATTGTCATATGAGGAAGCTATTTGTGGTACTTATGATGATGAATTTATGTGTGCTATAAATCGTACTACTTCACCAGGTT…
799	>SRR12063594.NODE_14_length_9122_cluster_9_candidat	CCTATACCTTACACAATGTAAGGTATATGGGGTTCTTATTGGCGTGCGTGCTTGGTTTTACCAAGTCGTACGCGGATATTCTTTTGCCGTCACGGGTCACTGACGTAGAAGTGGTTCACCAACCGTCACGGGTTGCTGACGTAGAAGCAATTCAAGTTTCTGGGTTTGTTTTAAATCCTGAGTACAGTACTACTCGCAGGCTCCCAGTAGTGGGTTACACTTATTGTTTCCAGAACTGTTTGCAAGATTTGAGGATATTCATCCTTCACCTTACCAGCTCCGAATCCAGTGCACGAAGGTGTGCGATAATAAAGAGAGTTTCATTTGTCTCTCCATGGATTCTTTAAAGAGCGATATCCATCACAATTTGGTATTGTATTTCATATGAGCAAACATGAT…
800	>SRR12063541.NODE_48_length_9062_cluster_41_candida	CCTATACCTTACATAATGTAAGGTGTAGTGGGTTCTTTATTGGCTTACGTGCTTGGATGACACCAAGTCGTAAGCGGATATTCTTTTGCCGTCACGGGTCGTTGACGTAGAAGCGATTCACCAACCGTCACGGGTTACTGACGTAGAAGTAGCTCAAGTTTGTAAGTTTGTTCTAAACTTTCAGTACAGCACTACTCGCAGGCTCCCAGAAGTGGGTTATACTAACTGTTTCCAGAACCGTTTGCAAGATTGCTAAGACATTCGTCTTTCACCTTACCAGCTCCGAATCCAGTGTACGAAGGTATGCGATAATAAAGAGAGTTTCATTTGTCTCTCCATGGGTTCTTTAAAGAGCGATATCCATCACAATTTGGTATTGTATTTCATATGAGCAAACAT…
801	>SRR12063538.NODE_19_length_3683_cluster_12_candida	CTTGCGGGCAAGAGGGTGATAGGGTACTGAGACAGTGGTGGCAGAAGCGTGAGTCTTTGCGCAAAGCCACCACTGGTGTTTCAGAGCCTGGTTTCTTCAGGATGTCCTGGCTTAGAATGGCGGATGTTCCCCCGGCACCACAAGCTCCTTGGTCTCCTGAAGCCGATATAGATTTCTCTGATGAGGATGAAGAGGCTCTTGAGCAGGCCGACAGAACCTGGAGTGATGTTAGAGACATCTGTTCTAGGATGTGTCTTAGGTTTGCTACTTTTGCACGCGAACACCCCATTATTTCCATATTTGCTGGAGTCGGTCTGGGGGTTGCTGCAACCTGGGTGTTTGGCTTTATGCGCGATGTCGTAGGTGGACTTATCAAGTCTGTTTACGACATGGTGGTGT…
802	>SRR12063538.NODE_16_length_9066_cluster_11_candida	GTAAAAGAAGCCCCTATACCTTACATAATGTAAGGTGTAGTGGGTTCTTTATTGGCTTACGTGCTTGGATGACACCAAGTCGTAAGCGGATATTCTTTTGCCGTCACGGGTCGTTGACGTAGAAGCGATTCACCAACCGTCACGGGTTACTGACGTAGAAGTAGCTCAAGTTTGTAAGTTTGTTCTAAACTTTCAGTACAGCACTACTCGCAGGCTCCCAGAAGTGGGTTATACTAATTGTTTCCAGAACCGTTTGCAAGATTGCTAAGACATTCGTCTTTCACCTTACCAGCTCCGAATCCAGTGTACGAAGGTATGCGATAATAAAGAGAGTTTCATTTGTCTCTCCATGGGTTCTTTAAAGAGCGATATCCATCACAATTTGGTATTGTATTTCAT…
803	>SRR7109325.NODE_366_length_2437_cluster_338_candid	GGAAGATCGGCCCTTATGAGAATGGAAACATTACCTGTTGCAGATGAAGGCAATACTATTACACGATATGTTAGAGATGCCTGGCAATATAATTTGGATACTCAAGATACTATGTGTGGTTCACCACTTATAGTTAGAAATACTCAAATTACACCAGGCAAGATATGTGGAATACATATTGCTGGATTATCTGGAACAGGTGATGGTTGGTCTACTCCAATTTATTTAGAAGATATAGAGAAGATTTTGTCTTTGTTTGGAGATAATGTGAAATTTGTGCAACATGCACGTTTTCCATTAGATGAATACCCAAAAGAACAAGGACAAATACCTGAATCTGCTGAATTTTTAAGATTGGGGTCACTGAAGAAACCAGTTGCTCAACCTGCAGTTACTAAA…
804	>SRR5830084.NODE_44_length_2146_cluster_42_candidat	CGCTGTCCAGTACACGGCGCATTTTGAGCCCTGAGGAAGCCGTTGTTGGTGTGCCTCATATGAAGTTGAAGTCTGTTAAGCGCAGCTCCTCATGTGGGTACCCATACAATCTCAAGTATGCCAAGGGCAAAACTGAGATTTTCGGCGACGGCGATGATTTTGACCTTGAGAGTCAGGCAGCTAAGGCTGTTCTGAGCGACGCTGCTAAGGTTGTCGAAGCAGCGAAGAACAATGAGCGTTTGGCTCATGTGTTTGTGGATTTTCTCAAGGATGAGACGCGCCCTCATGCTAAGGTGGACGCTGTGGCAACACGGTGGGATATCCTGGCCAAGGAGCTTTTGCGTCCCGGTGGGCGTGTGTTCGCTGGTGATTTCAAGGCATTTGATGCCTCTGAGCAAC…
805	>SRR12391340.NODE_90_length_8619_cluster_75_candida	CCGAACCCGAGCACGGAGATTGGCCCGCCTCCGGGCGGGTCCAGTGCGGTAACGCAAACGAAACGGGTTTTAGTTATGCTATACTGTATTTTGCCCCCATCTCGTAGGGGGGGCTGCCGTTTCACGGCAGTTCTATCGAGACGCGAGTGCGATGCGTTAGTGCGCTGCTTGGGCCCTGGAGTCAAGCCAGCTTTCAGCTGGGGACCAGCCAAACCGGTTTTTCGGTATCCCATAACCGAAACGTGTTGAAGCTATTCACAGCTTAACTGCTGTTGACCGTTGTACTATTTGAGGTCGCACCAGTTGAGGTGGTTTGAACCCAATTCTTTGGCCTATTTTGGCGTCTTGTGTGAGAGTGGGAGTTTGCACTCTTGTTTTTCACATTTTGACCTTTCAGAG…
806	>ERR1301552.NODE_210_length_3033_cluster_23_candida	TATGCGAGTTTTATTGGTTTCCCTATTTAACAGTATGCACATTTGTGGCAAAGAATATTCTTGCTGGCGACTTTGAAGGTTTTGATGCTTCACAACATCAAAGACTTTTGGAAGCTGCGGGAGAAGTTTTGATAGAAATATCAAGACGTTTCCTTGGAGCTACTGAAGAAGATATCAAAGTTATGCGAGTTTTATTGGTTTCCCTATTTAACAGTATGCACATTTGTGGCAAAGAAGTTGTACAATGGACACATTCATTACCATCTGGTCATTACCTTACTGCAATTATAAATTCAATTTTTGTTAATCTTGGTTTTTGTATTGCATGGCAATTGGCTTTTGAAATGTGTTCATATTTCTTTGCTAGAAAATTCTGGAAGGAATGTGGGATTGTAGCAT…
807	>SRR10854864.NODE_202_length_9125_cluster_182_candi	CGAAAGGTACGATCTTTAGACTACCCTTTATAAATTATGTGAGCAGGTGTTTATGAACTCACCTCGACTTCATTTACATTTGTATCCTCCGCGGTCATAACACCAGGAATGCTGTGTGATTGTGTAGAGCGTCATTGTTTGTAATGTATCGATTGTTTAATTGTGAAGAAAACACAATTCAAATTGATTTTACATTAACATTTATTTTATTAACACAGTTAAAGAAATAGATTTTAAGTACCTGGACGAATGTATATACTTAGTTTTATGATGTTTGCGGCTATTGAACCGTGAGGTTACGCCCCAATAGATTCAGGAAACTTCATTTGTACACGATCCCGTGGGAAAGACTTTTATTTTGAATACCGGTTATCTTGGTAAAGATATGGTCTTATATAT…
808	>ERR1301543.NODE_254_length_3012_cluster_62_candida	TCAATATTAAGTTTAAGAATCTAGCTAAGGCGGCTATGGATACACCATTTCTTGATCCTGATATGTTGGCAGATGCGGTGCTTTTGACTAAACAAAAGTGGTTGCAAAATATGCGACCTGATATGTTGGCAGATGCGGTGCTTTTGACTAAACAAAAGTGGTTGCAAAATATGCGACCTGAGCTGCGCCGAATATTGACTTTTGAAGAGTCAGTAAAAGGTAATGAGCACAGTGAGTATATATCGCCAATTAATCGAAGATCAAGTCCTGGTTATCCATGGATTTTAGAACGTAAGTTAGGAGCCCCAGGTAAAACAGGTTGGTTTGGCAACGATGAGGAATACATCATTAATGATGAAGTTCAACAAGCTGTTGAATTTCGTATATCTCAAGCACGTA…
809	>SRR11450577.NODE_37_length_9127_cluster_28_candida	ATGGATTAAATCCATACACATCATGTTGACTCCTCTCGCATCTGTTAGGGAGAGAAATATGACAGAGCAGAACCCGGATTTTACCCGCCGGTTAGAGGTACTAATGAGATTGTATCGATGGCCAGATATCTCCGGGTATTTGGTTGCTTAGGCTATAAAAGTATCATTTACAATGCAGTTAGTACTTAGGTTACCACAAAATTAAATAAAATAAAATTCAAAATTCCAGACTTTAACAACGGGGTAGTCTGATGTTGAATAAACAACCCCTTTTAAGACTGATTCAATTTATTGACTGGTGTCTGAGGTATTACTGGTTGCGGACCAGGACAGCGCAAGTTAGTCATGTATTATGGCGTTTACCAACACGTATCTTCGTTAATATTTTGAACTTTTAGT…
810	>ERR1302942.NODE_13_length_5007_cluster_13_candidat	CAAAACGATAACCTTCCTCTATTTTACGGAAATTTTCAATTATATCATATTCAGTAGTTATATCAACATCGTCAAACATATCTTTCAACAATAATTTGGGATGAAATGCAACATATGGCTATGTTTCATCTTCCTTATAGATTTAAAGATATGTTTGACGATGTTGATATAACTACTGAATATGATATAATTGAAAATTTCCGTAAAATAGAGGAAGGTTATCGTTTTGTTGGTCAAATATGTGTTAACTGTTACATTGAGAAAGCTCCTTGGTGTGCTTCAGATCTTTTAGAAGATACTATATGGGACTTCTACGGAGAATCATTTGATACTCCTTTTTATGGCGAATATCGTTGCAATGAATGTGATGGTATTTTACCCGGTGAAATAGAGAGTAAA…
811	>ERR1302930.NODE_23_length_5181_cluster_4_candidate	GAAAAAGTGCCAGCAGACATGCAAATGTGGAAAGACCAGACAGCTCAAAACCTTATCACCAATAGAATTTTTAGTAATTTATATAAAATTTGTAAAGTTAAGAACCAGACTGATTCACATCCCCTCTTGAATGGACTTTTCGTGAAGGGAACTTGTATGTTGGTGCCAGCGCACCTTTGTGAGTTTCTCGAGCCAGAAGACAAGATAGATTTGATTAATAGTTTTAACACTACATTCACTTTGCCATGGAAAGAGGTAAAACAAATTCAAATTGTTAATGCCAATGGAGATGCAAAGGAAGCAGTTTTGTTAGTGTTCCCTAATTATATACCACAGCATGCCGATATTATCAAGCATTTTTCAAATGCGCAAGCGATGAGTCAATATAAGCGTGCCGAC…
812	>ERR1302930.NODE_16_length_4968_cluster_2_candidate	GAAAAAGTGCCAGCAGACATGCAAATGTGGAAAGACCAGACAGCTCAAAACCTTATCACCAATAGAATTTTTAGTAATTTATATAAAATTTGTAAAGTTAAGAACCAGACTGATTCACATCCCCTCTTGAATGGACTTTTCGTGAAGGGAACTTGTATGTTGGTGCCAGCGCACCTTTGTGAGTTTCTCGAGCCAGAAGACAAGATAGATTTGATTAATAGTTTTAACACTACATTCACTTTGCCATGGAAAGAGGTAAAACAAATTCAAATTGTTAATGCCAATGGAGATGCAAAGGAAGCAGTTTTGTTAGTGTTCCCTAATTATATACCACAGCATGCCGATATTATCAAGCATTTTTCAAATGCGCAAGCGATGAGTCAATATAAGCGTGCCGAC…
813	>ERR1301898.NODE_30_length_6437_cluster_13_candidat	CAAAGTCATCATTACGTTTAACTGGTCTCAAGATTTACAAGGATAAGAATTTCCAACGAATGCATTTAAACTTGAGACCAGTTAAACGTAATGATGACTTTGATTATTTGAAGGAAGAATGTCAACGTGTTAAAGGAGAGATGCAGATGTTAGGACTAGCAAGCTCAGCAGCTACGCTAGGAATTTCAGCTTACATGACAAATAAAACACGTAAGACAATGGACCGAGCAAACGAGTCAATCAACATGATTACAAGTGAGCTGACTTCAACTTTGAGTATGTTTAGAAATACTTTTTCTGAAGTGAAAAATGCTATTTATAAAGGAATTGATGTAATAGCCCTTATTGGAGATATAGTTTTGGGATTGATTCAGATATCATTCGCACAGCCTGGAAAAC…
814	>ERR1301812.NODE_86_length_9625_cluster_42_candidat	ATTTTCAAATAGTGTCGCATCTTAGATGTTACACTCATTTTGATGATGACCAAAGAGAGAACGTAAGTGAAGAAGCGAATACTTGGGATTCATTACTTGAAAGTGAAAGAAGTAAGATTTATTTTTATTTCTTGAACAAGATGGTTTCAGCGTAGACCTAAGTTTCCGTATTTCATGGTCTATAAATAAAGCGAAAACGGATTTCGAAGCGTCATATGATTATATCGCCAGTGAACCCAGAGAACGGATATAAATCTTTTGAAGCAATTTCGAAGACACCTAATTTATTGTCAATTTGATTTCATGGTGTATAAATAAAGCGAAACAATTGATAACATTGATATATTAATATCAGATCAACCACGCAGCATTTTTGCAAGGAAAACACGAGTTAATACG…
815	>ERR1301580.NODE_549_length_9487_cluster_36_candida	AAACTTAGGTCTGCGCTGTATATACGATTCAGCGCAGACCTAAGTTTCCGTATTTCATGGTCTATAAATAAAGCGAAAACGGATTTCGAAGCATCATATGATTATATCGTCAGTGAACCCAGAGAACGGATATAAATCTTTTTGAAGCAATTTCGAAGACACCTAATTTATTGTCAATTTGATTTCATGGTGTATAAATAAAGCGAAACAATTGATAACATTGATATATTAATATCAGATCAACCACGTAGCATTTTTGCAAGGAAAACACGAGTTAATACGAGTATTGTCGAGGAAACCATTTTAGCCTTTACTCCAGGAAACAACGTGTATAACCCTACAACAACGATGCAGCGTGTACCCGCAACTTTACAACTACAAGCCACTAAGGCTTTAGTT…
816	>ERR1301564.NODE_23_length_15264_cluster_4_candidat	CAAACCTGTATATACGATTCAGCGCAGACCTAAGTTTCCGTATTTCATGGTCTATAAATAAAGCGAAAACGGATTTCGAAGCATCATATGATTATATCGTCAGTGAACCCAGAGAACGGATATAAATCTTTTTGAAGCAATTTCGAAGACACCTAATTTATTGTCAATTTGATTTCATGGTGTATAAATAAAGCGAAACAATTGATAACATTGATATATTAATATCAGATCAACCACGTAGCATTTTTGCAAGGAAAACACGAGTTAATACGAGTATTGTCGAAGAAACCATTTTAGCCTTTACTCCAGGAAACAACGTGTATAACCCTACAACAACGATGCAGCGTGTGCCCGCAACTTTACAACTACAAGCCACTAAGGCTTTAGTTAACGGACCAA…
817	>ERR1301475.NODE_84_length_9372_cluster_12_candidat	CCTGTATATACGATTCAGCGCAGACCTAAGTTTCCGTATTTCATGGTCTATAAATAAAGCGAAAACGGATTTCGAAGCATCATATGATTATATCGTCAGTGAACCCAGAGAACGGATATAAATCTTTTTGAAGCAATTTCGAAGACACCTAATTTATTGTCAATTTGATTTCATGGTGTATAAATAAAGCGAAACAATTGATAACATTGATATATTAATATCAGATCAACCACGTAGCATTTTTGCAAGGAAAACACGAGTTAATACGAGTATTGTCGAAGAAACCATTTTAGCCTTTACTCCAGGAAACAACGTGTATAACCCTACAACAACGATGCAGCGTGTGCCCGCAACTTTACAACTACAAGCCACTAAGGCTTTAGTTAACGGACCAAGCCC…
818	>ERR1301468.NODE_46_length_6843_cluster_11_candidat	AACTTCTTGAACAACTCCATTAACCCATTCTGAGATTTTAATCTTTTTGAAGCAATTTCGAAGACACCTAATTTATTGTCAATTTGATTTCATGGTGTATAAATAAAGCGAAACAATTGATAACTTTGATATATTAATATCAGATCAACCACGTAGCATTTTTGCGAGGAAAACACGAGTTAATACGAGTATTGTCGAAGAAACCATTTTAGCCTTTACTCCAGGAAACAACGTGTACAACCCCACAACAACGATGCAGCGTGTGCCCGCAACTTTACAACTACAAGCCACTAAGGCTTTAGTTAACGGACCAAGCCCTTGGCAGTGTTGTCCGTGGATCAACCGATTCACTAACAAACTGCAAATTCAGGACATGATTTTCCCTCAACGATTTGTATG…
819	>ERR1303042.NODE_31_length_10280_cluster_28_candida	CATATAATTTAATTTTAATATTTAGAATAGTACTGCAAAATTGCGTGCGGGTTTAAACCCGCACGCAAAAGTAGCCATCTAACTCTCGATGTAAAATTGAGGAACTCTAACTCTCGAGGCTAAATTGAGGAAGCCTAGCTCCTGGCGCTAAATTGAGCATATAATTTAATTTTAATATTTAGAATAGTAAAGTTGGTATCTTTTTCTTACCACGTGTATAAGAGAAACCTATTTGCACGTTAAATATTTAAATGGAATGATTGATGGTGTCAATTGAAAAACACCCTTTATATAGACGAAAGTATTCTCGCCTATTATATCGTAAAGAAGAAATACCGTAAATAAATGTGATTGCGATTTTATATCAGCCACGCGCTTCACGAGCAACGTGAATCACCT…
820	>ERR1303004.NODE_6_length_7639_cluster_6_candidate_	ATGTGTGTACATGTACTGATGAACAACCTAATCCGTTTGATAATCATTGTCATTTTGCAGAGTATCATTTAAGAGCACATATTTTAGGATTTATGTGGGCGTTTGTTTATCAAGTTAAACCTAAGAAACATTTAAGACGCTATTATAGAAGATTAGAAAGAATAGTTTTAAGTTTACCATATAAATATTTATTAAATTTTGATAAGACATTAATTTTAGATCCCCCTAATTATAAAGGAAGAGGAAGATGTTTGTTAAAGGAGTTGTATGAAAGGGCATATTTTGATCAAGTAGATGTTAATAAAATGACGCAGAGTTTTGAATATTATAAGCATTTTGTTAAAAGTCAAGGAGGAAATATTACGAGTCAGAGCCATAGTGATATTTCTATTTTAAAAG…
821	>ERR1302966.NODE_31_length_5691_cluster_26_candidat	ACTATATTGAGCATATAATTTAATTTTAATATTTAGAATAGTAAAGTTAAATTATATGCTCAATTTAGCGCCAGGAGCTAGGCTTCCTCAATTTAGCCTCGTGAGTTTGAGTTCCTCCATCTAACTCTCGATGTAAAATTGAGGAACTCTAACTCTCGAGGCAAAATTGCGTGCGGGTTTAAACCCGCACGCAAAAGTAGCCATCTAACTCTCGATGTAAAATTGAGGAACTCTAACTCTCGAGGCTAAATTGAGGAAGCCTAGCTCCTGGCGCTAAATTGAGCATATAATTTAATTTTAATATTTAGAATAGTAAAGTTGGTATCTTTTTCTTACCACGTGTATAAGAGAAACCTATTTGCACGTTAAATATTTAAATGGAATGATTGATGGTGTCAA…
822	>ERR1301940.NODE_102_length_4911_cluster_29_candida	TATGGAGGGGCCCATGGAGGAGAAAGTGCCAGCAGATATGCAAATGTGGAAAAAGCATATTGTTGTTGAAGCCAAAACAAGTGGAGATCCAACTACTATAGTTAAGAAAACACTTGCTTTCGCTTCCAAAACATGTGTTTTCTTAACTATAGTAGTTGGATCACCACGTTGCAGAAAAAGCATATTGTTGTTGAAGCCAAAACAAGTGGAGATCCAACTACTATAGTTAAGAAAACACATGTTTTGGAAGCGAAAGCAAGTGCAGATCCCACAACACTTCACAAGAAGACTCATGTACTTGAGGCAAGCTCAAGTGCAGATCCCACCACCCTTAAACCTAGGTCTAGATTTATGGAGGGGCCCATGGAGGAGAAAGTGCCAGCAGATATGCAAATGTGG…
823	>SRR12113251.NODE_5_length_5475_cluster_5_candidate	ATATATATGTTTTACAAAGCGAATCAAAACGACAAAATACACAAATACGGGCTACGCCTATGCCTATGGACTATATGTTGATGCACTTCGAGTTCCAACTGAATACATAGAAGATACGGTTTAAATCAAGCATTTCGAGGCTCGATGTACCCCGTAGTACTACTCTCGCCAATATAACGACGCACTTCGAGTTCCGTTGAGGGGAGAGTAATCAACACTGTAAACAATATTACGACGCACTTCGAGTTCCGTTGAGTTTACACACAAACAGTGAACAATATTAAGACGCACTTCGAGTTCCTTTGAGTTCACAATCAAACAACAAACAACAAAATAACAAAAGAGAGCATGGCTCCAATATATAATCATAGTCTTTCTCTAAAGGAAATGTTTGGTAAT…
824	>SRR11450579.NODE_152_length_8534_cluster_135_candi	GTAACAACTGTATCGGATTTTGCCCCCTCTTGCTCGGGGGGGCGTCGCACGCATAGTGCGGCGCTCGGAGACAAGCGCTAGTGAGTTGCGATAAACGCTCTGCATGGGCCCGGATGCCAAGCCGGTGCGATAGTGCCGGGGATCCGCCTGGTGGCTACATTATAGCCATTGTTTCACCAACCAGACTTTGTTTGTGGAGTGAGTCCGTTGTACTATTTGAGGGCCCACTCTTGTATTATAGTCAAGTAGTTATTCTTTCGCTGGACAGCGTTACAGCCAACCCTCCTATATTAGGAGCTTTGTGGTTTTTACCACGGGCAAGTTGAGATTGAGTGTCCAGAGGGTACAGAATGACTTCGGTCGGTGCGGTTGTTACCCCTTCCGCATTTGAAAAGTGGG…
825	>ERR1303039.NODE_23_length_12264_cluster_10_candida	AGATCCGTGAGAGAGATCGGTCTCGGCATTCCTGCTGAACCGCTCTTCCGATCTCGGCATTCCTGCTGAACCGCTCTTCCGATCTTATCACAACCTGGAAATCAACTGCTAAAGCTGGTGATTTCCAGGTTGTGATATATTTGATTGCTGGGTTAGCACAAACATATCCCAAATCCATTTCATCAGCTGCACTTGGGAAGATATTATATAACTTATCTAACTCGTTCTTAGCTGTTAAACTTAAACTAACGCTTTGATCTTCAGAATCAAAATGAGTATAAAACTTGCCTGGCACATTTTGCAGTGGTGCAACTTGAGTATAACTGTTTGGCTTAGACCATCCAAATATATTCGCGATGCTTCCTACAATATCTGCAACCCATCCTACAATTGGAGCAA…
826	>ERR1302930.NODE_25_length_8869_cluster_4_candidate	ACAGTCAAACCTGTATATACGATTCAGCGCAGACCTAAGTTTCCGTATTTCATGGTCTATAAATAAAGCGAAAACGGATTTCGAAGCGTCATATGATTATATCGTCAGTGAACCCAGAGAACGGATATAAATCTTTGTGAAGCAATTTCGAAGACACCTAATTTATCGTCAATTTGATTTCATGGTGTATAAATAAAGCGAAACAATTGACAGCATTGATATATTAATATCAGATCAACCACGTAGCATTTTTGCAAGGAAAACACGAGTTAATACGAGTATTGTCGAAGAAACCATTTTAGCCTTTACTCCAGGAAACAACGTGTATAACCCAACAACAACAATGCAGCGTGTGCCCGCAACTTTACAACTACAAGCCACTAAGGCTTTAGTTAACGG…
827	>ERR1301934.NODE_11_length_9832_cluster_8_candidate	GTTTTCCTTGCAAAAATGCTGCGTGGTTGATCTGATATTAATATATCAATGTTATCAATTGTTTCGCTTTATTTATACACCATGAAATCAAATTGACGATAAATTAGGTGTCTTCGAAATTGTGTATACAGTCGAACCTGTATATACGATTCAGCGCAGACCTAAGTTTCCGTATTTCATGGTCTATAAATAAAGCGAAAACGGATTTCGAAGCGTCATATGATTATATCGTCAGTGAACCCAGAGAACGGATATAAATCTTTGTGAAGCAATTTCGAAGACACCTAATTTATCGTCAATTTGATTTCATGGTGTATAAATAAAGCGAAACAATTGATAACATTGATATATTAATATCAGATCAACCACGCAGCATTTTTGCAAGGAAAACACGAGTTA…
828	>ERR1301804.NODE_76_length_16800_cluster_5_candidat	ATCAACCACGCAGCATTTTTGCAAGGAAAACACGAGTTAATACGAGTATTGTCGAAGAAACCATTTTAGCCTTTACTCCAGGAAACAACGTGTATAACCCAACAACAACGATGCAGCGTGTGATCTGATATTAATATATCAATGTTATCAATTGTTTCGCTTTATTTATACACCATGAAATCAAATTGACGATAAATTAGGTGTCTTTAAAATTGTGTATACAGTCGAACCTGTATATACGATTCAGCGCAGACCTAAGTTTCCGTATTTCATGGTCTATAAATAAAGCGAAAACGGATTTCGAAGCGTCATATGATTATATCGTCAGTGAACCCAGAGAACGGATATAAATCTTTGTGAAGCAATTTCGAAGACACCTAATTTATCGTCAATTTGATT…
829	>ERR1301564.NODE_22_length_15311_cluster_4_candidat	ATGAAATACGGAAACTTAGGTCTGCGCTGAATCGTATATACAGGTTTGACTGTATACACAATTTTAAACAGACCTAAGTTTCCGTATTTCATGGTCTATAAATAAAGCGAAAACGGATTTCGAAGCGTCATATGATTATATCGTCAGTGAACCCAGAGAACGGATATAAATCTTTGTGAAGCAATTTCGAGGACACCTAATTTATCGTCAATTTGATTTCATGGTGTATAAATAAAGCGAAACAATTGATAACATTGATATATTAATATCAGATCAACCACGCAGCATTTTTGCGAGGAAAACACGAGTTGATACGAGTATTGTCGAAGAAACCATTTTAGCCTTTACTCCAGGAAACAACGTGTACAATCCAACGACAGTGATGCAGCGTGTGCCCGC…
830	>ERR1301513.NODE_92_length_7706_cluster_23_candidat	CAAACCTGTATATACGATTCAGCGCAGACCTAAGTTTCCGTATTTCATGGTCTATAAATAAAGCGAAAACGGATTTCGAAGCGTCATATGATTATATCGTCAGTGAACCCAGAGAACGGATATAAATCTTTGTGAAGCAATTTCGAAGACACCTAATTTATCGTCAATTTGATTTCATGGTGTATAAATAAAGCGAAACAATTGATAACATTGATATATTAATATCAGATCAACCACGCAGCATTTTTGCAAGGAAAACACGAGTTAATACGAGTATTGTCGAAGAAACCATTTTAGCCTTTACTCCAGGAAACAACGTGTACAACCCAACAACAGTGATGCAGCGTGTGCCCGCAACTTTGCAACTACAAGCCGCTAAGGCTTTAGTTAACGGACCAA…
831	>ERR1301475.NODE_85_length_9495_cluster_12_candidat	GCTGCGTGGTTGATCTGATATTAATATATCAATGTTATCAATTGTTTCGCTTTATTTATACACCATGAAATCAAATTGACGATAAATTAGGTGTCCTTTAAAATTGTGTATACAGTCAAACCTGTATATACGATTCAGCGCAGACCTAAGTTTCCGTATTTCATGGTCTATAAATAAAGCGAAAACGGATTTCGAAGCGTCATATGATTATATCGTCAGTGAACCCAGAGAACGGATATAAATCTTTGTGAAGCAATTTCGAGGACACCTAATTTATCGTCAATTTGATTTCATGGTGTATAAATAAAGCGAAACAATTGATAACATTGATATATTAATATCAGATCAACCACGCAGCATTTTTGCGAGGAAAACACGAGTTGATACGAGTATTGTCGA…
832	>SRR6960369.NODE_1_length_9168_cluster_1_candidate_	GAGAGTTTTTACTCTCTAACTACAAGTTGCCCTACTAGGGTCCTTTACTGGATATTAGTCGCCCATGCCTGGCGTTATTTGTGCTTGCCCTTTTACCGAGGCCGTATCGGTATCCCAGACCCCGCCTGTGCCTAGCGGTTCCTTTGGCTTGCCCGCTTCCGAGGCCGTATCGGAGAACAGACCCCGCCTGTGCCTAGCGGTTCCTTTGGCTTGCCCGCTTCCGAGGCCGTATCGGAGAACCCCTTTAACCCAACAACCTGACTGACTTTTGTTTACAGACCAACGCCCGTCCCTTTGTTTTATGAATATAGGGTATACACATCGATGAAACCATTTTAGGTGTGTGTATCCGCAATGCAGAAGTGATAATTTTTGTATTAGTCGTATCGCCCAAAGCTA…
833	>SRR12113269.NODE_4_length_8946_cluster_4_candidate	AGAAGACCCTGTTGAGCTTGACTCTAGTCTGGCATTGTGAGGCGATATAAGAGGTGCAGAATAGGTGGGAGCGAATCAAAACGACAAAATACACAAATACGGGCTACGCCTATGCCTATGGACTATATGTTGATGCACTTCGAGTTCCAACTGAATACATAGAAGATACGGTTTAAATCAAGCATTTCGAGGCTCGATGTACCCCGTAGTACTACTCTCGCCAATATAACGACGCACTTCGAGTTCCGTTGAGGGGAGAGTAATCAACACTGTAAACAATATTACGACGCACTTCGAGTTCCGTTGAGTTTACACACAAACAGTGAACAATATTAAGACGCACTTCGAGTTCCTTTGAGTTCACAATCAAACAACAAACAACAAAATAACAAAAGAGAG…
834	>SRR11097768.NODE_5632_length_2225_cluster_1341_can	CGTGGATTGGGAGAGAATGGCAAAACGTTTAAAATCTAAAGGAAATCATGTTATTGCTGGCGATTTTGGAAATTTTGATGGTTCTCTTGTTGCTCAAATTTTATGGTCTATATTTTGGGAAATTTTTGTACCTTGGTTAAAAACGTTCAATGATATTGGAACAGAAGAAGGAAAAGATGTCCTTAGAATTTGTTTGGGTTTGTGGACACATTTGGTACATTCGGTTCACATTTTTGGAAATAATGTGTATATGTGGACGCATTCCCAGCCTTCTGGAAATCCTTTTACTGTTCTAATTAATTGTCTGTATAATGCTATTATTATGCGCATATCTTGGATTTGTATAATGAAAACGAAATTTCCCCGGTATATGTCAATGAAATGGTTTAGATCTTTTGT…
835	>SRR5466725.NODE_83_length_3358_cluster_71_candidat	TGGTGATGTTAGGTATTGCTCTCGCAGTTAGAGACATCTATCTGCATTGGAATATCAAACTTCGCCACCCCGACTATTGGAAGGCAATGTATTTCGCTAAGCGAAATGAAGCCAACGTACTCACTGAGATTGAGGAACAATGGGAGCATTCAAAGATGCACCTCCAATTAAGTTTGGACCTGTGTCCTCATTGCTCTCGTTTGTCCGCCTCTCAACTCCACAACGAAAGAGTGACTCAAGAAGATTACGAAAACTTTTTATCTACATTCCCCGAAAAGTTAATTCGTTTGACAAGTCTTGAAGCCACTAAAGCTCGTTTTGGAGTTGAGGGCACTTTCTCAAGTGAGTCCCCAACACGCCAACCAACCAACCAACCCACCATTCGAACAGAACACACGT…
836	>SRR11450579.NODE_140_length_8541_cluster_123_candi	GTAAGAGCTATAAGCTCTTGCATTGTATCTATTTTGCCCCTTCTGTATGAGGGGTGTGCAGGGTTGCGATCCTGTACACACATGCAGCGAAAGGCAAGTTCGATAGTCTTCCGTGTGGGCCCTGGCACCAACACACTGATCCGCTGAATATGACGGTGTGGACCAGCCTTGTTTCAGTACAACCAGATCAGCGTACTATTTGAGGTTTGTTTGTATTCTTTTATTTTTCTTCCCAGTGGGGGCCTTGAATGGCATACGCTGGTGAAGCAAACTTAGTGCTGTTGCACACTCACGTTCGCGATTGCTTTGCGAGAGGGTACAGTTGTGTTTCGGCATGTGCGGGTTGTTTCCTCTTCCCGTGCACTAAATCAGGGCGGCGGCTGTCGCGTTCGAACAGTC…
837	>SRR11679754.NODE_6_length_3286_cluster_6_candidate	TATGAAGAATTCCTAGAGCTCTCTTTCAAGAAGATGAAAGAGCTTTGGAATAGATCTCGTTCCCTTAACAAGGAACTTGGCGACCGACTGACCACTGATCGTGTTAATGCTCTCAGAGCAAAAATGCAAATTGCTGATGAAGAAGAAGTTGTGGTTGCGGCTGATTGCCGTAACTTCAATGTTGATCAACGACTAATGACCGAACTGTCTGCCCTCGAGGCACTGGAAAAGGAATTGATGCCGAAGACCGATGCTGATAAGACGAATGATTGTCTCGACCTCGTCATTTTCGAAGCTAAGAGTCATTTTCGATCTATTATAGATGCCATTTGCTCCATCAAGGGCGTGCTCATACTTGTGGGTGCTGCTTTGGTGGGCTTTGGCCTCTGGAGCCTGTTG…
838	>SRR5447136.NODE_18_length_2823_cluster_18_candidat	CAGGCAACAAAGGCTTTCATAATGAAAGAACCCTACCCCTTAGTTTTAAGTGTTTTAGAAAATTTGGGATTACATGTTACAATATATAGTGTTAAGAAGATTTTAAATATTAGAGGGAGAAAGTTAGAGTTATCTCAACCTGATGTAGTTATTAAGCGACCAGTTGCAGAAGCAAGAACAAGTGCTGATCCAACTACTTTGGCAACAAAGAAAGTTGTGATGGAAGCAAAGTGTAGTGCAGACCCAACAACTTTGCGTCAAAAGAAAATTGTTTTGGAAGCAAAGTGCAGTGCAGACCCGACTACGTTGTCACAGAAGAAAGTAGTTTTAGAAGCTAGTAGTAGCGCAGACCCAACAACATTGCGCCAACGTAGTAGAGTTCTTGAAGGAGCAATTTTA…
839	>ERR3179233.NODE_33_length_9164_cluster_29_candidat	TTCGTACACGCTAGCAAAATTGCGTATACGCATAAAACGTATACGCACTTTGCCGTCTAACCTCGAGACGTTAAATACAGAGAGTGCCCCAGCAGCTAACAGCTGGACAGTGACCTCGACTGTATAATAACAGAGAGTTGTGGGAACTACTGAGTGCCAATACCCTTTAACGGAGTATTTCGGACCTAGATACGTTCGTGTCTTTTGAGATTAGTCAGCTCAATTGATAGGTCGAGACTAACAGGAATGATTCCTCCTGCGTAGAAGGATCCAAGGCTATTCCCCCTTGTTAAATATAGTGAATCTATGCTTCTCCTCATAGTAAAATATAGTGAGAGGTGTGCAGCAATATAGTAGTTGAAGACATGTATTTCGTGCTATATTAGTTGTGCTAGGCGT…
840	>SRR5214153.NODE_59_length_7576_cluster_56_candidat	GCTTGGCAGCTGGCGCCGCCGTTGGCTATGCCACTGGTGTTGCATCTTCGGCGCGAGTCGGGGAAGTTGCCGACGCTGTGAAGGTGACTCTCAACTCAGTCTCTGAGGCTGCGTTGGGGGTATCGACCGCTAGTAGCAGCATTTCATCCGTTGTGGAATATTTCCACGATATTGTTAAGTCCATCATCAGCACTTGTCAGTCCATGGCTTCCTCTTTTTGGAAGCTCATTTTTGGATTGACCACTCTTGCTATCAAGGTTGTGCTTGGTGTTGGTGGCATGCTGTCCCGATTCTTCGACTCGGTTGTTTCTACCATTGTCCCTGATTTCGCCGATGCCCTCCAGTTTGAGGAGGGTGATGTGATTGAGGAGCAGAGTGGTGTTACATCCTATCTGCCCC…
841	>SRR5213862.NODE_90_length_7834_cluster_75_candidat	TTTTCTCTGAATGGCAGTGAAATCTTATGAATCAGGGGTTACGACCAAGTCTGTTGCTGTTGATGCTAAGTTTGTTGCTCGCGCTAAGCGTGAGGAGATTCAGCGTCAGTGTGCTTTGCGCCGGCTCAAGCAGGTGTGGAGGTCCATGCCCAAGCGTGAGCGTGACACCTATATTGGTGCCAGGCGTGATGCCAAGTATAAGCTCGCCCAGGAGCAATCCGGGGTTGGGCTGGCCGCTTTGTGTGTCGGCTCTGGCTTGGCAGCTGGCGCCGCCGTTGGCTATGCCACTGGTGTTGCATCTTCGGCGCGAGTCGGGGAAGTTGCCGATGCTGTGAAAGTGACTCTCAATTCAGTCTCCGAGGCTGCGTTGGGGGTATCGACCGCTAGTAGCAGTATCTC…
842	>SRR3233860.NODE_174_length_3565_cluster_150_candid	ATCAATCTGATCATATCATGATTGATCCACAGATAATGGAACCTGTGGTTGATTTGGCTTTGAAAAGGCATGGAGAGAGCACACAAGGGTGCTATCGAGGTATTTTAACTTTTGAGGAGGCATTACAACCTCCTCCAGAGTTGAAACTGAAGCCTTTGAACCGTAAATCAAGCCCTGGCTTTAAATATCGAGACTACGTCACACCACGCAATCCTGGTAAAACATTTGCCCTTGGTCACGATGGCGACATTGACTTTACCAAGGTTGATGTTGAGTGCAAGAAAGGAGTGTGGTGGTGGATGCCCAATGAGAGGTATGGTGTTGTGGAAGAGGGTTCAAAACCTTACACATGGAGATTATACGCAAATGAAGGCCTGCGCCAAGTCTATATGGACGTTA…
843	>SRR12391171.NODE_4_length_8273_cluster_1_candidate	TGATCTTTGTAGAGGGTACAGTTCGACTTCGGTCACCTTTGGTTGTTACCCCTTCCATTGGTATAGAGTAGGGCGGCACTTCCATCTCCAGAAATGGCAAAGATGGGTGGTGCTTACCCCTATGGAATGTGTGATGCATGTCTCTCTCTTTGTGGGTGATCGGTCCGCTGTTATGACTTCAGTGTGGAGATATCCATTGTCCCTTCTCGGGATCGTGGCAATGTTGAGCTGGGTCTATTAGGACTTATTATTCATTGAGAGAGTAAGATGGCTAGCATGTTTTAGATGAGGCTGATTTTGGTCGGTCACCTCTTGTTCCGAGGCCACTATGATGATCATGGTTTGATTCTTTCGCATGATATTCATACTTCCTTATATTCTTCCATTTAATGCATTGGA…
844	>SRR7534944.NODE_3_length_10027_cluster_3_candidate	GCGGGTCATCCCCGCACGCAACATTTTGCCGAGTACCTCTATCTCGTTAAAGTTAAGTGAGGCCTCTAGACTCCGAGAATAAATGTAGCACCAACCAAACAACAAATTAATATGATTGATTTTATTTATGACAAATAGGCAAAATATTAGGAATAGATTATGTTTTACGATTATATTTAGGCATAGTATTTCGAGTTAGGAATTTCATAGTAACCAAGATACCGAAGTTTAGTAGGTCCAAAGCAGAGTGAAATCTGTAGAGGCCGTCTTGGCAATGTTATGAAACCTGAGGCTTTAATGATTGACAATCACAATACTCGAGCAGATTAAGTAAAAATTAGCACCTAGTTTTAATTCTGATGAATTTCCAGAAATACAAAACTATCCGAAAGTCAGTGC…
845	>ERR1301531.NODE_43_length_9411_cluster_34_candidat	TACCAATCAAGGTTCCCGACATACGGCAAAATTGCGTGTGGGGTAAAGCCCACACGCAGATACTGCCGTATGTCGGGAACCTTGATTGGTAGAGATACCCTTAACCGGAAGTGTACGCTGGAAGCTGCTTTCGGGGAACCGCCGTATGTCAGGAGTCTGCGTGTTACCCATTGAGAAATCGTAAAAGCACGTAAGAGTAGCGCCCCTAAATATATATATAATCTCGTAATTAGTTTAAGGAACCTTGCCTACTCCCGCAAGTAAAATGTAGAGAGTTTGAATTATTGTAATTAATGATGATTAGTAAGTATCAGTGAATGATATAGTATGGGTTGATGAAGACATGTATTTCTGATCCATTTATATTGTTTACTTAACGCTGAAAATTTGAAATTGTAA…
846	>ERR1301883.NODE_178_length_2519_cluster_96_candida	ACATTATATGTACTCACTTCTTTGCGTAAAAGTGTAATACATGGCGTATTTGGGGAAGTTGAAATGCTTCCAGCTCGCTTAGCTCCACCCTTAACAGTAGATGGTCCTATGTTAGTTGCGTTGAGAAAGAACGCCCAAAATACATTCCCCCTAGCCCTGCCCCACATTCTTGGAGAAATCAAATCAGATTACTTTAAGAATTGCATTTCAAGGTTTGAACCTTTGCCTGTGGAACAGAGTGTTTTAAACTTTTATGATGCTTGTAAAGGAATTGAGGGAAATCAGTTTATTCCTCCTATTAAGAGAGGTAAATCTGCTGGTTATCCTTATTCTTCTTTTGTACATAAAGGTAAAACGCAGTTCTTTGGAGATACTGAGTGGGACTTCTCGTCAATAGAA…
847	>SRR3401383.NODE_5_length_9876_cluster_5_candidate_	TACGGTTTTAAAACCGTACGCAATATTTGCCATCTAGCTCCTGATGTAAAATTGAGCATTAATCAAGTTTAGCTCTCTACTATAAATTGAGTAATTGTTCGTGATGAAATATTCATGGGCGACTCTAGCTCTCTAGTATAAATTGAGCAATCTTTTATTTAGTGCTTATTGTTTTATTGAAGACGACTGATGGCATACGGAATTGTACTTTTAATTAAGGGTTAGTATCCTAATAGTAACCATGATACCGAATAAAGTAGGTCCAAAGCAAAGTGAAATTTGTGGAGGCCGTCATGGCAATGCTATTAGAACTGAGGATTTAATGCTTGACAAGCGCAATATCTGAGCAGATAGTGTAAAAAATAGCAACAATAGTTAAATTATTTTACGATATGTTAT…
848	>ERR1302973.NODE_2_length_10048_cluster_2_candidate	CAATTATTGCCATCTAGCTCCTGATGTAAAATTGAGCATTAAATAAGTTTAGCTCTCTACTATAAATTGAGTACTTTAGCTCTCTAGTATAAATTGAGTAATTGCTCGTAATGAAAAATTTATGGGTGACTCTAGCTCTCTAGTATAAATTGAGCAAGTTTTTGTTTAATGCTGATTGTTTTATTAATTATGATAGATGGCATTCTTTAGGAATATGCGATTTCGTAATGGAATTATATGTTTAATGAGGGTTAGTAACCTAATAATAACCATGATACCGAATAAAGTAGGTCCAAAACAAGGTGAAACTTGTGGAGGCCGTCATGGCAATGTTATTAGAACTGAGGATTTAATGCTTGACAAGCGCAATATCTGAGCAGAAAGTGTAAAAATAGCAAT…
849	>ERR1301933.NODE_54_length_9065_cluster_47_candidat	ATTATCCGGATCTGTTTACTATGTACTGTTTAAAATTCGTACATAGTAAACAGATCCGGATAATCTGTTCTAGCTGTACAAATTGACTATTAGCACGTCATAATTTTGAAAACGCCTTCTGTTCGCAGGTCAATCACGAACCGCTTTTTGTTAGCGTAATTTACAAAGCTTTCTTCTCGCAAGCCATTCACGAGACGCAAATTGGGGCAAAAAGAAAACCTAGAAACTTTTTGTTCACTTGGTGCTTATAAAGTATAATTGCGAACAAGCGATATTGTTCAGCCTTCCGTCTGCAGGTCAATCACAGACAAAATAAACACGCCTTCCGTTTGCAGGCCAATCACAAACAAAACAACCCCTTCTATTCTCAGGGCAATCAAGAATAAACCAAAACAAAAC…
850	>ERR1301543.NODE_258_length_9403_cluster_66_candida	GTGCTACTCTTACGTGCTTTTACGATTTCTCAATGGGTAAAGCCCACACGCAGATACTGCCGTATGTCGGGAACCTTGATTGGTAGAGATACCCTTAACCGGAAGTGTACGCTGGAAGCTGCTTTCGGGGAACCGCCGTATGTCAGGAGTCTGCGTGTTACCCATTGAGAAATCGTAAAAGCACGTAAGAGTAGCACCCCTAAATATATATAATCCCGTAATTAGTTTAAGGAACCTTGCCTACTCCCGCAAGTAAAATGTAGAGAGTATGAGTTATTATAATTAATGATGATTAGTAAGTATCGGTAAATGATATAATATAGGTTGATGAAGACATGTATTTCTGATCTATTTATATTGTTTATTTAACGCTGAAGATTTGAAATTATAATAACTTTG…
851	>SRR11450579.NODE_95_length_8715_cluster_78_candida	GCAGTATAACAATACTGCATAGAGTCTTGCCCTCTCCTGGTGGAGGGGCTGGAGAACTTTTAGGTCTTCAGTCACATCAGGGCGTTTGTGGTCATCGAAAAACCACCGACTACCAGCGAGTCGCAGCTGTACATTTTTAATGTGCAGTTGAAACGTCTGGGCGTTTAGGGTTATCGATAAACCCTTTGTTTCTTCCAACCAACCAAGTTACCCATTTTTCCGGTTTGGGCCGATGTACTATTTGAGGCCCTCACCGTTGATCACGAGGTGGTCTATTCTTTCGCTTGACGGCGTCACGTTTATTAGCCTTTGCTCGGTATCTGCCCCTATTGGGACAGCTCTACGAGATTGTTTCGCTAACCTGCGTTACGGTTTGTCATGTTTTCGCGCTTGCGCGGG…
852	>ERR1301580.NODE_654_length_2771_cluster_132_candid	TCATTAGAATCTATTAAAAGTGGACAACCACAGTCTCCAGGGAGTGAGGGAAGTTCGTAATAAACTGTTTCTAGGTTTTTCTGTGTCTGGAAAGTTGGAGTCTAAGAGAGTAACCCATCTTCGAAATTCTGCTGATCCCACCATTTTGCATAAATACCTAGAAACAGTTTATTACGAACTTCCCTCACTCCCTGGAGACTGTGGTTGTCCACTTTTAATAGATTCTAATGAATTTGCACACAAGATTCTAGGCTTCCATTTTGCTGGAATGTCAGGAAAAGGAATTGCGTGTCCAATAACTTATGAAGATATTAAAGATCTCCTCGTAGAAGAATTTTACGTCTCCGATCCAATTAACATCACATTATCACCACAACCAGATTTTCCATTACCACAATC…
853	>ERR1301507.NODE_173_length_9149_cluster_23_candida	TAATACGTATAGGTAATTTGAAGAAAGATTTCCCACCATTTCATTCGCCGAAACATGTACATGCCAGAATGTTAGTTCCAGGTCATTTCTAGGAAACTAGTGGAAGTGTTGAGTCTCTCATTCGACGAAGTTTGTGCTTGTCAGGATGTTCTGTTAAGAACTTTCTTTAATTGATTTTAAACCCATTTTATCATTTATTCTTATTTCATCATTTGTTTATTATTCTTTGTCTTTATAAAAGTTAAACTACCAGGATTTTATCTTGGCTCTTGAACGTTTATTAGTACCTTGATGGAAAGTAAATCTTTTATAATTGCAATTTATTTTAGACTTCATTTATTCATCCTCATTTTATTTCAAAACAGAGTGTTAAACTACCAAATTCTATTTGGCTCTTGA…
854	>ERR1301499.NODE_202_length_6638_cluster_37_candida	CATTACATTTTTAAATACTTATTAGGTCGAGAGTATACTTCATTCAACTACATTTCAGAGGTGGAAAACTTATACTTAGATGTTATGTCTTTGTGTAGTTTAGAAGTGAATCAAAAAATTGGAAGAGATATTGAATTGTCTCTCAAGATTGAAAGAATGTATGTTGATTACTTGAAACTAATGAGAATTTACGCAACAAACAAAGAAATTTCACAAAGATTACAAAAAATTGGAGGTCCTCTTTCAGACTTTTACCGCAGAGTTACAGACAAGAATCCAAAAGCTCATGTAATGAGGAAAGAACCAGTGTGCATCGCTTTGTGCGGTGGTACTGGCATTGGGAAAAGTTACATGATGAATCGATTGCAACAAGATCTCCTTAAAATTACAGGAGCCTTC…
855	>SRR5830092.NODE_77_length_8624_cluster_67_candidat	ATTAAATATACGCGCAAGTTATTGCCAATTACATTCGGCTGGATTATGTCCTTCAGATCAGTAATTGGATATTTTACCCTCCCTTTAATGGGCGAGCCTGTTCGTTATATAATTGCTTATTAAGTCGATTATATGGCGTCGGTATCTAGGTTAAGGTTCCTGACCGTGTACAGTGTCACGGGGTATCACTCAGCCTTAGAGTGTATGACTTGAAAGTCAAACAAACCAAGTACTTGAATGGGGTTTATTGTTTGACCTTCAATGTACTTACATCAAACAAGACTTGCAAGATTGATTCCCCTTTTTTTATCGTCGGCTAATATCATCGGCTGATTAGACACTGGAACGAAGTTGCGATTCGACTATAGTTCCATAAGGGTTATGAACCGTTAGGCACCT…
856	>ERR3179326.NODE_16_length_9588_cluster_4_candidate	TAGTAGAATTTAAATATGATATAAGAATGTTAGACATGTATTATGTCTTATATCCTCTGTATTTCTACAAAAACTTTATGCAACGTTCAGTGATGATTGCATTAAGGTCGCAGTTAACTTGCAGTTTATGATAGCCTGTGTCGGAGCAGTGATAAAGTAAATGGACGATTTAACATGGACACTTTTAACAAAATACCCACTACTCTTTTTAATTTGTGTTGCCCATTTGTATCTCAAATGGAGAAAAATGAATTACCAACAATTGTCAAGAAGCAAATTCTTGATCAAGTATTTTCATGTAATTATTTTGAATTTTATCTAATTGCAACTACAGAAACTATTGTTGATGATGATCTTAATTGTGAGCCTTGGCTGAATACAGCTGGAGCTCTAATTTTA…
857	>ERR3179326.NODE_15_length_9603_cluster_4_candidate	TAGTAGAATTTAAATATGATATAAGAATGTTAGACATGTATTATGTCTTATATCCTCTGTATTTCTACAAAAACTTTATGCAACGTTCAGTGATGATTGCATTAAGGTCGCAGTTAACTTGCAATTTATGATAGCCTGTGTCGGAGCAGTGATAAAGTAAATGGACGATTTAACATGAACACTTTTAACAAAATACCTACTACTCTTTTTAATCTGTGTTGCCCATTTGTATCTCAAATGGAGAAAAATGAATTACCAACAATTGTCAGGAAGCAAATTCTTGATCAAGTATTTTCATGTAATTATTTTGAATTTTATCTGATTGCAACTACAGAAACTATTGTTGATGATGATCTTAATTGTGAGCCTTGGTTGAATACGGCTGGAGCTCTAATTTTG…
858	>ERR3179233.NODE_3_length_9540_cluster_3_candidate_	CTTGACCTGATTTGATATAACGACAAATAGCTGAATAACTATTAAATTGGTTTCGTCATAATAATCGGAATTGATTAATGATATAATTGCGCGCCGCCCTGGTATCATTATATAAATATAAATAGACGAGCCGAAACTCTTAAGGTCGAAGTTCTGAGTACTCGTTAAATTGATGTCAGAACGGACAAGTCGTGTACGTACAGTTGATTTATATTTATATAATGATACCAGGGCGGCGCGCAATTATATCATTAATCAATTCCGATTATTATGACGAAACCAATTTAATATTAATCTTGACCTGATTTGATATAACGACAAATAGCTGAATAACTATTAAAACTATTCAAAGATATCGGACTAGAAACTTTATTATAACCTTTGTATAAGTGAGAAATC…
859	>ERR1303004.NODE_4_length_9437_cluster_4_candidate_	TGATAAAGTAAATGGACGATTTAACATGAACACTTTTAACAAAATACCTACTACTCTTTTTAATTTGTGTTGCCCATTTGTATCTCAAATGGAGAAGAATGAATTGCCAACAATTGTCAAGAAGCAAATTCTTGATCAAGTATTTTCATGTAATTATTTTGAATTCTATCTAATTGCAACTACAGAAACTATTGTTGATGATGATCTTAATTGTGAGCCTTGGCTGAATACAGCTGGAGCTCTAATTTTAAGTGAGTTTGAACCAATTTATTTCAAATTGTTGCACAAGATAGTTTTCAATTATAACCATCATGTGAGAATACCAATTTCAATTCATTTTTATTCACAATTATTAAGTTCAGGAGTTATAAGTAAAATGTTAATGACGAAAAATGCTAA…
860	>ERR1302966.NODE_12_length_9418_cluster_8_candidate	TGATAAAGTAAATGGACGATTTAACATGAACACTTTTAACAAAATACCTACTACTCTTTTTAATTTGTGTTGCCCATTTGTATCTCAAATGGAGAAGAATGAATTGCCAACAATTGTCAAGAAGCAAATTCTTGATCAAGTATTTTCATGTAATTATTTTGAATTCTATCTAATTGCAACTACAGAAACTATTGTTGATGATGATCTTAATTGTGAGCCTTGGCTGAATACAGCTGGAGCTCTAATTTTAAGTGAGTTTGAACCAATTTATTTCAAATTGTTGCACAAGATAGTTTTCAATTATAACCATCATGTGAGAATACCAATTTCAATTCATTTTTATTCACAATTATTAAGTTCAGGAGTTATAAGTAAAATGTTAATGACGAAAAATGCTAA…
861	>ERR1302966.NODE_11_length_9418_cluster_8_candidate	TGATAAAGTAAATGGACGATTTAACATGAACACTTTTAACAAAATACCTACTACTCTTTTTAATTTGTGTTGCCCATTTGTATCTCAAATGGAGAAGAATGAATTGCCAACAATTGTCAAGAAACAAATTCTTGATCAAGTATTTTCATGTAATTACTTTGAATTTTATTTAATTGCAACTACAGAAACTATTGTTGATGATGATCTCAATTGTGAGCCTTGGCTAAATACAGCTGGAGCTCTACTTTTGAGCGAATTTGAACCAATATATTTTAAATTATTGCACAAGATAATCTTCAATTATAACCATCATGTGAGAATACCAATTTCAATTCATTTTTATTCACAATTATTAAGTTCAGGAGTTATAAGTAAAATGTTAATGACAAAAAATGCTAA…
862	>SRR12063623.NODE_133_length_8833_cluster_119_candi	CATGCTTCGAGCTTTATGCTCGAAGTGTGTGTGTTCTATTTGCCGGTGTTCCCTTCCGTTAATTGTGGTTACGTGTTCCCTACGTTATAAGTGTGGTTACGTGTTCCCTACGTTAAGTGTGGTTACGTATCGGCAGCGGTTAAATGTCTTAATATAAACTTCGGTTTTTATTCCAATAATAAACGGTTTTGTAATTCCGTAATTACACGGTTCTCACACCGTTATATGAGCCAGAACGGTTGCCTGGGTAATTAAGACCGGTATTCTTACACTTAGGTGCGTAGTTGCGCGCTTTATTAAGTGTTTTATATTTGTATTGATAGTTTCCTATCCCGCGTACTAAGTTGGTGGATAATGATTTTTAATGCATGCGTGCCATTGTGGAGGCACGTTAAATGT…
863	>SRR3233886.NODE_1077_length_8678_cluster_754_candi	CTATTAATATGCATGTGTTTTATTTTGCCGTGGCTCAACGAGACTGAGAGCCCCCAGTGACTAGAACTGGACTTCCTTCACCCGAAGGATTTTATAAACAAGTTCCGATCCTGTTGGTTTTAAAGTCAGAGTGAGAGAGATACATTATCCACATATTCAATGTACGCAGTACTATTTTAGTACATTGCCCATGTTACACACTATCATTTATTGTGTGAGCTTTATGTAGTGGTAATATTCTACTTAACATAATTTTCATGCTGGATGACTGACTAGGGATACCATCGATGATACATAGCAATGAATTTTGCTTGAAAGGAGACGTGAATAGCATAGGCGATTTCACCTCCCTTTGATTCGGTGAGGAAGAGGTTGCAAGCCCTTCCCCGGAACGTCGTC…
864	>SRR11648383.NODE_155_length_8722_cluster_127_candi	AACGCGTAGATTGTTTTGCCGCATCCTAGGAGCGACATCCTATGGGGTATGCAAGGACCAGAAACTGCAACAAACCAAAACCAGACTCGGTCTTTCTTTTGATTTCCGGTATTTCACATTCGTGTGATTTTTACCAGTGATATTTTCTTTAAAATTTGTTTTGTAATACTATAGTAAATACAAATTTGGCCCGAGTATTATATTAAGGGGGAGTTGCAGTTGTTTTTGTGAACCGCACTAGTAGTGTTAATTTAGAAGATGTGACGCTAGGGATAGAGTGTTAGCCACCTGTGCTTGAATTTGACAGGAGGGTCAGCCATACCCTTTGGGCGAAGCATGTTATCGACAAGAGCCTGCAAGCTTTTCTCCGGTCGAACGTCTTCTTCGTTGATTATGAAA…
865	>SRR9938985.NODE_11_length_4675_cluster_9_candidate	CAGGGCAAGACGACCTTGCTCGTCAAGGTAGCATCTGCTTTGCTTTTGGCCACTGGTCTTTCAACCGCATCTCAAGTCTTGAATAATCTCTGGCAGAAAGGTGACACGAAGTATTTCGAGAGCTACTGCGGCCAGAAGTGCATGGTTATGGATGATGTCTTTCAAGAGAAGGTTGTTCCTGGGATGGAAGGAAACGAGTTCATGCAGGTTATTCGTATGGTCGGTAGCTGGTCGTATCCCTTGAATATGGCTTCTGTTGATTTGAAGGCTAAGTTCTTTTTCAATTCACCTATGATCATTGGTACCACCAATGTACCAGGAGTCAATTCCACTACAGCGCCTCAGGTTGTAGCATGTCCTGAGGCAGTTGGACGCAGAGTTCATCGTTGCCTGAAGATT…
[truncated: 8,294 more rows]

## Sheet: Infernal_Scores
ID	IRES type	Score
MK645242.1_Drosophila_C_virus_isolate_CHA__complet	6a-TypeI	171.3
MK645240.1_UNVERIFIED-_Drosophila_C_virus_isolate_	6a-TypeI	171.3
NC_001834.1_Drosophila_C_virus_strain_EB__complete	6a-TypeI	171.3
ERR3179764.NODE_83_length_9040_cluster_63_candidat	6a-TypeI	171
[truncated: 5,462 more rows]

## Sheet: Sheet1
Name	Name
[truncated: 824 more rows]
