# Supplementary material for: Discovery of functional factorless internal ribosome entry site-like structures through virome mining
Source: PLoS Pathog. 2025 Jun 26;21(6):e1013255. doi: 10.1371/journal.ppat.1013255 (PMC12221177; doi:10.1371/journal.ppat.1013255)
Supplement: S2 Data — (XLSX) [file ppat.1013255.s002.xlsx]

## Sheet: Description
Data S2: Predicted IRES structures used for Figure 2 - Consensus IRES sequences
Top 50% IRES INFERNAL Scores were used
Tab title	Description of contents
6a-230	List of Type-6a IRESs used for consensus alignment	Genome IDs and IRES sequences are listed
6b-101	List of Type-6b IRESs used for consensus alignment
6d-190	List of Type-6d IRESs used for consensus alignment
6e -50	List of Type-6e IRESs used for consensus alignment
6f-55	List of Type-6f IRESs used for consensus alignment

## Sheet: 6a-230
Name	Sequence
MK645242.1_Drosophila_C_virus_isolate_CHA__complet/60156206	GUUAAGAUGUGAUCUUGCUUCCUUAUACAAUUUUGAGAGGUUAAUAAGAAGGAAGUAGUGCUAUCUUAAUAAUUAGGUUAACUAUUUAGUUUUACUGUUCAGGAUGCCUAUUGGCAGCCCCAUAAUAUCCAGGACACCCUCUCUGCUUCUUAUAUGAUUAGGUUGUCAUUUAGAAUAAGAAAAUAACCUGCU
MK645240.1_UNVERIFIED_Drosophila_C_virus_isolate_/60156206	GUUAAGAUGUGAUCUUGCUUCCUUAUACAAUUUUGAGAGGUUAAUAAGAAGGAAGUAGUGCUAUCUUAAUAAUUAGGUUAACUAUUUAGUUUUACUGUUCAGGAUGCCUAUUGGCAGCCCCAUAAUAUCCAGGACACCCUCUCUGCUUCUUAUAUGAUUAGGUUGUCAUUUAGAAUAAGAAAAUAACCUGCU
NC_001834.1_Drosophila_C_virus_strain_EB__complete/60786269	GUUAAGAUGUGAUCUUGCUUCCUUAUACAAUUUUGAGAGGUUAAUAAGAAGGAAGUAGUGCUAUCUUAAUAAUUAGGUUAACUAUUUAGUUUUACUGUUCAGGAUGCCUAUUGGCAGCCCCAUAAUAUCCAGGACACCCUCUCUGCUUCUUAUAUGAUUAGGUUGUCAUUUAGAAUAAGAAAAUAACCUGCU
ERR3179764.NODE_83_length_9040_cluster_63_candidat/59516142	GUUAAAAUGUGAUCUUGCUUUCCUAUACAAUUUCGAGAGGUUAAUAAAAGGAAAGUACUGCUAUUUUAAUAAUUAGGUUAACUAUUUAGUUUUACUGUUCAGGAUGCCUAGUGGCAGCCCCACAAUAUCCAGGACACCCUCUCUGCUUCUUUUAUGAUUAGGUUGUCAUUUAGAAUAAGAAAUUAACCUGCU
ERR1301549.NODE_582_length_8611_cluster_109_candid/54405631	GUUAAAAUGUGAUCUUGCUUUCCUAUACAAUUUCGAGAGGUUAAUAAAAGGAAAGUACUGCUAUUUUAAUAAUUAGGUUAACUAUUUAGUUUUACUGUUCAGGAUGCCUAGUGGCAGCCCCACAAUAUCCAGGACACCCUCUCUGCUUCUUUUAUGAUUAGGUUGUCAUUUAGAAUAAGAAAUUAACCUGCU
ERR1301460.NODE_207_length_7163_cluster_54_candida/39264117	GUUAAAAUGUGAUCUUGCUUUCCUAUACAAUUUCGAGAGGUUAAUAAAAGGAAAGUACUGCUAUUUUAAUAAUUAGGUUAACUAUUUAGUUUUACUGUUCAGGAUGCCUAGUGGCAGCCCCACAAUAUCCAGGACACCCUCUCUGCUUCUUUUAUGAUUAGGUUGUCAUUUAGAAUAAGAAAUUAACCUGCU
ERR1301446.NODE_429_length_2461_cluster_139_candid/20092200	GUUAAAAUGUGAUCUUGCUUUCCUAUACAAUUUCGAGAGGUUAAUAAAAGGAAAGUACUGCUAUUUUAAUAAUUAGGUUAACUAUUUAGUUUUACUGUUCAGGAUGCCUAGUGGCAGCCCCACAAUAUCCAGGACACCCUCUCUGCUUCUUUUAUGAUUAGGUUGUCAUUUAGAAUAAGAAAUUAACCUGCU
MT783302.1_Rondani's_wasp_virus_1_isolate_Hz1__com/60756266	GUUAAGAUGUGAUCUUGCUUCCUUAUACAAUUUUGAGAGGUUAAUAAGAAGGAAGUAGUGCUAUCUUAAUAAUUGGGUUAACUAUUUAGUUUUACUGUUCAGGAUGCCUAGUGGCAGCCCCACAAUAUCCAGAAUACCCUCUCUGCUUCUUUUAUGAUUAGGUUGUCAUUUAGAAUAAGAAAUUAACCUGCU
SRR6956845.NODE_50_length_9396_cluster_44_candidat/60696260	GCUAAAAUGUGAUCUUGCCUUCCUAUACAAAUAUUUGAGGUUAAUAAAAGGAAGGUAAUGCUAUUUUAGUAACUAGGUUACUUAUUUAAGUUUACGGCCCAGGAUGCCUAGUGGCAGCCCCACAAUAUCCAGGGUGUCCUCAAUGCGACUUUAUAGAUUAGGUAGUCUUUAAGUCUAAGAAAUUUACCUGCU
ERR1302963.NODE_38_length_5875_cluster_23_candidat/27592950	GUUAAAAUGUGAUCUUGCUUUCUUAUACAAUUUCGAGAGGUUAAUAAAAAGAAAGUAUUGCUAUUUUAAUAUCUAGGUUAACUUUUUAGUUUUACCGCCCAGGAUGCCUAGUGGCAGCCCCACAAUAUCCAGGGCACCCUCUCUGCUUCUAUUCCGAUUAGGUUGUCGUUUAGAAUAAGAAACUGACCUGCU
ERR1302947.NODE_348_length_4489_cluster_333_candid/41394330	GUUAAAAUGUGAUCUUGCUUUCUUAUACAAUUUCGAGAGGUUAAUAAAAAGAAAGUAUUGCUAUUUUAAUAUCUAGGUUAACUUUUUAGUUUUACCGCCCAGGAUGCCUAGUGGCAGCCCCACAAUAUCCAGGGCACCCUCUCUGCUUCUAUUCCGAUUAGGUUGUCGUUUAGAAUAAGAAACUGACCUGCU
KP974706.1_Cricket_paralysis_virus_isolate_CrPV2_/62246415	GCAAAAAUGUGAUCUUGCUUGUAAAUACAAUUUUGAGAGGUUAAUAAAUUACAAGUAGUGCUAUUUUUGUAUUUAGGUUAGCUAUUUAGCUUUACGUUCCAGGAUGCCUAGUGGCAGCCCCACAAUAUCCAGGAAGCCCUCUCUGCGGUUUUUCAGAUUAGGUAGUCGAAAAACCUAAGAAAUUUACCUGCU
LC645209.1_Cricket_paralysis_virus_RNA__complete_g/60226213	GCAAAAAUGUGAUCUUGCUUGUAAAUACAAUUUUGAGAGGUUAAUAAAUUACAAGUAGUGCUAUUUUUGUAUUUAGGUUAGCUAUUUAGCUUUACGUUCCAGGAUGCCUAGUGGCAGCCCCACAAUAUCCAGGAAGCCCUCUCUGCGGUUUUUCAGAUUAGGUAGUCGAAAAAUCUAAGAAAUUUACCUGCU
ERR1302947.NODE_21_length_9240_cluster_9_candidate/60726263	GCAAAAAUGUGAUCUUGCUUGUAAAUACAAUUUCGAGAGGUUAAUAAAUUACAAGUAGUGCUAUUUUUGUAUUUAGGUUAGCUAUUUAGCUUUACGUUCCAGGAUGCCUAGUGGCAGCCCCACAAUAUCCAGGAAACCCUCUCUGCGGUUUUUCAGAUUAGGUAGUCGAAAAAUCUAAGAAACUUACCUGCU
ERR1301514.NODE_438_length_4384_cluster_99_candida/29493140	GUUAAAAUGUGAUCUUGCUUUCCCAUACAAUUUCGAGAGGUUAAUAAAAGGAAAGUACUGCUAUUUUAAUAAUUAGGUUAACUAUUUAGUUUUACUGUUCAGGAUGCCUAGUGGCAGCCCCACAAUAUCCAGGACACCCUCUCUGCUUCUUUUAUGAUUAGGUUGUCAUUUAGAAUAAGAAAUUAACCUGCU
SRR11450577.NODE_37_length_9127_cluster_28_candida/59366127	GUUAAAAUGUGAUCUUGCUUUCUUAUACAAUUUCGAGAGGUUAAUAAAAAGAAAGUAUUGCUAUUUUAAUAUCUAGGUUAACUUUUUAGUUUUACUGUUCAGGAUGCCUAGUGGCAGCCCCACAAUAUCCAGGACACCCUCUCUGCUUCUAUUUCGAUUAGGUUGUCGCUUAGAAUAAGAAAUUAACCUGCU
JAAOEH010000149.1_Viral_metagenome_NODE_149_truseq/60126203	GCAAAAAUGUGAUCUUGCUUGUAAAUACAAUUUCGAGAGGUUAAUAAAUUACAAGUAGUGCUAUUUUUGUAUUUAGGUUAGCUAUUUAGCUUUACGUUCCAGGAUGCCUAGUGGCAGCCCCACAAUAUCCAGGAAGCCCUCUCUGCGGUUUUUCAGAUUAGGUAGUCGAAAAAUCUAAGAAAUUUACCUGCU
SRR6808580.NODE_369_length_8462_cluster_288_candid/54875678	GCUAGAAUGUGAUCUUGUUCUCUUAUACAAAUAUCGGAGGUUAAUAAAAAGAGAAUAUUGCUAUUCUAGUAAUCAGGUUAACUAUUUAGUUUUACUGCUCAAGAUGCCUGGUGGCAGCCCCACAAUAUCUAGAGCACCCUCCGUGCGAGACAAAUGGUUAGGUGGCCGUAGUCUCUAAGUAUUUCACCUGCU
ERR1301523.NODE_46_length_5285_cluster_45_candidat/44434634	GUUCUAAUGUGAUCUUGCAAUCUUAUAAAAAUUUGUGAGGUUAAUAAAAAGAUUGCACUGCUAUUAGAAUAAUGGGGUUAACUAUUUAGUUUUACUUCUCAAGAUGCCCCGUGGCAGCCCCACAAUAUCUAGAGAACCCUCACUGCAGUGUAUAGAUUAAGUAGUCUAUAUAACCUAAGAAAUUUACUUGCA
NC_003784.1_Black_queen_cell_virus_nonstructural_p/56475839	CCAACAAUGUGAUCUUGCUUGCGGAGGCAAAAUUUGCACAGUAUAAAAUCUGCAAGUAGUGCUAUUGUUGGAAUCACCGUACCUAUUUAGGUUUACGCUCCAAGAUCGGUGGAUAGCAGCCCUAUCAAUAUCUAGGAGAACUGUGCUAUGUUUAGAAGAUUAGGUAGUCUCUAAACAGAACAAUUUACCUGCU
ERR3179723.NODE_8_length_9391_cluster_8_candidate_/60456234	GUCAAAAUGUGAUCUUGCUCUUCUAUACAAUUUUUGGAGGUUAAUAAAAGAAGAGUAUUGCUAUUUUGAUAUUUGGGUUAACUAUUUAGUUUUACUUCCAAGAUGCCCAGUGGCAGCCCCACAAUAUCUAGGAACCCUCCAUGCUACCAAAAUGAUUAAGUGGUCAUUUGGUCUAAGAAAUUCACUUGCC
ERR3179245.NODE_6_length_9866_cluster_5_candidate_/62306419	GUCAAAAUGUGAUCUUGCUCUUCUAUACAAUUUUUGGAGGUUAAUAAAAGAAGAGUAUUGCUAUUUUGAUAUUUGGGUUAACUAUUUAGUUUUACUUCCAAGAUGCCCAGUGGCAGCCCCACAAUAUCUAGGAACCCUCCAUGCUACCAAAAUGAUUAAGUGGUCAUUUGGUCUAAGAAAUUCACUUGCC
ERR1303036.NODE_17_length_8587_cluster_11_candidat/53335522	GUCAAAAUGUGAUCUUGCUCUUCUAUACAAUUUUUGGAGGUUAAUAAAAGAAGAGUAUUGCUAUUUUGAUAUUUGGGUUAACUAUUUAGUUUUACUUCCAAGAUGCCCAGUGGCAGCCCCACAAUAUCUAGGAACCCUCCAUGCUACCAAAAUGAUUAAGUGGUCAUUUGGUCUAAGAAAUUCACUUGCC
ERR1301580.NODE_557_length_9583_cluster_43_candida/60856274	GUCAAAAUGUGAUCUUGCUCUUCUAUACAAUUUUUGGAGGUUAAUAAAAGAAGAGUAUUGCUAUUUUGAUAUUUGGGUUAACUAUUUAGUUUUACUUCCAAGAUGCCCAGUGGCAGCCCCACAAUAUCUAGGAACCCUCCAUGCUACCAAAAUGAUUAAGUGGUCAUUUGGUCUAAGAAAUUCACUUGCC
ERR1301572.NODE_363_length_3036_cluster_61_candida/15061695	GUCAAAAUGUGAUCUUGCUCUUCUAUACAAUUUUUGGAGGUUAAUAAAAGAAGAGUAUUGCUAUUUUGAUAUUUGGGUUAACUAUUUAGUUUUACUUCCAAGAUGCCCAGUGGCAGCCCCACAAUAUCUAGGAACCCUCCAUGCUACCAAAAUGAUUAAGUGGUCAUUUGGUCUAAGAAAUUCACUUGCC
ERR1301527.NODE_192_length_17757_cluster_4_candida/28652676	GUCAAAAUGUGAUCUUGCUCUUCUAUACAAUUUUUGGAGGUUAAUAAAAGAAGAGUAUUGCUAUUUUGAUAUUUGGGUUAACUAUUUAGUUUUACUUCCAAGAUGCCCAGUGGCAGCCCCACAAUAUCUAGGAACCCUCCAUGCUACCAAAAUGAUUAAGUGGUCAUUUGGUCUAAGAAAUUCACUUGCC
ERR1301527.NODE_192_length_17757_cluster_4_candida/1489315082	GUCAAAAUGUGAUCUUGCUCUUCUAUACAAUUUUUGGAGGUUAAUAAAAGAAGAGUAUUGCUAUUUUGAUAUUUGGGUUAACUAUUUAGUUUUACUUCCAAGAUGCCCAGUGGCAGCCCCACAAUAUCUAGGAACCCUCCAUGCUACCAAAAUGAUUAAGUGGUCAUUUGGUCUAAGAAAUUCACUUGCC
ERR1301446.NODE_287_length_9522_cluster_23_candida/59176106	GUCAAAAUGUGAUCUUGCUCUUCUAUACAAUUUUUGGAGGUUAAUAAAAGAAGAGUAUUGCUAUUUUGAUAUUUGGGUUAACUAUUUAGUUUUACUUCCAAGAUGCCCAGUGGCAGCCCCACAAUAUCUAGGAACCCUCCAUGCUACCAAAAUGAUUAAGUGGUCAUUUGGUCUAAGAAAUUCACUUGCC
ERR3179340.NODE_2_length_7479_cluster_2_candidate_/34923681	GUCAAAAUGUGAUCUUGCUCUUCUAUACAAUUUUUGGAGGUUAAUAAAAGAAGAGUAUUGCUAUUUUGAUAUUUGGGUUAACUAUUUAGUUUUACUUCCAAGAUGCCCAGUGGCAGCCCCACAAUAUCUAGGAACCCUCCAUGCUACCAAAAUGAUUAAGUGGUCAUUUGGUCUAAGAAAUUCACUUGCC
ERR1301878.NODE_202_length_2248_cluster_195_candid/18992088	GUCAAAAUGUGAUCUUGCUCUUCUAUACAAUUUUUGGAGGUUAAUAAAAGAAGAGUAUUGCUAUUUUGAUAUUUGGGUUAACUAUUUAGUUUUACUUCCAAGAUGCCCAGUGGCAGCCCCACAAUAUCUAGGAACCCUCCAUGCUACCAAAAUGAUUAAGUGGUCAUUUGGUCUAAGAAAUUCACUUGCC
ERR1301616.NODE_209_length_9223_cluster_8_candidat/59016090	GUCAAAAUGUGAUCUUGCUCUUCUAUACAAUUUUUGGAGGUUAAUAAAAGAAGAGUAUUGCUAUUUUGAUAUUUGGGUUAACUAUUUAGUUUUACUUCCAAGAUGCCCAGUGGCAGCCCCACAAUAUCUAGGAACCCUCCAUGCUACCAAAAUGAUUAAGUGGUCAUUUGGUCUAAGAAAUUCACUUGCC
ERR1301605.NODE_7_length_4010_cluster_7_candidate_/15191708	GUCAAAAUGUGAUCUUGCUCUUCUAUACAAUUUUUGGAGGUUAAUAAAAGAAGAGUAUUGCUAUUUUGAUAUUUGGGUUAACUAUUUAGUUUUACUUCCAAGAUGCCCAGUGGCAGCCCCACAAUAUCUAGGAACCCUCCAUGCUACCAAAAUGAUUAAGUGGUCAUUUGGUCUAAGAAAUUCACUUGCC
ERR1301603.NODE_247_length_9135_cluster_30_candida/55335722	GUCAAAAUGUGAUCUUGCUCUUCUAUACAAUUUUUGGAGGUUAAUAAAAGAAGAGUAUUGCUAUUUUGAUAUUUGGGUUAACUAUUUAGUUUUACUUCCAAGAUGCCCAGUGGCAGCCCCACAAUAUCUAGGAACCCUCCAUGCUACCAAAAUGAUUAAGUGGUCAUUUGGUCUAAGAAAUUCACUUGCC
ERR1301549.NODE_394_length_6154_cluster_10_candida/47414930	GUCAAAAUGUGAUCUUGCUCUUCUAUACAAUUUUUGGAGGUUAAUAAAAGAAGAGUAUUGCUAUUUUGAUAUUUGGGUUAACUAUUUAGUUUUACUUCCAAGAUGCCCAGUGGCAGCCCCACAAUAUCUAGGAACCCUCCAUGCUACCAAAAUGAUUAAGUGGUCAUUUGGUCUAAGAAAUUCACUUGCC
ERR1301549.NODE_268_length_6436_cluster_7_candidat/48875076	GUCAAAAUGUGAUCUUGCUCUUCUAUACAAUUUUUGGAGGUUAAUAAAAGAAGAGUAUUGCUAUUUUGAUAUUUGGGUUAACUAUUUAGUUUUACUUCCAAGAUGCCCAGUGGCAGCCCCACAAUAUCUAGGAACCCUCCAUGCUACCAAAAUGAUUAAGUGGUCAUUUGGUCUAAGAAAUUCACUUGCC
ERR1301535.NODE_251_length_7863_cluster_30_candida/42534442	GUCAAAAUGUGAUCUUGCUCUUCUAUACAAUUUUUGGAGGUUAAUAAAAGAAGAGUAUUGCUAUUUUGAUAUUUGGGUUAACUAUUUAGUUUUACUUCCAAGAUGCCCAGUGGCAGCCCCACAAUAUCUAGGAACCCUCCAUGCUACCAAAAUGAUUAAGUGGUCAUUUGGUCUAAGAAAUUCACUUGCC
ERR1301516.NODE_5_length_6545_cluster_5_candidate_/60386227	GUCAAAAUGUGAUCUUGCUCUUCUAUACAAUUUUUGGAGGUUAAUAAAAGAAGAGUAUUGCUAUUUUGAUAUUUGGGUUAACUAUUUAGUUUUACUUCCAAGAUGCCCAGUGGCAGCCCCACAAUAUCUAGGAACCCUCCAUGCUACCAAAAUGAUUAAGUGGUCAUUUGGUCUAAGAAAUUCACUUGCC
ERR1301514.NODE_398_length_8071_cluster_59_candida/61556344	GUCAAAAUGUGAUCUUGCUCUUCUAUACAAUUUUUGGAGGUUAAUAAAAGAAGAGUAUUGCUAUUUUGAUAUUUGGGUUAACUAUUUAGUUUUACUUCCAAGAUGCCCAGUGGCAGCCCCACAAUAUCUAGGAACCCUCCAUGCUACCAAAAUGAUUAAGUGGUCAUUUGGUCUAAGAAAUUCACUUGCC
ERR1301513.NODE_155_length_2110_cluster_84_candida/12811470	GUCAAAAUGUGAUCUUGCUCUUCUAUACAAUUUUUGGAGGUUAAUAAAAGAAGAGUAUUGCUAUUUUGAUAUUUGGGUUAACUAUUUAGUUUUACUUCCAAGAUGCCCAGUGGCAGCCCCACAAUAUCUAGGAACCCUCCAUGCUACCAAAAUGAUUAAGUGGUCAUUUGGUCUAAGAAAUUCACUUGCC
ERR1301483.NODE_402_length_3803_cluster_102_candid/31343323	GUCAAAAUGUGAUCUUGCUCUUCUAUACAAUUUUUGGAGGUUAAUAAAAGAAGAGUAUUGCUAUUUUGAUAUUUGGGUUAACUAUUUAGUUUUACUUCCAAGAUGCCCAGUGGCAGCCCCACAAUAUCUAGGAACCCUCCAUGCUACCAAAAUGAUUAAGUGGUCAUUUGGUCUAAGAAAUUCACUUGCC
ERR1301609.NODE_242_length_5792_cluster_25_candida/21892378	GUCAAAAUGUGAUCUUGCUCUUCUAUACAAUUUUUGGAGGUUAAUAAAAGAAGAGUAUUGCUAUUUUGAUAUUUGGGUUAACUAUUUAGUUUUACUUCCAAGAUGCCCAGUGGCAGCCCCACAAUAUCUAGGAACCCUCCAUGCUACCAAAAUGAUUAAGUGGUCAUUUGGUCUAAGAAAUUCACUUGCC
ERR1303042.NODE_10_length_9219_cluster_9_candidate/60726263	GCAAAAAUGUGAUCUUGCUUGUAAAUACAAUUUCGAGAGGUUAAUAAAUUACAAGUAGUGCUAUUUUUGUAUUUAGGUUAGCUAUUUAGCUUUACGUUCCAGGAUGCCUAGUGGCAGCCCCACAAUAUCCAGGAAGCCCUCUCUGCGGUUUUUCAGAUUAGGUAGUCGAAAAAUCUAAGUAAUUUACCUGCU
ERR1302993.NODE_2_length_2376_cluster_2_candidate_/12511442	GCAAAAAUGUGAUCUUGCUUGUAAAUACAAUUUCGAGAGGUUAAUAAAUUACAAGUAGUGCUAUUUUUGUAUUUAGGUUAGCUAUUUAGCUUUACGUUCCAGGAUGCCUAGUGGCAGCCCCACAAUAUCCAGGAAGCCCUCUCUGCGGUUUUUCAGAUUAGGUAGUCGAAAAAUCUAAGUAAUUUACCUGCU
ERR1303023.NODE_33_length_9185_cluster_19_candidat/59386129	GCAAAAAUGUGAUCUUGCUUGUAAAUACAAUUUCGAGAGGUUAAUAAAUUACAAGUAGUGCUAUUUUUGUAUUUAGGUUAGCUAUUUAGCUUUACGUUCCAGGAUGCCUAGUGGCAGCCCCACAAUAUCCAGGAAGCCCUCUCUGCGGUUUUUCAGAUUAGGUAGUCGAAAAAUCUAAGUAAUUUACCUGCU
ERR1302973.NODE_35_length_9225_cluster_34_candidat/60736264	GCAAAAAUGUGAUCUUGCUUGUAAAUACAAUUUCGAGAGGUUAAUAAAUUACAAGUAGUGCUAUUUUUGUAUUUAGGUUAGCUAUUUAGCUUUACGUUCCAGGAUGCCUAGUGGCAGCCCCACAAUAUCCAGGAAGCCCUCUCUGCGGUUUUUCAGAUUAGGUAGUCGAAAAAUCUAAGUAAUUUACCUGCU
ERR1302928.NODE_26_length_3164_cluster_25_candidat/25692760	GCAAAAAUGUGAUCUUGCUUGUAAAUACAAUUUCGAGAGGUUAAUAAAUUACAAGUAGUGCUAUUUUUGUAUUUAGGUUAGCUAUUUAGCUUUACGUUCCAGGAUGCCUAGUGGCAGCCCCACAAUAUCCAGGAAGCCCUCUCUGCGGUUUUUCAGAUUAGGUAGUCGAAAAAUCUAAGUAAUUUACCUGCU
ERR1301919.NODE_244_length_6186_cluster_215_candid/58826073	GCAAAAAUGUGAUCUUGCUUGUAAAUACAAUUUCGAGAGGUUAAUAAAUUACAAGUAGUGCUAUUUUUGUAUUUAGGUUAGCUAUUUAGCUUUACGUUCCAGGAUGCCUAGUGGCAGCCCCACAAUAUCCAGGAAGCCCUCUCUGCGGUUUUUCAGAUUAGGUAGUCGAAAAAUCUAAGUAAUUUACCUGCU
ERR1301516.NODE_7_length_9275_cluster_7_candidate_/61206311	GUAAAAAUGUGAUCUUGCUUGUAAAUACAAUUUCGAGAGGCUAAUAAAUUACAAGUAGUGCUAUUUUUAUAAUUAGGUUAGCUAUUUAGCUUUACGUUCCAGGAUGCCUAGCGGCGGUCCCGCAAUAUCCAGGAAACCCUCUCUGCGAUCUUUUAGAUUAGGUAGUCAAUAGAUCUAAGAAAUUUACCUGCU
SRR5466338.NODE_30_length_8320_cluster_24_candidat/60356227	GUCAAAAUGUGAUCUUGCUUUUCUAUACAAAUUUUAGAGGUUAAUUAAAAGGAAAGUAGUGCUAUUUUGAUUACUAGGUUAGUUAUUUAACUUUACAAUCCAGGAUGCCUAGUGGCAGCCCCACAAUAUCCAGGAUACCCUCUAUGCGACCUUAUGGAUUAGGUAGUCUUUAGGUCUAAGAUAUUUACCUGCU
SRR6960509.NODE_43_length_8259_cluster_37_candidat/59946186	GUCAAAAUGUGAUCUUGCUUUUCUAUACAAAUUUUAGAGGUUAAUUAAAAGGAAAGUAGUGCUAUUUUGAUUACUAGGUUAGUUAUUUAACUUUACAAUCCAGGAUGCCUAGUGGCAGCCCCACAAUAUCCAGGAUACCCUCUAUGCGACCUUAUGGAUUAGGUAGUCUUUAGGUCUAAGAUAUUUACCUGCU
SRR5466337.NODE_31_length_6020_cluster_29_candidat/29493141	GUCAAAAUGUGAUCUUGCUUUUCUAUACAAAUUUUAGAGGUUAAUUAAAAGGAAAGUAGUGCUAUUUUGAUUACUAGGUUAGUUAUUUAACUUUACAAUCCAGGAUGCCUAGUGGCAGCCCCACAAUAUCCAGGAUACCCUCUAUGCGACCUUAUGGAUUAGGUAGUCUUUAGGUCUAAGAUAUUUACCUGCU
SRR11414086.NODE_804_length_9185_cluster_799_candi/60386230	GUCAAAAUGUGAUCUUGCUUUUCUAUACAAAUUUUAGAGGUUAAUUAAAAGGAAAGUAGUGCUAUUUUGAUUACUAGGUUAGUUAUUUAACUUUACAAUCCAGGAUGCCUAGUGGCAGCCCCACAAUAUCCAGGAUACCCUCUAUGCGACCUUAUGGAUUAGGUAGUCUUUAGGUCUAAGAUAUUUACCUGCU
KY243932.1_Black_queen_cell_virus_strain_PP__compl/56085800	CCAACAAUGUGAUCUUGCUUGCGGAGGCAAAAUUCGCACAGUAUAAAAUCUGCAAGUAGUGCUAUUGUUGGAAUCACCGUACCUAUUUAGGUUUACGCUCCAAGAUCGGUGGAUAGCAGCCCUAUCAAUAUCUAGGAGAACUGUGCUAUGUUUAGAAGAUUAGGUAGUCUCUAAACAGAACAAUUUACCUGCU
SRR11450585.NODE_27_length_8728_cluster_22_candida/58546045	GCUAAAAUGUGAUCCUGCCUUCCUAUACAAAUAUUUGAGGUUAAUAAAAGGAAGGUAACGCUAUUUUAGCAACUAGGUUACUUAUUUAAGUUUACGGCCCAGGAUGCCUAGUGGCAGCCCCACAAUAUCCAGGGUGCCCUCAAUGCGACUUUAUAGAUUAGGUAGUCUUUAAGUCUAAGUAAUUUACCUGCU
JAAOEH010000125.1_Viral_metagenome_NODE_125_truseq/61126305	GUCAAAAUGUGAUCUUGCUUUCUUAUACAAAUUUUAGAGGUUAAACGAAAAAGAAAGUACUGCUAUUUUGAUAAUUAGGUUAGCUAUUUAGCUUUACCACCCAGGAUGCCUAGUGGCAGCCCCACAAUAUCCAGGGUACCCUCUAUGCGGUGAUAUAGAUUAGGUAGUCAUAUCAUCUAAGAUACUUACCUGCU
GGRN01028426.1TSADolomedestritonDolMalecomp691/60176209	GUAAAAAUGUGAUCUUGCUUACAAAUACAAAUUUGAGAGGUUAAAUAAAUUGUAAGUAGUGCUAUUUUUACAAUUGGGUUAGUUAUUUAACUUUACGCUCCAGGAUGCCCAGUGGCAGCCCCACAAUAUCCAGGGGACCCUCUCUGCGGAUUUUCAGAUUAGGUAGUCGAAAAUUCUAAGAAACUUACCUGCU
SRR11097768.NODE_5632_length_2225_cluster_1341_can/8731065	GUUAAAAUGUGAUCUUACUUCCUUAUACAAAUAUUAGAGGUUAAACAAAAAGGAAGUACUGCUAUUUUAAUAAUUAGGUUAGUUAUUUAACUUUACGGCCCAGGAUGCCUAGUGGCAGCCCCAUAAUAUCCAGGGUACCCUCUAUGCGGUGUUGAUGAUUAGGUAGUCGCAACACCAAAGAAAUUUACCUGCU
likevirus2Lonchopterabifurcata4533Picornavirale/15351727	GUAAAAAUGUGAUCUUGCUUACAAAUACAAAUUUGAGAGGUUAAAUAAAUUGUAAGUAGUGCUAUUUUUAUAAUUAGGUUAGUUAUUUAACUUUACGCUCCAGGAUGCCUAGUGGCAGCCCCACAAUAUCCAGGGGACCCUCUCUGCGAAUUUUCAGAUUAGGUAGUCGAAAAUUCUAAGAAACUUACCUGCU
SRR12391680.NODE_69_length_8481_cluster_40_candida/54795671	GUCAAAAUGUGAUCUUGCUUUUCUAUACAAAUAUUAGAGGUUAAUUAAGAGAAAAGUAGUGCUAUUUUGAUAACUAGGUUAACUAUUUAGUUUUACGGCCCAGGAUGCCUAGUGGCAGCCCCACAAUAUCCAGGGUACCCUCUAUGCGACUUUAUGGAUUAGGUAGUCUUUUAGUCUAAGUAACUUACCUGCU
SRR12391680.NODE_61_length_8419_cluster_33_candida/54795671	GUCAAAAUGUGAUCUUGCUUUUCUAUACAAAUAUUAGAGGUUAAUUAAGAGAAAAGUAGUGCUAUUUUGAUAACUAGGUUAACUAUUUAGUUUUACGGCCCAGGAUGCCUAGUGGCAGCCCCACAAUAUCCAGGGUACCCUCUAUGCGACUUUAUGGAUUAGGUAGUCUUUUAGUCUAAGUAACUUACCUGCU
SRR12391687.NODE_3_length_8115_cluster_2_candidate/54795671	GUCAAAAUGUGAUCUUGCUUUUCUAUACAAAUAUUAGAGGUUAAUUAAGAGAAAAGUAGUGCUAUUUUGAUAACUAGGUUAACUAUUUAGUUUUACGGCCCAGGAUGCCUAGUGGCAGCCCCACAAUAUCCAGGGUACCCUCUAUGCGACUUUAUGGAUUAGGUAGUCUUUUAGUCUAAGUAACUUACCUGCU
SRR12391687.NODE_26_length_2349_cluster_14_candida/10711263	GUCAAAAUGUGAUCUUGCUUUUCUAUACAAAUAUUAGAGGUUAAUUAAGAGAAAAGUAGUGCUAUUUUGAUAACUAGGUUAACUAUUUAGUUUUACGGCCCAGGAUGCCUAGUGGCAGCCCCACAAUAUCCAGGGUACCCUCUAUGCGACUUUAUGGAUUAGGUAGUCUUUUAGUCUAAGUAACUUACCUGCU
SRR12391687.NODE_13_length_2556_cluster_6_candidat/10711263	GUCAAAAUGUGAUCUUGCUUUUCUAUACAAAUAUUAGAGGUUAAUUAAGAGAAAAGUAGUGCUAUUUUGAUAACUAGGUUAACUAUUUAGUUUUACGGCCCAGGAUGCCUAGUGGCAGCCCCACAAUAUCCAGGGUACCCUCUAUGCGACUUUAUGGAUUAGGUAGUCUUUUAGUCUAAGUAACUUACCUGCU
SRR10849749.NODE_3_length_4328_cluster_2_candidate/12651457	GUCAAAAUGUGAUCUUGCUUUUCUAUACAAAUAUUAGAGGUUAAUUAAGAGAAAAGUAGUGCUAUUUUGAUAACUAGGUUAACUAUUUAGUUUUACGGCCCAGGAUGCCUAGUGGCAGCCCCACAAUAUCCAGGGUACCCUCUAUGCGACUUUAUGGAUUAGGUAGUCUUUUAGUCUAAGUAACUUACCUGCU
SRR10849749.NODE_10_length_2114_cluster_8_candidat/12651457	GUCAAAAUGUGAUCUUGCUUUUCUAUACAAAUAUUAGAGGUUAAUUAAGAGAAAAGUAGUGCUAUUUUGAUAACUAGGUUAACUAUUUAGUUUUACGGCCCAGGAUGCCUAGUGGCAGCCCCACAAUAUCCAGGGUACCCUCUAUGCGACUUUAUGGAUUAGGUAGUCUUUUAGUCUAAGUAACUUACCUGCU
SRR5466725.NODE_50_length_2476_cluster_39_candidat/8381030	GUCAAAAUGUGAUCUUGCUUUUCUAUACAAAUAUUAGAGGUUAAUUAAGAGAAAAGUAGUGCUAUUUUGAUAACUAGGUUAACUAUUUAGUUUUACGGCCCAGGAUGCCUAGUGGCAGCCCCACAAUAUCCAGGGUACCCUCUAUGCGACUUUAUGGAUUAGGUAGUCUUUUAGUCUAAGUAACUUACCUGCU
SRR12391638.NODE_38_length_6321_cluster_13_candida/55675759	GUCAAAAUGUGAUCUUGCUUUUCUAUACAAAUAUUAGAGGUUAAUUAAGAGAAAAGUAGUGCUAUUUUGAUAACUAGGUUAACUAUUUAGUUUUACGGCCCAGGAUGCCUAGUGGCAGCCCCACAAUAUCCAGGGUACCCUCUAUGCGACUUUAUGGAUUAGGUAGUCUUUUAGUCUAAGUAACUUACCUGCU
SRR11097768.NODE_4687_length_8819_cluster_624_cand/59186110	GUCAAAAUGUGAUCUUGCUUUUCUAUACAAAUAUUAGAGGUUAAUUAAGAGAAAAGUAGUGCUAUUUUGAUAACUAGGUUAACUAUUUAGUUUUACGGCCCAGGAUGCCUAGUGGCAGCCCCACAAUAUCCAGGGUACCCUCUAUGCGACUUUAUGGAUUAGGUAGUCUUUUAGUCUAAGUAUUUUACCUGCU
ERR3179330.NODE_17_length_8924_cluster_17_candidat/58586049	GUAAAAAUGUGAUCUUGCUUGUAAAUACAAUUUCGAGAGGCUAAUAAAUUACAAGUAGUGCUAUUUUUAUAAUUAGGUUAGCUAUUUAGCUUUACGUUCCAGGAUGCCUAGCGGCGAUCCCGCAAUAUCCAGGAAACCCUCUCUGCGAUCUUUUAGAUUAGGUAGUCAAUAGAUCUAAGAAAUUUACCUGCU
JX149531.1_Black_queen_cell_virus_strain_AY_nonst/55015694	CCAACAAUGUGAUCUUGCUUGCGGAGGUAAAAAUUUGCACAGUAUAAAAUCUGCAAGUAGUGCUAUUGUUGGAAUCACCGUACCUAUUUAGGUUUACGCUCCAAGAUCGGUGGAUAGCAGCCCUAUCAAUAUCUAGGAGAACUGUGCUAUGUUUAGAAGAUUAGGUAGUCUCUAAACAGAACAAUUUACCUGCU
SRR3927486.NODE_91_length_2905_cluster_12_candidat/19722165	CCAACAAUGUGAUCUUGCUUGCGGAGGCAAAAAUUUGCACAGUAUAAAAUCUGCAAGUAGUGCUAUUGUUGGAAUCACCGUACCUAUUUAGGUUUACGCUCCAAGAUCGGUGGAUAGCAGCCCUAUCAAUAUCUAGGAGAACUGUGCUAUGUUUGGAAGAUUAGGUAGUCUCCAAACAGAACAAUUUACCUGCU
MW397638.1_Black_queen_cell_virus_isolate_BQCV/Isr/55485741	CCAACAAUGUGAUCUUGCUUGCGGAGGCAAAAAUUUGCACAGUAUAAAAUCUGCAAGUAGUGCUAUUGUUGGAAUCACCGUACCUAUUUAGGUUUACGCUCCAAGAUCGGUGGAUAGCAGCCCUAUCAAUAUCUAGGAGAACUGUGCUAUGUUUGGAAGAUUAGGUAGUCUCCAAACAGAACAAUUUACCUGCU
SRR9843078.NODE_8_length_7858_cluster_1_candidate_/49505143	CCAACAAUGUGAUCUUGCUUGCGGAGGCAAAAAUUUGCACAGUAUAAAAUCUGCAAGUAGUGCUAUUGUUGGAAUCACCGUACCUAUUUAGGUUUACGCUCCAAGAUCGGUGGAUAGCAGCCCUAUCAAUAUCUAGGAGAACUGUGCUAUGUUUAGAAGAUUAGGUAGUCUCUAAACAGAACAAUUUACCUGCU
MZ821816.1_Black_queen_cell_virus_isolate_BQCV_No1/55515744	CCAACAAUGUGAUCUUGCUUGCGGAGGCAAAAAUUUGCACAGUAUAAAAUCUGCAAGUAGUGCUAUUGUUGGAAUCACCGUACCUAUUUAGGUUUACGCUCCAAGAUCGGUGGAUAGCAGCCCUAUCAAUAUCUAGGAGAACUGUGCUAUGUUUAGAAGAUUAGGUAGUCUCUAAACAGAACAAUUUACCUGCU
MZ821815.1_Black_queen_cell_virus_isolate_BQCV_No1/55525745	CCAACAAUGUGAUCUUGCUUGCGGAGGCAAAAAUUUGCACAGUAUAAAAUCUGCAAGUAGUGCUAUUGUUGGAAUCACCGUACCUAUUUAGGUUUACGCUCCAAGAUCGGUGGAUAGCAGCCCUAUCAAUAUCUAGGAGAACUGUGCUAUGUUUAGAAGAUUAGGUAGUCUCUAAACAGAACAAUUUACCUGCU
MZ821811.1_Black_queen_cell_virus_isolate_BQCV_No1/55495742	CCAACAAUGUGAUCUUGCUUGCGGAGGCAAAAAUUUGCACAGUAUAAAAUCUGCAAGUAGUGCUAUUGUUGGAAUCACCGUACCUAUUUAGGUUUACGCUCCAAGAUCGGUGGAUAGCAGCCCUAUCAAUAUCUAGGAGAACUGUGCUAUGUUUAGAAGAUUAGGUAGUCUCUAAACAGAACAAUUUACCUGCU
MZ821802.1_Black_queen_cell_virus_isolate_BQCV_No3/55505743	CCAACAAUGUGAUCUUGCUUGCGGAGGCAAAAAUUUGCACAGUAUAAAAUCUGCAAGUAGUGCUAUUGUUGGAAUCACCGUACCUAUUUAGGUUUACGCUCCAAGAUCGGUGGAUAGCAGCCCUAUCAAUAUCUAGGAGAACUGUGCUAUGUUUAGAAGAUUAGGUAGUCUCUAAACAGAACAAUUUACCUGCU
MT416539.1_Black_queen_cell_virus_isolate_BQCVIT1/55555748	CCAACAAUGUGAUCUUGCUUGCGGAGGCAAAAAUUUGCACAGUAUAAAAUCUGCAAGUAGUGCUAUUGUUGGAAUCACCGUACCUAUUUAGGUUUACGCUCCAAGAUCGGUGGAUAGCAGCCCUAUCAAUAUCUAGGAGAACUGUGCUAUGUUUAGAAGAUUAGGUAGUCUCUAAACAGAACAAUUUACCUGCU
MN565034.1_Black_queen_cell_virus_isolate_BQCV/144/55605753	CCAACAAUGUGAUCUUGCUUGCGGAGGCAAAAAUUUGCACAGUAUAAAAUCUGCAAGUAGUGCUAUUGUUGGAAUCACCGUACCUAUUUAGGUUUACGCUCCAAGAUCGGUGGAUAGCAGCCCUAUCAAUAUCUAGGAGAACUGUGCUAUGUUUAGAAGAUUAGGUAGUCUCUAAACAGAACAAUUUACCUGCU
MH267694.1_Black_queen_cell_virus_isolate_BQCV_MS_/55705763	CCAACAAUGUGAUCUUGCUUGCGGAGGCAAAAAUUUGCACAGUAUAAAAUCUGCAAGUAGUGCUAUUGUUGGAAUCACCGUACCUAUUUAGGUUUACGCUCCAAGAUCGGUGGAUAGCAGCCCUAUCAAUAUCUAGGAGAACUGUGCUAUGUUUAGAAGAUUAGGUAGUCUCUAAACAGAACAAUUUACCUGCU
KY465685.1_Black_queen_cell_virus_strain_SA_nonst/39804173	CCAACAAUGUGAUCUUGCUUGCGGAGGCAAAAAUUUGCACAGUAUAAAAUCUGCAAGUAGUGCUAUUGUUGGAAUCACCGUACCUAUUUAGGUUUACGCUCCAAGAUCGGUGGAUAGCAGCCCUAUCAAUAUCUAGGAGAACUGUGCUAUGUUUAGAAGAUUAGGUAGUCUCUAAACAGAACAAUUUACCUGCU
GAZV01037943.1TSAApismelliferacomp13466_c0_seq1/40744267	CCAACAAUGUGAUCUUGCUUGCGGAGGCAAAAAUUUGCACAGUAUAAAAUCUGCAAGUAGUGCUAUUGUUGGAAUCACCGUACCUAUUUAGGUUUACGCUCCAAGAUCGGUGGAUAGCAGCCCUAUCAAUAUCUAGGAGAACUGUGCUAUGUUUAGAAGAUUAGGUAGUCUCUAAACAGAACAAUUUACCUGCU
likevirus1Vespacrabro8457PicornaviralesDicistr/55525745	CCAACAAUGUGAUCUUGCUUGCGGAGGCAAAAAUUUGCACAGUAUAAAAUCUGCAAGUAGUGCUAUUGUUGGAAUCACCGUACCUAUUUAGGUUUACGCUCCAAGAUCGGUGGAUAGCAGCCCUAUCAAUAUCUAGGAGAACUGUGCUAUGUUUAGAAGAUUAGGUAGUCUCUAAACAGAACAAUUUACCUGCU
SRR12391340.NODE_15_length_4136_cluster_4_candidat/10261218	GUCAAAAUGUGAUCUUGCUUUUCUAUACAAAUUUUAGAGGUUAAUUAAAAGGAAAGUAGUGCUAUUUUGAUUACUAGGUUAGUUAUUUAACUUUACAAUCCAGGAUGCCUAGUGGCAGCCCCACAAUAUCCAGGAUACCCUCUAUGCGACUUUAUGGAUUAGGUAGUCUUUAGGUCUAAGAUAUUUACCUGCU
SRR3218116.NODE_347_length_8582_cluster_93_candida/54725664	GUCAAAAUGUGAUCUUGCUUUUCUAUACAAAUUUUAGAGGUUAAUUAAAAGGAAAGUAGUGCUAUUUUGAUUACUAGGUUAGUUAUUUAACUUUACAAUCCAGGAUGCCUAGUGGCAGCCCCACAAUAUCCAGGAUACCCUCUAUGCGACUUUAUGGAUUAGGUAGUCUUUAGGUCUAAGAUAUUUACCUGCU
SRR5214153.NODE_26_length_7813_cluster_23_candidat/46894881	GUCAAAAUGUGAUCUUGCUUUUCUAUACAAAUUUUAGAGGUUAAUUAAAAGGAAAGUAGUGCUAUUUUGAUUACUAGGUUAGUUAUUUAACUUUACAAUCCAGGAUGCCUAGUGGCAGCCCCACAAUAUCCAGGAUACCCUCUAUGCGACUUUAUGGAUUAGGUAGUCUUUAGGUCUAAGAUAUUUACCUGCU
SRR12391864.NODE_94_length_8588_cluster_73_candida/54475639	GUCAAAAUGUGAUCUUGCUUUUCUAUACAAAUUUUAGAGGUUAAUUAAAAGGAAAGUAGUGCUAUUUUGAUUACUAGGUUAGUUAUUUAACUUUACAAUCCAGGAUGCCUAGUGGCAGCCCCACAAUAUCCAGGAUACCCUCUAUGCGACUUUAUGGAUUAGGUAGUCUUUAGGUCUAAGAUAUUUACCUGCU
SRR12391638.NODE_37_length_8676_cluster_13_candida/55675759	GUCAAAAUGUGAUCUUGCUUUUCUAUACAAAUUUUAGAGGUUAAUUAAAAGGAAAGUAGUGCUAUUUUGAUUACUAGGUUAGUUAUUUAACUUUACAAUCCAGGAUGCCUAGUGGCAGCCCCACAAUAUCCAGGAUACCCUCUAUGCGACUUUAUGGAUUAGGUAGUCUUUAGGUCUAAGAUAUUUACCUGCU
SRR5830076.NODE_220_length_6425_cluster_153_candid/60346226	GUCAAAGUGUGAUCUUGCUUUUCUAUACAAAUUUUAGAGGUUAAUUAAAAGAAAAGUAGUGCUAUUUUGAUAACUAGGUUAACUAUUUAGUUUUACGGCCCAGGAUGCCUAGUGGCAGCCCCACAAUAUCCAGGGUACCCUCUAUGCGACUUUAUGGAUUAGGUAGUCUUUUAGUCUAAGUAACUUACCUGCU
ERR1301468.NODE_54_length_3390_cluster_18_candidat/29363128	GUUAAAAUGUGAUCUUGCUUUCCUAUACAAAUUUUAGAGGCUAAUUAAGAGGAAAGUAUUGCUAUUUUAAUAACUAGGUUAACUAUUCAGUUUUACGACCCAGGAUGCCUAGUGGCAGUCCCACAAUAUCCAGGGUACCCUCUAUGCGGCUUUAUGGAUUAGGUAGUCUUUUAGCCUAAGUAAAUUACCUGCU
MT482475.1_Black_queen_cell_virus_isolate_BQCV/PNG/55685761	CCAACAAUGUGAUCUUGCUUGCGGAGGCAAAAAUAUGCACAGUAUAAAAUCUGCAAGUAGUGCUAUUGUUGGAAUCACCGUACCUAUUUAGGUUUACGCUCCAAGAUCGGUGGAUAGCAGCCCUAUCAAUAUCUAGGAGAACUGUGCUAUGUUUAGAAGAUUAGGUAGUCUCUAAACAGAAUAAUUUACCUGCU
SRR3233886.NODE_879_length_7412_cluster_561_candid/48655057	GUCAAAAUGUGAUCUUGCUUUUCUAUACAAAUUUUAGAGGUUAAUUAAAAGGAAAGUAGUGCUAUUUUGAUAACUAGGUUAAUUAUUUAAUUUUACGGCCCAGGAUGCCUAGUGGCAGCCCCACAAUAUCCAGGGUACCCUCUAUGCGACUUUAUGGAUUAGGUAGUCUUUUAGUCUAAGUAACUUACCUGCU
SRR3233886.NODE_1120_length_8026_cluster_795_candi/48655057	GUCAAAAUGUGAUCUUGCUUUUCUAUACAAAUUUUAGAGGUUAAUUAAAAGGAAAGUAGUGCUAUUUUGAUAACUAGGUUAAUUAUUUAAUUUUACGGCCCAGGAUGCCUAGUGGCAGCCCCACAAUAUCCAGGGUACCCUCUAUGCGACUUUAUGGAUUAGGUAGUCUUUUAGUCUAAGUAACUUACCUGCU
MT482476.1_Black_queen_cell_virus_isolate_BQCV/PNG/55105703	CCAACAAUGUGAUCUUGCUUGCGGAGGUAAAAAUAUGCACAGUAUAAAAUCUGCAAGUAGUGCUAUUGUUGGAAUCACCGUACCUAUUUAGGUUUACGCUCCAAGAUCGGUGGAUAGCAGCCCUAUCAAUAUCUAGGAGAACUGUGCUAUGUUUAGAAGAUUAGGUAGUCUCUAAACAGAACAAUUUACCUGCU
MW390818.1_Black_queen_cell_virus_strain_BQCV_Sydn/55075700	CCAACAAUGUGAUCUUGCUUGCGGAGGCAAAAAUAUGCACAGUAUAAAAUCUGCAAGUAGUGCUAUUGUUGGAAUCACCGUACCUAUUUAGGUUUACGCUCCAAGAUCGGUGGAUAGCAGCCCUAUCAAUAUCUAGGAGAACUGUGCUAUGUUUAGAAGAUUAGGUAGUCUCUAAACAGAACAAUUUACCUGCU
MT096521.1_Black_queen_cell_virus_isolate_FTA17__/55555748	CCAACAAUGUGAUCUUGCUUGCGGAGGCAAAAAUAUGCACAGUAUAAAAUCUGCAAGUAGUGCUAUUGUUGGAAUCACCGUACCUAUUUAGGUUUACGCUCCAAGAUCGGUGGAUAGCAGCCCUAUCAAUAUCUAGGAGAACUGUGCUAUGUUUAGAAGAUUAGGUAGUCUCUAAACAGAACAAUUUACCUGCU
KY465688.1_Black_queen_cell_virus_strain_NT_nonst/25162709	CCAACAAUGUGAUCUUGCUUGCGGAGGCAAAAAUAUGCACAGUAUAAAAUCUGCAAGUAGUGCUAUUGUUGGAAUCACCGUACCUAUUUAGGUUUACGCUCCAAGAUCGGUGGAUAGCAGCCCUAUCAAUAUCUAGGAGAACUGUGCUAUGUUUAGAAGAUUAGGUAGUCUCUAAACAGAACAAUUUACCUGCU
KY465687.1_Black_queen_cell_virus_strain_TAS_nons/25672760	CCAACAAUGUGAUCUUGCUUGCGGAGGCAAAAAUAUGCACAGUAUAAAAUCUGCAAGUAGUGCUAUUGUUGGAAUCACCGUACCUAUUUAGGUUUACGCUCCAAGAUCGGUGGAUAGCAGCCCUAUCAAUAUCUAGGAGAACUGUGCUAUGUUUAGAAGAUUAGGUAGUCUCUAAACAGAACAAUUUACCUGCU
KY465686.1_Black_queen_cell_virus_strain_QLD_nons/39804173	CCAACAAUGUGAUCUUGCUUGCGGAGGCAAAAAUAUGCACAGUAUAAAAUCUGCAAGUAGUGCUAUUGUUGGAAUCACCGUACCUAUUUAGGUUUACGCUCCAAGAUCGGUGGAUAGCAGCCCUAUCAAUAUCUAGGAGAACUGUGCUAUGUUUAGAAGAUUAGGUAGUCUCUAAACAGAACAAUUUACCUGCU
KY465684.1_Black_queen_cell_virus_strain_VN1_nons/39804173	CCAACAAUGUGAUCUUGCUUGCGGAGGCAAAAAUAUGCACAGUAUAAAAUCUGCAAGUAGUGCUAUUGUUGGAAUCACCGUACCUAUUUAGGUUUACGCUCCAAGAUCGGUGGAUAGCAGCCCUAUCAAUAUCUAGGAGAACUGUGCUAUGUUUAGAAGAUUAGGUAGUCUCUAAACAGAACAAUUUACCUGCU
KY465680.1_Black_queen_cell_virus_strain_WA1_nons/39774170	CCAACAAUGUGAUCUUGCUUGCGGAGGCAAAAAUAUGCACAGUAUAAAAUCUGCAAGUAGUGCUAUUGUUGGAAUCACCGUACCUAUUUAGGUUUACGCUCCAAGAUCGGUGGAUAGCAGCCCUAUCAAUAUCUAGGAGAACUGUGCUAUGUUUAGAAGAUUAGGUAGUCUCUAAACAGAACAAUUUACCUGCU
SRR3927496.NODE_160_length_8460_cluster_23_candida/55555748	CCAACAAUGUGAUCUUGCUUGCGGAGGCAAAAAUUUGCACAGUAUAAAAUCUGCAAGUAGUGCUAUUGUUGGAAUCACCGUACCUAUUUAGGUUUACGCUCCAAGAUCGGUGGAUAGCAGCCCUAUCAAUAUCUAGGAGGACUGUGCUAUGUUUGGAAGAUUAGGUAGUCUCCAAACAGAACAAUUUACCUGCU
SRR7080627.NODE_34_length_4344_cluster_30_candidat/13371530	GUUAAAAUGUGAUCUUGCUUUCUUAUAAAAAUUUUAGAGGUUAAACUAAGAAGAAAGUAGUGCUAUUUUAAUAUCUAGGUUAAUUAUUUAAUUUUACCGCCCAGGAUGCCUAGUGGCAGCCCCACAAUAUCCAGGGUACCCUCUAUGCGAUGAUACUGAUUAGGUAGUCGUGUCAUCAAAGAAAUUUACCUGCU
SRR7080553.NODE_4_length_8725_cluster_3_candidate_/57185911	GUUAAAAUGUGAUCUUGCUUUCUUAUAAAAAUUUUAGAGGUUAAACUAAGAAGAAAGUAGUGCUAUUUUAAUAUCUAGGUUAAUUAUUUAAUUUUACCGCCCAGGAUGCCUAGUGGCAGCCCCACAAUAUCCAGGGUACCCUCUAUGCGAUGAUACUGAUUAGGUAGUCGUGUCAUCAAAGAAAUUUACCUGCU
SRR7080224.NODE_93_length_5230_cluster_88_candidat/22162409	GUUAAAAUGUGAUCUUGCUUUCUUAUAAAAAUUUUAGAGGUUAAACUAAGAAGAAAGUAGUGCUAUUUUAAUAUCUAGGUUAAUUAUUUAAUUUUACCGCCCAGGAUGCCUAGUGGCAGCCCCACAAUAUCCAGGGUACCCUCUAUGCGAUGAUACUGAUUAGGUAGUCGUGUCAUCAAAGAAAUUUACCUGCU
EF517515.1_Black_queen_cell_virus_strain_HUNGARY1/55125705	CCAACAAUGUGAUCUUGCUUGUGGAGGCAAAAAUUUGCACAGUAUAAAAUCUGCAAGUAGUGCUAUUGUUGGAAUCACCGUACCUAUUUAGGUUUACGCUCCAAGAUCGGUGGAUAGCAGCCCUAUCAAUAUCUAGGAGAACUGUGCUAUGUUUAGAAGAUUAGGUAGUCUCUAAACAGAACAAUUUACCUGCU
MW826540.1_Dicistroviridae_sp._isolate_YSS10464_ge/61626354	GCUAAGAUGUGAUCUUGCUUUCUUAUGAAAAUUUUAGAGGUUAAUUAAGAAGAAAGUAGUGCUAUUUUAGUAACUAGGUUAGUUAUUUAACUUUAACACCCAGGAUGCCUAGUGGCAGCCCCACAAUAUCCAGGGUACCCUCUAUGCGAUGAUGUUGAUUAGGUAGUCGAUUCAUCUAAGAAAUUUACCUGCU
SRR7153038.NODE_29_length_7646_cluster_29_candidat/60936286	GUUAAAAUGUGAUCUUGCUUUCUUAUAUAAAUUUUAGAGGUUAAGCUAAGAAGAAAGUAGUGCUAUUUUAAUAUCUAGGUUAGUUAUUUAACUUUACCGCCCAGGAUGCCUAGUGGCAGUCCCACAAUAUCCAGGGUACCCUCUAUGCGAUGAUAUCGAUUAGGUAGUCAUAUCAUCAAAGAAAUUUACCUGCU
ERR1301885.NODE_32_length_9230_cluster_26_candidat/59776168	GUAAAAAUGUGAUCUUGCUUGUAAAUACAAUUUCGAGAGGCUAAUAAAUUACAAGUAGUGCUAUUUUUAUAAUUAGGUUAGCUAUUUAGCUUUACGUUCCAGGAUGCCUAGCGGCGAUCCCGUAAUAUCCAGGAAACCCUCUCUGCGAUCUUUUAGAUUAGGUAGUCAAUAGAUCUAAGAAAUUUACCUGCU
ERR1301608.NODE_81_length_9247_cluster_18_candidat/58306023	GUUAAAAUGUGAUCUUGCUUUCUUAUACAAAUUUUAGAGGUUAAACUAAGAAGAAAGUAGUGCUAUUUUAAUAACUAGGUUAAUUAUUUAAUUUUACCGCCCAGGAUGCCUAGUGGCAGCCCCACAAUAUCCAGGGUACCCUCUAUGCGAUAAUAUAGGUUAGGUAGUCAUAUUAUCUAAGAAAUUUACCUGCU
ERR1301446.NODE_358_length_9239_cluster_68_candida/58456038	GUUAAAAUGUGAUCUUGCUUUCUUAUACAAAUUUUAGAGGUUAAACUAAGAAGAAAGUAGUGCUAUUUUAAUAACUAGGUUAAUUAUUUAAUUUUACCGCCCAGGAUGCCUAGUGGCAGCCCCACAAUAUCCAGGGUACCCUCUAUGCGAUAAUAUAGGUUAGGUAGUCAUAUUAUCUAAGAAAUUUACCUGCU
MF623171.1_Black_queen_cell_virus_isolate_Sydney_n/55465739	CCAACAAUGUGAUCUUGCUUGUGGAGGCAAAAAUAUGCACAGUAUAAAAUCUGCAAGUAGUGCUAUUGUUGGAAUCACCGUACCUAUUUAGGUUUACGCUCCAAGAUCGGUGGAUAGCAGCCCUAUCAAUAUCUAGGAGAACUGUGCUAUGUUUAGAAGAUUAGGUAGUCUCUAAACAGAACAAUUUACCUGCU
ERR1301499.NODE_160_length_8630_cluster_15_candida/50305223	GUUAAAAUGUGAUCUUGCUUUCUUAUACAAAUUUUAGAGGUUAAACUAAGAAGAAAGUAGUGCUAUUUUAAUAACUAGGUUAAUUAUUUAAUUUUACCGCCCAGGAUGCCUAGUGGCAGCCCCACAAUAUCCAGGGUACCCUCUAUGCGAUAAUAUAGGUUAGGUAGUCAUAUUAUCAAAGAAAUUUACCUGCU
ERR1301499.NODE_156_length_8706_cluster_14_candida/50305223	GUUAAAAUGUGAUCUUGCUUUCUUAUACAAAUUUUAGAGGUUAAACUAAGAAGAAAGUAGUGCUAUUUUAAUAACUAGGUUAAUUAUUUAAUUUUACCGCCCAGGAUGCCUAGUGGCAGCCCCACAAUAUCCAGGGUACCCUCUAUGCGAUAAUAUAGGUUAGGUAGUCAUAUUAUCAAAGAAAUUUACCUGCU
ERR753893.NODE_18_length_7300_cluster_17_candidate/41924384	GUUAAAAUGUGAUCUUACUUUCUUAUACAAAUUUAAGAGGUUAAAUAAGAAGAAAGUACUGCUAUUUUAAUAUCUAGGUUAACUAUUUAGUUUUACGACCCAGGAUGCCUGGUGGCAGCCCCACAAUAUCCAGGGUACCCUCUUUGCCAUAUUAUAGAUUAGGUAGUCAUAAUGUGAAAGAUAUUUACCUGCU
ERR1302975.NODE_93_length_9330_cluster_33_candidat/59036092	CUAGUGAUGUGAUCUUGCUCUUCUAUACAAAUUUCCAGUAUAAUAAAAGAAGAGUAUUGCUAUCAUUAGGACAGUCUUAGCUAUUUAGCUUUACCGCCCAAGAUGGACUGUGGCAGUCCCACAAUAUCUAGGGCAACUGGAUGCCCCUUGAAAGGUUAAGUCGCCUGAUAGGGAAAGAAAUAGACUUGCG
SRR3589012.NODE_25_length_9192_cluster_19_candidat/59816174	GUUAAAAUGUGAUCUUGCUUUCUUAUACAAAUUUUAGAGGUUAAGCUAAAAAGAAAGUACUGCUAUUUUAAUAUCUAGGUUAGUUAUUUAACUUUACCACCCAGGAUGCCUAGUGGCAGCCCCACAAUAUCCAGGGUACCCUCUAUGCAAUAAUAUAGAUUAGGUAGUCAUAUUAUUUAAGAUAUUUACCUGCU
SRR3589032.NODE_5_length_7945_cluster_5_candidate_/57165909	GUUAAAAUGUGAUCUUGCUUUCUUAUACAAAUUUUAGAGGUUAAGCUAAAAAGAAAGUACUGCUAUUUUAAUAUCUAGGUUAGUUAUUUAACUUUACCACCCAGGAUGCCUAGUGGCAGCCCCACAAUAUCCAGGGUACCCUCUAUGCAAUAAUAUAGAUUAGGUAGUCAUAUUAUUUAAGAUAUUUACCUGCU
SRR3234059.NODE_105_length_5505_cluster_40_candida/26852878	GUUAAAAUGUGAUCUUGCUCUCUUAUAUAAAUUUUAGAGGUUAAGCUAAAAAGGGAGUAAUGCUAUUUUAAUAUCUAGGUUAGUUAUUUAACUUUACCACCCAGGAUACCUAGUGGCAGCCCCACAACAUCCAGGGUAUCCUCUAUGCGAUAACAUCGAUUAGGUAGUCGUGUUGUCAAAGAAAUUUACCUGCU
SRR3233270.NODE_276_length_5593_cluster_200_candid/26852878	GUUAAAAUGUGAUCUUGCUCUCUUAUAUAAAUUUUAGAGGUUAAGCUAAAAAGGGAGUAAUGCUAUUUUAAUAUCUAGGUUAGUUAUUUAACUUUACCACCCAGGAUACCUAGUGGCAGCCCCACAACAUCCAGGGUAUCCUCUAUGCGAUAACAUCGAUUAGGUAGUCGUGUUGUCAAAGAAAUUUACCUGCU
SRR7080627.NODE_65_length_9332_cluster_58_candidat/62366428	CGCAUUAUGUGAUCUUGCUUUUCUAUACAAAUUUGUGAGUUUAAUAAAAGAAAAGUACUGCUAUAGUGCGAAUGAGGUUAACUAUUUAGUUUUACUUGCCAAGAUGCCUCGGAGCAGCCCUCCAAUAUCUAGGCAACACUCACUGCGGUUGAUUAGAUUAAGUCAUCAAUCAAUCAAAGAAAAACGACUUGCU
MN905999.1_Dicistroviridae_sp._isolate_wag171dic3_/57825975	GUUAAAAUGUGAUCUUGCUUUCUUAUAUAAAUUUUAGAGGUUAAGCUAAGAAGAAAGUAGUGCUAUUUUAAUAACUAGGUUAAUUAUUUAAUUUUACCGCCCAGGAUGCCUAGUGGCAGCCCCACAAUAUCCAGGGUACCCUCUAUGCGAUAAUAUAGGUUAGGUAGUCAUAUUAUCUAAGAAAUUUACCUGCU
ERR1302967.NODE_111_length_9081_cluster_25_candida/59006092	GGAAGAAUGUGAUCUUAUCUUAGUAUACAAAUUAGUGAAGUAAAUAAAAUUAAGAUAUUGCUAUUCUUCUAACUAGGUUAACUAUUUAGUUUUACGUUCCCAGGAUGCCUACUGGCAGCCCCAGAAUAUCCAGGGAAGCUUCACUGCUCCUUCUAUGGUUGAGUGGCCCAGAAGGAAAAGAAUUUCACUUGCU
ERR1302928.NODE_18_length_8238_cluster_17_candidat/50995292	GUUAAAAUGUGAUCUUGCUUUCUUAUAUAAAUUUUAGAGGUUAAGCUAAAAAGAAAGUAGUGCUAUUUUAAUAACUAGGUUAAUUAUUUAAUUUUACCGCCCAGGAUGCCUAGUGGCAGCCCCACAAUAUCCAGGGUACCCUCUAUGCGAUAAUAUAGGUUAGGUAGUCAUAUUAUCAAAGAAAUUUACCUGCU
ERR1301608.NODE_67_length_9635_cluster_7_candidate/58306023	GUUAAAAUGUGAUCUUGCUUUCUUAUAUAAAUUUUAGAGGUUAAGCUAAAAAGAAAGUAGUGCUAUUUUAAUAACUAGGUUAAUUAUUUAAUUUUACCGCCCAGGAUGCCUAGUGGCAGCCCCACAAUAUCCAGGGUACCCUCUAUGCGAUAAUAUAGGUUAGGUAGUCAUAUUAUCAAAGAAAUUUACCUGCU
ERR1301499.NODE_153_length_9331_cluster_14_candida/56555848	GUUAAAAUGUGAUCUUGCUUUCUUAUAUAAAUUUUAGAGGUUAAGCUAAAAAGAAAGUAGUGCUAUUUUAAUAACUAGGUUAAUUAUUUAAUUUUACCGCCCAGGAUGCCUAGUGGCAGCCCCACAAUAUCCAGGGUACCCUCUAUGCGAUAAUAUAGGUUAGGUAGUCAUAUUAUCAAAGAAAUUUACCUGCU
ERR1301499.NODE_139_length_8487_cluster_11_candida/54935686	GUUAAAAUGUGAUCUUGCUUUCUUAUAUAAAUUUUAGAGGUUAAGCUAAAAAGAAAGUAGUGCUAUUUUAAUAACUAGGUUAAUUAUUUAAUUUUACCGCCCAGGAUGCCUAGUGGCAGCCCCACAAUAUCCAGGGUACCCUCUAUGCGAUAAUAUAGGUUAGGUAGUCAUAUUAUCAAAGAAAUUUACCUGCU
ERR1301446.NODE_333_length_9116_cluster_45_candida/57865979	GUUAAAAUGUGAUCUUGCUUUCUUAUAUAAAUUUUAGAGGUUAAGCUAAAAAGAAAGUAGUGCUAUUUUAAUAACUAGGUUAAUUAUUUAAUUUUACCGCCCAGGAUGCCUAGUGGCAGCCCCACAAUAUCCAGGGUACCCUCUAUGCGAUAAUAUAGGUUAGGUAGUCAUAUUAUCAAAGAAAUUUACCUGCU
ERR1301608.NODE_65_length_9689_cluster_7_candidate/58846077	GUUAAAAUGUGAUCUUGCUUUCUUAUAUAAAUUUUAGAGGUUAAGCUAAAAAGAAAGUAGUGCUAUUUUAAUAACUAGGUUAAUUAUUUAAUUUUACCGCCCAGGAUGCCUAGUGGCAGCCCCACAAUAUCCAGGGUACCCUCUAUGCGAUAAUAUAGGUUAGGUAGUCAUAUUAUCAAAGAAAUUUACCUGCU
ERR1301588.NODE_82_length_9565_cluster_9_candidate/56575850	GUUAAAAUGUGAUCUUGCUUUCUUAUAUAAAUUUUAGAGGUUAAGCUAAAAAGAAAGUAGUGCUAUUUUAAUAACUAGGUUAAUUAUUUAAUUUUACCGCCCAGGAUGCCUAGUGGCAGCCCCACAAUAUCCAGGGUACCCUCUAUGCGAUAAUAUAGGUUAGGUAGUCAUAUUAUCAAAGAAAUUUACCUGCU
ERR1301935.NODE_76_length_9473_cluster_9_candidate/60746266	GGAAGAAUGUGAUCUUAUCUUAGUAUACAAAUUAGUGAAGUAAAUAAAAUUAAGAUAUUGCUAUUCUUCUAACUAGGUUAACUAUUUAGUUUUACGUUCCCAGGAUGCCUACUGGCAGCCCCAGAAUAUCCAGGGAAGCUUCACUGCUCCUUCUAUGGUUGAGUGGCCCAGAAGGAAAAGAAUCUCACUUGCU
ERR1303036.NODE_4_length_3689_cluster_2_candidate_/10261218	GGAAGAAUGUGAUCUUAUCUUAGUAUACAAAUUAGUGAAGUAAAUAAAAUUAAGAUAUUGCUAUUCUUCUAACUAGGUUAACUAUUUAGUUUUACGUUCCCAGGAUGCCUACUGGCAGCCCCAGAAUAUCCAGGGAAGCUUCACUGCUCCUUCUAUGGUUGAGUGGCCCAGAAGGAAAAGAAUCUCACUUGCU
ERR1302930.NODE_45_length_9261_cluster_10_candidat/60136205	GGAAGAAUGUGAUCUUAUCUUAGUAUACAAAUUAGUGAAGUAAAUAAAAUUAAGAUAUUGCUAUUCUUCUAACUAGGUUAACUAUUUAGUUUUACGUUCCCAGGAUGCCUACUGGCAGCCCCAGAAUAUCCAGGGAAGCUUCACUGCUCCUUCUAUGGUUGAGUGGCCCAGAAGGAAAAGAAUCUCACUUGCU
ERR1301850.NODE_68_length_2610_cluster_5_candidate/12851477	GGAAGAAUGUGAUCUUAUCUUAGUAUACAAAUUAGUGAAGUAAAUAAAAUUAAGAUAUUGCUAUUCUUCUAACUAGGUUAACUAUUUAGUUUUACGUUCCCAGGAUGCCUACUGGCAGCCCCAGAAUAUCCAGGGAAGCUUCACUGCUCCUUCUAUGGUUGAGUGGCCCAGAAGGAAAAGAAUCUCACUUGCU
ERR1301572.NODE_335_length_9497_cluster_38_candida/62476439	GGAAGAAUGUGAUCUUAUCUUAGUAUACAAAUUAGUGAAGUAAAUAAAAUUAAGAUAUUGCUAUUCUUCUAACUAGGUUAACUAUUUAGUUUUACGUUCCCAGGAUGCCUACUGGCAGCCCCAGAAUAUCCAGGGAAGCUUCACUGCUCCUUCUAUGGUUGAGUGGCCCAGAAGGAAAAGAAUCUCACUUGCU
ERR1302960.NODE_32_length_9201_cluster_27_candidat/59536145	GGAAGAAUGUGAUCUUAUCUUAGUAUACAAAUUAGUGAAGUAAAUAAAAUUAAGAUAUUGCUAUUCUUCUAACUAGGUUAACUAUUUAGUUUUACGUUCCCAGGAUGCCUACUGGCAGCCCCAGAAUAUCCAGGGAAGCUUCACUGCUCCUUCUAUGGUUGAGUGGCCCAGAAGGAAAAGAAUCUCACUUGCU
ERR1302940.NODE_92_length_3096_cluster_7_candidate/17731965	GGAAGAAUGUGAUCUUAUCUUAGUAUACAAAUUAGUGAAGUAAAUAAAAUUAAGAUAUUGCUAUUCUUCUAACUAGGUUAACUAUUUAGUUUUACGUUCCCAGGAUGCCUACUGGCAGCCCCAGAAUAUCCAGGGAAGCUUCACUGCUCCUUCUAUGGUUGAGUGGCCCAGAAGGAAAAGAAUCUCACUUGCU
ERR1302940.NODE_89_length_4703_cluster_7_candidate/17731965	GGAAGAAUGUGAUCUUAUCUUAGUAUACAAAUUAGUGAAGUAAAUAAAAUUAAGAUAUUGCUAUUCUUCUAACUAGGUUAACUAUUUAGUUUUACGUUCCCAGGAUGCCUACUGGCAGCCCCAGAAUAUCCAGGGAAGCUUCACUGCUCCUUCUAUGGUUGAGUGGCCCAGAAGGAAAAGAAUCUCACUUGCU
ERR1302940.NODE_58_length_6033_cluster_4_candidate/47104902	GGAAGAAUGUGAUCUUAUCUUAGUAUACAAAUUAGUGAAGUAAAUAAAAUUAAGAUAUUGCUAUUCUUCUAACUAGGUUAACUAUUUAGUUUUACGUUCCCAGGAUGCCUACUGGCAGCCCCAGAAUAUCCAGGGAAGCUUCACUGCUCCUUCUAUGGUUGAGUGGCCCAGAAGGAAAAGAAUCUCACUUGCU
ERR1301483.NODE_299_length_9337_cluster_15_candida/60946286	GGAAGAAUGUGAUCUUAUCUUAGUAUACAAAUUAGUGAAGUAAAUAAAAUUAAGAUAUUGCUAUUCUUCUAACUAGGUUAACUAUUUAGUUUUACGUUCCCAGGAUGCCUACUGGCAGCCCCAGAAUAUCCAGGGAAGCUUCACUGCUCCUUCUAUGGUUGAGUGGCCCAGAAGGAAAAGAAUCUCACUUGCU
SRR5252875.NODE_1_length_3535_cluster_1_candidate_/17901982	GCUAAGAUGUGAUCUUGCUUUCUUAUACAAAUUUUAGAGGUUAAUUAAGAAGAAAGUAGUGCUAUUUUAGUAAUUAGGUUAGUUGUUUAACUUUACGGCCCAGGAUGCCUAGUGGCAGCCCCACAAUAUCCAGGGUACCCUCUAUGCGAUGAUGUUGAUUAGGUAGUCGAUUCAUCAAAGAAAUUUACCUGCU
SRR5252710.NODE_4_length_9114_cluster_4_candidate_/59806172	GCUAAGAUGUGAUCUUGCUUUCUUAUACAAAUUUUAGAGGUUAAUUAAGAAGAAAGUAGUGCUAUUUUAGUAAUUAGGUUAGUUGUUUAACUUUACGGCCCAGGAUGCCUAGUGGCAGCCCCACAAUAUCCAGGGUACCCUCUAUGCGAUGAUGUUGAUUAGGUAGUCGAUUCAUCAAAGAAAUUUACCUGCU
ERR1301446.NODE_336_length_9641_cluster_48_candida/57865979	GUUAAAAUGUGAUCUUGCUUUCUUAUAUAAAUUUUAGAGGUUAAGCUAAGAAGAAAGUAGUGCUAUUUUAAUAACUAGGUUAAUUAUUUAAUUUUACCGCCCAGGAUGCCUAGUGGCAGCCCCACAAUAUCCAGGGUACCCUCUAUGCGAUAAUAUAGGUUAGGUAGUCAUAUUAUCAAAGAAAUUUACCUGCU
ERR1301564.NODE_56_length_9228_cluster_19_candidat/57635956	GUUAAAAUGUGAUCUUGCUUUCUUAUAUAAAUUUUAGAGGUUAAGCUAAGAAGAAAGUAGUGCUAUUUUAAUAACUAGGUUAAUUAUUUAAUUUUACCGCCCAGGAUGCCUAGUGGCAGCCCCACAAUAUCCAGGGUACCCUCUAUGCGAUAAUAUAGGUUAGGUAGUCAUAUUAUCAAAGAAAUUUACCUGCU
ERR1301543.NODE_194_length_9054_cluster_17_candida/57845977	GUUAAAAUGUGAUCUUGCUUUCUUAUAUAAAUUUUAGAGGUUAAGCUAAGAAGAAAGUAGUGCUAUUUUAAUAACUAGGUUAAUUAUUUAAUUUUACCGCCCAGGAUGCCUAGUGGCAGCCCCACAAUAUCCAGGGUACCCUCUAUGCGAUAAUAUAGGUUAGGUAGUCAUAUUAUCAAAGAAAUUUACCUGCU
SRR11648382.NODE_199_length_8921_cluster_120_candi/57535946	GUUAAAAUGUGAUCUUACUUUCUUAUAAAAAUUUUAGAGGUUAAGCCAAAAAGAAAGUACUGCUAUUUUAAUAUCUAGGUUAGUUAUUUAACUUUACCACCCAGGAUGCCUAGUGGCAGCCCCACAAUAUCCAGGGUACCCUCUAUGCAAUAAUAUAGAUUAGGUAGUCAUAUUAUUUAAGAUACUUACCUGCU
EF517521.1_Black_queen_cell_virus_strain_POLAND6_/55135706	CCAACAAUGUGAUCUUGCUCGCAGAGGCAAAAAUUUGCACAGUAUAAAAUCUGCAAGUAGUGCUAUUGUUGGAAUCACCGUACCUAUUUAGGUUUACGCUCCAAGAUCGGUGGAUAGCAGCCCUAUCAAUAUCUAGGAGAACUGUGCUAUGUUUAGAAGAUUAGGUAGUCUCUAAACAGAACAAUUUACCUGCU
EF517519.1_Black_queen_cell_virus_strain_POLAND4_/55125705	CCAACAAUGUGAUCUUGCUCGCAGAGGCAAAAAUUUGCACAGUAUAAAAUCUGCAAGUAGUGCUAUUGUUGGAAUCACCGUACCUAUUUAGGUUUACGCUCCAAGAUCGGUGGAUAGCAGCCCUAUCAAUAUCUAGGAGAACUGUGCUAUGUUUAGAAGAUUAGGUAGUCUCUAAACAGAACAAUUUACCUGCU
ERR1301483.NODE_300_length_9337_cluster_15_candida/60946286	GGAAGAAUGUGAUCUUAUCUUAGUAUACAAAUUGGUGAAGUAAAUAAAAUUAAGAUAUUGCUAUUCUUCUAACUAGGUUAACUAUUUAGUUUUACGUUCCCAGGAUGCCUACUGGCAGCCCCAGAAUAUCCAGGGAAGCUUCACUGCUCCUUCUAUGGUUGAGUGGCCCAGAAGGAAAAGAAUCUCACUUGCU
SRR11097768.NODE_3984_length_8378_cluster_283_cand/56855878	GUUAAAAUGUGAUCUUGCUUUCUUAUAUAAAUUUUAGAGGUUAAGCUAAGAAGAAAGUAGUGCUAUUUUAAUAACUAGGCUAAUUAUUUAAUUUUACCACCCAGGAUGCCUAGUGGCAGCCCCACAAUAUCCAGGGUACCCUCUAUGCGAUAAUAUAGGUUAGGUAGUCAUAUUAUCAAAGAAAUUUACCUGCU
SRR11097768.NODE_3983_length_8307_cluster_283_cand/56855878	GUUAAAAUGUGAUCUUGCUUUCUUAUAUAAAUUUUAGAGGUUAAGCUAAGAAGAAAGUAGUGCUAUUUUAAUAACUAGGCUAAUUAUUUAAUUUUACCACCCAGGAUGCCUAGUGGCAGCCCCACAAUAUCCAGGGUACCCUCUAUGCGAUAAUAUAGGUUAGGUAGUCAUAUUAUCAAAGAAAUUUACCUGCU
SRR11097768.NODE_3987_length_8378_cluster_283_cand/56855878	GUUAAAAUGUGAUCUUGCUUUCUUAUAUAAAUUUUAGAGGUUAAGCUAAGAAGAAAGUAGUGCUAUUUUAAUAACUAGGCUAAUUAUUUAAUUUUACCACCCAGGAUGCCUAGUGGCAGCCCCACAAUAUCCAGGGUACCCUCUAUGCGAUAAUAUAGGUUAGGUAGUCAUAUUAUCAAAGAAAUUUACCUGCU
SRR11097768.NODE_3986_length_8307_cluster_283_cand/56855878	GUUAAAAUGUGAUCUUGCUUUCUUAUAUAAAUUUUAGAGGUUAAGCUAAGAAGAAAGUAGUGCUAUUUUAAUAACUAGGCUAAUUAUUUAAUUUUACCACCCAGGAUGCCUAGUGGCAGCCCCACAAUAUCCAGGGUACCCUCUAUGCGAUAAUAUAGGUUAGGUAGUCAUAUUAUCAAAGAAAUUUACCUGCU
SRR11097768.NODE_4451_length_2303_cluster_485_cand/10401233	GUUAAAAUGUGAUCUUGCUUUCUUAUAUAAAUUUUAGAGGUUAAGCUAAGAAGAAAGUAGUGCUAUUUUAAUAACUAGGCUAAUUAUUUAAUUUUACCACCCAGGAUGCCUAGUGGCAGCCCCACAAUAUCCAGGGUACCCUCUAUGCGAUAAUAUAGGUUAGGUAGUCAUAUUAUCAAAGAAAUUUACCUGCU
SRR3233886.NODE_2130_length_9146_cluster_1804_cand/61276318	CUUUUGAUGUGAUCUUGCUCUUCUAUACAAAUUUUUGAGUCUAAUAAAAGGAGAGUAUUGCUAUUAAAAGAAUGAGUCUACCUAUUUAGGUUUACCUCCCAGGAUGUCUCGUGGCAGCCCCAUAUAAUCCAGGGAAAACUCAAUGCGGUCUAAAAGAUUAAGUUGUCUUUAGACUUAAGUAAUAAACUUGCU
SRR11450579.NODE_128_length_7258_cluster_111_candi/42114404	GUUAGAAUGUGAUCUUGCCUUCUUAUACAAAUUCUAGAGGUUAAAUUAAAAAGAAGGUACUGCUAUUUUAACAAUUAGGUUAGUUAUUCAACUUUACCACCCAGGAUGCCUAGUGGCAGCCCCACAAUAUCCAGGGUACCCUCUAUGCGGUGAUAUAGAUUAGGUAGUCAUAUCACUUAAGAAACUUACCUGCU
ERR1301850.NODE_65_length_6644_cluster_3_candidate/59926184	GGAAGAAUGUGAUCUUAUCUUAAUAUACAAAUUAGUGAAGUAAAUAAAAUUAAGAUACUGCUAUUCUUCUAACUAGGUUAACUAUUUAGUUUUACGUUCCCAGGAUGCCUACUGGCAGCCCCAGAAUAUCCAGGGAAGCUUCACUGCUCCUUCUAUGGUUGAGUGGCCCAGAAGGAAAAGAAUCUCACUUGCU
SRR7086194.NODE_36_length_9114_cluster_34_candidat/59886176	GUCUAAGUGUGAUCUUGCUCUCUUUGGUAAUUUAUGAGGUUAAUAAGAAGAGAGUAUUGCUAUUUAGAUAAUUAGGUUAACUAUUAAGUUUUACUUCCAGGAUGCCUAGGAGCAGCCCUCCAUUAUCCAGGAACCCUCAUUGCUGUAUAGUAGAUUAAGUAGUCCCUAUACAAAAGAAACUUACUUGCU
MW826504.1_Dicistroviridae_sp._isolate_YSN401_geno/62556444	GCUAAAAUGUGAUCUUGCUCUCUUAUAUAACAUCUGGAGGCUAAAAGAAGAGAGUAUUGCUAUUUUAGUAUUUGGGUUAGUUAUUCAACUUUACAUUCCAGGAUGCCCAUUAGCAGCCCUAUAAUAUCCAGGAAACCUCCAUGCUAUUUUGAUGAUUAGGUAGUCUCAAAAUAUAAGAAAUUUACCUGCC
ERR1303039.NODE_51_length_5635_cluster_33_candidat/23872579	GGAAGAAUGUGAUCUUAUCUUAGUAUACAAAUUAGUGAAGUAAAUAAAAUUAAGAUACUGCUAUUCUUCUAACUAGGUUAACUAUUUAGUUUUACGUUCCCAGGAUGCCUACUGGCAGCCCCAGAAUAUCCAGGGAAGCUUCACUGCUCCUUCUAUGGUUGAGUGGCCCAGAAGGAAAAGAAUUUCACUUGCU
SRR7109325.NODE_333_length_9149_cluster_305_candid/60006190	GUUAGAAUGUGAUCUUGCUCUUUUAUAACAAUUUCUGAGGUUAAUAAGAAAAGAGUAUUGCUAUUUUAAUGAUUAGGUUAGUUAUUUAACUUUACUGCUUAGGAUGCCUAGUGGCAGUCCCACAAUAUCCAGAGCACCCUCAGUGCGAUUAAUCAGAUUAGGUAGUCGAUUAGUUUAAGUUUUUACCUGCU
SRR5213863.NODE_191_length_9192_cluster_186_candid/60526244	ACUAAGAUGUGAUCUUGUUUUCCUAUACAAAUUUGAGAGGUUAAUAAAAGGAGAAUAUUGCUAUCUUAGAAUAUGGGUGGGCUAUUUAGUCUUACUUACCCAGGAUGCCCAGUGGCAGCCCCACAAUAUCCAGGGAACCCUCUCUGCGUUCUUACAGUUUAGGUUGACUAUAGAACUAAGAAAUCAACCUGCU
SRR6435866.NODE_5_length_5928_cluster_4_candidate_/56155808	GUUAAAAUGUGAACUUGCUUUCUUAUACAAAUUUUAGAGGUUAAGCUAAGAAGAAAGUACUGCUAUUUUAAUAACUAGGUUAGUUAUUUAACUUUACCGCCCAGGAUGCCUAGUGGCAGCCCCACAAUAUCCAGGGUACCCUCUAUGCAAUAAUAUAGAUUAGGUAGUCAUAUUAUUUAAGAUACUUACCUGCU
SRR6823698.NODE_5_length_3042_cluster_5_candidate_/21052298	GUUAAAAUGUGAACUUGCUUUCUUAUACAAAUUUUAGAGGUUAAGCUAAGAAGAAAGUACUGCUAUUUUAAUAACUAGGUUAGUUAUUUAACUUUACCGCCCAGGAUGCCUAGUGGCAGCCCCACAAUAUCCAGGGUACCCUCUAUGCAAUAAUAUAGAUUAGGUAGUCAUAUUAUUUAAGAUACUUACCUGCU
SRR5834609.NODE_8_length_8960_cluster_8_candidate_/57825975	GUUAAAAUGUGAACUUGCUUUCUUAUACAAAUUUUAGAGGUUAAGCUAAGAAGAAAGUACUGCUAUUUUAAUAACUAGGUUAGUUAUUUAACUUUACCGCCCAGGAUGCCUAGUGGCAGCCCCACAAUAUCCAGGGUACCCUCUAUGCAAUAAUAUAGAUUAGGUAGUCAUAUUAUUUAAGAUACUUACCUGCU
ERR1303051.NODE_50_length_9181_cluster_18_candidat/60396231	GGAAGAAUGUGAUCUUAUCUUAGUAUACAAAUUAGUGAAGUAAAUAAAAUUAAGAUAUUGCUAUUCUUCUAACUAGGUUAACUAUUUAGUUUUACGUUCCCAGGAUGCCUACUGGCAGCCCCAGAAUAUCCAGGGAAGCUUCACUGCUCCUUCUAUGGUUGAGUGGCCCAGAAGGAAAAGAACCUCACUUGCU
SRR5830092.NODE_119_length_8865_cluster_109_candid/56955888	GUUAAGAUGUGAUCUUACUUUCUUAUAAAAAUUUUAGAGGUUAAGCUAAAAAGAAAGUAUUGCUAUUUUAAUAUCUAGGUUAGUUAUUUAACUUUACCACCCAGGAUGCCUAGUGGCAGCCCCACAAUAUCCAGGGUACCCUCUAUGCAAUAAUAUAGAUUAGGUAGUCAUAUUAUUUAAGAUACUUACCUGCU
ERR3179335.NODE_6_length_9441_cluster_6_candidate_/60236212	CGGCGGAUGUGAUCUUGCUUUCUAAGGAAAAGUCUCAGUUAAAUAAUUAGAAAGUAUUGCUAUCCGUCGGACGGGAUGGGCUAUUUAGCCUUACUUUCCAGGAUGUCCCGUGGCAGCCCCACAUUAUCCAGGAAACCUGAGUGCCUCUUGAAAGAUUAAGUCGUCUGAUAGAGAAAGAAAUAGACUUGCU
ERR1303024.NODE_99_length_8858_cluster_52_candidat/60296221	GGAAGAAUGUGAUCUUAUCUUAGUAUACAAAUUAGUGAAGUAAAUAAAAUUAAGAUACUGCUAUUCUUCUAACUAGGUUAACUAUUUAGUUUUACGUUCCCAGGAUGCCUACUGGCAGCCCCAGAAUAUCCAGGGAAGCUUCACUGCUCCUUCUAUGGUUGAGUGGCCCAGAAGGAAAAGAAUCUCACUUGCU
ERR1301850.NODE_61_length_6644_cluster_3_candidate/59926184	GGAAGAAUGUGAUCUUAUCUUAGUAUACAAAUUAGUGAAGUAAAUAAAAUUAAGAUACUGCUAUUCUUCUAACUAGGUUAACUAUUUAGUUUUACGUUCCCAGGAUGCCUACUGGCAGCCCCAGAAUAUCCAGGGAAGCUUCACUGCUCCUUCUAUGGUUGAGUGGCCCAGAAGGAAAAGAAUCUCACUUGCU
ERR1303036.NODE_9_length_9307_cluster_4_candidate_/60646256	GGAAGAAUGUGAUCUUAUCUUAGUAUACAAAUUAGUGAAGUAAAUAAAAUUAAGAUACUGCUAUUCUUCUAACUAGGUUAACUAUUUAGUUUUACGUUCCCAGGAUGCCUACUGGCAGCCCCAGAAUAUCCAGGGAAGCUUCACUGCUCCUUCUAUGGUUGAGUGGCCCAGAAGGAAAAGAAUCUCACUUGCU
ERR1302930.NODE_46_length_9261_cluster_10_candidat/60136205	GGAAGAAUGUGAUCUUAUCUUAGUAUACAAAUUAGUGAAGUAAAUAAAAUUAAGAUACUGCUAUUCUUCUAACUAGGUUAACUAUUUAGUUUUACGUUCCCAGGAUGCCUACUGGCAGCCCCAGAAUAUCCAGGGAAGCUUCACUGCUCCUUCUAUGGUUGAGUGGCCCAGAAGGAAAAGAAUCUCACUUGCU
ERR1301785.NODE_97_length_9091_cluster_7_candidate/59726164	GGAAGAAUGUGAUCUUAUCUUAGUAUACAAAUUAGUGAAGUAAAUAAAAUUAAGAUACUGCUAUUCUUCUAACUAGGUUAACUAUUUAGUUUUACGUUCCCAGGAUGCCUACUGGCAGCCCCAGAAUAUCCAGGGAAGCUUCACUGCUCCUUCUAUGGUUGAGUGGCCCAGAAGGAAAAGAAUCUCACUUGCU
ERR1301785.NODE_120_length_9091_cluster_9_candidat/59726164	GGAAGAAUGUGAUCUUAUCUUAGUAUACAAAUUAGUGAAGUAAAUAAAAUUAAGAUACUGCUAUUCUUCUAACUAGGUUAACUAUUUAGUUUUACGUUCCCAGGAUGCCUACUGGCAGCCCCAGAAUAUCCAGGGAAGCUUCACUGCUCCUUCUAUGGUUGAGUGGCCCAGAAGGAAAAGAAUCUCACUUGCU
ERR1301785.NODE_118_length_9091_cluster_9_candidat/59726164	GGAAGAAUGUGAUCUUAUCUUAGUAUACAAAUUAGUGAAGUAAAUAAAAUUAAGAUACUGCUAUUCUUCUAACUAGGUUAACUAUUUAGUUUUACGUUCCCAGGAUGCCUACUGGCAGCCCCAGAAUAUCCAGGGAAGCUUCACUGCUCCUUCUAUGGUUGAGUGGCCCAGAAGGAAAAGAAUCUCACUUGCU
ERR1303025.NODE_69_length_5826_cluster_4_candidate/31483340	GGAAGAAUGUGAUCUUAUCUUAGUAUACAAAUUAGUGAAGUAAAUAAAAUUAAGAUACUGCUAUUCUUCUAACUAGGUUAACUAUUUAGUUUUACGUUCCCAGGAUGCCUACUGGCAGCCCCAGAAUAUCCAGGGAAGCUUCACUGCUCCUUCUAUGGUUGAGUGGCCCAGAAGGAAAAGAAUCUCACUUGCU
ERR1303025.NODE_57_length_8508_cluster_2_candidate/52645456	GGAAGAAUGUGAUCUUAUCUUAGUAUACAAAUUAGUGAAGUAAAUAAAAUUAAGAUACUGCUAUUCUUCUAACUAGGUUAACUAUUUAGUUUUACGUUCCCAGGAUGCCUACUGGCAGCCCCAGAAUAUCCAGGGAAGCUUCACUGCUCCUUCUAUGGUUGAGUGGCCCAGAAGGAAAAGAAUCUCACUUGCU
ERR1303025.NODE_34_length_8508_cluster_1_candidate/52645456	GGAAGAAUGUGAUCUUAUCUUAGUAUACAAAUUAGUGAAGUAAAUAAAAUUAAGAUACUGCUAUUCUUCUAACUAGGUUAACUAUUUAGUUUUACGUUCCCAGGAUGCCUACUGGCAGCCCCAGAAUAUCCAGGGAAGCUUCACUGCUCCUUCUAUGGUUGAGUGGCCCAGAAGGAAAAGAAUCUCACUUGCU
ERR1302949.NODE_9_length_8870_cluster_5_candidate_/59936185	GGAAGAAUGUGAUCUUAUCUUAGUAUACAAAUUAGUGAAGUAAAUAAAAUUAAGAUACUGCUAUUCUUCUAACUAGGUUAACUAUUUAGUUUUACGUUCCCAGGAUGCCUACUGGCAGCCCCAGAAUAUCCAGGGAAGCUUCACUGCUCCUUCUAUGGUUGAGUGGCCCAGAAGGAAAAGAAUCUCACUUGCU
ERR1302949.NODE_5_length_6655_cluster_4_candidate_/34123604	GGAAGAAUGUGAUCUUAUCUUAGUAUACAAAUUAGUGAAGUAAAUAAAAUUAAGAUACUGCUAUUCUUCUAACUAGGUUAACUAUUUAGUUUUACGUUCCCAGGAUGCCUACUGGCAGCCCCAGAAUAUCCAGGGAAGCUUCACUGCUCCUUCUAUGGUUGAGUGGCCCAGAAGGAAAAGAAUCUCACUUGCU
ERR1301897.NODE_117_length_9351_cluster_39_candida/59736165	GGAAGAAUGUGAUCUUAUCUUAGUAUACAAAUUAGUGAAGUAAAUAAAAUUAAGAUACUGCUAUUCUUCUAACUAGGUUAACUAUUUAGUUUUACGUUCCCAGGAUGCCUACUGGCAGCCCCAGAAUAUCCAGGGAAGCUUCACUGCUCCUUCUAUGGUUGAGUGGCCCAGAAGGAAAAGAAUCUCACUUGCU
ERR1302952.NODE_119_length_9250_cluster_92_candida/60076199	GGAAGAAUGUGAUCUUAUCUUAGUAUACAAAUUAGUGAAGUAAAUAAAAUUAAGAUACUGCUAUUCUUCUAACUAGGUUAACUAUUUAGUUUUACGUUCCCAGGAUGCCUACUGGCAGCCCCAGAAUAUCCAGGGAAGCUUCACUGCUCCUUCUAUGGUUGAGUGGCCCAGAAGGAAAAGAAUCUCACUUGCU
ERR1302940.NODE_98_length_3583_cluster_8_candidate/22602452	GGAAGAAUGUGAUCUUAUCUUAGUAUACAAAUUAGUGAAGUAAAUAAAAUUAAGAUACUGCUAUUCUUCUAACUAGGUUAACUAUUUAGUUUUACGUUCCCAGGAUGCCUACUGGCAGCCCCAGAAUAUCCAGGGAAGCUUCACUGCUCCUUCUAUGGUUGAGUGGCCCAGAAGGAAAAGAAUCUCACUUGCU
ERR1302940.NODE_93_length_4446_cluster_8_candidate/22602452	GGAAGAAUGUGAUCUUAUCUUAGUAUACAAAUUAGUGAAGUAAAUAAAAUUAAGAUACUGCUAUUCUUCUAACUAGGUUAACUAUUUAGUUUUACGUUCCCAGGAUGCCUACUGGCAGCCCCAGAAUAUCCAGGGAAGCUUCACUGCUCCUUCUAUGGUUGAGUGGCCCAGAAGGAAAAGAAUCUCACUUGCU
ERR1302940.NODE_104_length_5660_cluster_9_candidat/43374529	GGAAGAAUGUGAUCUUAUCUUAGUAUACAAAUUAGUGAAGUAAAUAAAAUUAAGAUACUGCUAUUCUUCUAACUAGGUUAACUAUUUAGUUUUACGUUCCCAGGAUGCCUACUGGCAGCCCCAGAAUAUCCAGGGAAGCUUCACUGCUCCUUCUAUGGUUGAGUGGCCCAGAAGGAAAAGAAUCUCACUUGCU
ERR1301898.NODE_47_length_6825_cluster_28_candidat/58296021	GGAAGAAUGUGAUCUUAUCUUAGUAUACAAAUUAGUGAAGUAAAUAAAAUUAAGAUACUGCUAUUCUUCUAACUAGGUUAACUAUUUAGUUUUACGUUCCCAGGAUGCCUACUGGCAGCCCCAGAAUAUCCAGGGAAGCUUCACUGCUCCUUCUAUGGUUGAGUGGCCCAGAAGGAAAAGAAUCUCACUUGCU
ERR1301564.NODE_55_length_8950_cluster_18_candidat/57005892	GGAAGAAUGUGAUCUUAUCUUAGUAUACAAAUUAGUGAAGUAAAUAAAAUUAAGAUACUGCUAUUCUUCUAACUAGGUUAACUAUUUAGUUUUACGUUCCCAGGAUGCCUACUGGCAGCCCCAGAAUAUCCAGGGAAGCUUCACUGCUCCUUCUAUGGUUGAGUGGCCCAGAAGGAAAAGAAUCUCACUUGCU
MZ821813.1_Black_queen_cell_virus_isolate_BQCV_No1/55545747	CCAACAAUGUGAUCUUGCUUGCGGAGGCAAAAAUUUGCACAGUAUAAAAUCUGCAAGAAGUGCUAUUGUUGGAAUCACCGUACCUAUUUAGGUUUACGCUCCAAGAUCGGUGGAUAGCAGCCCUAUCAAUAUCUAGGAGAACUGUGCUAUGUUUAGAAGAUUAGGUAGUCUCUAAACAGAACAAUUUACCUGCU
SRR5447137.NODE_19_length_6146_cluster_19_candidat/20402233	GCAAGCGUGUGAUCUUGCAGAGUUUCAACAAAUUUCCAAGGUAAAUAAAGAAACUUUGUAUUGCUGCGCUUGUAACUACCUGGGCUAUUUAGCCUUACCUCCCAGGAUGGGUAGCGGCAGCCCCGCAAUAUCCAGGGAACCCUUGGUAGACACUACAUGGUUAAGUGGCCUGUAGUGCGACGAAUUCACUUGCC
SRR7524631.NODE_59_length_8961_cluster_47_candidat/57855978	GUUAAAAUGUGAACUUGCUUUCUUAUACAAAUUUUAGAGGUUAAGCUAAGAAGAAAGUACUGCUAUUUUAAUAACUAGGUUAGUUAUUUAACUUUACCGCCCAGGAUGCCUAGUGGCAGCCCCACAAUAUCCAGGGUACCCUCUAUGCAAUAAUAUAGAUUAGGUAGUCAUAUUAUUUAAGACACUUACCUGCU
ERR1302939.NODE_5_length_4973_cluster_3_candidate_/27392928	CGGCGGAUGUGAUCUUGCUUUCUAAGGAAAAGUCUCAGUUAAAUAAUUAGAAAGUAUUGCUAUCCGUCGGACGGGAUGGGCUAUUUAGCCUUACCUUCCAGGAUGUCCCGUGGCAGCCCCACAUUAUCCAGGAAACCUGAGUGCCUCUUGAAAGAUUAAGUCGUCUGAUAGAGAAAGAAAUAGACUUGCU
ERR1302939.NODE_2_length_3112_cluster_2_candidate_/19802169	CGGCGGAUGUGAUCUUGCUUUCUAAGGAAAAGUCUCAGUUAAAUAAUUAGAAAGUAUUGCUAUCCGUCGGACGGGAUGGGCUAUUUAGCCUUACCUUCCAGGAUGUCCCGUGGCAGCCCCACAUUAUCCAGGAAACCUGAGUGCCUCUUGAAAGAUUAAGUCGUCUGAUAGAGAAAGAAAUAGACUUGCU
ERR1301885.NODE_123_length_6532_cluster_111_candid/59506139	CGGCGGAUGUGAUCUUGCUUUCUAAGGAAAAGUCUCAGUUAAAUAAUUAGAAAGUAUUGCUAUCCGUCGGACGGGAUGGGCUAUUUAGCCUUACCUUCCAGGAUGUCCCGUGGCAGCCCCACAUUAUCCAGGAAACCUGAGUGCCUCUUGAAAGAUUAAGUCGUCUGAUAGAGAAAGAAAUAGACUUGCU
SRR7687128.NODE_35_length_8957_cluster_32_candidat/59516143	CUUUUGAUGUGAUCUUGCUUUUCUAUACAAAAUUUUGAGUCUAAUAAAAGAAAAGUACUGCUAUCAAAAGAACAGGGUUACCUAUUUAGGUUUACGUCCCAGGAUGCUCUGUGGCAGCCCCACAUUAUCCAGGGAAAACUCAAUGCGAUUUGGAAGACUAAGUUAUCUCCAAUUCUAAGUAAAUUAACUUGCU
SRR7080626.NODE_53_length_9119_cluster_49_candidat/61216313	CUUUCAGUGUGAUCUUGCUUUUCUAUACAAAAUUUUGAGUCUAAUAAAAGAAAAGUACUGCUAUUGAAAGAACGGGGUUACCUAUUUAGGUUUACGUCCCAGGAUGCUCCGUGGCAGCCCCACAUUAUCCAGGGAAAACUCAAUGCGAUUUGGAAGACUAAGUUAUCUCCUAAUCUAAGAAAACUAACUUGCU
SRR7080224.NODE_5_length_8929_cluster_4_candidate_/61386330	GCUAAGAUGUGAUCUUGCUUUUCUAUAUAAAUUUUAGAGGUUAAUCAAAAGAAAAGUAGUGCUAUUUUAGUAUCUAGGCUAGUUAUUUAACUUUACAUCCCAGGAUGCCUAGUGGCAGCCCCACAAUAUCCAGGGAACCCUCUAUGCGACGAUGUUGAUUAGGUAGUUGAUUCGUUUAAGAAAUUUACCUGCU
SRR7080224.NODE_4_length_8660_cluster_4_candidate_/61386330	GCUAAGAUGUGAUCUUGCUUUUCUAUAUAAAUUUUAGAGGUUAAUCAAAAGAAAAGUAGUGCUAUUUUAGUAUCUAGGCUAGUUAUUUAACUUUACAUCCCAGGAUGCCUAGUGGCAGCCCCACAAUAUCCAGGGAACCCUCUAUGCGACGAUGUUGAUUAGGUAGUUGAUUCGUUUAAGAAAUUUACCUGCU
SRR10854864.NODE_547_length_9131_cluster_527_candi/61406332	CUUUCGAUGUGAUCUUGCUUUUCUAUACAAAUUUUUGAGUCUAAUAAAAGAAAAGUACUGCUAUUGAAAGAACGGGGUUACCUAUUUAGGUUUACGUCCCAGGAUGCUCCGUGGCAGCCCCACAUUAUCCAGGGAAAACUCAAUGCGAUUUGGAAGACUAAGUUAUCUCCUAAUCUAAGAAAAUUAACUUGCU
SRR5466725.NODE_48_length_2393_cluster_37_candidat/8281020	ACUAAGAUGUGAUCUUGUUUUCCUAUACAAAUUUGAGAGGUUAAUAAAAGGAGAAUACUGCUAUCUUAGAAUAUGGGUGGGCUAUUUAGUCUUACUUACCCAGGAUGCCCAGUGGCAGCCCCACAAUAUCCAGGGAACCCUCUCUGCGUUCUUACAGUUUAGGUUGACUAUAGAACUAAGAAAUCAACCUGCU
ERR1301935.NODE_75_length_9473_cluster_9_candidate/60746266	GGAAGAAUGUGAUCUUAUCUUAGUAUACAAAUUAGUGAAGUAAAUAAAAUUAAGAUACUGCUGUUCUUCUAACUAGGUUAACUAUUUAGUUUUACGUUCCCAGGAUGCCUACUGGCAGCCCCAGAAUAUCCAGGGAAGCUUCACUGCUCCUUCUAUGGUUGAGUGGCCCAGAAGGAAAAGAAUCUCACUUGCU
ERR1301935.NODE_74_length_9473_cluster_9_candidate/60746266	GGAAGAAUGUGAUCUUAUCUUAGUAUACAAAUUAGUGAAGUAAAUAAAAUUAAGAUACUGCUGUUCUUCUAACUAGGUUAACUAUUUAGUUUUACGUUCCCAGGAUGCCUACUGGCAGCCCCAGAAUAUCCAGGGAAGCUUCACUGCUCCUUCUAUGGUUGAGUGGCCCAGAAGGAAAAGAAUCUCACUUGCU
SRR5834678.NODE_8_length_4193_cluster_7_candidate_/30923285	GUUAAAAUGUGAACUUGCUUUCUUAUACAAAUUUUAGAGGUUAAGCUAAGAAGAAAGUACUGCUAUUUUAAUAACUAGGUUAGUUAUUUAACUUUACCGCCCAGGAUGCCUAGUGGCAGCCCCACAAUAUCCAGGGUACCCUCUAUGCAAUAAUAUAGAUUAGGUAGUCAUAUUAUUUAAGAUACUUACGUGCU
ERR3179725.NODE_36_length_4340_cluster_25_candidat/12921481	CGGCGGAUGUGAUCUUGCUUUCUAAGGAAAAGUCUCAGUUAAAUAAUUAGAAAGUAUUGCUAUUCGUCGGACGGGAUGGGCUAUUUAGCCUUACCUUCCAGGAUGUCCCGUGGCAGCCCCACAUUAUCCAGGAAACCUGAGUGCCUCUUGAAAGAUUAAGUCGUCUGAUAGAGAAAGAAAUAGACUUGCU
ERR1301920.NODE_203_length_5051_cluster_47_candida/46484837	CGGCGGAUGUGAUCUUGCUUUCUAAGGAAAAGUCUCAGUUAAAUAAUUAGAAAGUAUUGCUAUUCGUCGGACGGGAUGGGCUAUUUAGCCUUACCUUCCAGGAUGUCCCGUGGCAGCCCCACAUUAUCCAGGAAACCUGAGUGCCUCUUGAAAGAUUAAGUCGUCUGAUAGAGAAAGAAAUAGACUUGCU
ERR1301856.NODE_69_length_5892_cluster_68_candidat/37813970	CGGCGGAUGUGAUCUUGCUUUCUAAGGAAAAGUCUCAGUUAAAUAAUUAGAAAGUAUUGCUAUUCGUCGGACGGGAUGGGCUAUUUAGCCUUACCUUCCAGGAUGUCCCGUGGCAGCCCCACAUUAUCCAGGAAACCUGAGUGCCUCUUGAAAGAUUAAGUCGUCUGAUAGAGAAAGAAAUAGACUUGCU
ERR1301778.NODE_109_length_9380_cluster_88_candida/60156204	CGGCGGAUGUGAUCUUGCUUUCUAAGGAAAAGUCUCAGUUAAAUAAUUAGAAAGUAUUGCUAUUCGUCGGACGGGAUGGGCUAUUUAGCCUUACCUUCCAGGAUGUCCCGUGGCAGCCCCACAUUAUCCAGGAAACCUGAGUGCCUCUUGAAAGAUUAAGUCGUCUGAUAGAGAAAGAAAUAGACUUGCU
ERR1301475.NODE_131_length_9147_cluster_45_candida/60416230	CGGCGGAUGUGAUCUUGCUUUCUAAGGAAAAGUCUCAGUUAAAUAAUUAGAAAGUAUUGCUAUUCGUCGGACGGGAUGGGCUAUUUAGCCUUACCUUCCAGGAUGUCCCGUGGCAGCCCCACAUUAUCCAGGAAAUCUGAGUGCCUCUUGAAAGAUUAAGUCGUCUGAUAGAGAAAGAAAUAGACUUGCU
ERR1302939.NODE_16_length_9510_cluster_13_candidat/59576146	CUAGUGAUGUGAUCUUGCUCUUCUAUACAAAUUUCCAGUAUAAUAAAAGAAGAGUAAUGCUAUUACUAGGACAGUCUUAGCUGUUUAGCUUUACCGCCCAAGAUGGACUGUGGCAGCCCCACAAUAUCUAGGGCAACUGGAUGCCCCUCGAAAGGUUAAGUCGCCUGAUAGGGAAAGAAAUAGACUUGCG
SRR7109325.NODE_322_length_9303_cluster_294_candid/56445836	CUUCUGUUGUGAUCUUGCAAUCUUAGGAAAAUAUACCUAGUUUAAAAUAAGAUUGUAGUGCUAUCAGAAGAUGAUCCUUACCUAUUUAGGUUUACUGCUCAAGAUGGGAUGUGGCAGCCCCACAAUAUCUAGAGCAACUAGGUUAGGUCUUACAACGUUAAGUGGCGUGUAAAACCGAAACAAUUCACUUGCA
MN917669.1_Dicistroviridae_sp._isolate_wag054shi2_/61426334	GCUAGAAUGUGAUCUUACUUGUUUAUAUAAAUUUUGGUGGUUAAUCAAGAAACAAGUAUUGCUAUUCUAGUAAUCGGACUGGUUAUUUAACCUUAUCUCCUAGGAUGUCCGGUGGCAGCCCCACAUUAUCCAAGGAACCCACCAUGCGGUGUGACUGAUUAGGUAGUCGUCACAUCAAAGAAAUUUACCUGCU
MN905996.1_Dicistroviridae_sp._isolate_wag054dic1_/58696061	GCUAGAAUGUGAUCUUACUUGUUUAUAUAAAUUUUGGUGGUUAAUCAAGAAACAAGUAUUGCUAUUCUAGUAAUCGGACUGGUUAUUUAACCUUAUCUCCUAGGAUGUCCGGUGGCAGCCCCACAUUAUCCAAGGAACCCACCAUGCGGUGUGACUGAUUAGGUAGUCGUCACAUCAAAGAAAUUUACCUGCU
SRR7080224.NODE_16_length_9048_cluster_12_candidat/61356327	CACAUUAUGUGAUCUUGCUUUUCUAUACAAAUUUGUGAGUCUAAUAAAAGAAAAGUACUGCUAUAGUGUGGAUGAGGCUAACUAUUUAGUUUUACUUGCCAAGAUGCCUCGGAGCAGCCCUCCAAUAUCUAGGCAAUACUCACUGCGGUUGAUUAGAUUAAGUCAUCAAUCAAUCAAAGAAAAACGACUUGCU
ERR1301604.NODE_100_length_2125_cluster_99_candida/16841876	CUGACUAUGUGAUCUUACUAAAAUUAGGUUAAAUUUCGAGGUUAAAAAUAGUUUUAGUAUUGCUAUAGUCUUAGAGGUCCUGUAUAUUUAUACUUACCACACAAGAUGGACCGGAGCAGCCCUCCAAUAUCUAGUGUAUCCUCGUGCUCGCACAAACAUUAAGUGGUGUUGUGCGAUAAGAAUCUCACUUCAA
ERR1301515.NODE_28_length_2548_cluster_26_candidat/13171509	CUGACUAUGUGAUCUUACUAAAAUUAGGUUAAAUUUCGAGGUUAAAAAUAGUUUUAGUAUUGCUAUAGUCUUAGAGGUCCUGUAUAUUUAUACUUACCACACAAGAUGGACCGGAGCAGCCCUCCAAUAUCUAGUGUAUCCUCGUGCUCGCACAAACAUUAAGUGGUGUUGUGCGAUAAGAAUCUCACUUCAA
NC_003779.1_Plautia_stali_intestine_virus_RNA_for_/60036195	CUGACUAUGUGAUCUUAUUAAAAUUAGGUUAAAUUUCGAGGUUAAAAAUAGUUUUAAUAUUGCUAUAGUCUUAGAGGUCUUGUAUAUUUAUACUUACCACACAAGAUGGACCGGAGCAGCCCUCCAAUAUCUAGUGUACCCUCGUGCUCGCUCAAACAUUAAGUGGUGUUGUGCGAAAAGAAUCUCACUUCAA
ERR3179245.NODE_133_length_3831_cluster_132_candid/34943683	CGGCGGAUGUGAUCUUGCUUUCUAAGGAAAAGUCUCAGUUAAAUAAUUAGAAAGUAUUGCUAUUCGUCGGACGGGACGGGCUAUUUAGCCUUACCUUCCAGGAUGUCCCGUGGCAGCCCCACAUUAUCCAGGAAACCUGAGUGCCUCUUGAAAGAUUAAGUCGUCUGAUAGAGAAAGAAAUAGACUUGCU
ERR3179330.NODE_4_length_6660_cluster_4_candidate_/32953484	CGGCGGAUGUGAUCUUGCUUUCUAAGGAAAAGUCUCAGUUAAAUAAUUAGAAAGUAUUGCUAUUCGUCGGACGGGAUGGGUUAUUUAGCCUUACCUUCCAGGAUGUCCCGUGGCAGCCCCACAUUAUCCAGGAAACCUGAGUGCCUCUUGAAAGAUUAAGUCGUCUGAUAGAGAAAGAAAUAGACUUGCU
NC_003783.1_Triatoma_virus_nonstructural_protein_p/59256114	UUGACUAUGUGAUCUUGCUUUCGUAAUAAAAUUCUGUACAUAAAAGUCGAAAGUAUUGCUAUAGUUAAGGUUGCGCUUGCCUAUUUAGGCAUACUUCUCAGGAUGGCGCGUUGCAGUCCAACAAGAUCCAGGGACUGUACAGAAUUUUCCUAUACCUCGAGUCGGGUUUGGAAUCUAAGGUUGACUCGCU
ERR1301777.NODE_132_length_9842_cluster_66_candida/67556941	GUAAGUAUGUGAUCUUGUAACUAUAUAAAAAUUCCGUAUCUUAAAUUAGUUAUAGUGCUAUACUUAUGAAUACGUUAGCUAUUUAGCUUUACCGCCCAAGAUGCGUAGUGGCAGCCCCACAAUAUCUAGGGCAAUACGGUGCGCAACAGUAGGUUAAGUCGCCAUUGUUGUUAAGAGUUGACUUGCU
SRR11648395.NODE_332_length_9105_cluster_297_candi/59676157	GUUAAGAUGUGAUCUUUGUAAGCUGAAUAAAUUUUUCAGGCUAAAAUUAGUUUACAACUGCUAUCUUAACAAUUACGUUACUUAUUUAAGUUUACUUCCAGGAUGCGUAAAGGCAGCCCCUUAAAAAUCCAGGAACCCUGAAUGCUCACUAUUCGUUUAAGUAGAUGAUAGUGCUAAGAAAUUUACUUGCU
SRR7142645.NODE_6_length_10077_cluster_5_candidate/61526341	GUAUAAAUGUGAUCUUGCUUUUCUAUACAAAUUCCGAGUUAUUUAAAAGAAAAGUAGUGCUAUUUAUAUAAUUUCCUUAGCUAUUUAGCUUUACGAUCCAGGAUGGGAAGAGGCAGCCCCUUAAUAUCCAGGAUACCUCGGUAGGUUCCAAAACGUUAAGUCGCGUGAGGAACGACAGAAUUGACUUGCA
SRR5457454.NODE_3_length_3095_cluster_3_candidate_/24682656	GUUUAGAUGUGAUCUUAUUGAAUUAUAUAAAUUCCAAGUCAUUAAAAAUUUAAUAUUGCUAUCUAAAUUAUAGGCUUUUCUAUUUAGAAUUACGUUCCAGGAUGGCCUGUAGCAGCCCUACAUUAUCCAGGAAAACUUGGUGCGGUUUAUCAGACUAAGUGGACUGUUAACCAAAGAAAUUCACUUGCU
ERR1302952.NODE_33_length_10802_cluster_10_candida/73407529	GUAACUACGUGAUCUUGUUUAUAUAUAUAAAUUCCUAGUUAGUAAAAUAUAAAUAUUGCUGUAGUUAUUAAGGUGUUUUCUAUUUAGAAUUACUUCUCAGGAUGCACCGAGGCAGCCCCUCAUAAAUCCAGAGAACCUAGGUGCAACCUUUAAGAUUAAGUCGUCUUUAGGUUUAAGAAAUUGACUUGCU
SRR5833978.NODE_4_length_8324_cluster_4_candidate_/44524640	GGAAGAAUGUGAUCUUGCUUUUCCUGACAAUUUUGUGAGGUUAAAAAGGAAAAGUAUUGCUAUUCGACUAAAGGGAUUUUCUAUUUAGAAUUACUUCCAGGAUGUCCCGAGGCAGCCCCUCAUUAUCCAGGAACCCUCACUGCUCUCAUUUUGAUUAGGUAGUCAUUUGGGAAAAGAUAUUUACCUGCU
SRR3233886.NODE_527_length_10081_cluster_243_candi/69377125	GUUUAAAUGUGAUCUUGCUUAAUUAUAUAAAUUCCGAGUUAGUAAAAAUUAAGUAAUGCUAUUUAAAUUAGAGGCUUUUCUAUUUAGAAUUACGUUCCAGGAUGGCCUGUAGCAGCCCUACAUUAUCCAGGAAACCUCGGUGCGGUUGACGAGACUAAGUGGACUCUCAACUCAAGAAAUUCACUUGCU
SRR3233886.NODE_517_length_5799_cluster_235_candid/21292316	GUAUGAAUGUGAUCUUUAUUUUCUAUAUAAAUUCCUUGCUCUAAAAGAAAAUAAUUGCUAUUUAUAUAAUGUGCUUAACUAUUUAGUUUUACUUUCCAGGAUGGCACGUGGCAGCCCCACAAAAUCCAGGGAAUCAAGGUGCGUGUGUAUGGAUUAAGUGGUUCUACGCACAAAGAAAUUCACUUGCU
ERR1302947.NODE_30_length_9624_cluster_15_candidat/57685955	GUAUGGAUGUGAUCUUUAAUUUCUAUAUAAAUUCCUUGCUCUAAAAGAAAUUAACUGCUAUUCAUAUAAUGUGCUUAACUAUUUAGUUUUACGUCCCAGGGUGGCACGUGGCAGCCCCACAAUACCCAGGGAAACAAGGUGCGUGCGUAUAGAUUAAGUGGUCUUACGCACAAAGAAACUCACUUGCU
ERR1301927.NODE_48_length_18133_cluster_1_candidat/1455314742	GUAACUACGUGAUCUUGUUUAUGUAUAUAAAUUCCUAGUUAUUAAAAUGUAAAUAUUGCUGUAGUUAUUAAGGUGUUUUCUAUUUAGAAUUACUUCUCAGGAUGCACCGAGGCAGCCCCUCAUAAAUCCAGAGAACCUAGGUGCAACCUUUAAGAUUAAGUCGUCUUUAGGUUUAAGAAAUUGACUUGCU
ERR1301842.NODE_19_length_10598_cluster_18_candida/70337222	GUAACUACGUGAUCUUGUUUAUGUAUAUAAAUUCCUAGUUAUUAAAAUGUAAAUAUUGCUGUAGUUAUUAAGGUGUUUUCUAUUUAGAAUUACUUCUCAGGAUGCACCGAGGCAGCCCCUCAUAAAUCCAGAGAACCUAGGUGCAACCUUUAAGAUUAAGUCGUCUUUAGGUUUAAGAAAUUGACUUGCU
SRR6241833.NODE_27_length_6055_cluster_25_candidat/28373030	GCUAAGAUGUGAUCUUGCUUGUUCAUAUAAAUAUUUGGUGGUUAAUCAAAGAACAAGUAUUGCUAUUUUAGUAAUUGGACUGGUUAUUUAACCUUAUAUCCUAGGAUGUCCAGUGGCAGCCCCAUAUUAUCCAAGGAACCCACCAUGCGACGUUGUUGAUUAGGUAGUCGAUACGUCUAAGAAAUUUACCUGCU

## Sheet: 6b-101
Name	Sequence
SRR3927496.NODE_145_length_9588_cluster_13_candida/6524-6725	CAUUCUAUGGUUACCCAUCAUCAGAGGAAAUUUCCAAUAAACUCUGGUGUAAGGCUUAGAGUGAUGGUCGAGGUGCCCUAUUUAGGGUGAGGAGCCUCGGUGGCAGCCCCACCAAAUCCUCUAUUGGAUAGGAACAGCUGUACUGGGCAGUUACAGCAGUCGUAUGGUAACACAUGCGGCGUUCCGAAAUACCAUGCCUGGU
MZ821840.1_Israeli_acute_paralysis_virus_isolate_I/6505-6706	CAUUCUAUGGUUACCCAUCAUUAGAGGAAAUUUCCAAUAAACUCUGGUGUAAGGCUUAGAAUGAUGGUCGAGGUGCCCUAUUUAGGGUGAGGAGCCUCGGUGGCAGCCCCACCAAAUCCUCUAUUGGAUAGGAACAGCUGUACUGGGCAGUUACAGCAGUCGUAUGGUAACACAUGCGGCGUUCCGAAAUACUAUGCCUGGU
MZ821846.1_Israeli_acute_paralysis_virus_isolate_I/6510-6711	CAUUCUAUGGUUACCCAUCAUUAGAGGAAAUUUCCAAUAAACUCUGGUGUAAGGCUUAGAGUGAUGGUCGAGGUGCCCUAUUUAGGGUGAGGAGCCUCGGUGGCAGCCCCACCAAAUCCUCUAUUGGAUAGGAACAGCUGUACUGGGCAGUUACAGCAGUCGUAUGGUAACACAUGCGGCGUUCCGAAAUAUCAUGCCUGGU
MG599488.1_Israeli_acute_paralysis_virus_isolate_B/6514-6715	CAUUCUAUGGUUACCCAUCAUUAGAGGAAAUUUCCAAUAAACUCUGGUGUAAGGCUUAGAGUGAUGGUCGAGGUGCCCUAUUUAGGGUGAGGAGCCUCGGUGGCAGCCCCACCAAAUCCUCUAUUGGAUAGGAACAGCUGUACUGGGCAGUUACAGCAGUCGUAUGGUAACACAUGCGGCGUUCCGAAAUAUCAUGCCUGGU
SRR9843078.NODE_12_length_9684_cluster_5_candidate/6493-6694	CACAACAUGGUUACCCAUAAAUUGAGGAAAUUUCCAAUAAACUCAAUUUUAAGGCUUGUUGUGUUGGACAAGGUGCCCUAUUUAGGGUGAGGAGCCUUACUGGCAGCCCCAGUGAAUCCUCUAUUGGAUAGGAACAGCUAUAUUGGGUAGUUGUAGCAGUUGUAUUUAAAUAAAUGCAGCGUUCCGAAAUACCAUACCUGCC
EF219380.1_Israel_acute_paralysis_virus_of_bees__c/6419-6620	CAUUCUAUGGUUACCCAUCAUUAGAGGAAAUUUCCAAUAAACUCUGGUGUAAGGCUUAGAGUGAUGGUCGAGGUGCCCUAUUUAGGGUGAGGAGCCUCGGUGGCAGCCCCACCAAAUCCUCUAUUGGAUAGGAACAGCUGUACUGGGCAGUUACAGCAGUCGUAUGGUAACACAUGCGGCGUUCCGAAAUACCAUGCCUGGC
HQ897161.1_Israel_acute_paralysis_virus_of_bees_st/6419-6620	CAUUCUAUGGUUACCCAUCAUUAGAGGAAAUUUCUAAUAAACUCUGGUGUAAGGCUUAGAGUGAUGGUCGAGGUGCCCUAUUUAGGGUGAGGAGCCUCGGUGGCAGCCCCACCAAAUCCUCUAUUGGAUAGGAACAGCUGUACUGGGCAGUUACAGCAGUCGUAUGGUAACACAUGCGGCGUUCCGAAAUACCAUGCCUGGU
KY465692.1_Israeli_acute_paralysis_virus_strain_VN/6420-6621	CAUUCUAUGGUUACCCAUCACUAGAGGAAAUUUCCAAUAAACUCUGGUGUAAGGCUUAGAAUGAUGGUCGAGGUGCCCUAUUUAGGGUGAGGAGCCUCGGUGGCAGCCCCACCAAAUCCUCUAUUGGAUAGGAACAGCUGUACUGGGCAGUUACAGCAGUCGUAUGGUAACACAUGCGGCGUUCCGAAACACCAUGCCUGGC
SRR3927486.NODE_79_length_9599_cluster_6_candidate/6454-6655	CACAACAUGGUUACCCAUAAAUUGAGGAAAUUUCCAAUAAACUCAAUUUUAAGGCUUGUUGUGUUGGACAAGGUGCCCUAUUUAGGGUGAGGAGCCUUACUGGCAGCCCCAGUGAAUCCUCUAUUGGAUAGGAACAGCUAUAUUGGGUAGUUGUAGCAGUUGUAUUUAAAUAAAUGCAGCGUUCCGAAAUACUAUACCUGCC
NC_004807.1_Kashmir_bee_virus__complete_genome/6431-6632	UGUUUCAUGGUUACCCAUCAUUUGAGGAAAUUUCCAAUAAACUUGAAUGUAAGGCUUGAAACAGUGGUCUAGGUGCCCUAUUUAGGGUGAGGAGCCUAGCUGGCAGCCCCAGUGAAUCCUCUAUUGGAUAGAAACCGCUAUAUCGGGUAGCUAUAGCAGUCGGAUAGUAAUAUAUCCGGCGUUUCGAAAUACCAUACCUGCU
SRR6833925.NODE_3_length_4033_cluster_3_candidate_/1025-1226	CACAACAUGGUUACCCAUAGAUUGAGGAAAUUUCCAAUAAACUCAAUCUUAAGGCUUGUUGUGUUGGACAAGGUGCCCUAUUUAGGGUGAGGAGCCUUGCUGGCAGCCCCAGUGAAUCCUCUAUUGGAUAGGAACAGCUAUAUUGGGUAGUUGUAGCAGUUGUAUUCAAACGAAUGCAGCGUUCCGAAAUACUAUACCUGCC
MZ821845.1_Israeli_acute_paralysis_virus_isolate_I/6513-6714	CAUUCUAUGGUUACCCAUCAUUAGAGGAAAUUUCCAAUAAACUCUGGUGUAAGGCUUAGAAUGAUGGUCGAGGUGCCCUAUUUAGGGUGAGGAGCCUCGGUGGCAGCCCCACUAAAUCCUCUAUUGGAUAGGAACAGCUGUACUGGGCAGUUACAGCAGUCGUAUGGUAGCACAUGCGGCGUUCCGAAAUAUUAUGCCUGGU
KY465693.1_Israeli_acute_paralysis_virus_strain_VN/6420-6621	CAUUCUAUGGUUACCCAUCAUUAGAGGAAAUUUCCAAUAAACUCUGGUGUAAGGCUUAGAAUGAUGGUCGAGGUGCCCUAUUUAGGGUGAGGAGCCUCGGUGGCAGCCCCACCAAAUCCUCUAUUGGAUAGGAACAGCUGUACUGGGCAGUUACAGCAGUCGUAUGGUAACACAUGCGGCGUUCCGAAACACCAUGCCUGGC
NC_023021.1_Formica_exsecta_virus_1_isolate_Fex1__/6435-6636	CUAUUCAUGGUCACCCAUCACUUGAGGAAAUUUCCAAUAAACUUAAGUGUAAGGCUUGAAUAGAUGGUCGAGGUGCCCUAUUUAGGGUGAGGAGCCUCGCUGGCAGCCCCAGCAAAUCCUCUAUUGGAUAGAAACCGCUAUAUCGGGUAGCUAUAGCAGUCAGACAGUAAUAUGUUUGGCGUUUCGAAAUACCAUACCUGCU
KY465691.1_Israeli_acute_paralysis_virus_strain_VN/6420-6621	CAUUCUAUGGUUACCCAUCACUGAAGGAAAUUUCCAAUAAACUUUGGUGUAAGGCUUAGAAUGAUGGUCGAGGUGCCCUAUUUAGGGUGAGGAGCCUCGGUGGCAGCCCCACCAAAUCCUCUAUUGGAUAGGAACAGCUGUACUGGGCAGUUACAGCAGUCGCAUGGUAACACAUGCGGCGUUCCGAAACACCAUGCCUGGC
SRR7109325.NODE_591_length_9520_cluster_563_candid/6449-6650	UGUUUCAUGGUCACCCAUCAUUUGAGGAAAUUUCCAAUAAACUCGAAUGUAAGGCUUGAAACAGUGGUCUAGGUGCCCUAUUUAGGGUGAGGAGCCUAGCUGGCAGCCCCAGUGAAUCCUCUAUUGGAUAGAAACCGCUAUAUCGGGUAGCUAUAGCAGUCGGAUAGUAACAUAUUCGGCGUUUCGAAAUACCAUACCUGCU
AF486072.2_Acute_bee_paralysis_virus_isolate_Hunga/6327-6528	CACAACAUGGUUACCCAUAAAUUGAGGAAAUUUCCAAUAAACUCGAUUUUAAGGCUUGUUGUGUUGGACAAGGUGCCCUAUUUAGGGUGAGGAGCCUUACUGGCAGCCCCAGUGAAUCCUCUAUUGGAUAGGAACAGCUAUAUUGGGUAGUUGUAGCAGUUGUAUUUAAAUGAAUGCAGCGUUCCGAAAUACUAUACCUGCC
MZ821785.1_Acute_bee_paralysis_virus_isolate_ABPV_/6477-6678	CACAACAUGGUUACCCAUAAAUUGAGGAAAUUUCCAAUAAACUCAAUUUUAAGGCUUGUUGUGUUGGACAAGGUGCCCUAUWUAGGGUGAGGAGCCUUACUGGCAGCCCCAGUGAAUCCUCUAUUGGAUAGGAACAGCUAUAUUGGGUAGUUGUAGCAGUUGUAUUUAAAUAAAUGCAGCGUUCCGAAAUACUAUACCUGCC
HM228893.1_Acute_bee_paralysis_virus_isolate_GF-f1/3097-3298	CACAACAUGGUUACCCAUAGAUUGAGGAAAUCUCCAAUAAACUCAAUCUUAAGGCUUGUUGUGUUGGACAAGGUGCCCUAUUUAGGGUGAGGAGCCUUGCUGGCAGCCCCAGUGAAUCCUCUAUUGGAUAGGAACAGCUAUAUUGGGUAGUUGUAGCAGUUGUAUUCAAACGAAUGCAGCGUUCCGAAAUACUAUACCUGCC
KY465696.1_Israeli_acute_paralysis_virus_strain_TA/6420-6621	CAUUCUAUGGUUACCCAUCAUUAGAGGAAAUUUCCAAUAAACUCUGGUGUAAGGCUUAGAAUGAUGGUCGAGGUGCCCUAUUUAGGGUGAGGAGCCUCGGUGGCAGCCCCACCAAAUCCUCUAUUGGAUAGGAACAGCUGUACUGGGCAGUUACAGCAGUCGUAUGGUAACACAUGCGGCGUUCUGAAAUAUCAUGCCUGGU
AF486073.2_Acute_bee_paralysis_virus_isolate_Polan/6327-6528	CACAACAUGGUUACCCAUAGGUUGAGGAAAUUUCCAAUGAACUCAAUCUUAAGGCUUGUUGUGUUGGACAAGGUGCCCUAUUUAGGGUGAGGAGCCUUGCUGGCAGCCCCAGUGAAUCCUCUAUUGGAUAGGAACAGCUAUAUUGGGUAGUUGUAGCAGUUGUAUUCAAAUGAAUGCAGCGUUCCGAAAUACCAUACCUGCC
HP460380.1_TSA-_Apis_mellifera_isotig00890.Amelabd/6449-6650	UGUUUCAUGGUUACCCAUCAUUUGAGGAAAUUUCCAAUAAACUUGAAUGUAAGGCUUGAAACGGUGGUCUAGGUGCCCUAUUUAGGGUGAGGAGCCUAGCUGGCAGCCCCAGUGAAUCCUCUAUUGGAUAGAAACUGCUAUAUCGGGUAGCUAUAGCAGUCGGAUAGUAACGUAUCCGGCGUUUCGAAAUACCAUACCUGCU
LI706695.1_TSA-_Linepithema_humile_mRNA__contig-_c/6447-6648	UGUUUCAUGGUCACCCAUCAUUUGAGGAAAUUUCCAAUAAACUUGAAUGUAAGGCUUGAAACAGUGGUCUAGGUGCCCUAUUUAGGGUGAGGAGCCUAGCUGGCAGCCCCAGUGAAUCCUCUAUUGGAUAGAAACCGCUAUAUCGGGUAGCUAUAGCAGUCGGAUAGUAACAUAUUCGGCGUUUCGAAAUACCAUACCUGCU
EU224280.1_Israel_acute_paralysis_virus_of_bees_fr/6498-6699	CAUCCCAUGGUUACCCAUCAUUAGAGGAAAUUUCCAAUAAACUCUGAUGUAAGGCUUAGGAUGAUGGUCGAGGUGCCCUAUUUAGGGUGAGGAGCCUCGGUGGCAGCCCCACCAAAUCCUCUAUUGGAUAGGAACAGCUGUACUGGGCAGUUACAGCAGUCGUAUGGUAACACAUGCGGCGUUUCGAAAUACCAUGCCUGGC
EU218534.1_Israel_acute_paralysis_virus_of_bees_fr/6528-6729	CAUUCUAUGGUUACCCAUCAUUAGAGGAAAUUUCCAAUAAACUCUGGUGUAAGGCUUAGAGUGAUGGUCGAGGUGCCCUAUUUAGGGUGAGGAGCCUCGGUGGCAGCCCCACCAAAUCCUCUAUUGGAUAGGAACAGCUGUACUGGGCAGUUACAGCAGUCGUAUGGUAAUACAUGCGGCGUUCUGAAAUACCAUGCCUGGC
EU224279.1_Israel_acute_paralysis_virus_of_bees_fr/6498-6699	UAUUCUAUGGUUACCCAUCAUUGAAGGAAAUUUCCAAUAAACUUUAAUGUAAGGCUUAGAAUAACGGUCGAGGUGCCCUAUUUAGGGUGAGGAGCCUCGGUGGCAGCCCCACCAAAUCCUCUAUUGGAUAGGAACAGCUAUACUGGGCAGUUAUAGCAGUCAUAUGGUAACACAUGUGGCGUUCCGAAAUACUAUGCCUGGU
KC690269.1_Israeli_acute_paralysis_virus_strain_Ko/6407-6608	CAUUCUAUGGUUACCCAUCAUUAGAGAAAAUUUCCAAUAAACUCUGGUGUAAGGCUUAGAGUGAUGGUCGAGGUGCCCUAUUUAGGGUGAGGAGCCUCGGUGGCAGCCCCACCAAAUCCUCUAUUGGAUAGGAACAGCUGUACUGGGCAGUUACAGCAGUCGUAUGGUAACACAUGUGGCGUUCCGAAAUACUAUGCCUGGU
IAAD01013993.1TSAPogonomyrmex-californicus-RNA/6454-6655	UCAUUCAUGGUCACCCAUCACUUGAGGAAAUUUCCAAUAAACUUAAGUGUAAGGCUUGAAUGAACGGUCAAGGUGCCCUAUUUAGGGUGAGGAGCCUUACUGGCAGCCCCAGUGAAUCCUCUAUUGGAUAGAAACAGCUAUAUCGGGUAGCUAUAGCAGUCAGAUAAUAACAUAUUUGGCGUUUCGAAAUACCAUACCUGCU
MZ821787.1_Acute_bee_paralysis_virus_isolate_ABPV_/6459-6660	CACAACAUGGUUACCCAUAAAUUAAGGAAAUUUCCAAUAAACUCAAUUUUAAGGCUUGUUGUGUUGGACAAGGUGCCCUAUUUAGGGUGAGGAGCCUUACUGGCAGCCCCAGUGAAUCCUCUAUUGGAUAGGAACAGCUAUAUUGGGUAGUUGUAGCAGUUGUAUUUAAAUAAAUGCAACGUUCCGAAAUACUAUACCUGCC
SRR5447174.NODE_5_length_3402_cluster_3_candidate_/1596-1797	CUAUUCAUGGUCACCCAUCACUUAAGGAAAUUUCCAAUAAACUUAAGUGUAAGGCUUGAAUAGAUGGUCGAGGUGCCCUAUUUAGGGUGAGGAGCCUCGCUGGCAGUCCCAGUAAAUCCUCUAUUGGAUAGAAACCGCUAUAUCGGGUAGCUAUAGCAGUCAGAUAGUAACAUAUUUGGCGUUUCGAAAUACCAUACCUGCU
KY465694.1_Israeli_acute_paralysis_virus_strain_SA/6419-6620	CAUUCUAUGGUUACCCAUCAUUAGAGGAAAUUUCCAAUAAACUCUAGUGUAAGGCUUAGAAUGAUGGUCGAGGUGCCCUAUUUAGGGUGAGGAGCCUCGGUGGCAGCCCCACCAAAUCCUCUAUUGGAUAGGAACAGCUGUACUGGGCAGUUACAGCAGUCGUAUGGUAACACAUGCGACGUUCUGAAACACCAUGCCUGGC
MN918742.1_Dicistroviridae_sp._isolate_jyt032dic1_/6852-7054	UUUCUCUUAUGGUUACCCAUCAUUUGAGGAAAUUUCCAAUAAACUCAAAUGUAAGGCUUAGAGAAAGGUCGAGGUGCCCUAUUUAGGGUGAGGAGCCUCGCUGGCAGCCCCAGCAAAUCCUCCAUUGGAUAGAAACCGCUAUAUCGGGUAGCUAUAGCAGCCAGUUAGUAACAUAAUUGGCGUUUCGAAAUACUAUACCUGCU
NC_002548.1_Acute_bee_paralysis_virus__complete_ge/6340-6541	CACAACAUGGUUACCCAUAGAUUGAGGAAAUUUCCAAUAAACUCAGUAUUAAGGCUUGUUGUGUUGGACAAGGUGCCCUAUUUAGGGUGAGGAGCCUUACUGGCAGCCCCAGUGAAUCCUCCAUUGGAUAGGAACAGCUAUAUUGGGUAGUUGUAGCAGUUGUAUUCAAAUGAAUGCAGCGUUCCGAAAUAUCAUACCUGCC
MW826503.1_Dicistroviridae_sp._isolate_YSN11649_ge/6442-6643	CUAUUCAUGGUCACCCGUCACUUGAGGAAAUUUCCAAUAAACUUGAGUGUAAGGCUUGAAUAGAUGGUCGAGGUGCCCUAUUUAGGGUGAGGAGCCUCGCUGGCAGCCCCAGUAAAUCCUCUAUUGGAUAGAAACCGCUAUAUCGGGUAGCUAUAGCAGUCAGAUAGUAACAUAUUUGGCGUUUCGAAAUACCAUACCUGCU
KY243933.1_Israeli_acute_paralysis_virus_strain_PP/6419-6620	CAUUCUAUGGUUACCCAUCAUUAGAGGAAAUUUCCAAUAAACUCUAGUGUAAGGCUUAGAGUGAUGGUCGAGGUGCCCUAUUUAGGGUGAGGAGCCUCGGUGGCAGCCCCACCAAAUCCUCUAUUGGAUAGGAACAGCUGUACUGGGCAGUUACAGCGGUCGUAUGGUAACACAUGCGGCGUUCCGAAACACCAUGCCUGGC
MT096516.1_Kashmir_bee_virus_isolate_FTA1-2__compl/6426-6627	UGUUUCAUGGUCACCCAUCAUUUGAGGAAAUUUCCAAUAAACUUGAAUGUAAGGCUUGAAACAGUGGUCUAGGUGCCCUAUUUAGGGUGAGGAGCCUAGCUGGCAGUCCCAGUGAAUCCUCUAUUGGAUAGAAACUGCUAUAUUGGGUAGUUAUAGCAGUCGGAUAGUAACAUAUUCGGCGUUUCGAAAUACCAUACCUGCU
MF593921.1_Solenopsis_invicta_virus_5_isolate_form/6270-6471	UCUUUCAUGGUCACCCAUCACAUAAGGAAAUUUCCAAUAAACUUGUGUGUAAGGCUUGAAAGAAUGGUCGGAGUACUCUAUUUAGAGUGAGGAGCUCCGCUGGCAGCCCCAGCAAAUCCUCUAUUGGAUAGGAACAGCUAUAUCGGGUAGCUAUAGCAGUCGUACAGUAACAUGUGCGGCGUUCCGAAAUACCAUACCUGGC
MN510868.1_Acute_bee_paralysis_virus_strain_ABPV_C/6453-6654	CAUGACAUGGUUACCCAUAGAUUGAGGAAAUUUCCAAUAAACUCAGUCUUAAGGCUUGUCAUGUUGGUCAAGGUACCCUAUUUAGGGUGAGGAGCCUUGCUGGCAGACCCAGCGAAUCCUCUAUUGGAUAGGAACAGCUAUAUUGGGUAGUUAUAGCAGCUAUAUUCAAAUGAAUGUGGCGUUCCGAAAAACCAUACCUGCC
SRR6833925.NODE_2_length_5209_cluster_2_candidate_/2138-2339	CAUCCUAUGGUUACCCGUCAUUAGAGGAAAUUUCCAAUAAACUCUGAUGUAAGGCUUAGGAUGAUGGUCGAGGCGCUCUAUUUAGGGUGAGGAGCCUCGGUGGCAGCCCCACCAAAUCCUCUAUUGGAUAGGAACAGCUGUACUGGGCAGUUACAGCAGUCGUAUGGUAACACAUGCGGCGUUCCGAAACAUUAUGCCUGGU
MN906003.1_Dicistroviridae_sp._isolate_ybb150dic02/6427-6628	CUAUUCAUGGUCACCCAUCACUUGAGGAAAUUUCCAAUAAACUUAAGUGUAAGGCUUGAAUAGAUGGUCGAGGUGCCCUAUUUAGAGUGAGGAGCCUCGCUGGCAGCCCCAGUAAAUCCUCUAUUGGAUAGAAACCGCUAUAUCGGGUAGCUAUAGCAGUCAGAUAGUAACAUAUUUGGCGUUUCGAAAUACCAUACCUGCU
MN918759.1_Dicistroviridae_sp._isolate_rfb199dic1_/6919-7121	UUUCUCUUAUGGUUACCCAUCAUUUGAGGAAAUUUCCAAUAAACUCGAAUGUAAGGCUUAGAGAAAGGUCAAGGUGCCCUAUUUAGGGUGAGGAGCCUUGCUGGCAGCCCCAGUGAAUCCUCUAUUGGAUAGAAACCGCUAUAUCGGGUAGCUAUAGCAGUCAGUUAGUAACAUAGCUGGCGUUUCGAAAUACCAUACCUGCU
MN905957.1_Dicistroviridae_sp._isolate_bsk136dic03/6173-6375	UUUCUCUUAUGGUUACCCAUCAUUUGAGGAAAUUUUCAAUAAACUCAAAUGUAAGGCUUAGAGAAAGGUCAAGGUGCCCUAUUUAGGGUGAGGAGCCUUGCUGGCAGCCCCAGUGAAUCCUCUAUUGGAUAGAAACCGCUAUAUCGGGUAGCUAUAGCAGUCAGUUAGUAACAUAGCUGGCGUUUCGAAAUACUAUACCUGCU
MN905986.1_Dicistroviridae_sp._isolate_stc111dic1n/6661-6863	UUUCUCUUAUGGUUACCCAUCAUUUGAGGAAAUUUCCAAUAAACUCGAAUGUAAGGCUUAGAGAAAGGUCAAGGUGCCCUAUUUAGGGUGAGGAGCCUUACUGGCAGCCCCAGUGAAUCCUCUAUUGGAUAGAAACCGCUAUAUCGGGUAGCUAUAGCAGUCAGUUAGUAACAUAGUUGACGUUUCGAAAUACCAUACCUGCU
MN296283.1_Kashmir_bee_virus_strain_Nigeria_2017_N/6465-6666	UCUUUCAUGGUUACCCAUCACUUGAGGAAAUUUCCAAUAAACUUGAGUGUAAGGCUUGAAAGAAUGGUCUAGGUGCCCUAUUUAGGGUGAGGAGCCUAGCUGGCAGCCCCAGUAAAUCCUCUAUUGGAUAGGAACAGCUAUAUCGGGUAGCUAUAGCAGUUGUAAGGUAACACUUGCAGCGUUCUGAAACACCAUACCUGGC
JX045857.1_Israeli_acute_paralysis_virus_isolate_4/6442-6643	CAUCCCAUGGUUACCCAUCAUUAGAGGAAAUUUCCAAUAAACUCUGAUGUAAGGCUUAGGAUGAUGGUCGAGGUGCCCUAUUUAGGGUGAGGAGCCUCGGUGGCAGCCCCACCAAAUCCUCUAUUGGAUAGGAACAGCUGUACUGGGCAGUUACAGCAGUCGUAUGGUAACACAUGUGGCGUUCCGAAGCACCAUGCCUGGC
KF956377.1_Kashmir_bee_virus_isolate_KBV_AY__compl/6431-6632	UGUUUCAUGGUUACCCAUCAUUAGAGGAAAUUUCCAAUAAACUUGAAUGUAAGGCUUGAAACAGUGGUCUAGGUGCCCUAUUUAGGGUGAGGAGCCUCGCUGGCAGCCCCAGUGAAUCCUCUAUUGGAUAGGAACAGCUGUAUCGGGCAGUUAUAGCAGUCGUAUAGUAACAUAUCCGGCGUUUCGAAAUACCAUACCUGCU
SRR6291263.NODE_4_length_7554_cluster_4_candidate_/6509-6710	UUUCUCAUGGUUACCCAUCACUCGAGGAAAUUUCCAAUAAACUUGAAUGUAAGGCUUGAGAAAACGGUCUAGGUGCCCUAUUUAGGGUGAGGAGCCUAGCUGGCAGCCCCAGCAAAUCCUCUAUUGGAUAGGAACAGCUAUAUCGGGUAGCUAUAGCAGUCGUAAGGUAACACUUGCGGCGUUCUGAAACACCAUACCUGGC
KY465695.1_Israeli_acute_paralysis_virus_strain_QL/6419-6620	UGUUCUAUGGAUACCCAUCACUAAAGGAAAUUGCCAAUAAACUCUAGUGUAAGGCUUAGAAUAACGGUCGAGGUGCCCUAUUUAGGGUGAGGAGCCUCGGUGGCAGCCCCACCAAAUCCUCUAUUGGAUAGGAACGGCUAUAUUGGGCAGUUAUAGCAGUCAUAUGGUAAUACAUGUGGCGUUCCGAAAUACUAUGCCUGGC
ERR3179233.NODE_53_length_2061_cluster_49_candidat/1047-1247	UUCUUUAUGGUUACCCAUCAUUUGAGGAAAUUUCCAAUAAACUCGAAUGUAAGGCUUAAAGAGUGGACUAGGUGCCCUAUUUAGGGUGAGGAGCCUAGCUGGCAGCCCCAGCAAAUCCUCCAUUGGAUAGGAACAGCUAUAUCGGGUAGCUAUAGCAGUCGUAAGGUAACACUUGCGGCGUUCUGAAACACUAUACCUGGC
ERR3179334.NODE_119_length_5456_cluster_52_candida/4971-5173	ACUUCUUUAUGGUUACCCAUCAUUUGAGGAAAUUUCCAAUAAACUUGAAUGUAAGGCUUGAGAAGUGGACUAGGUGCCCUAUUUAGGGUGAGGAGCCUAGCUGGCAGCCCCAGCAAAUCCUCUAUUGGAUAGGAACAGCUAUAUCGGGUAGCUAUAGCAGUCGUAAGAUAACACUUGCGGCGUUCUGAAACACCAUACCUGGC
SRR7004410.NODE_6_length_2717_cluster_5_candidate_/1549-1751	CUCUCUCUGGUUACCCAUCAUUUGAGGAAAUUUCCAAUAAACUCGAAUGUAAGGCUUAGAGAGAUGGUCUGGGUGCUCUAUUUAGAGUGAGGAGCCCAGCUGGCAGCCCCAGUGAAUCCUCAAUUGGAUAGGAACAGCUAUAUCGGGUAGCUAUAGCAGUCAUGAGUACAUCACUCGUGGCGUUCUGAAAUACCAUACCUGGC
SRR11622780.NODE_4_length_9652_cluster_4_candidate/6572-6771	UCAGUUAUGGUUACCCAUCAUGAGAGGAAAUUUCCAAUAAACUCUUAUGUAAGGCUUGACUGAAAUGUCGGAGUGCGCUAUUUAGCGUGAGGUACUCCGGUGGCAGCCCCACUAAAACCUCGAUUGGAUAGGAACCGUAGUAUUGGGUAGUUGCUACAGUCAUGACUAAUGUCGUGGCGUUCCGAAAUACCAUACCUGCU
ERR3179233.NODE_3_length_9540_cluster_3_candidate_/6194-6396	ACUUUCUUCUGGUUACCUAAUGAGUAGGAAAUUGCCAAUUAACUACACUCAUGAUGGCUUUAGAAAGUGAAUGAGGUGCCCUAUUUAGGGUGAGGAGCCUCGAUGGCAGCCCCAUCAAAUCCUCAAUUGGCUAGGUUCAGCAUCAUCGGGUUGCUGAUGCAGUAAGGAAUUUAUUCUUUGCGAACCGAAAUACUAAACCUGCU
ERR3179328.NODE_3_length_9762_cluster_3_candidate_/5811-6013	ACUUUCUUCUGGUUACCUAAUGAGUAGGAAAUUGCCAAUUAACUACACUCAUGAUGGCUUUAGAAAGUGAAUGAGGUGCCCUAUUUAGGGUGAGGAGCCUCGAUGGCAGCCCCAUCAAAUCCUCAAUUGGCUAGGUUCAGCAUCAUCGGGUUGCUGAUGCAGUAAGGAAUUUAUUCUUUGCGAACCGAAAUACUAAACCUGCU
SRR5839109.NODE_36_length_3899_cluster_22_candidat/2509-2707	AAUUCUAUGGUUACCCAUCUGCGUGGGAAAUUUCUCUUAAACCAUGCAGUAAGGCUUAGAAUUAGGAUGAGGUGCCCUAUUUAGGGUGAGGAGCCUCGGUGGCAGUCCCACCAAAUCCUCAAAGAGAUAGGUUCAGUAACAUUGGGUUGCUGUUACACUAGGGAAUUUAUUCCUUAGGAACCGAAAGACCAAACCUGCU
ZCM21223_PicornaCalici_Wuhan_insect_virus_11_len97/6108-6310	UUCUCUUUCUGGUUACCUAGCGAACAGGAAAUUGCCAAUUAACUAGUUUCGUGAUGGCUUUAAGAGAAUAAGAGGGUGUCCUAUUUAGGAUGAGGAGCCCUGGUGGCAGCCCCACCAAAUCCUCAAUUGGCUAGGUUCAGCCAUAUCGGGUUGCUAUGGCAGUAUGGAAUUUAUUCUGUACGAACCGAAAUACCAAACCUGCU
SRR2029387.NODE_6_length_9838_cluster_5_candidate_/6109-6311	UUCUCUUUCUGGUUACCUAGCAGACAGGAAAUUGCCAAUUAACUAGUUCUGUGAUGGCUUUAAGAGAAUAAGAGGGUGUCCUAUUUAGGAUGAGGAGCCCUGGUGGCAGCCCCACUAAAUCCUCAAUUGGCUAGGUUCAGCCAUAUCGGGUUGCUAUGGCAGUAUGGAAUUUAUUCUGUACGAACCGAAAUACCAAACCUGCU
ERR1302966.NODE_12_length_9418_cluster_8_candidate/5488-5690	ACUUUCUUCUGGUUACCUAAUGGGUAGGAAAUUGCCAAUUAACUAAACCCAUGAUGGCUUUAGAAAGUGAAUGAGGUGCCCUAUUUAGGGUGAGGAGCCUCGAUGGCAGCCCCAUCAAAUCCUCAAUUGGCUAGGUUCAGCAUCAUCGGGUUGCUGAUGCAGCAAGGAAUUUAUUCUUUGCGAACCGAAACACCAAACCUGCU
ERR1302966.NODE_11_length_9418_cluster_8_candidate/5488-5690	ACUUUCUUCUGGUUACCUAAUGGGUAGGAAAUUGCCAAUUAACUAAACCCAUGAUGGCUUUAGAAAGUGAAUGAGGUGCCCUAUUUAGGGUGAGGAGCCUCGAUGGCAGCCCCAUCAAAUCCUCAAUUGGCUAGGUUCAGCAUCAUCGGGUUGCUGAUGCAGCAAGGAAUUUAUUCUUUGCGAACCGAAACACCAAACCUGCU
SRR3401357.NODE_4_length_9952_cluster_4_candidate_/6108-6310	UUCUCUUUCUGGUUACCUAACGAACAGGAAAUUGCCAAUUAACUAGUUUCGUGAUGGCUUUAAGAGAAUAAGAGGGUGUCCUAUUUAGGAUGAGGAGCCCUGGUGGCAGCCCCACCAAAUCCUCAAUUGGCUAGGUUCAGCCAUAUCGGGUUGCUAUGGCAGUAUGGAAUUUAUUCUGUACGAACCGAAACACCAAACCUGCU
NC_006559.1_Solenopsis_invicta_virus_1__complete_g/4223-4425	UUUCUCUUCUGGUUACCAGCAACAUAGGAAAUUGUCGUUGAACUACAUGUUGUAAGGCUUUAGAGAAAUAAGGGAGUGUCCUAUUUAGGAUGAGGUGCUCCGGUGGCAGCCCCACCAAAACCUCUAGCGACUAGGAACAGCUAUAUCGGGUUGCUAUAGCAGUCAGGAUGUCAUUCUGGCGUUCCGAAAUACCCAAACCUGCU
SRR7109325.NODE_292_length_4549_cluster_264_candid/926-1128	UUUCUCUUCUGGUUACCAGCAACAUAGGAAAUUGUCGUUGAACUACAUGUUGUAAGGCUUUAGAGAAAUAAGGGAGUGUCCUAUUUAGGAUGAGGUGCUCCGGUGGCAGCCCCACCAAAACCUCUAGCGACUAGGAACAGCUAUAUCGGGUUGCUAUAGCAGUCAGGAUGUCAUUCUGGCGUUCCGAAAUACCCAAACCUGCU
SRR11622780.NODE_16_length_4774_cluster_15_candida/1170-1372	UUUCUCUUCUGGUUACCAGCAACAUAGGAAAUUGUCGUUGAACUACAUGUUGUAAGGCUUUAGAGAAAUAAGGGAGUGUCCUAUUUAGGAUGAGGUGCUCCGGUGGCAGCCCCACCAAAACCUCUAGCGACUAGGAACAGCUAUAUCGGGUUGCUAUAGCAGUCAGGAUGUCAUUCUGGCGUUCCGAAAUACCCAAACCUGCU
ERR1301827.NODE_628_length_3238_cluster_575_candid/854-1055	AAAUUCUUCUGGUUACCUAAGAAAUAGGAAAUUGUCUAUUAACUAAAUUUCUGAUGGCUUUAGAAUUUGAACAGAGUGUCCUAUUUAGGAUGAGGAACUCUGAAGGCAGCCCCUUUAAAUCCUCAAUAGACUAGGAACAGCUAUAUUGGGUAGUUGUAGCAGCAUGGCAUAGUGCUAUGCGUUCCGAAAUACCAUACCUGCU
ERR1302973.NODE_4_length_10099_cluster_4_candidate/6166-6367	AAAUUCUUCUGGUAACCUAGGAAAUAGGAAAUUGUCUAUUAACUACAUUUCUGAUGGCUUUAGAAUUUGAACAGAGUGUCCUAUUUAGGAUGAGGAACUCUGAAGGCAGCCCCUUCAAAUCCUCAAUAGACUAGGAACAGCUAUAUUGGGUAGUUGUAGCAGCAUGGCAUAGUGCUAUGCGUUCCGAAAUACCAUACCUGCU
LJ639567.1_TSA-_Solenopsis_invicta_mRNA__contig-_c/5653-5855	UUUCUCUUCUGGUUACCAGCAACAUAGGAAAUUGUCGUUGAACUACAUGUUGUAAGGCUUUAGAGAAAUAAGGGAGUGUCCUAUUUAGGAUGAGGUGCUCCAGUGGCAGCCCCACUAAAACCUCUAGCGACUAGGAACAGCUAUAUCGGGUUGCUAUAGCAGUCAGGAUGUUAUUCUGGCGUUCCGAAAUACCCAAACCUGCU
ERR3179326.NODE_16_length_9588_cluster_4_candidate/5637-5839	ACUUCUUUCUGGUUACCUAAUGGGUAGGAAAUUGCCAAUUAACUACACCCAUGAUGGCUUUUAGAAGUGAAUGAGGUGCCCUAUUUAGGG
ERR3179326.NODE_15_length_9603_cluster_4_candidate/5652-5854	ACUUCUUUCUGGUUACCUAAUGGGUAGGAAAUUGCCAAUUAACUACACCCAUGAUGGCUUUUAGAAGUGAAUGAGGUGCCCUAUUUAGGG
EZ933808.1_TSA-_Linepithema_humile_isotig00383.Lih/6445-6644	AUUUCUCUGGUUACCCAGCUCAUAGGAAAAUGUCUUUUAACUAUUGAGUCAAGGCUUAGAAAUUAGAAUGGAGGGUCCUAUUUAGGAUGAGGUCCUCCGGUGGCAGCCCCACCAAAACCUCCAAAGACUAGGAACAGCUAUAUCGGGUUGCUAUAGCAGCAUCAAAUUUAUUUGAUGCGUUCCGAAACACCAAACCUGCU
MH727529.1_Solenopsis_invicta_virus_12_isolate_For/5896-6099	AAAUCUAUGGUUACCCAACCUAAAGGAAAUUUCCUAUAAACUUUAAGGCCAAAGCUUAGAUUUUAGAACGAGGUGCCCUAUUUAGGGUGUGGAGCCUCGCUGGCAGCCCCAGCAAAUCCACAAUAGGAUAGGAGCAGCUACAUUCAGGUUGAUGUAGCAGUUAUUUAGUAACAUAAGUAGCGUUCCGAAACACCCAGACCUGCC
ERR1302940.NODE_9_length_18480_cluster_1_candidate/6126-6331	CUGUAAUUCUGGUUACCCAGCCUAAAGGAAAUUUCCAAUAAACUUUAAGGUCAAGGCUUUAUUACAGAGUAGAGGUGCACUAUUUAGUGUGAGGAGCCUCGCUGGCAGCCCCAGCAAAUCCUCUAUUGGAUAGAUUCCGCAACAUUCAGGUUGAUGUUGCAGCCGUAUUGUAACAAAUGCGGCGAAUCGAAAUACCCAGACCUGCC
ERR1302930.NODE_23_length_5181_cluster_4_candidate/2353-2558	CUGUAAUUCUGGUUACCCAGCCUAAAGGAAAUUUCCAAUAAACUUUAAGGUCAAGGCUUUAUUACAGAGUAGAGGUGCACUAUUUAGUGUGAGGAGCCUCGCUGGCAGCCCCAGCAAAUCCUCUAUUGGAUAGAUUCCGCAACAUUCAGGUUGAUGUUGCAGCCGUAUUGUAACAAAUGCGGCGAAUCGAAAUACCCAGACCUGCC
ERR1302930.NODE_16_length_4968_cluster_2_candidate/2353-2558	CUGUAAUUCUGGUUACCCAGCCUAAAGGAAAUUUCCAAUAAACUUUAAGGUCAAGGCUUUAUUACAGAGUAGAGGUGCACUAUUUAGUGUGAGGAGCCUCGCUGGCAGCCCCAGCAAAUCCUCUAUUGGAUAGAUUCCGCAACAUUCAGGUUGAUGUUGCAGCCGUAUUGUAACAAAUGCGGCGAAUCGAAAUACCCAGACCUGCC
ERR1301564.NODE_23_length_15264_cluster_4_candidat/6033-6238	CUGUAAUUCUGGUUACCCAGCCUAAAGGAAAUUUCCAAUAAACUUUAAGGUCAAGGCUUUAUUACAGAGUAGAGGUGCACUAUUUAGUGUGAGGAGCCUCGCUGGCAGCCCCAGCAAAUCCUCUAUUGGAUAGAUUCCGCAACAUUCAGGUUGAUGUUGCAGCCGUAUUGUAACAAAUGCGGCGAAUCGAAAUACCCAGACCUGCC
ERR1301564.NODE_23_length_15264_cluster_4_candidat/9185-8980	CUGUAAUUCUGGUUACCCAGCCUAAAGGAAAUUUCCAAUAAACUUUAAGGUCAAGGCUUUAUUACAGAGUAGAGGUGCACUAUUUAGUGUGAGGAGCCUCGCUGGCAGCCCCAGCAAAUCCUCUAUUGGAUAGAUUCCGCAACAUUCAGGUUGAUGUUGCAGCCGUAUUGUAACAAAUGCGGCGAAUCGAAAUACCCAGACCUGCC
ERR1301475.NODE_84_length_9372_cluster_12_candidat/6029-6234	CUGUAAUUCUGGUUACCCAGCCUAAAGGAAAUUUCCAAUAAACUUUAAGGUCAAGGCUUUAUUACAGAGUAGAGGUGCACUAUUUAGUGUGAGGAGCCUCGCUGGCAGCCCCAGCAAAUCCUCUAUUGGAUAGAUUCCGCAACAUUCAGGUUGAUGUUGCAGCCGUAUUGUAACAAAUGCGGCGAAUCGAAAUACCCAGACCUGCC
ERR1303039.NODE_23_length_12264_cluster_10_candida/1674-1469	CUGUAAUUCUGGUUACCCAGCCUAAAGGAAAUUUCCAAUAAACUUUAAGGUCAAGGCUUUAUUACAGAGUAGAGGUGCACUAUUUAGUGUGAGGAGCCUCGCUGGCAGCCCCAGCAAAUCCUCUAUUGGAUAGAUUCCGCAACAUUCAGGUUGAUGUUGCAGCCGUAUUGUAACAAAUGCGGCGAAUCGAAAUACCCAGACCUGCC
ERR1303039.NODE_23_length_12264_cluster_10_candida/10591-10796	CUGUAAUUCUGGUUACCCAGCCUAAAGGAAAUUUCCAAUAAACUUUAAGGUCAAGGCUUUAUUACAGAGUAGAGGUGCACUAUUUAGUGUGAGGAGCCUCGCUGGCAGCCCCAGCAAAUCCUCUAUUGGAUAGAUUCCGCAACAUUCAGGUUGAUGUUGCAGCCGUAUUGUAACAAAUGCGGCGAAUCGAAAUACCCAGACCUGCC
ERR1302930.NODE_25_length_8869_cluster_4_candidate/6041-6246	CUGUAAUUCUGGUUACCCAGCCUAAAGGAAAUUUCCAAUAAACUUUAAGGUCAAGGCUUUAUUACAGAGUAGAGGUGCACUAUUUAGUGUGAGGAGCCUCGCUGGCAGCCCCAGCAAAUCCUCUAUUGGAUAGAUUCCGCAACAUUCAGGUUGAUGUUGCAGCCGUAUUGUAACAAAUGCGGCGAAUCGAAAUACCCAGACCUGCC
ERR1301564.NODE_22_length_15311_cluster_4_candidat/6080-6285	CUGUAAUUCUGGUUACCCAGCCUAAAGGAAAUUUCCAAUAAACUUUAAGGUCAAGGCUUUAUUACAGAGUAGAGGUGCACUAUUUAGUGUGAGGAGCCUCGCUGGCAGCCCCAGCAAAUCCUCUAUUGGAUAGAUUCCGCAACAUUCAGGUUGAUGUUGCAGCCGUAUUGUAACAAAUGCGGCGAAUCGAAAUACCCAGACCUGCC
ERR1301564.NODE_22_length_15311_cluster_4_candidat/9232-9027	CUGUAAUUCUGGUUACCCAGCCUAAAGGAAAUUUCCAAUAAACUUUAAGGUCAAGGCUUUAUUACAGAGUAGAGGUGCACUAUUUAGUGUGAGGAGCCUCGCUGGCAGCCCCAGCAAAUCCUCUAUUGGAUAGAUUCCGCAACAUUCAGGUUGAUGUUGCAGCCGUAUUGUAACAAAUGCGGCGAAUCGAAAUACCCAGACCUGCC
ERR1301513.NODE_92_length_7706_cluster_23_candidat/6036-6241	CUGUAAUUCUGGUUACCCAGCCUAAAGGAAAUUUCCAAUAAACUUUAAGGUCAAGGCUUUAUUACAGAGUAGAGGUGCACUAUUUAGUGUGAGGAGCCUCGCUGGCAGCCCCAGCAAAUCCUCUAUUGGAUAGAUUCCGCAACAUUCAGGUUGAUGUUGCAGCCGUAUUGUAACAAAUGCGGCGAAUCGAAAUACCCAGACCUGCC
ERR1301475.NODE_85_length_9495_cluster_12_candidat/6152-6357	CUGUAAUUCUGGUUACCCAGCCUAAAGGAAAUUUCCAAUAAACUUUAAGGUCAAGGCUUUAUUACAGAGUAGAGGUGCACUAUUUAGUGUGAGGAGCCUCGCUGGCAGCCCCAGCAAAUCCUCUAUUGGAUAGAUUCCGCAACAUUCAGGUUGAUGUUGCAGCCGUAUUGUAACAAAUGCGGCGAAUCGAAAUACCCAGACCUGCC
ERR1303028.NODE_34_length_4515_cluster_18_candidat/1071-1276	CUGUAAUUCUGGUUACCCAGCCUAAAGGAAAUUUCCAAUAAACUUUAAGGUCAAGGCUUUAUUACAGAGUAGAGGUGCACUAUUUAGUGUGAGGAGCCUCGCUGGCAGCCCCAGCAAAUCCUCUAUUGGAUAGAUUCCGCAACAUUCAGGUUGAUGUUGCAGCCGUAUUGUAACAAAUGCGGCGAAUCGAAAUACCCAGACCUGCC
ERR1303024.NODE_45_length_9341_cluster_11_candidat/5998-6203	CUGUAAUUCUGGUUACCCAGCCUAAAGGAAAUUUCCAAUAAACUUUAAGGUCAAGGCUUUAUUACAGAGUAGAGGUGCACUAUUUAGUGUGAGGAGCCUCGCUGGCAGCCCCAGCAAAUCCUCUAUUGGAUAGAUUCCGCAACAUUCAGGUUGAUGUUGCAGCCGUAUUGUAACAAAUGCGGCGAAUCGAAAUACCCAGACCUGCC
ERR1303006.NODE_27_length_4197_cluster_13_candidat/1019-1224	CUGUAAUUCUGGUUACCCAGCCUAAAGGAAAUUUCCAAUAAACUUUAAGGUCAAGGCUUUAUUACAGAGUAGAGGUGCACUAUUUAGUGUGAGGAGCCUCGCUGGCAGCCCCAGCAAAUCCUCUAUUGGAUAGAUUCCGCAACAUUCAGGUUGAUGUUGCAGCCGUAUUGUAACAAAUGCGGCGAAUCGAAAUACCCAGACCUGCC
ERR1303006.NODE_26_length_2415_cluster_13_candidat/1019-1224	CUGUAAUUCUGGUUACCCAGCCUAAAGGAAAUUUCCAAUAAACUUUAAGGUCAAGGCUUUAUUACAGAGUAGAGGUGCACUAUUUAGUGUGAGGAGCCUCGCUGGCAGCCCCAGCAAAUCCUCUAUUGGAUAGAUUCCGCAACAUUCAGGUUGAUGUUGCAGCCGUAUUGUAACAAAUGCGGCGAAUCGAAAUACCCAGACCUGCC
ERR1303011.NODE_25_length_4747_cluster_9_candidate/3991-4196	CUGUAAUUCUGGUUACCCAGCCUAAAGGAAAUUUCCAAUAAACUUUAAGGUCAAGGCUUUAUUACAGAGUAGAGGUGCACUAUUUAGUGUGAGGAGCCUCGCUGGCAGCCCCAGCAAAUCCUCUAUUGGAUAGAUUCCGCAACAUUCAGGUUGAUGUUGCAGCCGUAUUGUAACAAAUGCGGCGAAUCGAAAUACCCAGACCUGCC
ERR1303006.NODE_9_length_8778_cluster_3_candidate_/5600-5805	CUGUAAUUCUGGUUACCCAGCCUAAAGGAAAUUUCCAAUAAACUUUAAGGUCAAGGCUUUAUUACAGAGUAGAGGUGCACUAUUUAGUGUGAGGAGCCUCGCUGGCAGCCCCAGCAAAUCCUCUAUUGGAUAGAUUCCGCAACAUUCAGGUUGAUGUUGCAGCCGUAUUGUAACAAAUGCGGCGAAUCGAAAUACCCAGACCUGCC
ERR1303006.NODE_20_length_3380_cluster_9_candidate/1984-2189	CUGUAAUUCUGGUUACCCAGCCUAAAGGAAAUUUCCAAUAAACUUUAAGGUCAAGGCUUUAUUACAGAGUAGAGGUGCACUAUUUAGUGUGAGGAGCCUCGCUGGCAGCCCCAGCAAAUCCUCUAUUGGAUAGAUUCCGCAACAUUCAGGUUGAUGUUGCAGCCGUAUUGUAACAAAUGCGGCGAAUCGAAAUACCCAGACCUGCC
ERR1301919.NODE_39_length_9497_cluster_18_candidat/6014-6219	CUGUAAUUCUGGUUACCCAGCCUAAAGGAAAUUUCCAAUAAACUUUAAGGUCAAGGCUUUAUUACAGAGUAGAGGUGCACUAUUUAGUGUGAGGAGCCUCGCUGGCAGCCCCAGCAAAUCCUCUAUUGGAUAGAUUCCGCAACAUUCAGGUUGAUGUUGCAGCCGUAUUGUAACAAAUGCGGCGAAUCGAAAUACCCAGACCUGCC
ERR1301827.NODE_56_length_9587_cluster_11_candidat/6059-6264	CUGUAAUUCUGGUUACCCAGCCUAAAGGAAAUUUCCAAUAAACUUUAAGGUCAAGGCUUUAUUACAGAGUAGAGGUGCACUAUUUAGUGUGAGGAGCCUCGCUGGCAGCCCCAGCAAAUCCUCUAUUGGAUAGAUUCCGCAACAUUCAGGUUGAUGUUGCAGCCGUAUUGUAACAAAUGCGGCGAAUCGAAAUACCCAGACCUGCC
ERR1303004.NODE_4_length_9437_cluster_4_candidate_/5488-5690	ACUUCUUUCUGGUUACCUAGUGAGUAGGAAAUUGCCAAUUAACUACACUCAUGAUGGCUUUUAGAAGUGAAUGAGGUGCCCUAUUUAGGG
ZCM21319_PicornaCalici_Hubei_orthoptera_virus_1_le/5939-6144	UAGAACUUCUGGUUACCCAGCUUAAAGGAAAUUUCCAGUAAACUUUAAAGUCAAGGCUUUAGUUCUAGGUCGAGGUGCCCUAUUUAGGGUGAGGAGCCUCGGUGGCAGCCCCAUCAAAUCCUCUAUUGGAUAGGAGCAGCUACAUUCAGGUUGAUGUAGCAGUUGUUAGGUAACACUAGCAGCGUUCCGAAACAUCCAGACCUGCC
ERR1301507.NODE_135_length_9552_cluster_5_candidat/6108-6313	CUGUAAUUCUGGUUACCCAGCCUAAAGGAAAUUUCCAAUAAACUUUAAGGUCAAGGCUUUAUUACAGAGUAGAGGUGCACUAUUUAGUGUGAGGAGCCUCGCUGGCAGCCCCAGCAAAUCCUCUAUUGGAUAGAUUCCGCAACAUUCAGGUUGAUGUUGCAGUCGUAUUGUAACAAAUGCGGCGAAUCGAAACACCCAGACCUGCC
ERR1301507.NODE_134_length_9676_cluster_5_candidat/6108-6313	CUGUAAUUCUGGUUACCCAGCCUAAAGGAAAUUUCCAAUAAACUUUAAGGUCAAGGCUUUAUUACAGAGUAGAGGUGCACUAUUUAGUGUGAGGAGCCUCGCUGGCAGCCCCAGCAAAUCCUCUAUUGGAUAGAUUCCGCAACAUUCAGGUUGAUGUUGCAGUCGUAUUGUAACAAAUGCGGCGAAUCGAAACACCCAGACCUGCC
ERR3179745.NODE_58_length_9632_cluster_24_candidat/6050-6255	CUGUAAUUCUGGUUACCCAGCCUAAAGGAAAUUUCCAAUAAACUUUAAGGUCAAGGCUUUAUUACAGAGUAGAGGUGCACUAUUUAGUGUGAGGAGCCUCGCUGGCAGCCCCAGCAAAUCCUCUAUUGGAUAGAUUCCGCAACAUUCAGGUUGAUGUUGCAGUCGUAUUGUAACGAAUGCGGCGAAUCGAAACACCCAGACCUGCC
MF417634.1_Linepithema_humile_virus_1__partial_gen/6378-6577	AUUUCUCUGGUUACCCAGCUCAUAGGAAAAUGUCUUUUAACUAUUUAGUCAAGGCUUAGAAAUUAGAGUGGAGGGUCCUAUUUAGGAUGAGGUCCUCCGGUGGCAGCCCCACCAAAACCUCUAAAGACUAGGAGCAGCUAUAUCGGGUUGCUAUAGCAGCGUCAAAUUUAUUUGGCGCGUUCCGAAACACCAAACCUGCU
ERR1301557.NODE_35_length_5306_cluster_11_candidat/2065-2270	CUGUAAUUCUGGUUACCCAGCCUAAAGGAAAUUUCCAAUAAACUUUAAGGUCAAGGCUUUAUUACAGAGUAGAGGUGCACUAUUUAGUGUGAGGAGCCUCGCUGGCAGCCCCAGCAAAUCCUCUAUUGGAUAGAUUCCGCAACAUUCAGGUUGAUGUUGCAGCCGUAUUGUAACAAAUGCGGCGAGUCGAAACACCCAGACCUGCC
ERR1301905.NODE_99_length_9563_cluster_15_candidat/6142-6347	CUGUAAUUCUGGUUACCCAGCCUAAAGGAAAUUUCCAAUAAACUUUAAGGUCAAGGCUUUAUUACAGAGUAGAGGUGCACUAUUUAGUGUGAGGAACCUCGCUGGCAGCCCCAGCAAAUCCUCUAUUGGAUAGAUUCCGCAACAUUCAGGUUGAUGUUGCAGUCGUAUUGUAAUAAAUGCGGCGAAUCGAAACACCCAGACCUGCC
ERR1301827.NODE_66_length_9585_cluster_17_candidat/6057-6262	CUGUAAUUCUGGUUACCCAGCCUAAAGGAAAUUUCCAAUAAACUUUAAGGUCAAGGCUUUAUUACAGAGUAGAGGUGCACUAUUUAGUGUGAGGAACCUCGCUGGCAGCCCCAGCAAAUCCUCUAUUGGAUAGAUUCCGCAACAUUCAGGUUGAUGUUGCAGUCGUAUUGUAAUAAAUGCGGCGAAUCGAAACACCCAGACCUGCC

## Sheet: 6d-190
Name	Sequence
SXXX24153_PicornaCalici_Sanxia_picorna-like_virus_/5557-5719	AGGCGUAUAUACGGAAGAUUGCGGGGGAAAUGAAUAAACCCAUGACCCGCUGCUUUGUCAGGAAGCCUUGCUCCUGCUUUUUAGCUUACUACUCAGAUGGAAUCAGAGAAUUGGGUUUCUGCGGAGUGUUUUGAACUUGGCACCCGCAGUAUAUAGGUUCGCU
SRR3218116.NODE_747_length_7319_cluster_423_candid/4547-4713	GACUCAUAUACGGGUGUUUUGUGGUUAAAUAAAUUAACACAUGGCCACUAACACCGCCAGGACAGUCGUAUUAGCCCUUGCUUUUUAGCUUACUACUCAGACUGAGUCAGAGAAUUGUGUUACCUGGAUGCCUUUUGAGGCUAAGGCUCCUUGUAUUUCGUCUCGCU
SRR12391680.NODE_214_length_7647_cluster_178_candi/4599-4763	GGUUUAUAUACGGGUAUAGUUUGGAUAAAUAAAUUAACACAUGGCCAAACCUACCGUCAGGAUAACCGCUUUACCCUUGCUUUUUAGCUUACUACUCAGACUGAGUCAGAGAAUUGUGUUACUUGGAUGCCACUUGAGGCUGUGGCUCCUCGUAUUAGUCUCGCU
SRR7109325.NODE_400_length_4869_cluster_372_candid/1843-2006	GGCUUAUAUACGGGUGUUUUGUGGUAAAAUAAAUUAACACAUGUCCACUGAUACCGUCAGGAGAGCCGUUUGCUCUUGCUUUUUAGCUUACUACUCAGGCCGAGCCAGAGAAUUGUGUUACUUGGGUGCCAAUUGAGGCCUUGGCCCUUCGUAUUAGUCUCGCU
SRR12063543.NODE_81_length_8369_cluster_75_candida/5331-5495	GACUCAUAUACGGGCGGUUAUAGGUGAAAUAAUUUAACACAUAGCCUACGCCGCCGUCAGGAAAGUCGCAAUGCCCUUGCUUUUUAGCUUACUACUCAGACUGAGUCAGAGAAUUGUGUUACCUAGGAGCCACUUGAGGCAGUGGUCCUUUGUAUUAGUCUCGCU
SRR12063531.NODE_60_length_7561_cluster_47_candida/4525-4689	GACUCAUAUACGGGCGGUUAUAGGUGAAAUAAUUUAACACAUAGCCUACGCCGCCGUCAGGAAAGUCGCAAUGCCCUUGCUUUUUAGCUUACUACUCAGACUGAGUCAGAGAAUUGUGUUACCUAGGAGCCACUUGAGGCAGUGGUCCUUUGUAUUAGUCUCGCU
SRR12063583.NODE_201_length_8368_cluster_175_candi/5331-5495	GACUCAUAUACGGGCGGUUAUAGGUGAAAUAAUUUAACACAUAGCCUACGCCGCCGUCAGGAAAGUCGCAAUGCCCUUGCUUUUUAGCUUACUACUCAGACCGAGUCAGAGAAUUGUGUUACCUAGGAGCCACUUGAGGCAGUGGUCCUUUGUAUUAGUCUCGCU
SRR3218116.NODE_931_length_7239_cluster_596_candid/4392-4558	GACUUAUAUACGGAUGUUUUGUGGUUAAAUAAUUUAACACACGCCCACAAGCAUUGUCAGGACAGUCACAUUAGCCCUUGCUUUUUAGCUUACUACUCAGACUGAGUCAGAGAAUUGUGUUACCUAGAAGCUCUUUGAGGCUAGAGCUCUUUGUAUUUUGUCUCACU
SRR12063545.NODE_79_length_8567_cluster_61_candida/5518-5682	GGUUUAUAUACGGGUAUAGUUUGGAUAAAUAAAUUAACACAUGGCCAAACCUACCGUCAGGACAGCCGCAUUGCCCUUGCUUUUUAGCUUACUACUCAGACUGAGUCAGAGAAUUGUGUUACUUGGAUGCCACUUGAGGCUGUGGCUCCUCGUAUUUGUCUCGCU
SRR12063548.NODE_2_length_8367_cluster_2_candidate/5329-5493	GACUCAUAUACGAGCGGUUAUUGGUGAAAUAAUUUAACACAUAGCCUACACCGCUGUCAGGAAAGUCGCAAUGCCCUUGCUUUUUAGCUUACUACUCAGACUGAGUCAGAGAAUUGUGUUACCUAGGAGCCACUUGAGGCAGUGGUCCUUUGUAUUAGUCUCGCU
SRR12063605.NODE_60_length_8370_cluster_58_candida/5333-5497	GACUCAUAUACGGGCGGUUAUUGGUGAAAUAAUUUAACACAUAGCCUACACCGCUGUCAGGAAAGUCGCAAUGCCCUUGCUUUUUAGCUUACUACUCAGACUGAGUCAGAGAAUUGUGUUACCUAGGAGCCACUUGAGGCAGUGGUCCUUUGUAUUAGUCUCGCU
SRR12063605.NODE_23_length_8446_cluster_21_candida/5398-5562	GGUUUAUAUACGGGUAUAGUUUGGAUAAAUAAAUUAACACAUGGCCAAACCUACCGUCAGGACAACCGCAAUGCCCUUGCUUUUUAGCUUACUACUCAGACUGAGUCAGAGAAUUGUGUUACUUAGAUGCCACUUGAGGCAGUGGCUCUUCGUAUUCGUCUCGCU
SRR12391864.NODE_28_length_5729_cluster_11_candida/3364-3528	UGCUUAUAUACGGAGUUUUGUGCGUAAAAUGAUUGAACACAUGGCGCACCAGAUUCGACAGGAAGGCAUUUCACCCUUGCUUUUUAGCUUACUACUCAGACUGAGUCAGAGAAUUGUGUUCUUGCGGUGAGUUUUGAGGCUGGCUCCCGCAAUAGUUGUCUCGCU
SRR12391223.NODE_267_length_8158_cluster_249_candi/5098-5262	UGCUUAUAUACGGAGUUUUGUGCGUAAAAUGAUUGAACACAUGGCGCACCAGAUUCGACAGGAAGGCAUUUCACCCUUGCUUUUUAGCUUACUACUCAGACUGAGUCAGAGAAUUGUGUUCUUGCGGUGAGUUUUGAGGCUGGCUCCCGCAAUAGUUGUCUCGCU
SRR12391176.NODE_164_length_8116_cluster_148_candi/5098-5262	UGCUUAUAUACGGAGUUUUGUGCGUAAAAUGAUUGAACACAUGGCGCACCAGAUUCGACAGGAAGGCAUUUCACCCUUGCUUUUUAGCUUACUACUCAGACUGAGUCAGAGAAUUGUGUUCUUGCGGUGAGUUUUGAGGCUGGCUCCCGCAAUAGUUGUCUCGCU
SRR11097768.NODE_6879_length_3842_cluster_2533_can/1146-1310	UGCUUAUAUACGGAGUUUUGUGCGUAAAAUGAUUGAACACAUGGCGCACUAGAUUCGACAGGAAGGCAUUUCACCCUUGCUUUUUAGCUUACUACUCAGACUGAGUCAGAGAAUUGUGUUCUUGCGGUAAGUUUUGAGGCUGGCUUCCGCAAUAUUUGUCUCGCU
SRR12063545.NODE_74_length_8478_cluster_56_candida/5555-5717	AGGCGUAUAUACGGAAGAUUGUGGGGGAAAUGAAUAAACCCAUGACCCACAACUUUGUCAGGAGGCCUUGCUCUUGCUUUUUAGCUUACUACUCAGAUAGAAUCAGAGAAUUGGGUUUCUGCGAUGUGUUUUGAACUUGGCACUCGCAGUAUAUAAGUUCGCU
SRR12063535.NODE_108_length_3297_cluster_93_candid/1234-1396	AGGCGUAUAUACGGAAGAUUGUGGGGGAAAUGAAUAAACCCAUGACCCACAACUUUGUCAGGAGGCCUUGCUCUUGCUUUUUAGCUUACUACUCAGAUAGAAUCAGAGAAUUGGGUUUCUGCGAUGUGUUUUGAACUUGGCACUCGCAGUAUAUAAGUUCGCU
SRR7109325.NODE_227_length_7475_cluster_200_candid/4472-4634	UGACGUAUAUACGGGUGUAAAGGGAAUAAAUACGUAGAUGCGUGGUCCCUAUCAUCGACAGGAUGUCACAGCCCCUGCUUUUUAGCUUACUACUCAGGCGGAGCCAGAGAAUCGCAUCUCUGUGGAUGGGUGUGAGAUAGCCCACCACAGUAUACAUCUCACU
SRR12391687.NODE_167_length_8452_cluster_140_candi/5374-5537	GGCUUAUAUACGGAUGGUUACGGUUAAAUAAAUUAACACAUGGCCUAACCCAUUGCCAGGACAGCCGCUUAGCCCCUGCUUUUUAGCUUACUACUCAGACGGAGUCAGAGAAUUGUGUUACCUAGGUGCCACUUGAGGCGGUGGCCCUUUGUAUAUGUCUCGCU
JAAOEH010001731.1_Viral_metagenome_NODE_1721_truse/1382-1545	GGUUGUAUAUACGGUGCUCUUUUAGUAAAUAAUUGGGAUUCCCCCUAUAGAGCAUGACAGGUAAGCCAUUUCACCCCCCAUUUUCAUGGUACUACUCAGGUUGGACCAGAGAAGGAUUCCCCAAGGCUGCCUUUGGGAUAAAGCAGCUUGUAUAUAGUCCCGCU
SRR3233270.NODE_474_length_8388_cluster_396_candid/5309-5472	GGCUUAUAUACGGAUGGUUACGGUUAAAUAAAUUAACACAUGGCCUAACCCAUUGCCAGGAUAGCCGCUUAGCCCCUGCUUUUUAGCUUACUACUCAGACGGAGUCAGAGAAUUGUGUUACCUAGGUGCUACUUGAGGCGGUGGCCCUUUGUAUAUGUCUCGCU
SRR5214153.NODE_68_length_8288_cluster_65_candidat/5317-5480	UAGCGUAUAUACGGACAGUGUUUCGGUUAAAUGGUUCAACGCAUGGCCAUUACUGUCGUCAGGAUGCUACACCCCUGCUUUUUAGCUUACUACUCAGACGGAGUCAGAGAAUUGCGUUGCUUUGGUUGAGCGUAAGGUUGCUCACCAUCGUAUAUAGCCUUGCU
SRR3401916.NODE_110_length_4529_cluster_61_candida/1759-1923	AGGCGUAUAUACGGGACACGGGUUAUACAUAAUUUGGAGGACCGGUAGUCAGUGUUCGUCAGGAUGCCUUCCCCCCUGCCUUUGGCUUACUACUCAGGUGGAACCAGAGAGCAGUCCUCCUGCUGGUGAUGAUUGGGAGGUCACACCAGAAACAGCACUCCCGCU
BHBei73249_PicornaCalici_Beihai_picorna-like_virus/5467-5631	AGGCGUAUAUACGGGACACGGGUUAUACAUAAUUUGGAGGACCGGUAGUCAGUGUUCGUCAGGAUGCCUUCCCCCCUGCCUUUGGCUUACUACUCAGGUGGAACCAGAGAGCAGUCCUCCUGCUGGUGAUGAUUGGGAGGUCACACCAGAAACAGCACUCCCGCU
SRR9938985.NODE_11_length_4675_cluster_9_candidate/3679-3842	GGCCUAUAUACGGCAUUCUGUUUAGGAAAUGAGUGGAACUCCCACUAUUGAAUGCGUCAGGAAAGCCCAUUCGCCCUCCAUUUUUAUGGUACUACUCAGGUUGGACCAGAGAAGGAGUUCCCGACCCUGCCUUUGGGAUAAAGCAGGUUGUAAAUAGUCCCGCU
SRR11097768.NODE_3709_length_7731_cluster_206_cand/4658-4821	GGCCUAUAUACGGCAUUCUGUUUAGGAAAUGAGUGGAACUCCCACUAUUGAAUGCGUCAGGAAAGCCCAUUCGCCCUCCAUUUUUAUGGUACUACUCAGGUUGGACCAGAGAAGGAGUUCCCGACCCUGCCUUUGGGAUAAAGCAGGUUGUAAAUUGUCCCGCU
SRR11097768.NODE_3708_length_8411_cluster_206_cand/5338-5501	GGCCUAUAUACGGCAUUCUGUUUAGGAAAUGAGUGGAACUCCCACUAUUGAAUGCGUCAGGAAAGCCCAUUCGCCCUCCAUUUUUAUGGUACUACUCAGGUUGGACCAGAGAAGGAGUUCCCGACCCUGCCUUUGGGAUAAAGCAGGUUGUAAAUUGUCCCGCU
SRR11097768.NODE_3710_length_4989_cluster_206_cand/1916-2079	GGCCUAUAUACGGCAUUCUGUUUAGGAAAUGAGUGGAACUCCCACUAUUGAAUGCGUCAGGAAAGCCCAUUCGCCCUCCAUUUUUAUGGUACUACUCAGGUUGGACCAGAGAAGGAGUUCCCGACCCUGCCUUUGGGAUAAAGCAGGUUGUAAAUUGUCCCGCU
SRR11450580.NODE_121_length_8163_cluster_116_candi/5248-5408	UAGCGUAUAUACGGGUCUUACAAAGGGAAAUAAUGAAUGCAUGACUUUGUAGAUUGUCAGGAAGCUACACCCUUGCUUUAGAGCUUACUACUCAGGUUGAACCAGAGAGUUGCGUUCCUUGUGGGUGUUUAGAAUCAAACCCACUCGUAUUUGAUUCUGCU
SRR12063559.NODE_38_length_8425_cluster_29_candida/5412-5573	GAGCGCAUAUACGGAGAAUAACGGGACAAAUGAUUGAACUCUUACCCCGUUGCCUUGUCAGGAAGCUCCACCCUUGCUUUUUAGCUUACUACUCAGACUGAGUCAGAGAAUAGAGUUCCUAGGAUGUGUGUUGAGUCGGACACUCCUAGUAUAUGGCUCGCU
MN729613.1_Ginkgo_biloba_dicistrovirus_strain_pt11/5834-5997	GGCCUAUAUACGGCAUUCUGUUUAGGAAAUGAGUGGAACUCCCACUAUUGAAUGCGUCAGGAAAGCCCAUUCGCCCUCCAUUUCUAUGGUACUACUCAGGUUGGACCAGAGAAGGAGUUCCCGAUCCUGCCUUUGGGAUAAAGCAGGUUGUACAUAGUCCCGCU
SRR12391680.NODE_367_length_2794_cluster_331_candi/1979-2141	AGGCAUAUAUACGGAAGAUAAGUAGGAUAAAUGACUGAACGUCUGGCCUACUUCUUCGUCAGGAAGCCUCACCCUUGCUUUUCAGCUUACUACUCAGGCUGAGUCAGAGAAUGACGUUCCUGUGUAGCCUCUUGAGGUGGAGGCCCACAGUAUACACCUCGCU
SRR12391687.NODE_82_length_3731_cluster_59_candida/1391-1553	AGGCAUAUAUACGGAAGAUAAGUAGGAUAAAUGACUGAACGUCUGGCCUACUUCUUCGUCAGGAAGCCUCACCCUUGCUUUUCAGCUUACUACUCAGGCUGAGUCAGAGAAUGACGUUCCUGUGUAGCCUCUUGAGGUGGAGGCCCACAGUAUACACCUCGCU
SRR3218116.NODE_297_length_7478_cluster_66_candida/4481-4643	AGGCAUAUAUACGGGACUUUUUAGCGGAAAAUAAUUUAACUCUUGCCGCGUAAGUCUGUCAGGAAGCCUCACUCUUGCUUUUUAGCUUACUACUCAGACUGAGUCAGAGAAUAGAGUUACCUUCAUGGCGCUUGAGGGAGUGCCUGAUUGUAUUACCCUCGCU
CJLX26226_PicornaCalici_Changjiang_picorna-like_vi/5552-5718	GACACAAAUACGCACAUCACUAACUCAAAUAGUGAAGCACGGGAAAGUGUGAUGUGGACAGGGUGUCGCCUUUAAACCUAGCUUUUCAGCUUUACUACUCAGGCGGAGCCAGAGAGGUGCUUCUAUUGCAGUGCGUGGGACCGCACUGCAAUGUAAUUAGUCCCGCU
SRR3218116.NODE_1371_length_4971_cluster_1032_cand/1846-2010	UAGCUAUAUACGGAGGUGGCUUAGGGAAAUAAUUGGAACUCCCACUAAGGCCCCUUGACAGGAUGCUAUUUCACCCAGCCUUUUCAGGUUACUACUCAGGUCGAACCAGAGAAGGAGUUCCAUGUGCAGAGUUUGGAGUGGACCUGCACAUUAAUACAUUCCGCU
SRR2976267.NODE_14_length_8810_cluster_9_candidate/5644-5806	GACCUAUAUACGGCAUUCUGUUUAGGAAAUGAGUGGAACUCCCACUAUUGAAUGCGUCAGGAAAGUCCAUUCGCCCUCCAUUUUAUGGUACUACUCAGGUUGGACCAGAGAAGGAGUUCCCGACCCUGCCUUUGGGAUAAAGCAGGUUGUAAAUAGUCCCGCU
SRR10854864.NODE_266_length_8998_cluster_246_candi/6046-6210	UAGCGUAUAUACGGAGUCUUUAUCUUAAAUAGUUGGAAGCUCCAAGAUUUAAGACUUGUCAGGAAGCUGAUCACCCUGCCUUUUCAGGUUACUACUCAGAUUGGAUCAGAGAAGAGCUACCCUGUGUGCCUUUUGAGAUGGAAGCACACAGUAAUACAUCUCGCU
SRR5466728.NODE_24_length_6146_cluster_24_candidat/3161-3327	GACACAAAUACGCACAUCACUAACUCAAAUAGUGAAGCACGGAAAAGUGUGAUGUGGACAGGGUGUCGCCUUUAAACCUAGCUUUUUAGCUUUACUACUCAGGCGGAGCCAGAGAGGUGCUUCUAUUGUGGUGCGUGGGACCGCGCUACAAUGUAAUUAGUCCCGCU
SRR3233886.NODE_842_length_8588_cluster_526_candid/5515-5678	AGCACAUAUACGGCGGCAUUCAGCGGAAAUUACUGGAACCCCCACGCUGAGCCGCGUCAGGACAGCUCUAUCACCCCCCCUUUCUAGGGUACUACUCAGGUUGGACCAGAGAAGGGGUUCCCGUGGCCGUCUUUGGGACAAAGCGGCCUGGAUUUUGUCCCGCU
SRR3233870.NODE_340_length_8680_cluster_260_candid/5612-5775	AGCACAUAUACGGCGGCAUUCAGCGGAAAUUACUGGAACCCCCACGCUGAGCCGCGUCAGGACAGCUCUAUCACCCCCCCUUUCUAGGGUACUACUCAGGUUGGACCAGAGAAGGGGUUCCCGUGGCCGUCUUUGGGACAAAGCGGCCUGGAUUUUGUCCCGCU
SRR3218116.NODE_298_length_7479_cluster_66_candida/4481-4644	AGGCAUAUAUACGGGACCUCUUUAGCGGAAAAUGAUUUAACUCUUGCCGCGCAGGUCUGUCAGGAAGCCUCACCCUUGCUUUUUAGCUUACUACUCAGACUGAGUCAGAGAAUAGAGUUACCUUCAUGGCGCUUGAGGGAGUGCCUGAUUGUAUUACCCUCGCU
SRR3233207.NODE_559_length_8848_cluster_265_candid/5757-5922	GUUUCAUAUACGGCUGUUGUUUUGUAAAUGAGUGAUUUCCCCCAGAACAACAGUGUCAGGACAGACCGUUAGCCCUUGCUUUUUAGCUUACUACUCAGACAGAGUCAGAGAAUUAGGAGAUCCUUUGCAGUGACUUGGGUAAGUCCUGCACCGUAUUUAGCCCGCU
SRR3218116.NODE_1203_length_8628_cluster_864_candi/5660-5823	UGAUGUAUAUACGGAUGCAUUGGGAAGAAAUACUUGGAUGUGUGGUCCCAACCAUUGACAGGAUGUCAACAGCCCUUGCUUUUUAGCUUACUACUCAGACUGAGUCAGAGAAUCACAUCCCUGCAGAGAAGAUUGAGAUAACUUCCUGUAGUACAUAUCUCACU
SRR12063559.NODE_29_length_9421_cluster_20_candida/6394-6557	AGCGUAUAUACGGAGUCUUUAUCUUAAAUAAGUGGAAGCUCCAGGAUUUAAGAUUUGUCAGGAUGCUGAUCACCCUGCCUAUUUAGGUUACUACUCAGAUUGGAUCAGAGAAGAGCUUCCCUGUGUGCCUUUUGAGAUGAAAUCACACAGUAUUAAAUCUCGCU
SRR12063535.NODE_67_length_9431_cluster_55_candida/6396-6559	AGCGUAUAUACGGAGUCUUUAUCUUAAAUAAGUGGAAGCUCCAGGAUUUAAGAUUUGUCAGGAUGCUGAUCACCCUGCCUAUUUAGGUUACUACUCAGAUUGGAUCAGAGAAGAGCUUCCCUGUGUGCCUUUUGAGAUGAAAUCACACAGUAUUAAAUCUCGCU
JAAOEH010006752.1_Viral_metagenome_NODE_6712_truse/1704-1865	GGUGUAUAUACGGUUGUCACUGAGGAAAUAAGUGGAAGCAACACUCAGUUACAGCGCCAGGAAAACCUCGCCCCUUCUAAUAAGAUUACUACUCAGAUGGA
SRR7085665.NODE_22_length_8856_cluster_16_candidat/5799-5960	AGGCGUAUAUACGCUACGUAAUAGGGGAAAAUGAUUGGAAUCACAGCCCCAUUGUAGGUCAGGAGGCCUCGCCCUUUCUUUAUAGAUUACUACUCAGAUCGAAUCAGAGAAGUGGUUCCCCAGUACGGUUUUAGGUUAACCCGUACUAGCAAAUAACCUGCU
SRR3233860.NODE_41_length_4681_cluster_24_candidat/1861-2021	AGGCGUAUAUACGCUAUUUAACUGAGGAAAUGAUUGGAUUCACAACUCAGCGAUAGGUCAGGAAGCCUCGCCCUUUCUUUUAAGAUUACUACUCAGACGGUGUCAGAGAAGUGAAUCCCUUGUGGAGUGCUGGGUCAGCCUCCACUCGAAAUGGACCCGCU
SRR3233860.NODE_29_length_6437_cluster_16_candidat/3617-3777	AGGCGUAUAUACGCUAUUUAACUGAGGAAAUGAUUGGAUUCACAACUCAGCGAUAGGUCAGGAAGCCUCGCCCUUUCUUUUAAGAUUACUACUCAGACGGUGUCAGAGAAGUGAAUCCCUUGUGGAGUGCUGGGUCAGCCUCCACUCGAAAUGGACCCGCU
SRR3233886.NODE_632_length_5014_cluster_333_candid/1593-1756	GGCGCAUAUACGGCCAUGGGACUGGGAAAUGAUUGAACAACUAACCAGUUCUAGGUGACAGGAUAGCCUUCACCCUUCCUUUUUAGGUUACUACUCAGACUGAGUCAGAGAAAGUUGUUCCAUGCUGGAGUAUGGGAAUAUGCCAGCAGGUUUAUCUUCCCGCC
SRR3233204.NODE_479_length_2214_cluster_293_candid/1466-1628	AGCGUAUAUACGCCGUGUUUGUGGGAAAUAAUUGGAGGCACCACCACAACAUGCGGGUCAGGAUAGCUCCGCCCGUUCUUUUUAGAUUACUACUCAGGCCGCGCCAGAGAAGUGCUUCCCUAGGUGGCUUAUGGGAAUAAACCAUUUAGUAUAUUUUCCCGCU
SRR5246792.NODE_21_length_4808_cluster_20_candidat/1717-1879	AGCGUAUAUACGCCGUGUUUGUGGGAAAUAACUGGAGGCACCACCACAACAUGCGGGUCAGGAUAGCUCCGCCCGUUCUUUUUAGAUUACUACUCAGGCCGCGCCAGAGAAGUGCUUCCCUAGGUGGCUUAUGGGAAUAAACCAUUUAGUAUAUUUUCCCGCU
JAAOEH010000294.1_Viral_metagenome_NODE_292_truseq/5474-5636	AGCGUAUAUACGCCGUGUUUGUGGGAAAUAACUGGAGGCACCACCACAACAUGCGGGUCAGGAUAGCUCCGCCCGUUCUUUUUAGAUUACUACUCAGGCCGCGCCAGAGAAGUGCUUCCCUAGGUGGCUUAUGGGAAUAAACCAUUUAGUAUAUUUUCCCGCU
SRR12063535.NODE_654_length_4004_cluster_637_candi/3763-3926	AACCACAUAUACGGAUCGGACCAUUCAAAUACCUCAACACAUGGUGUGGUUCGGUUGUCAGGAAGGUCCUCACCCUUGCUUUUUAGCUUACUACUCAGACAGAGUCAGAGAAUUGUGUUGCCUGGGAGCAUAUUGAGACAGUUGCCCCUUGUAUUGGUCUCACU
JAAOEH010000231.1_Viral_metagenome_NODE_229_truseq/6042-6210	AGCUCAUAUACGGCGACCAGUAAGUAAAUAAUUGGGCUUCCCCCUUUUUGGUCGUGUCAGGACAGCUGUACAUAUGCCCCCCCGUUUUUACGGUACUACUCAGAUGGUAUCAGAGAAGGAAGCACCUACGUCGGUGAUGGGAUUGAACGACGUAGUAAUUUAUCCCGCU
SRR3218116.NODE_1252_length_2208_cluster_913_candi/1703-1863	AAGCGCAUAUACGCCAUUAACCCGAGGAAAUGAUUGGAUUUACAACUCGGGUAUGGGUCAGGAAGCUUCGCCCCUUCCUUUUAGAUUACUACUCAGACGGCGUCAGAGAAGUAAAUCCCCUAUGGAAUGUUGGGUCAACUUCCAUUUGAAUUCGACCCACU
SRR11450577.NODE_57_length_6683_cluster_46_candida/3417-3583	AGGUGUAUAUACGGCGCUUGUUAGGGUAAAUUUGUGGGUUCCCCCCCCUUUAGCGUGUCAGGAUAAGCCCAUCGCCCCCCUUCUUUAAGGUACUACUCAGGUUGGACCAGAGAAGGGAACCCCAUGGCUGUUCUUUGGGAAUAGGCAGCCUUGUAUAUAUUCCUGCU
SRR11097768.NODE_4440_length_7831_cluster_478_cand/5966-6132	AGGUGUAUAUACGGCGCUUGUUAGGGUAAAUUUGUGGGUUCCCCCCCCUUUAGCGUGUCAGGAUAAGCCCAUCGCCCCCCUUCUUUAAGGUACUACUCAGGUUGGACCAGAGAAGGGAACCCCAUGGCUGUUCUUUGGGAAUAGGCAGCCUUGUAUAUAUUCCUGCU
SRR5214150.NODE_42_length_7792_cluster_38_candidat/4745-4910	AGGGCUAUAUACGCUAUCACAUUUGUACAUAUGUGGAGCUCCCCCAUAUGUGAUAGGUCAGGAACCCGCUAUUCACCCUCCAUUUCUAUGGUACUACUCAGGUUGGACCAGAGAAGGAGCUCCCAAGGUGGCCUUUGGGAUAAAGCCACUUGUAUAUAGUCCCACU
SRR12391687.NODE_93_length_7008_cluster_70_candida/4745-4910	AGGGCUAUAUACGCUAUCACAUUUGUACAUAUGUGGAGCUCCCCCAUAUGUGAUAGGUCAGGAACCCGCUAUUCACCCUCCAUUUCUAUGGUACUACUCAGGUUGGACCAGAGAAGGAGCUCCCAAGGUGGCCUUUGGGAUAAAGCCACUUGUAUUUAGUCCCACU
SRR5213863.NODE_12_length_7797_cluster_9_candidate/4745-4910	AGGGCUAUAUACGCUAUCACAUUUGUACAUAUGUGGAGCUCCCCCAUAUGUGAUAGGUCAGGAACCCACUAUUCACCCUCCAUUUCUAUGGUACUACUCAGGUUGGACCAGAGAAGGAGCUCCCAAGGUGGCCUUUGGGAUAAAGCCACUUGUAUAUAGUCCCACU
SRR5213865.NODE_19_length_7797_cluster_18_candidat/4745-4910	AGGGCUAUAUACGCUAUCACAUUUGUACAUAUGUGGAGCUCCCCCAUAUGUGAUAGGUCAGGAACCCACUAUUCACCCUCCAUUUCUAUGGUACUACUCAGGUUGGACCAGAGAAGGAGCUCCCAAGGUGGCCUUUGGGAUAAAGCCACUUGUAUUUAGUCCCACU
SRR12391680.NODE_91_length_7317_cluster_62_candida/4745-4910	AGGGCUAUAUACGCUAUCACAUUUGUACAUAUGUGGAGCUCCCCCAUAUGUGAUAGGUCAGGAACCCACUAUUCACCCUCCAUUUCUAUGGUACUACUCAGGUUGGACCAGAGAAGGAGCUCCCAAGGUGGCCUUUGGGAUAAAGCCACUUGUAUUUAGUCCCACU
SRR12391340.NODE_7_length_7792_cluster_2_candidate/4745-4910	AGGGCUAUAUACGCUAUCACAUUUGUACAUAUGUGGAGCUCCCCCAUAUGUGAUAGGUCAGGAACCCACUAUUCACCCUCCAUUUCUAUGGUACUACUCAGGUUGGACCAGAGAAGGAGCUCCCAAGGUGGCCUUUGGGAUAAAGCCACUUGUAUUUAGUCCCACU
SRR12391176.NODE_14_length_7878_cluster_5_candidat/4765-4930	AGGGCUAUAUACGCUAUCACAUUUGUACAUAUGUGGAGCUCCCCCAUAUGUGAUAGGUCAGGAACCCACUAUUCACCCUCCAUUUCUAUGGUACUACUCAGGUUGGACCAGAGAAGGAGCUCCCAAGGUGGCCUUUGGGAUAAAGCCACUUGUAUUUAGUCCCACU
JAAOEH010000525.1_Viral_metagenome_NODE_521_truseq/5796-5962	AGCUUAUACACGGCAGUGUGCUGUGGAAAUGAUUGAAGGCUCAACACCGAUCAUUGUGUCAGGAAAGCUAUUUCGCCCGUCCUUUUUAGGUUACUACUCAGACCGCGUCAGAGAAGAGCCUUCCGUCCUGCUCAUGAGAUGUAAACAGGACGUACAUUCAUCUCGCU
SRR3233886.NODE_49_length_5025_cluster_3_candidate/2257-2423	AGGUGUAUAUACGGCGCUUGUUAGGGUAAAUUUCUGGGUUCCCCCCCCUUUAGCGUGUCAGGAUAAGCCCAUCGCCCUCCUUCUUUAGGGUACUACUCAGGUUGGACCAGAGAAGGGAACCCCAUGGCUGUUCUUUGGGAAUAGGCAGCCUUGUAUAUAUUCCUGCU
SRR3233870.NODE_42_length_9175_cluster_10_candidat/5959-6125	AGGUGUAUAUACGGCGCUUGUUAGGGUAAAUUUCUGGGUUCCCCCCCCUUUAGCGUGUCAGGAUAAGCCCAUCGCCCUCCUUCUUUAGGGUACUACUCAGGUUGGACCAGAGAAGGGAACCCCAUGGCUGUUCUUUGGGAAUAGGCAGCCUUGUAUAUAUUCCUGCU
SRR3233207.NODE_62_length_7751_cluster_2_candidate/4983-5149	AGGUGUAUAUACGGCGCUUGUUAGGGUAAAUUUCUGGGUUCCCCCCCCUUUAGCGUGUCAGGAUAAGCCCAUCGCCCUCCUUCUUUAGGGUACUACUCAGGUUGGACCAGAGAAGGGAACCCCAUGGCUGUUCUUUGGGAAUAGGCAGCCUUGUAUAUAUUCCUGCU
SRR5213862.NODE_59_length_8537_cluster_46_candidat/5574-5734	AGGCCAUAUACGGCUGUGAACAAGUAAAUGAGUGGUAAUCCCUCUUGUUCAUGGUGUCAGGAUACCUUCUCCCUUGCUCUUUAGCUUACUACUCAGACUGAGUCAGAGAAGGAUUACCCUUUGUGGCUGUUGAGGUAACGCCACAUAGUACAUGCCUCGCU
SRR10854864.NODE_375_length_9193_cluster_355_candi/6194-6356	AGUUAUAUACGGAACAUUUGACGGACAUGCAUGGUGACUCCACGCUAAUUGUUUGUCAGGAAUGCUAGUCACCCUGCCUUUUAAGGUUACUACUCAGAUUGA
SRR3218116.NODE_1059_length_5203_cluster_720_candi/2185-2352	GACUUAUAUACUGCACUAAUUAAAUAAAUGCUUGGUUUCCCCCUAUGCAUUAGUGUGCAAGGAUAGUCAACCACACCCUGCCUUUUUAGGUUACUACUCAGAUUGAAUCAGAGAAGGGAAACCCUAGGUGAGGCUUUGGGAGGAGCCCACCCUGUAAUCACUCCUGCC
SRR12063545.NODE_77_length_8999_cluster_59_candida/5516-5680	UUUAAUAUAUACGGAAGAUGAGUGUGUACAUAAUUAAAGGGACCGGCUACACAUCUUUGUCAGGAAAAUCUCCCCUGCUACCAAGCUUACUACUCAGGUGGAACCAGAGAGAAGUCCCUUAUUGUGUGACGGUUGGGAGGCCUCACACGAUUAAAUCCUCCUGCU
SRR12391680.NODE_255_length_6702_cluster_219_candi/5712-5877	GACCCCAUAUACGGGCUCAACACGUGGAAAUGCUUGGGAUUCCCACAUGUGUGUGCUGUCAGGAUAGGUCCAUCACCCUCCCUGUUUAGGGUACUACUCAGAUUGGAUCAGAGAAGGAAUCCCCUGCGUGCGUGUUGGGACGACCGUACGUUGCAUUUGUCCCGCU
SRR12063529.NODE_12_length_8920_cluster_9_candidat/5716-5881	GACCCCAUAUACGGGUUUAACACGUGGAAAUGCUUGGGAUUCCCACAUGUGUGUGCUGUCAGGAUAGGUCCAUCACCCUCCCUGUUUAGGGUACUACUCAGAUUGGAUCAGAGAAGGAAUCCCCUGCGUGUGUGUUGGGACGACCACACGUUGCAUUCGUCCCGCU
SRR3233204.NODE_289_length_9144_cluster_115_candid/6100-6265	AGGGCUAUACACGCCACUGCGCUUGUACAUGUGUGGAGCUCCCCCGUGUGCAGUGGGUCAGGAACCCGUUUAUCACCCUCCAUUUCUAUGGUACUACUCAGGUCGGACCAGAGAAGGAGCUCCCAAGGUGGCCUUUGGGACAAAGCCACUUGUAUAUAGUCCUACU
SRR1211013.NODE_1_length_5496_cluster_1_candidate_/2376-2538	AGGUUAUAUACGCAUGUUGGAAUGGAAAUCCUUGGAGGGGAGACAUUUCACAUGGUCAGGACACCUUACACCCAUCCCUCUUUAGGUUACUACUCAGUAUGUUACAGAGAAGCCUUUCCAUGUCAGGUUGUUGAGUUCGACCCUGACAUUAAUAGAACUCGCU
SRR1210768.NODE_3_length_4198_cluster_2_candidate_/1058-1220	AGGUUAUAUACGCAUGUUGGAAUGGAAAUCCUUGGAGGGGAGACAUUUCACAUGGUCAGGACACCUUACACCCAUCCCUCUUUAGGUUACUACUCAGUAUGUUACAGAGAAGCCUUUCCAUGUCAGGUUGUUGAGUUCGACCCUGACAUUAAUAGAACUCGCU
SRR11450577.NODE_125_length_8655_cluster_111_candi/5669-5823	GAGUAUAUACGGACGGUUGUUGGGAAAUAAUUGGUGAGAGCACCACACCCGUUGACAGGACAUUCACCCUUGCUUAGCUUACUACUCAGUCUGA
SRR11450579.NODE_29_length_8643_cluster_19_candida/5675-5829	GAGUAUAUACGGACGGUUGUUGGGAAAUAAUUGGUGAGAGCACCACACCCGUUGACAGGACAUUCACCCUUGCUUAGCUUACUACUCAGUCUGA
SRR12063589.NODE_75_length_7576_cluster_64_candida/4720-4896	AGCGCAAAUACGCACGUGCAUAAUGUAAAUAAAUAGUUGUUCAUUAAAUUUGCACGUGGACAGGGUGCUUUCUGGUUUAACGUAGCUUUUUAGCUUUACUACUCAGGACCGUA
SRR12063541.NODE_143_length_8559_cluster_136_candi/5461-5618	UAAAUUAUAUACGCAUGGUUGGUUGGAAAUAUGUCGCUUGACUCCAACCAUGGUCAGGAUUACACUCUUGGUUUUUACCUUACUACUCAGACUGAGUCAGAGAGUAGCGACGCCUGGUGUUUGUGUGUGUCCACAUCCACCUUGUACAUAGUGACGCG
SRR12063578.NODE_21_length_7843_cluster_18_candida/4993-5157	AGCUUACAUACGGAUAGGAACAUAUAAAUAUCGUGGUAGCGGUGUUUUCCUAUUGUCAGGAUAGCUUGCCCUUGGCUUUUUAGCCUUACUACUCAGACUGAGUCAGAGAGAUCUACCACACCUGUUGCUGGUUGUGCAGCCAGCUUCAGUGAUACAUAGCACGCU
SRR12063578.NODE_20_length_7843_cluster_18_candida/4993-5157	AGCUUACAUACGGAUAGGAACAUAUAAAUAUCGUGGUAGCGGUGUUUUCCUAUUGUCAGGAUAGCUUGCCCUUGGCUUUUUAGCCUUACUACUCAGACUGAGUCAGAGAGAUCUACCACACCUGUUGCUGGUUGUGCAGCCAGCUUCAGUGAUACAUAGCACGCU
SRR12063534.NODE_62_length_7994_cluster_55_candida/4993-5157	AGCUUACAUACGGAUAGGAACAUAUAAAUAUCGUGGUAGCGGUGUUUUCCUAUUGUCAGGAUAGCUUGCCCUUGGCUUUUUAGCCUUACUACUCAGACUGAGUCAGAGAGAUCUACCACACCUGUUGCUGGUUGUGCAGCCAGCUUCAGUGAUACAUAGCACGCU
SRR12063534.NODE_21_length_7994_cluster_18_candida/4993-5157	AGCUUACAUACGGAUAGGAACAUAUAAAUAUCGUGGUAGCGGUGUUUUCCUAUUGUCAGGAUAGCUUGCCCUUGGCUUUUUAGCCUUACUACUCAGACUGAGUCAGAGAGAUCUACCACACCUGUUGCUGGUUGUGCAGCCAGCUUCAGUGAUACAUAGCACGCU
SRR4381454.NODE_4_length_4453_cluster_4_candidate_/1484-1662	UGGUACAUAUACGCCGGUUGUGUAUGUUAAAUAAUGACGCCGUGGUAAAACAUGACCGGGACAGGGUACCAACAUAUUGUCUUAGCUUUUUAGCUUUACUACUCAGGAUGGACUUAAUCCAGAGAAACCGCGUCCUUUAGAAGGCGUUUAGACGCGCCUCUUUCGUAAAUAGUCUAGCU
SRR12391171.NODE_78_length_8624_cluster_48_candida/5438-5594	UAUAUACGGGCGCGGCUUGGAGAAAUACGCCACUUGGCCAACCGCGUCGUCAGGAUUUCACCCUUGGUUUUUACCUUACUACUCAGACUGA
SRR3233886.NODE_1469_length_6530_cluster_1143_cand/3068-3229	UUAACCAUAUACGGCAUGCGCUUGGUACAUAAUGGAAUGCCGGCUUAGCGCUUGUGACAGGAUAAUCACCCUUGCCUUUGUGCUUACUACUCAGGCUGAGCCAGAGAGUAGCAUUCCGUUACUGGAUGUUUGUGUGGACACCAGUUCCUAUAUUCACGCGCU
SRR12391340.NODE_63_length_8608_cluster_48_candida/5438-5594	UAUAUACGGGCGCGGCUUGGAGAAAUACGCCACUUGGCCAACCGCGUCGUCAGGAUUUCACCCUUGGUUUUCACCUUACUACUCAGACUGA
SRR8512519.NODE_174_length_8409_cluster_105_candid/5434-5601	AGGUUAUAUACGGUAAGGUCUUGUACAUAGCCACGCAGGCGGCAAGAUACCUUAUGACAGGAAACCUCCCCUCCCGUCCAUUUGUAUGGUUACUACUCAGAUUGAAUCAGAGAGAACCUGCGUGUCUGGGGGCUAUGGAAAUAAGCCCCCAGGAUUAAAAUUUCCGCU
SRR12063539.NODE_76_length_8640_cluster_70_candida/5647-5811	AGCCUACAUACGGAUAGGAACAUAUAAAUAUCGUGGUAGCGGUGUUUUCCUAUUGUCAGGAUAGCUUGCCCUUGGCUUUUUAGCCUUACUACUCAGACUGAGUCAGAGAGAUCUACCACACCUGUUGCUGGUUGUGCAGCCAGCUUCAGUGAUACAUAGCACGCU
SRR12063580.NODE_128_length_6270_cluster_117_candi/5634-5798	AGCUUACAUACGGAUAGGGACAUAUAAAUAUCGUGGUAGCGGUGUUUCCCUAUUGUCAGGAUAGCUUGCCCUUGGCUUUUUAGCCUUACUACUCAGACUGAGUCAGAGAGAUCUACCACACCUGUUGCUGGUUGUGCAGCCAGCUUCAGUGAUACAUAGCACGCU
SRR3233886.NODE_624_length_9155_cluster_326_candid/5944-6101	AGCUUAUAUACGGUGUUAAGCCUUGGACAUGCAUUGGACCCCCACUUGGUGGCAUGUCAGGAUAGCUCUCACCCUCCCAUUGUGGUACUACUCAGGUUGAACCAGAGAAGGGGUCCACCCUUUACCUUUAGGACAAAGUAAAGGCGUAUCGUCCUGCU
SRR12391680.NODE_213_length_8778_cluster_177_candi/5708-5860	UAUAUACGGCAAUGAGUUGGAGAAAUACGCGGUUUGGCCGCUCAUUGUGUCAGGAUUACACCCUUGGUUUUUACCUUACUACUCAGACUGA
SRR12063623.NODE_133_length_8833_cluster_119_candi/5558-5719	AGCAUAUAUACUGACGCUAAUAUGAAAUAAAUGAUAACCCCACAUCAUUGCGUUGUAAGGAUAGCUACACCCGCCACUUAGUGGUACUACUCAGGCUGAGCCAGAGAAGGGUUGUCCGUGAGCAUGUCUUGGGAGAGGCUGCUCUUGUAAAUAUCUCCUGCU
JAAOEH010000922.1_Viral_metagenome_NODE_915_truseq/2677-2849	AGUCACAUAUACGGGUGGUGCGCUUGGAAAUCCUUGAAGUCUAAGGAGAGCAUCAUCGACAGGGUGACUAUUUAUGUACAGUGGCUUUUGCCUUACUACUCAGGCCUGUCGCCAGAGAAGAAGACUUCCUGUAUGUGGGUUUGAGGUGACCUCACACAGUAUUAUGCCUUACU
SRR12063620.NODE_8_length_7686_cluster_2_candidate/4991-5156	AGAGUACAUACGCAAACACAAACUGUAAAUAGCGAGGGACCGGCUUAUGUGUUUGGACAGGAUAUCUACUCCCUUACCUAUUUAGGUUUACUACUCAGACUGA
SRR12063620.NODE_7_length_7686_cluster_2_candidate/4991-5156	AGAGUACAUACGCAAACACAAACUGUAAAUAGCGAGGGACCGGCUUAUGUGUUUGGACAGGAUAUCUACUCCCUUACCUAUUUAGGUUUACUACUCAGACUGA
SRR12063620.NODE_32_length_7745_cluster_6_candidat/4991-5156	AGAGUACAUACGCAAACACAAACUGUAAAUAGCGAGGGACCGGCUUAUGUGUUUGGACAGGAUAUCUACUCCCUUACCUAUUUAGGUUUACUACUCAGACUGA
SRR12063620.NODE_31_length_7745_cluster_6_candidat/4991-5156	AGAGUACAUACGCAAACACAAACUGUAAAUAGCGAGGGACCGGCUUAUGUGUUUGGACAGGAUAUCUACUCCCUUACCUAUUUAGGUUUACUACUCAGACUGA
SRR12063620.NODE_30_length_7751_cluster_6_candidat/4997-5162	AGAGUACAUACGCAAACACAAACUGUAAAUAGCGAGGGACCGGCUUAUGUGUUUGGACAGGAUAUCUACUCCCUUACCUAUUUAGGUUUACUACUCAGACUGA
SRR12063620.NODE_26_length_7995_cluster_5_candidat/4991-5156	AGAGUACAUACGCAAACACAAACUGUAAAUAGCGAGGGACCGGCUUAUGUGUUUGGACAGGAUAUCUACUCCCUUACCUAUUUAGGUUUACUACUCAGACUGA
SRR12063620.NODE_25_length_7995_cluster_5_candidat/4991-5156	AGAGUACAUACGCAAACACAAACUGUAAAUAGCGAGGGACCGGCUUAUGUGUUUGGACAGGAUAUCUACUCCCUUACCUAUUUAGGUUUACUACUCAGACUGA
SRR12063620.NODE_20_length_7686_cluster_4_candidat/4991-5156	AGAGUACAUACGCAAACACAAACUGUAAAUAGCGAGGGACCGGCUUAUGUGUUUGGACAGGAUAUCUACUCCCUUACCUAUUUAGGUUUACUACUCAGACUGA
SRR12063620.NODE_19_length_7686_cluster_4_candidat/4991-5156	AGAGUACAUACGCAAACACAAACUGUAAAUAGCGAGGGACCGGCUUAUGUGUUUGGACAGGAUAUCUACUCCCUUACCUAUUUAGGUUUACUACUCAGACUGA
SRR12063620.NODE_18_length_7692_cluster_4_candidat/4997-5162	AGAGUACAUACGCAAACACAAACUGUAAAUAGCGAGGGACCGGCUUAUGUGUUUGGACAGGAUAUCUACUCCCUUACCUAUUUAGGUUUACUACUCAGACUGA
SRR12063563.NODE_6_length_8028_cluster_1_candidate/4982-5147	AGAGUACAUACGCAAACACAAACUGUAAAUAGCGAGGGACCGGCUUAUGUGUUUGGACAGGAUAUCUACUCCCUUACCUAUUUAGGUUUACUACUCAGACUGA
SRR12063563.NODE_5_length_8028_cluster_1_candidate/4982-5147	AGAGUACAUACGCAAACACAAACUGUAAAUAGCGAGGGACCGGCUUAUGUGUUUGGACAGGAUAUCUACUCCCUUACCUAUUUAGGUUUACUACUCAGACUGA
SRR12063563.NODE_4_length_8066_cluster_1_candidate/5020-5185	AGAGUACAUACGCAAACACAAACUGUAAAUAGCGAGGGACCGGCUUAUGUGUUUGGACAGGAUAUCUACUCCCUUACCUAUUUAGGUUUACUACUCAGACUGA
SRR12063563.NODE_16_length_8028_cluster_4_candidat/5020-5185	AGAGUACAUACGCAAACACAAACUGUAAAUAGCGAGGGACCGGCUUAUGUGUUUGGACAGGAUAUCUACUCCCUUACCUAUUUAGGUUUACUACUCAGACUGA
SRR12063539.NODE_39_length_8629_cluster_34_candida/5624-5789	AGAGUACAUACGCAAACACAAACUGUAAAUAGCGAGGGACCGGCUUAUGUGUUUGGACAGGAUAUCUACUCCCUUACCUAUUUAGGUUUACUACUCAGACUGA
SRR12063534.NODE_79_length_8686_cluster_72_candida/5637-5802	AGAGUACAUACGCAAACACAAACUGUAAAUAGCGAGGGACCGGCUUAUGUGUUUGGACAGGAUAUCUACUCCCUUACCUAUUUAGGUUUACUACUCAGACUGA
SRR12063589.NODE_51_length_7812_cluster_40_candida/5084-5249	AGAGUACAUACGCAAACACAAACUGUAAAUAGCGAGGGACCGGCUUAUGUGUUUGGACAGGAUAUCUACUCCCUUACCUAUUUAGGUUUACUACUCAGACUGA
SRR12063589.NODE_22_length_7812_cluster_15_candida/5084-5249	AGAGUACAUACGCAAACACAAACUGUAAAUAGCGAGGGACCGGCUUAUGUGUUUGGACAGGAUAUCUACUCCCUUACCUAUUUAGGUUUACUACUCAGACUGA
SRR12063563.NODE_21_length_6242_cluster_5_candidat/4982-5147	AGAGUACAUACGCAAACACAAACUGUAAAUAGCGAGGGACCGGCUUAUGUGUUUGGACAGGAUAUCUACUCCCUUACCUAUUUAGGUUUACUACUCAGACUGA
SRR12063563.NODE_20_length_6242_cluster_5_candidat/4982-5147	AGAGUACAUACGCAAACACAAACUGUAAAUAGCGAGGGACCGGCUUAUGUGUUUGGACAGGAUAUCUACUCCCUUACCUAUUUAGGUUUACUACUCAGACUGA
SRR12063563.NODE_19_length_6280_cluster_5_candidat/5020-5185	AGAGUACAUACGCAAACACAAACUGUAAAUAGCGAGGGACCGGCUUAUGUGUUUGGACAGGAUAUCUACUCCCUUACCUAUUUAGGUUUACUACUCAGACUGA
SRR12063563.NODE_15_length_7990_cluster_4_candidat/4982-5147	AGAGUACAUACGCAAACACAAACUGUAAAUAGCGAGGGACCGGCUUAUGUGUUUGGACAGGAUAUCUACUCCCUUACCUAUUUAGGUUUACUACUCAGACUGA
SRR12063563.NODE_14_length_7990_cluster_4_candidat/4982-5147	AGAGUACAUACGCAAACACAAACUGUAAAUAGCGAGGGACCGGCUUAUGUGUUUGGACAGGAUAUCUACUCCCUUACCUAUUUAGGUUUACUACUCAGACUGA
SRR12063624.NODE_11_length_8642_cluster_7_candidat/5630-5795	AGAGUACAUACGCAAACACAAACUGUAAAUAGCGAGGGACCGGCUUAUGUGUUUGGACAGGAUAUCUACUCCCUUACCUAUUUAGGUUUACUACUCAGACUGA
SRR12063620.NODE_3_length_7692_cluster_2_candidate/4997-5162	AGAGUACAUACGCAAACACAAACUGUAAAUAGCGAGGGACCGGCUUAUGUGUUUGGACAGGAUAUCUACUCCCUUACCUAUUUAGGUUUACUACUCAGACUGA
SRR12063594.NODE_21_length_8711_cluster_16_candida/5664-5829	AGAGUACAUACGCAAACACAAACUGUAAAUAGCGAGGGACCGGCUUAUGUGUUUGGACAGGAUAUCUACUCCCUUACCUAUUUAGGUUUACUACUCAGACUGA
SRR12063577.NODE_32_length_8508_cluster_25_candida/5630-5795	AGAGUACAUACGCAAACACAAACUGUAAAUAGCGAGGGACCGGCUUAUGUGUUUGGACAGGAUAUCUACUCCCUUACCUAUUUAGGUUUACUACUCAGACUGA
SRR12063559.NODE_30_length_8667_cluster_21_candida/5630-5795	AGAGUACAUACGCAAACACAAACUGUAAAUAGCGAGGGACCGGCUUAUGUGUUUGGACAGGAUAUCUACUCCCUUACCUAUUUAGGUUUACUACUCAGACUGA
SRR12063535.NODE_105_length_8714_cluster_90_candid/5669-5834	AGAGUACAUACGCAAACACAAACUGUAAAUAGCGAGGGACCGGCUUAUGUGUUUGGACAGGAUAUCUACUCCCUUACCUAUUUAGGUUUACUACUCAGACUGA
SRR12063528.NODE_21_length_3272_cluster_16_candida/1700-1865	AGAGUACAUACGCAAACACAAACUGUAAAUAGCGAGGGACCGGCUUAUGUGUUUGGACAGGAUAUCUACUCCCUUACCUAUUUAGGUUUACUACUCAGACUGA
SRR12063528.NODE_12_length_5394_cluster_9_candidat/3822-3987	AGAGUACAUACGCAAACACAAACUGUAAAUAGCGAGGGACCGGCUUAUGUGUUUGGACAGGAUAUCUACUCCCUUACCUAUUUAGGUUUACUACUCAGACUGA
SRR12063528.NODE_10_length_6586_cluster_8_candidat/5014-5179	AGAGUACAUACGCAAACACAAACUGUAAAUAGCGAGGGACCGGCUUAUGUGUUUGGACAGGAUAUCUACUCCCUUACCUAUUUAGGUUUACUACUCAGACUGA
SRR12063563.NODE_36_length_2165_cluster_17_candida/1310-1474	AGCCUACAUACGGAUAGGGACAUAUAAAUAUCGUGGUAGCGGUGUUUCCCUAUUGUCAGGAUAGCUUGCCCUUGGCUUUUUAGCCUUACUACUCAGACUGAGUCAGAGAGAUCUACCACACCUGUUGCUGGUUGUGCAGCCAGCUUCAGUGAUACAUAGCACGCU
SRR8512519.NODE_119_length_9148_cluster_54_candida/6416-6592	AUGCGCAUAUACGCACCCUCCUUAUGCAAAUGCCUGGUCGCAUGGUAAGUUGGUGGGUGGACAGGGCGUAUUUUGAUUACCGUAGCUUUUUAGCUUUACUACUCAGGGCCGGUGCCCAGAGAAAUGUGACCCCGUGGAUAGCCUUGAGGGCGGCUACCAUGUGAAUUUGCUCUUGCU
SRR5839363.NODE_11_length_5467_cluster_11_candidat/4939-5119	UGUGCUAUAUACGCGUGGUGUUUAUGUAAAUGAUUUGCUGACAAGUAAAGAACUCCACGGACAGGAACACAAACUUCGUCGUGGCUUUUUAGCCUUACUACUUAGGGUCGACGUUAAAACCCAGAGAAUGUUGGCACCUGCACUAUGUUGAGGGGACUUGUGCUUGUAUUAUCCUCUCGCU
SRR5839378.NODE_9_length_8874_cluster_9_candidate_/5883-6063	UGUGCUAUAUACGCGUGGUGUUUAUGUAAAUGAUUUGCUGACAAGUAAAGAACUCCACGGACAGGAACACAAACUUCGUCGUGGCUUUUUAGCCUUACUACUUAGGGUCGACGUUAAAACCCAGAGAAUGUUGGCACCUGCACUAUGUUGAGGGGACUUGUGCUUGUAUUAUCCUCUCGCU
SRR5868317.NODE_23_length_9104_cluster_13_candidat/6351-6525	GGCUGCAAACACGCGGCCAUACGCGAUAAAUACAACCGCUCAAAACGCGUGUGGCUGGACAGGGUGGUCCUAGCUGGUGCCUUGGGUUUUUACCCUUACUACUCAGGCGGGCUAAGCCAGAGAAUUGAGCGGCUUCUGUGGGCCUGAGACAGCCCACAGUCGUACUCGUCUUGCC
SRR12063569.NODE_54_length_8555_cluster_47_candida/5571-5750	GACUGCAAAUACGCGGUCCAUUAACUAGAAAUAGUUAACCGCCAGUUUAAAUGUGGACCGGACAGGGCGUCGCCAGUUAACUGUAGCUUUUUAGCUUUACUACUCAGGGUCAGUAUAACCCAGAGAAUGGUGGUUCUUUUGGAAGGUUUGAAAUGGCCUCCAAAUGUAUAACAUUUCGCU
SRR12063535.NODE_118_length_8656_cluster_102_candi/5678-5849	GCACAUACGCACACCCAUAAUGUAAAUAAUGAAGUCCCUUAAAUUUGGGUGUGGACAGGGCGUGCUAGGUGUCCUGGCUUUUUAGCCUUACUACUCAAGGUGGACUU
SRR1211013.NODE_9_length_2009_cluster_9_candidate_/1460-1635	CAUUGCAAAUACGCACCACGUAGAUGUACAUAUUUGAGCCUCUUAAAUAUCGUGGUGGACAGGGCGUGUUAGUGGUCCUAGCUUUUUAGCUUUACUACUCAGGAUGGACCUUAACAUCCAGAGAAGGGCUCUGGGGUUGCUGGUUGAGACGCCAGCUUCCUUUAAUAUGUCUCGCU
SRR8857871.NODE_8_length_8909_cluster_7_candidate_/6306-6480	GACUGCAAACACGCGGUCACAUGCGAUAAAUACAACCGUUCAAAGCGCUUGUGGCCGGACAGGGCAGUUCUAGCUGGUGCCUUGGGUUUUCACCCUUACUACUCAGGCGGGCUAAGCCAGAGAAUUGAGCGGCUUCUGUGGGCCUGAGACAGCCCACAGUCGUAUUUGUCUUGCC
SRR3218116.NODE_682_length_8491_cluster_363_candid/5970-6133	AGCCUAUAUACUGGUGUGAACGUUUAAAUACGUGAAAGUUCCAAAUAAUUACACCGUAAGGAUAGCUACGCCUCUGCCCAUAGUGGUUACUACUCAGAUUGAAUCAGAGAAGAACUUUCCGUAGUGUGUGCUCGGGUGGGCACCACUUUGUAUAUACACCUGCU
SRR7976299.NODE_26_length_9320_cluster_20_candidat/6438-6615	GAUAGCAUAUACGCUCAGUUCGUUAGAAAAUAAGUGGCGCCUCCUGCUUACUAUUGAGGACAGGGUUAUCUAGUUUUAGGUGUUAGCUUUCGCUUUACUACUCAGACGCACCUUACUGUCAGAGAAGAGGCGCCCCCCUUGCGGUUUGGGAGGGCCAAUUGGGGUAAUUUCUCCUGCU
SRR12063604.NODE_18_length_9565_cluster_18_candida/6275-6437	GGACUAUAUACGGGUCUUUUGAGGGAAAUUAUUUAUCAUCCAACCUCAUUUGACCGCCAGGAACUCCGUUUUCAGUUUCACCUUUUUACUACUCAGGCCUGGCCAGAGAAGGAUGAUUCGGGGUGGUUUAUGGAACUAACCCACUUCGUUUAAAUGUUCCGCU
SRR12063542.NODE_91_length_8618_cluster_78_candida/5699-5873	GAUUGCAUAUACGCACGUUGCACAUGUAAAUAAUUAGUGAUGCGGUAAAUCGUAACGUGGACAGGGCGUCGUUUUUAAAUGUAGCUUUUUAGCUUUACUACUCAGGGCCAUUUGCCCAGAGAAGCUUCACUUUAAUGAGUCGGUUGAGACGCUGACCAUUAAUAUUAGUCUCGCU
SRR12063594.NODE_14_length_9122_cluster_9_candidat/6096-6259	AGUGUAUAUACUGCUAGUCAAAUUGAAAUAAUUGAUAGUUCCAAAUAAGACUAGUGUAGGGAUAACUACACCCCUGCCCUUUGUGGUUACUACUCAGAUUGAAUCAGAGAAGAGCUAUCCGUUGUGUGUGCUCGGGUGGGCACCACAUUGUAUAUACACCUGCU
SRR12063538.NODE_19_length_3683_cluster_12_candida/2869-3032	AGUGUAUAUACUGCUAGUCAAAUUGAAAUAAUUGAUAGUUCCAAAUAAGACUAGUGUAGGGAUAACUACACCCCUGCCCUUUGUGGUUACUACUCAGAUUGAAUCAGAGAAGAGCUAUCCGUUGUGUGUGCUCGGGUGGGCACCACAUUGUAUAUACACCUGCU
SRR12063538.NODE_16_length_9066_cluster_11_candida/6029-6192	AGUGUAUAUACUGCUAGUCAAAUUGAAAUAAUUGAUAGUUCCAAAUAAGACUAGUGUAGGGAUAACUACACCCCUGCCCUUUGUGGUUACUACUCAGAUUGAAUCAGAGAAGAGCUAUCCGUUGUGUGUGCUCGGGUGGGCACCACAUUGUAUAUACACCUGCU
SRR12063564.NODE_27_length_9043_cluster_22_candida/6017-6180	AGUGUAUAUACUGCUAGUCAAAUUGAAAUAAUUGAUAGUUCCAAAUAAGACUAGUGUAGGGAUAACUACACCCCUGCCCUUUGUGGUUACUACUCAGAUUGAAUCAGAGAAGAGCUAUCCGUUGUGUGUGCUCGGGUGGGCACCACAUUGUAUAUACACCUGCU
SRR12063528.NODE_51_length_8681_cluster_43_candida/6018-6181	AGUGUAUAUACUGCUAGUCAAAUUGAAAUAAUUGAUAGUUCCAAAUAAGACUAGUGUAGGGAUAACUACACCCCUGCCCUUUGUGGUUACUACUCAGAUUGAAUCAGAGAAGAGCUAUCCGUUGUGUGUGCUCGGGUGGGCACCACAUUGUAUAUACACCUGCU
SRR12063528.NODE_50_length_8681_cluster_43_candida/6018-6181	AGUGUAUAUACUGCUAGUCAAAUUGAAAUAAUUGAUAGUUCCAAAUAAGACUAGUGUAGGGAUAACUACACCCCUGCCCUUUGUGGUUACUACUCAGAUUGAAUCAGAGAAGAGCUAUCCGUUGUGUGUGCUCGGGUGGGCACCACAUUGUAUAUACACCUGCU
SRR1210768.NODE_1_length_8531_cluster_1_candidate_/6475-6628	GACCCACAUACGGUGUUGGUUUUGAAAAUGAGUGGAAGGUCCGCUCAACCAACACGUCAGGAUAGUCAUGCCCGUGUAACUACUCAGUACGCAACAGAGAAGACCUUCCUUUCAGAGUGUUUUGGGAGGAACCUCUGAUGUAAAUACUCCUGCU
SRR1211008.NODE_2_length_9723_cluster_2_candidate_/6569-6722	GACCCACAUACGGUGUUGGUUUUGAAAAUGAGUGGAAGGUCCGCUCAACCAACACGUCAGGAUAGUCAUGCCCGUGUAACUACUCAGUACGCAACAGAGAAGACCUUCCUUUCAGAGUGUUUUGGGAGGAACCUCUGAUGUAAAUACUCCUGCU
SRR1210935.NODE_5_length_9653_cluster_5_candidate_/6500-6653	GACCCACAUACGGUGUUGGUUUUGAAAAUGAGUGGAAGGUCCGCUCAACCAACACGUCAGGAUAGUCAUGCCCGUGUAACUACUCAGUACGCAACAGAGAAGACCUUCCUUUCAGAGUGUUUUGGGAGGAACCUCUGAUGUAAAUACUCCUGCU
SRR1210849.NODE_3_length_9090_cluster_1_candidate_/6457-6610	GACCCACAUACGGUGUUGGUUUUGAAAAUGAGUGGAAGGUCCGCUCAACCAACACGUCAGGAUAGUCAUGCCCGUGUAACUACUCAGUACGCAACAGAGAAGACCUUCCUUUCAGAGUGUUUUGGGAGGAACCUCUGAUGUAAAUACUCCUGCU
SRR1210849.NODE_2_length_8559_cluster_1_candidate_/6457-6610	GACCCACAUACGGUGUUGGUUUUGAAAAUGAGUGGAAGGUCCGCUCAACCAACACGUCAGGAUAGUCAUGCCCGUGUAACUACUCAGUACGCAACAGAGAAGACCUUCCUUUCAGAGUGUUUUGGGAGGAACCUCUGAUGUAAAUACUCCUGCU
SRR8512519.NODE_242_length_7658_cluster_166_candid/4749-4905	GGCUUAUAUACGCCACGUAACUUUAAAUAACUUGUGGAAAAGGUUGUUACGUGGGUCAGGAUAGCCACCCUUAGUUUUACUACUCAGUCACUUCACGACAGAGAAUUUCCACACUCGCGUUUGGUUUGGGAUGGCCACGCGUUCAAAUAGUCCUGCU
SRR12063539.NODE_62_length_6222_cluster_56_candida/3336-3510	GAUUGCAUAUACGCACGUUACACAUGUAAAUAAUUAGUGAUGCGGUAAAUUGUAACGUGGACAGGGCGUCGUUUUUAAAUGUAGCUUUUUAGCUUUACUACUCAGGGCCAUUUGUCCAGAGAAGCUUCACUUUAAUGAGUCGGUUGAGACGCUGACCAUUAAUAUCAGUCUCGCU
SRR2089044.NODE_20_length_2390_cluster_18_candidat/1202-1377	AUUUGCAAAUACGCUAUUUAUGUUUGGAAAUGUUUGGCGACUACACUUACAUAAGUAGGACAGGGCGGUUUCAGUUUUCCGUAGUUUUUUAACUUUACUACUCAGGGUCGGUUACCCAGAGAAUGGUUGCCCUUUACUUGGCGUUGAAACGCGCCAGUAUCGUAAAUUGUUUCGCU
SRR12063541.NODE_48_length_9062_cluster_41_candida/6018-6181	AGUGUAUAUACUGCUAGUCAAAUUGAAAUAAUUGAUAGUUCCAAAUAAGACUAGUGUAGGGAUAACUACACCCCUGCCCUUUGUGGUUACUACUCAGAUUGAAUCAGAGAAGAGCUAUCCGUUGUGUGUGCUCGGGUGGGCACCACAUUGUACAUACACCUGCU
SRR6179864.NODE_4_length_9489_cluster_4_candidate_/5495-5669	GUUUGCAAAUACGCACUCUCUUAAUGCAAAUGAAUGGCUGCGUCGUAAAAAGAGAGUGGACAGGGCGACACCAAGAAACGUGGCUUUUUAGCCUUACUACUCAGGACCGUUUGUCCAGAGAAACGCGGCCCUUAAGUUUCCUUUGAAGCUAGGAUCUUAAGUAUUUUGCUUCGCU
SRR12063589.NODE_86_length_7207_cluster_75_candida/4589-4764	AGGCGCAUAUACGCCAAGGAUUCAAGUAAAUGGUUGACGUUUUAAGUCGAGUUUUCUUGGGACAGGGUGCUUCAUGGAUAACGUAGCUUUUUAGCUUUACUACUCAGGACCGUUUGUCCAGAGAAUAAACGUCCUAUGGGUAGUUUGAGAGGACAAACCAUAGUAAUACUCUCGCU
SRR12063618.NODE_124_length_8582_cluster_111_candi/5712-5888	AAUGGCACAUACGCACACAUUUCCUGAAAAUGCCUGGUUGCUAGGUAAAAUUAUGUGUGGACAGGGUCAUUAGUCUAUGAACGUAGCUUUUUAGCUUUACUACUCAGGAUCGUUUAUCCAGAGAAAAGCAACCCUAACAUAUAGGUUGAGACGCCUUUUGUUAGUAUAUGUCUUGCU
SRR8512519.NODE_296_length_3880_cluster_220_candid/877-1037	GACCCACAUACGGGCCAUUUCCGCACAAAUAAUUUGUGAAACAAUGCGGAUAUGGCUGACAGGAUAGUCUAUGCUUUUUUAUUACUACUCACGGUGUAUCCGAGAGAAGUUUCACAACUCCUUGUCGUUUGGGAGAACGCUUGGAGUUAAAAUCUCCUGCC
SRR12266271.NODE_16_length_8680_cluster_15_candida/5869-6049	CGUUGCAUAUACGCUCACUGCCCAGGCCACAUGACCUCCCUAUUUAAAUGGGAGUGAGGACAGGGUAACGACAGUUGUCAUUUGUUUUUACAUUACUACUCAGGUGUGACUUAAAAUAAACCAGAGAACAUGGGAGACUUGUGUGUUGGCUUGGUCGCCGCUCACUCGUAUUUGACCAGCU
SRR12265900.NODE_5_length_8644_cluster_4_candidate/5876-6056	CGUUGCAUAUACGCUCACUGCCCAGGCCACAUGACCUCCCUAUUUAAAUGGGAGUGAGGACAGGGUAACGACAGUUGUCAUUUGUUUUUACAUUACUACUCAGGUGUGACUUAAAAUAAACCAGAGAACAUGGGAGACUUGUGUGUUGGCUUGGUCGCCGCUCACUCGUAUUUGACCAGCU
MZ556256.1_Dicistroviridae_sp._isolate_Rpf114Picor/5254-5429	GAUUGCAUAUACGCACUUUUCUUCUGCAAAUAAAUGGCUGCAUGGGAAAAUGAAGAGUGGACAGGGCGUCGUCAGGAAGCGUGGCUUUUUAGCCUUACUACUCAGGGCCGUAAGUCCAGAGAAUUGCAGCUCCUACUCGUAGUUUGAGAUGGCUCUUGUAGGUAUUAUAUCUUGCU
GFUL01007207.1TSA-Arabidopsis-halleri-subsp.-halle/5765-5939	GUUUACACAUACGCACUUUCCCAAUGCAAAUAAAUGGCUGCGUCGGAAAAGGAAAGUGGACAGGGUGACACCAAGAAACGUGGCUUUUUAGCCUUACUACUCAGGGCCGUUUGUCCAGAGAAACGCAGCCCUUAAAAAUCCCUCGAAGCCGGGACUUUAAGUAUAGAGCUUCGCU
SRR12063604.NODE_24_length_9409_cluster_24_candida/6191-6369	AUCCAUAUAUACGCGUUUUGUGUUUAGCAAAUAGCUGACGACAUACUCACACGAAGCGGACAGGAAAGAUAGUUAGUUUACUGUAGCUUUUUAGCUUUACUACUCAGAAUCAGUUAUAUUCAGAGAAUUGUCGUCCGCGUGGUUUAUUAAGACUUACCCCACGCGUAUAAUGUCUUGCU
SRR12063623.NODE_68_length_8753_cluster_58_candida/5849-6026	GGUGGCAUAUACGCAAAAAACAAACAAAAAUAUUUCACGGCAUGGAAAACAGUUUUUUGGACAGGGUACCGCUAGUUAAUCGUGGCUCUUAUAGCCUUACUACUCAGGGUCGUUCACCCAGAGAAUUGCUGUGCGGUGGUGGCGUUUAAGAUGGCGCCCCAUUUGAAUACAUCUUGCU
SRR3218116.NODE_280_length_4903_cluster_57_candida/2178-2353	AGGCGCAUAUACGCCAAGUUUACAAGCAAAUUCCUGACGUUUAAGGUUAAGUUUUCUUGGGACAGGGCGCUUCAUGGUUAACGUAGCUUUUUAGCUUUACUACUCAGGACCGUUUGUCCAGAGAAUAAACGUCCUAUGGGUAGUUUGAGAGGACAAACCAUAGUAAUACUCUCGCU
SRR3218116.NODE_267_length_2934_cluster_51_candida/2178-2353	AGGCGCAUAUACGCCAAGUUUACAAGCAAAUUCCUGACGUUUAAGGUUAAGUUUUCUUGGGACAGGGCGCUUCAUGGUUAACGUAGCUUUUUAGCUUUACUACUCAGGACCGUUUGUCCAGAGAAUAAACGUCCUAUGGGUAGUUUGAGAGGACAAACCAUAGUAAUACUCUCGCU
SRR12063582.NODE_33_length_8305_cluster_25_candida/5042-5207	AUUAAUAUAUACGGCAUUUUACACAUAAAUACCGUACCACCGGUGUGUAUGAUGUGUCAGGAUAAAUAACCCUUGGUUUUAUACCUUACUACUCAGACUGAGUCAGAGAGAUGUGGUACGCCUCGCGCUGGUCAUGCCGCCGGCGCUUGGUUAUUAAUGGCAUGCU
SRR12063582.NODE_32_length_8305_cluster_25_candida/5042-5207	AUUAAUAUAUACGGCAUUUUACACAUAAAUACCGUACCACCGGUGUGUAUGAUGUGUCAGGAUAAAUAACCCUUGGUUUUAUACCUUACUACUCAGACUGAGUCAGAGAGAUGUGGUACGCCUCGCGCUGGUCAUGCCGCCGGCGCUUGGUUAUUAAUGGCAUGCU
SRR12391223.NODE_208_length_8882_cluster_190_candi/5769-5948	ACUAACAAAUACGCUGUUUGGCGGAGUUAAAUUUCCCUCCUCGUAGUAACCGCCAGCAGGACAGGGUUAGUUUGCAAAAAGUGUUGGUUUUCACCUUACUACUCAGGCGCACUUCAAAGCCAGAGAAACGGAGGACCUCAUUGGGCUUUGAGUCAAGCCAAUGUGUAUAUAAGACUCGCU
SRR3218116.NODE_854_length_4417_cluster_522_candid/1372-1547	AGGCGCAAAUACGCCAUGUUGGCAAGUAAAUAAGUGACGUUUACGGUUGAGUCAAUGUGGGACAGGGCACCUCAUAGAAAACGUAGCUUUUUAGCUUUACUACUCAGGACCGUUUGUCCAGAGAAUAAACGUCCUGCGGGUAGUUUGGAACGACGUUCCGCAGUAAAAGUUCCGCU
SRR12063551.NODE_39_length_8476_cluster_33_candida/5431-5606	AGGCGCAAAUACGCCAUGUUGGCAAGUAAAUAAGUGACGUUUACGGUUGAGUCAAUGUGGGACAGGGCACCUCAUAGAAAACGUAGCUUUUUAGCUUUACUACUCAGGACCGUUUGUCCAGAGAAUAAACGUCCUGCGGGUAGUUUGGAACGACGUUCCGCAGUAAAAGUUCCGCU
SRR12063547.NODE_27_length_5713_cluster_25_candida/2927-3102	AGGCGCAAAUACGCCAUGUUGGCAAGUAAAUAAGUGACGUUUACGGUUGAGUCAAUGUGGGACAGGGCACCUCAUAGAAAACGUAGCUUUUUAGCUUUACUACUCAGGACCGUUUGUCCAGAGAAUAAACGUCCUGCGGGUAGUUUGGAACGACGUUCCGCAGUAAAAGUUCCGCU
SRR11450580.NODE_83_length_9066_cluster_78_candida/5920-6094	CGUUUAAUACACGGUACUUUUGUAGUUAAAUAGAAGCAGCUCCGACUUUGAAGUAUGACAGGAACACGCGCUUUAAAAGGUUGGUCUUAUACCUUACUACUCAGACGCCUAUAAGUCAGAGAAGAGCACUGUUUGCGGUGCAUGAGAGUACACCCGCAUCCUACAAUCUCUCGCU
SRR3233870.NODE_410_length_4481_cluster_328_candid/1773-1947	AGCCGCAUAUACGCUACCCCCCUUGUAAAUACAUGGUGCUUCCAUUUGGGGUGGUAGGACAGGGUGGUUCAUGGUUUGUCCCGUGGUUUCGUACCUUACUACUCAGGCCGGUUGCCAGAGAAGAAGCGCCACUGCCAAGCGGUUUGCACACCGCUGGUUGUAAAUAUGUGCAGCU
SRR12063611.NODE_8_length_8490_cluster_6_candidate/5497-5672	AAACACAUAUACGCUUUUUGCAUAAGUAAAUUCCUGACGUUUAAGGUUGAGUGCAAAGAGGACAGGGUGUUUCAUGGUUAACGUAGCUUUUUAGCUUUACUACUCAGGACCGUUUGUCCAGAGAAUAAACGUCCUAUGGGUAGUUUGAGAGGACAAACCAUAGUAAUACUCUCGCU
SRR12063534.NODE_97_length_2547_cluster_90_candida/1983-2158	AGGCGCAUAUACGCCAGGGAUUCAAGUAAAUGGUUGACGUUUUAAGUCGAGUUUUCUUGGGACAGGGUGCUUCAUGGAUAACGUAGCUUUUUAGCUUUACUACUCAGGACCGUUUGUCCAGAGAAUAAACGUCCUAUGGGUAGUUUGAGAGGACAAACCAUAGUAAUACUCUCGCU
SRR12063583.NODE_6_length_7713_cluster_4_candidate/4949-5124	AGGCGCAUAUACGCCAAGUUUGCAAGUAAAUGCCUGACGUUUAGGGUUAAGCUUUCUUGGGACAGGGUGCUUCAUGGAUAACGUAGCUUUUUAGCUUUACUACUCAGGACCGUUUGUCCAGAGAAUAAACGUCCUAUGGGUAGUUUGAGAGGACGAACCAUAGUAAUACUCUCGCU
SRR12063560.NODE_36_length_8495_cluster_22_candida/5468-5643	AGGCGCAUAUACGCCAAGUUUGCAAGUAAAUGCCUGACGUUUAGGGUUAAGCUUUCUUGGGACAGGGUGCUUCAUGGAUAACGUAGCUUUUUAGCUUUACUACUCAGGACCGUUUGUCCAGAGAAUAAACGUCCUAUGGGUAGUUUGAGAGGACGAACCAUAGUAAUACUCUCGCU
SRR12063583.NODE_5_length_7770_cluster_4_candidate/5006-5181	AGGCGCAUAUACGCCAAGUUUGCAAGUAAAUGCCUGACGUUUAGGGUUAAGCUUUCUUGGGACAGGGUGCUUCAUGGAUAACGUAGCUUUUUAGCUUUACUACUCAGGACCGUUUGUCCAGAGAAUAAACGUCCUAUGGGUAGUUUGAGAGGACGAACCAUAGUAAUACUCUCGCU
SRR12063583.NODE_17_length_7770_cluster_12_candida/5006-5181	AGGCGCAUAUACGCCAAGUUUGCAAGUAAAUGCCUGACGUUUAGGGUUAAGCUUUCUUGGGACAGGGUGCUUCAUGGAUAACGUAGCUUUUUAGCUUUACUACUCAGGACCGUUUGUCCAGAGAAUAAACGUCCUAUGGGUAGUUUGAGAGGACGAACCAUAGUAAUACUCUCGCU
SRR12063531.NODE_43_length_8648_cluster_31_candida/5525-5700	AGGCGCAUAUACGCCAAGUUUGCAAGUAAAUGCCUGACGUUUUAGGUUAAGCUUUCUUGGGACAGGGUGCUUCAUGGAUAACGUAGCUUUUUAGCUUUACUACUCAGGACCGUUUGUCCAGAGAAUAAACGUCCUAUGGGUAGUUUGAGAGGACGAACCAUAGUAAUACUCUCGCU
SRR3218116.NODE_516_length_7364_cluster_217_candid/4615-4791	AUUGACAUAUACGCAUACACGUGAUGUAAAUACGUUGCGACAUGGUAAAUACGUGUGUGGACAGGGUCAUUGCAGAAUACUGUGGCUUUUUAGCCUUACUACUCAGGGCCAGUUGCCCAGAGAAUUGUUGCACCUGGUGAGCGAUAGAGGCAUCGCCAUCUUGUAUAUAGUCUCGCU
SRR3218116.NODE_418_length_6162_cluster_137_candid/4615-4791	AUUGACAUAUACGCAUACACGUGAUGUAAAUACGUUGCGACAUGGUAAAUACGUGUGUGGACAGGGUCAUUGCAGAAUACUGUGGCUUUUUAGCCUUACUACUCAGGGCCAGUUGCCCAGAGAAUUGUUGCACCUGGUGAGCGAUAGAGGCAUCGCCAUCUUGUAUAUAGUCUCGCU
SRR12063621.NODE_128_length_8608_cluster_111_candi/5719-5894	AGUAGCACAUACGCACACAUUUCCUGAAAAUGCCUGGUUGCUAGGUAAAAUUAUGUGUGGACAGGGCUACUCUCUUUGGACGUGGCUUUUUAGCCUUACUACUCAGGGUCGUUUAUCCAGAGAAAAGCAACCCUGACUUAUAGAUUGAGACGUCUUUUGUCAGUAUAUGUCUUGCU
SRR11450580.NODE_62_length_8728_cluster_57_candida/5602-5780	AGCACAUAUACGCCUCCUUCUUAUGGAAAUUUCUAGUAUUGAAGCAUUAGAAGGAGGGACAGGGUGCCGCAAUUAAUCACCGUAGCUUUUCAGCUUUACUACUCAGCGUCGGUAUAACGCAGAGAAUCAAUACUCUUUCAUAUGGUUUGAAGCUACCUAUGAUCGUACAUAGUUUCGCU

## Sheet: 6e-50
Name	Sequence
MF189971.1_Caledonia_beadlet_anemone_dicistro-like/6367-6517	UACAAAAGUGUGAUCUUUAAAUUUAAACUAAUCGGGAUAACUUAAAUUUAACUGCUGCUUUUGUUUCCAUAGAGUGUGGCUGUGCUCUGGUGAUACAGCUCCCAACCUCUGGGUGAAUAGUCAUCUACCCCAGUUGUAUAACAUGACUUCG
NC_032115.1_Bivalve_RNA_virus_G5__partial_genome/4621-4775	CCCGGAAAUGUGAACUUGGAUUUAAAAUUUAAACAGGAUACCUUUAUUUCUAUUGCUAUUUCCUUGCCUUUUAAAGAGUGUUGCUGUGCUCUGGUGAUACAGCUCCUGACUUCAGGGUGAAUAAUCAUCUACCCCUGUCGUAUAACAUGAUUGCC
SRR8820979.NODE_85_length_2608_cluster_73_candidat/2223-2372	CACAGAAGUGUGAUCUUUAAAUUUGAACUAAUCGGGAUAACUUAAAUUUAAUUGCUGCUUUUGUCUUAUAGAGUGUGGCUGUGCUCUGGUGAUACAGCUCCCAACCUCUGGGUGAAUAGUCAUCUAACCCAGUUGUAUAACAUGACUUCU
SRR8820976.NODE_66_length_9452_cluster_62_candidat/6273-6422	CACAGAAGUGUGAUCUUUAAAUUUGAACUAAUCGGGAUAACUUAAAUUUAAUUGCUGCUUUUGUCUUAUAGAGUGUGGCUGUGCUCUGGUGAUACAGCUCCCAACCUCUGGGUGAAUAGUCAUCUAACCCAGUUGUAUAACAUGACUUCU
HAFJ01050538.1_TSA-_Proasellus_solanasi__contig_co/1044-1194	ACUCAAAAUGUGAUCUCUUGUCUUUGGCUAACGGAAAUAUCCAAAUUUAACCGCUAUUUUGUUUUAUUAUAGAGUGUUGCUGUGCUCUGGUGAUACAGCUUUCCAAUUCUGGGUGAAUAGUCAUCUACCCCAGUCUUAUAACAUGACUACU
SRR8820973.NODE_107_length_3248_cluster_95_candida/1692-1846	CCCGGAAAUGUGAUCUUGAAUUGAGAAUACAAACGGGAUACUUCCUUUUUCACUGCUAUUUCCUUGCCUCCUAUAGAGUGUUGCUGUGCUCUGGUGAUACAGCUCCCGACUUUAGGGUGAAUAGUCAUCUACCCCUAUCGUAUUACAUGACUGCU
SRR6808589.NODE_157_length_8407_cluster_73_candida/5797-5953	ACCGGAAACCUGAUCUUGAACUGGAAAUACAAACGGGAUACUUUUCUUUUCACUGCUUCUUUCCUUGCCUUUCUACAGAGUGUUGCUGUGCUCUGGUGAUACAGCUCCCGACUUUAGGGUGAAUAGUCAUCUACCCCUAUCGUAUUACAUGACUGCU
SRR6401740.NODE_58_length_9896_cluster_53_candidat/6624-6778	CCCGGAAAUGUGAUCUUGAAUUGAGAAUACAAACGGGAUACUUCCUUUUUCACUGCUAUUUCCUUGCCUCCUAUAGAGUGUUGCUGUGCUCUGGUGAUACAGCUCCCGACUUUAGGGUGAAUAGUCAUCUACCCCUAUCGUAUGACAUGACUGCU
SRR6808591.NODE_217_length_4911_cluster_122_candid/1671-1826	ACCGGAAACCUGAUCUUGAACUGGAAUAAAAACGGGAUACUUUUCUUUUCACUGCUUCUUUCCUUGCCUUUCUACAGAGUGUUGCUGUGCUCUGGUGAUACAGCUCCCGACUUUAGGGUGAAUAGUCAUCUACCCCUAUCGUAUUACAUGACUGCU
SRR6808591.NODE_187_length_4631_cluster_101_candid/1671-1826	ACCGGAAACCUGAUCUUGAACUGGAAUAAAAACGGGAUACUUUUCUUUUCACUGCUUCUUUCCUUGCCUUUCUACAGAGUGUUGCUGUGCUCUGGUGAUACAGCUCCCGACUUUAGGGUGAAUAGUCAUCUACCCCUAUCGUAUUACAUGACUGCU
SRR6808584.NODE_227_length_8837_cluster_108_candid/6638-6794	ACCGGAAACCCGAUCUUGAACUGGAAAUAUAAACGGGAUACUUUUCUUUUCACUGCUUCUUUCCUUGCCUUCUUACAGAGUGUUGCUGUGCUCUGGUGAUACAGCUCCCGACUUUAGGGUGAAUAGUCAUCUACCCCUAUCGUAUUACAUGACUGCU
SRR8820784.NODE_141_length_7276_cluster_91_candida/6291-6445	UUUGGAAAUGUGAUCUUGAUCUGAAAAGUCAAACGGGAUAAUUUUCUUUUCACUGCUAUUUCCUUACAUCUUAUAGAGUGUUGCUGUGCUCUGGUGAUACAGCUCCCGACUUUAGGGUGAAUAGUCAUCUACCCCUAUCGCAUUACAUGACUGCU
SRR8820974.NODE_21_length_8024_cluster_16_candidat/4937-5091	UUUGGAAAUGUGAUCUUGAUCUGAAAAGUCAAACGGGAUAAUUUUCUUUUCACUGCUAUUUCCUUACAUCUUAUAGAGUGUUGCUGUGCUCUGGUGAUACAGCUCCCGACUUUAGGGUGAAUAGUCAUCUACCCCUAUCGCAUUACAUGACUGCU
SRR11648395.NODE_42_length_9915_cluster_22_candida/6675-6829	CCCGGAAAUGUGAACUUGGAUUUAAAAUUUAAACAGGAUACUUUUUCUUCUACUGCUAUUUCCUUGCCUCUAAAAGAGUGUUGCUGUGCUCUGGUGAUACAGCUCCUGACUUCAGGGUGAAUAAUCAUCUACCCCUGUCGUAUGACAUGAUUGCU
SRR11829001.NODE_55_length_4249_cluster_43_candida/1038-1192	CCCGGAAAUGUGAUCUUGAUGUGAAAAUACAAACGGGAUACUUUUCUCUUCACUGCUAUUUCCCUUGCCCCUAUAGAGUGUUGCUGUGCUCUGGUGAUACAGCUCCCGACUUCAGGGUGAAUAGUCAUCUACCCCUGUCGUAUUACAUGACUACU
SRR6049464.NODE_145_length_9825_cluster_105_candid/6631-6785	CCCGGAAAUGUGAUCUUGGAUUGAAAAUACAAACGGGAUAAUUAUCUUUCUACUGCUAUUUCCUUGCCUCCCACAGAGUGUUGCUGUGCUCUGGUGAUACAGCUCCCGACUUCAGGGUGAAUAGUCAUCUACCCCUGUCGUAUUACAUGACUGCU
SRR7970062.NODE_8_length_7476_cluster_5_candidate_/4287-4440	AUUAGAAAUGUGAUCUUAAAUUUAGAUUUCAACCGGGAUACUUCUACUUUUACUGCUAUUUCUUCUUACCUAUAGAGUGUUGCUGUGCUCUGGUGAUACAGCUCCCACAUUCAAGGAGAAUAAUCAUCUACCCUUGUCUUAUAACAUGAUUACU
SRR7970061.NODE_9_length_6280_cluster_6_candidate_/5294-5447	AUUAGAAAUGUGAUCUUAAAUUUAGAUUUCAACCGGGAUACUUCUACUUUUACUGCUAUUUCUUCUUACCUAUAGAGUGUUGCUGUGCUCUGGUGAUACAGCUCCCACAUUCAAGGAGAAUAAUCAUCUACCCUUGUCUUAUAACAUGAUUACU
SRR5264545.NODE_301_length_9838_cluster_301_candid/6588-6741	UGUGGAAAUGUGAUCUUAAAUUGAGAAUAUAACCGGGAUACUUUUCUUUUUACUGCUAUUUCCUACUAUUUAUAGAGUGUUGCUGUGCUCUGGAGAUACAGCUCCCGACUUUAGGGUGAAUAGUCAUCUACCCCUAUCGUAAUAUAUGACUGCU
SRR6808587.NODE_110_length_7836_cluster_51_candida/4616-4768	CCUGGAAAUGUGAUCUUGAAUUGAGAAUAUAAACGGGAUACUUUUCUUUUUAGUGCUAUUUCCUUGUUUUAUAGAGUGUUGCUGUGCUCUGGAGAUACAGCUCCCGACUUUAGGGUGAAUAGUCAUCUACCCCUAUCGUAAUAUAUGACUGCU
SRR6808584.NODE_463_length_7824_cluster_328_candid/4606-4759	UGUGGAAAUGUGAUCUUGGAUUGAGAAUAUAAACGGGAUACUUUUCUUUUUAAUGCUAUUUCCUAUUAUUUAUAGAGUGUUGCUGUGCUCUGGAGAUACAGCUCCCGACUUUAGGGUGAAUAGUCAUCUACCCCUAUCGUAAUAUAUGACUACU
SRR8820974.NODE_169_length_4280_cluster_151_candid/1029-1182	CCCGGAAAUGUGAUCUUGAAUUAAGAAUACAAACGGGAUACUUCUCUUUUCACUGCUAUUUCCUUGCCCCCAAAGAGUGUUGCUGUGCUCUGGUAAUACAGCUCCCGACUUUAGGGUGAAUAGUCAUCUACCCCUAUCGUAUAACAUGACUUCU
SRR8820782.NODE_63_length_9875_cluster_48_candidat/6628-6784	CCCGGAAAUGUGAUCUUGAAUUGAGAAUACAAACGGGAUACUUCUUCUUUUUCACUGCUAUUUCCUUGCCCCUCAUAGAGUGUUGCUGUGCUCUGGUGAUACAGCUCCCGACUUUAGGGUGAAUAGUCAUCUAUCCCUAUCGUAUUACAUGACUGCU
SRR6049464.NODE_54_length_9938_cluster_18_candidat/6656-6810	CCCGGAAAUGUGAUCUUUGGAUAGUAAUACAAACGGGAUACUUACUAUUCAAUGCUAUUUCUUUGUCUCCCUAUAGAGUGUUGCUGUGCUCUGGUGAUACAGCUCCCGACUUCAGGGUGAAUAGUCAUCUACCCCUGUCGUAAUACAUGACUGCU
SRR6049458.NODE_3_length_9876_cluster_2_candidate_/6623-6777	CCCGGAAAUGUGAUCUUUGGAUAGUAAUACAAACGGGAUACUUACUAUUCAAUGCUAUUUCUUUGUCUCCCUAUAGAGUGUUGCUGUGCUCUGGUGAUACAGCUCCCGACUUCAGGGUGAAUAGUCAUCUACCCCUGUCGUAAUACAUGACUGCU
SRR3402058.NODE_8_length_9188_cluster_7_candidate_/5616-5769	AUCUAAAAUGUGAUCUUUAGACUAGGUUUAAAUUUAGGGAUACCUUAGUUUAACUGCUAUUUUAGAUUUUAUAGAGUGUUGCUGAGCUCUGGUGAUUCAGCACCCUUUCCUCUAGGUUAUUAGUCUAUUACCCUAGUUGUAUACUUAGACUGCU
SRR8821045.NODE_61_length_4504_cluster_46_candidat/1437-1590	AUUAGAAAUGUGAUCUUAAAUUUAGAAUACAAACGGAAUACUUCAAAAUUUAUUGCUAUUUCUUCUUAUACAAAGAGUGUUGCUGUGCUCUGGUGAUACAGCUUCCGACUUCAGGGUGAAUAGUCAUCUACCCCUGUCGUAUAACAUGACUACU
SRR8821045.NODE_43_length_9679_cluster_29_candidat/6612-6765	AUUAGAAAUGUGAUCUUAAAUUUAGAAUACAAACGGAAUACUUCAAAAUUUAUUGCUAUUUCUUCUUAUACAAAGAGUGUUGCUGUGCUCUGGUGAUACAGCUUCCGACUUCAGGGUGAAUAGUCAUCUACCCCUGUCGUAUAACAUGACUACU
SRR11178180.NODE_10_length_5604_cluster_10_candida/2433-2588	CCCGGAAAUGUGAUCUUGAAUUGAGAAUACAAACGGGAUACUUCCUUUUUCACUGCUAUUUCCUUGCCACCCUAUAGAGUGUUGCUGUGCUCUGGUGAUACAGCUCCCGACUUUAGGGCGAAUAGUCAUCUACCCCUAUCGUAUUACAUGACUGCU
SRR11178169.NODE_7_length_8412_cluster_7_candidate/5195-5350	CCCGGAAAUGUGAUCUUGAAUUGAGAAUACAAACGGGAUACUUCCUUUUUCACUGCUAUUUCCUUGCCACCCUAUAGAGUGUUGCUGUGCUCUGGUGAUACAGCUCCCGACUUUAGGGCGAAUAGUCAUCUACCCCUAUCGUAUUACAUGACUGCU
SRR11828902.NODE_69_length_5370_cluster_60_candida/2166-2320	CCCGGAAAUGUGAUCUUGAUGUGAAAAUACAAACGGGAUACUUUUCUCUUCACUGCUAUUUCCCUUGCCCCUAUAGAGUGUUGCUGUGCUCUGGUGAUACAGCUCCCGACUUCAGGGUGAAUAGUCAUCUACCCCUGUCGUAACACAUGACUCCU
SRR6808585.NODE_94_length_9939_cluster_24_candidat/6658-6813	CCCGGAAAUGUGAUCUUGAAUUGAGAAUACAAACGGGAUACUUCUUUCUUCACUGCUAUUUCCCUGCCACCUCAUAGAGUGUUGCUGUGCUCUGGUGAUACAGCUCCCGACUUUAGGGCGAAUAGUCAUCUACCCCUAUCGUAAAAUUUGACUGCU
SRR6808588.NODE_313_length_4219_cluster_238_candid/1794-1948	CCCGGAAAUGUGAUCUGGAAAUGAGAAUACAAACGGGAUACUUCUAAUUUCACUGCUAUUUCCUUGCCCCCUAUAGAGUGUUGCUGUGCUCUGGUGAUACAGCUCCCGACUUCAGAGUGAAUAGUCAUCUACCUCUGUCGUAUCACAUGACUGCU
SRR6808580.NODE_416_length_4701_cluster_335_candid/1492-1646	CCCGGAAAUGUGAUCUGGAAAUGAGAAUACAAACGGGAUACUUCUAAUUUCACUGCUAUUUCCUUGCCCCCUAUAGAGUGUUGCUGUGCUCUGGUGAUACAGCUCCCGACUUCAGAGUGAAUAGUCAUCUACCUCUGUCGUAUCACAUGACUGCU
SRR7090828.NODE_9_length_5194_cluster_7_candidate_/3034-3189	UCCGGGAAGCGUGAUCUUGACUAGAGAAUACAAACGGGAUACUUCUCCUGUCACUGCUGUUUCCUUGCCACCAAAAGAGUGUUGCUGUGCUCUGGUGAUACAGCUCCCGACUUUAGGGUGAAUAAUCAUCUACCCCUAUCGUAUAACAUGAUUGCU
SRR7086626.NODE_6_length_9853_cluster_6_candidate_/6664-6819	UCCGGGAAGCGUGAUCUUGACUAGAGAAUACAAACGGGAUACUUCUCCUGUCACUGCUGUUUCCUUGCCACCAAAAGAGUGUUGCUGUGCUCUGGUGAUACAGCUCCCGACUUUAGGGUGAAUAAUCAUCUACCCCUAUCGUAUAACAUGAUUGCU
SRR7086280.NODE_2_length_9876_cluster_1_candidate_/6659-6814	UCCGGGAAGCGUGAUCUUGACUAGAGAAUACAAACGGGAUACUUCUCCUGUCACUGCUGUUUCCUUGCCACCAAAAGAGUGUUGCUGUGCUCUGGUGAUACAGCUCCCGACUUUAGGGUGAAUAAUCAUCUACCCCUAUCGUAUAACAUGAUUGCU
SRR3234059.NODE_308_length_5598_cluster_230_candid/2434-2587	CUUUAAAAUGUGAUCUUCGACUAUCUUUCAACGGAAAUACUUGAUUUUCGACUGCUAUUUUAAAGUUUCUUAUAGAGUGUUGCUGUGCUCUGGUGAUACAGCUUUCCAAUUCAAGAAGAAUAGUCAUCUACUCUUGUCUUAUAACAUGACUACU
SRR3218116.NODE_70_length_7617_cluster_7_candidate/4657-4810	CUUUAAAAUGUGAUCUUCGACUAUCUUUCAACGGAAAUACUUGAUUUUCGACUGCUAUUUUAAAGUUUCUUAUAGAGUGUUGCUGUGCUCUGGUGAUACAGCUUUCCAAUUCAAGAAGAAUAGUCAUCUACUCUUGUCUUAUAACAUGACUACU
SRR8820974.NODE_26_length_5576_cluster_21_candidat/2371-2526	CCCGGAAAUGUGAUCUUGACUUGAGAAUACAAACGGGAUACUUUUCAUUUCACUGCUAUUUCCUUGCCACCUCAUAGAGUGUUGCUGUGCUCUGGUGAUACAGCACCCGACUUUAGGGUGAAUAGUCAUCUACCCCUAUCGUACAACAUGACUGCU
SRR7086410.NODE_6_length_8871_cluster_5_candidate_/5654-5809	UCCGGGAAGCGUGAUCUUGACUAGAGAAUACAAACGGGAUACUUCUCCUGUCACUGCUGUUUCCUUGCCACCAAAAGAGUGUUGCUGUGCUCUGGUGAUACAGCUCCCGACUUUAGGGUGAAUAAUCAUCUACCCCUAUCGUACAACAUGAUUGCU
SRR7086410.NODE_5_length_8871_cluster_5_candidate_/5654-5809	UCCGGGAAGCGUGAUCUUGACUAGAGAAUACAAACGGGAUACUUCUCCUGUCACUGCUGUUUCCUUGCCACCAAAAGAGUGUUGCUGUGCUCUGGUGAUACAGCUCCCGACUUUAGGGUGAAUAAUCAUCUACCCCUAUCGUACAACAUGAUUGCU
SRR8820897.NODE_882_length_4372_cluster_872_candid/1154-1309	UACAGAAAUGUGAUCUGGAAUCGAAAAUACAAACGGGAUACUUUUCUUUUCACUGCUAUUUCUCUGUCCACACAUAGAGUGUUGCUGUGCUCUGGUGAUACAGCUCCCGCCUUCAGGGUGAAUAAUCAUCUACCCCUGUCGUAUUACAUGAUUGCU
SRR6291372.NODE_171_length_9796_cluster_29_candida/6412-6560	UUCUAGAGUGUGAUCUUGCUAAAUGGUUUAAUCGGGAUACCCAUUUAGUAUUGCUACUCGAUUAUUAUAGAGUGUUGCUGUGCUCUGGAGAUACAGCUCCCAACCUCGAGGAGAAUAGUCAUCUACCCUCGUUGUAUAACAUGACUACU
SRR6048938.NODE_115_length_3380_cluster_96_candida/2685-2839	UCCGGAAAUGUGAUCUGAGAUUGAAAAUACAAACGGGAUACUUUUCUUUCUGCUGCUAUUUCCUUGCCACUAAAGGAGUGUUGCUGUGCUCCGGUGAUACAGCUCCCGCCUUCAGGGUGAAUAGUCAUCUACCCCUGUCGUAUUACAUGACUGCU
SRR11648382.NODE_180_length_7152_cluster_101_candi/4116-4267	AUUAAGGAUGUGAUCUUAGGCUUGGAAUUUAAACGGAAUACUUCCUCGCUUACUGCUAUCCUUUCUCUUAUAGAGUGUUGCUGUGCUCUGGUGAUACAGCUUCCGAAUUCAAGGUAAAUAGUCAUCUACCCUUGUCUUACAACAUGACUUCU
SRR11647857.NODE_272_length_7674_cluster_232_candi/4498-4649	AUUAAGGAUGUGAUCUUAGGCUUGGAAUUUAAACGGAAUACUUCCUCGCUUACUGCUAUCCUUUCUCUUAUAGAGUGUUGCUGUGCUCUGGUGAUACAGCUUCCGAAUUCAAGGUAAAUAGUCAUCUACCCUUGUCUUACAACAUGACUUCU
SRR11829105.NODE_52_length_9804_cluster_32_candida/6736-6886	CAAAGAAAUGUGAUCUGAGAUUGAAAAUACAAACGGGAUACUUUUCUAUCUUUGCUAUUUCUUUGCCCAUAGAGUGUUGCUGUGCUCUGGUGAUACAGCUCCCGACUUCAGGGUGAAUAGUCAUCUACCCCUGUCGUAUUACAUGACUACU
SRR11828994.NODE_2_length_9954_cluster_2_candidate/6751-6901	CAAAGAAAUGUGAUCUGAGAUUGAAAAUACAAACGGGAUACUUUUCUAUCUUUGCUAUUUCUUUGCCCAUAGAGUGUUGCUGUGCUCUGGUGAUACAGCUCCCGACUUCAGGGUGAAUAGUCAUCUACCCCUGUCGUAUUACAUGACUACU
SRR11828897.NODE_76_length_10008_cluster_68_candid/6773-6923	CAAAGAAAUGUGAUCUGAGAUUGAAAAUACAAACGGGAUACUUUUCUAUCUUUGCUAUUUCUUUGCCCAUAGAGUGUUGCUGUGCUCUGGUGAUACAGCUCCCGACUUCAGGGUGAAUAGUCAUCUACCCCUGUCGUAUUACAUGACUACU

## Sheet: 6f-55
Name	Sequence
SRR3401357.NODE_39_length_8489_cluster_36_candidat/5559-5695	UGGACUGCACAUAAAUGGUUGACGGCGGUUCACUUACCAUGUAUUCUUCGUGGUAGGACAACUACUCAGUCCUUAAGAGAGAGGAAUCAACCCCAGGGGCAAUCUUUGAGCCAGGUGCCCCGUGGAUAUGGCUUACA
SRR11450585.NODE_85_length_8384_cluster_79_candida/5458-5594	UGGACUGCACAUAAAUGGUUGACGGCGGUUCACUUACCAUGUGUUCUUCGUGGUAGGACAACUACUCAGUCCUUAAGAGAGAGGAAUCAACCCCAGGGGCAAUCUUUGAGCCAGGUGCCCCAUGGAUAUGGCUUACA
SRR11450585.NODE_52_length_5100_cluster_46_candida/2174-2310	UAGAUUGCACAUACUUGGUUGACGGCGAUCUACUUACCAUGUGUUCUUCAUGGUAGGACAACUACUCAGUCCUUAAGAGAGAGGAAUCAACCCCAGGGGCAAUCUUUGAGCCAGGUGCCCCAUGGAUAUGGCUUACA
SRR11450577.NODE_78_length_6627_cluster_65_candida/3729-3865	UGGACUGCACAUAUUUGGUUGACGGCAGUCCACUUACCAUGUGUUCUUCAUGGUAGGACAACUACUCAGUCCUUAAGAGAGAGGAAUCAACCCCGGAGACGAUCUUUGAGCUAGGCGUCUCAUGGAAAUAGCUUACA
SRR3401656.NODE_55_length_8678_cluster_54_candidat/5689-5826	ACUUGUCCACAUAUUUGAUGCUUCGGGAUAAGUGAGCCUCCAUGUUGUCGAGGUGAAGACUACUACUCAGUCUUUAAAAGAGAGGAGAGCGUCCAGAGUGUGUGUCUUGAGCAGACCACACUUUAGUAUUUGCUUACA
SRR11450577.NODE_52_length_8351_cluster_42_candida/5425-5562	GCUUGUCCACAUAUUUGAUGCUUCGGGAUAAGUGAGCCUUUACAUUGUCGAGGUCAAGACCACUACUCAGUCUUUAAGAGAGAGGAAAGCGUCCGGAGUGUGUGUUUUGAGCAGACCACACUUUAGCAAUAGCUUACA
MN722414.1_Lactuca_sativa_dicistroviridae_strain_p/5336-5463	GGUGGUACACAUAAUUGACAGAACCGGUGCCAUCCACACCAUAUUGGUUGUGCGACUACUCAGCGAAGUGAGAGGAGUUUUGUCCGUGAUGGGUGUUUGAGCAGACCCCAUUUUGUAUUUUGCUUGCU
SRR5214156.NODE_20_length_8471_cluster_17_candidat/5525-5652	GGUGGCACACAUAAUUGACAAAACCGGUGCCAUCCACACCAUAUUGGUUGUGCGACUACUCAGCGAAGUGAGAGGAGUUUUGUCCGUGAUGGGUGUUUGAGCAGACCCCAUUUUGUAUUUUGCUUGCU
SRR12266613.NODE_27_length_8536_cluster_24_candida/5628-5755	GGUGGUACACAUAAUUGACAAAACCGGUGCCAUCCACACCAUAUUGGUUGUGCGACUACUCAGCGAAGUGAGAGGAGUUUUGUCCGUGAUGGGUGUUUGAGCAGACCCCAUUUUGUAUUUUGCUUGCU
SRR11450579.NODE_138_length_8463_cluster_121_candi/5552-5679	GGUGGUACACAUAAUUGACAAAACCGGUGCCAUCCACACCAUAUUGGUUGUGCGACUACUCAGCGAAGUGAGAGGAGUUUUGUCCGUGAUGGGUGUUUGAGCAGACCCCAUUUUGUAUUUUGCUUGCU
SRR11450579.NODE_113_length_8541_cluster_96_candid/5581-5717	UAGACGGUACAUGAUUGGUUGGCGGCCGCCUACUUACCAGCGUUCUUCGUGGUAGGACAACUACUCAGUCCUUAAGAGAGAGGACCCAACCCUUGUGGAGUACUUUGAGCAAGGCUCCACGUUGUAUAUAGCUUACA
SRR11450585.NODE_71_length_8661_cluster_65_candida/5486-5625	UUCCUUGCACAUAAAUGGGUUACCGGUGAGGAUGCGCCCACGUUCAUUGUGUGGGUGACGACUACUACUCAGUCGUAAAGAGAGAGGAGUGGCCCCAUAGCAUGUGCUUUGAGCUGGCCAUGCUUUAGAAAUAGCUUACA
SRR3401357.NODE_33_length_8289_cluster_30_candidat/5650-5781	UGGUGUGCACAUAAGUGAUGUGUCGGUACACCAUGACCCCAUGUGGGAAGGACAACUACUCAGUCCUUAAGAGAGAGGAACACAUCCCAACCAGGAUUUCGUGAGCUGGACCUGGUGUGUAUAUAGCUUACU
SRR11450580.NODE_30_length_8445_cluster_28_candida/5530-5667	CACCCGGCACAUAAGUGAAGUACCGGCUGGGUGACGCCAGUGAUUCUUACUGGUGUAGACGACUACUCAGUCUUUAAAGGAGAGGAGUACUUCCGUGGUGUAUCUUUUGAGCUGAGUGCACCUUGGAUUUAGCUUACA
SRR12391340.NODE_128_length_8490_cluster_111_candi/5552-5687	CAAGUGGUACAUGGAUGGUUGGCGGCCACUUGCUUACCAGUGUUCUUCGUGGUAGGACGACUACUCAGUCCUAAAAUGAGAGGACCCAACCCGUGUGAUGAUCCAUGAGCAGGACAUCACUAUGUAAUUGCUUACA
SRR12391176.NODE_104_length_8409_cluster_90_candid/5479-5614	CAAGUGGUACAUGGAUGGUUGGCGGCCACUUGCUUACCAGUGUUCUUCGUGGUAGGACGACUACUCAGUCCUAAAAUGAGAGGACCCAACCCGUGUGAUGAUCCAUGAGCAGGACAUCACUAUGUAAUUGCUUACA
SRR11450579.NODE_198_length_8182_cluster_181_candi/5435-5556	GGCACAACACAUAAUUCACAACUGCGGUUGUGCCCAGGACGUCAACUACUCAGACGUAAAGAGAGAGGACAGUUGUGCUGUGUGUUUAGCUUGAGCAGCGGCACACAAGUAUUUAGCUUACA
SRR9189186.NODE_4_length_8505_cluster_4_candidate_/5498-5635	UCUCUGGCACAUAACCGAAGCGCCGGCCGGACACCGCCAGUAAUUCUUGCUGGUGUGGACAACUACUCAGUCCUAAAGAGAGAGGAGCAAUUCCUUGGUAUACUUCUUGAGCAGAGUGUACCGUGAUUAUAGCUUACA
SRR3401357.NODE_25_length_8271_cluster_22_candidat/5624-5745	GGCGCAGCACAUAAUUCACAACUGCGGUUGUGCCCAGGGCGUCGACUACUCAGACGUAAAGAGAGAGGACAGUUGUGCAGCAUAGAGGUUUGAGCAGACGCUAUGUUAGUAAAAUGCUUUUC
SRR3401357.NODE_24_length_8271_cluster_22_candidat/5624-5745	GGCGCAGCACAUAAUUCACAACUGCGGUUGUGCCCAGGGCGUCGACUACUCAGACGUAAAGAGAGAGGACAGUUGUGCAGCAUAGAGGUUUGAGCAGACGCUAUGUUAGUAAAAUGCUUUUC
SRR3218116.NODE_640_length_8308_cluster_326_candid/5664-5801	CACUCGGCACAUAAGUGAAGUACCGGCUGGGUGACGCCAGUGAUUCUUACUGGUGUAGACGACUACUCAGUCUUUAAAGGAGAGGAGUACUCCCGUGGUGUAUCUUUUGAGCUGAGUGCACCUUGGAUUUAGCUUACA
SRR5834391.NODE_19_length_4298_cluster_18_candidat/1386-1517	AGGUGCGCACAUAAGUGAUGUGUCGGUGCACCAUGACCCCAUGUGGGAAGGACAACUACUCAGUCCUUAAGAGAGAGGAACACAUCCCAACCAGGAUUUCGUGAGCUGAACCUGGUGUGUACAUAGCUUACA
SRR5213865.NODE_103_length_8581_cluster_101_candid/5648-5779	AGGUGUGCACAUAAGUGAUGUGUCGGUGCACCAUGACCCCAUGUGGGAAGGACAACUACUCAGUCCUUAAGAGAGAGGAACACAUCCCAACCAGGAUUUCGUGAGCUGGACCUGGUGUGUAUAUAGCUUACU
SRR5213861.NODE_46_length_8579_cluster_41_candidat/5608-5739	AGGUGUGCACAUAAGUGAUGUGUCGGUGCACCAUGACCCCAUGUGGGAAGGACAACUACUCAGUCCUUAAGAGAGAGGAACACAUCCCAACCAGGAUUUCGUGAGCUGGACCUGGUGUGUAUAUAGCUUACU
SRR12063554.NODE_7_length_8295_cluster_7_candidate/5648-5769	GGCGCAGCACAUACUUCACAACUGCGGUUGUGCCCAGGGCGUCAACUACUCAGACGUAAAGAGAGAGGACAGUUGUGCAGCAUAGAGGUUUGAGCAGACGCUAUGUUAGUAAAAUGCUUUUC
SRR6823695.NODE_8_length_4560_cluster_7_candidate_/1652-1783	AGGUGCGCACAUAAGUGAUGUGUCGGUGUACCAUGACCCCAUGUGGGAAGGACAACUACUCAGUCCUUAAGAGAGAGGAACACAUCCCAACCAGGAUUUCGUGAGCUGAACCUGGUGUGUACAUAGCUUACA
SRR5834683.NODE_18_length_8563_cluster_17_candidat/5570-5701	AGGUGCGCACAUAAGUGAUGUGUCGGUGUACCAUGACCCCAUGUGGGAAGGACAACUACUCAGUCCUUAAGAGAGAGGAACACAUCCCAACCAGGAUUUCGUGAGCUGAACCUGGUGUGUACAUAGCUUACA
SRR12063554.NODE_8_length_8284_cluster_7_candidate/5648-5769	GGCGCAGCACAUACUUCACAACUGCGGUUGUGCCCAGGGCGUCAACUACUCAGACGUAAAGAGAGAGGACAGUUGUGCUGCAUACAGGUUUGAGCAGACAGUAUGUGAGUAAAAUGCUUUUC
SRR3233207.NODE_984_length_8591_cluster_665_candid/5586-5725	UCCACACGUACAUAAUUGGAUGGCCGGCUAUGUGGAACCCAUACUUCCUAUAUGGUAAGACAACUACUCAGUCUUUAAGAGAGAGGAGCCUAUCCCAUGGUGGUGAUUUGAGCUAAUCCCACCAAAGUAAUUAGCUUACU
SRR11450580.NODE_93_length_8360_cluster_88_candida/5478-5597	GGUUUAGUACAUAAUUUGCGUUUCCGGCAAACCUACCAUGUCAACUACUCAGACGUAAAGAGAGAGGAGAAACGCACAGUGUGUUAGCUUGAGCAGCAGCACACGUGUAUUUAGCUUACA
SRR3233204.NODE_824_length_3028_cluster_633_candid/2449-2573	GGCAUGGCACAUAAUUCAUAACCACGGUUAUGCCCAGAACGUCCACUACUCAGACGUAAAGAGAGAGGAUGGUUAUGCAGUAUGGCUCGCUUGAGCAGCACCAUACAUGUUAAAAUUAGCUUACA
SRR3233866.NODE_37_length_7815_cluster_31_candidat/5167-5291	GGCAUGGCACAUAAUUCAUAACCACGGUUAUGCCCAGAACGUCCACUACUCAGACGUAAAGAGAGAGGAUGGUUAUGCAGUAUGGCUCGCUUGAGCAGCACCAUACAUGUUAAAAUUAGCUUACA
SRR3218116.NODE_478_length_4289_cluster_185_candid/1656-1780	GGCAUGGCACAUAAUUCAUAACCACGGUUAUGCCCAGAACGUCCACUACUCAGACGUAAAGAGAGAGGAUGGUUAUGCAGUAUGGCUCGCUUGAGCAGCACCAUACAUGUUAAAAUUAGCUUACA
SRR7687097.NODE_20_length_8440_cluster_17_candidat/5605-5737	UAACCUGCACAUGACUGAUGCAACGGCAUGUUAUAGCCACUGUGUGGUAAAGACGACUACUCAGUCUUUAAGAGAGAGGAGUGCAUCCGAACCAGAGUCUCGUGAGCGGAGCCUGGUGUGUAUAUAGCUUACA
SRR11450579.NODE_133_length_8212_cluster_116_candi/5301-5428	GGCACUGUAAAUAAUUCAAGAGAUCGGCAGUGUCACACCCUAUGGGUUGUGCAACUACUCAGCGAAGUGAGAGGAGUCUCUUGCAGGGUGUGUGUUUGAGCAGACCGCACCUUAGUAUUUUGCUUACU
SRR9189180.NODE_11_length_8531_cluster_10_candidat/5615-5747	UGACCUGUACAUGAUUGAUGCAACGGCAUGUUAUAGCCACUAUGUGGUAAAGACGACUACUCAGUCUUUAAGAGAGAGGAGUGCAUCCGAACCAGAGUCUCGUGAGCUGAGCCUGGUGUGUAAAUAGCUUACU
SRR8512521.NODE_53_length_3007_cluster_37_candidat/2327-2460	CCCUUUGCACAUAAUUAGUGCCACCGGCAUAGGGCAUACCCAUGUGGUGUAGACUACUACUCAGUCUUUAAGAGAGAGAAGUGGCACUCUGUGUGGCUGCUUGAGCAGCGCCACAUAUGUAUAUACAGCUCCCU
SRR8512519.NODE_138_length_8973_cluster_72_candida/5846-5979	CCCUUUGCACAUAAUUAGUGCCACCGGCAUAGGGCAUACCCAUGUGGUGUAGACUACUACUCAGUCUUUAAGAGAGAGAAGUGGCACUCUGUGUGGCUGCUUGAGCAGCGCCACAUAUGUAUAUACAGCUCCCU
SRR10854864.NODE_1965_length_3197_cluster_1945_can/3049-3181	ACUUCGAGCACAUACAUGAAUAGCCGGCCGUGGUGAGCCACAUAGUGGUACAGACAACUACUCAGUCUAUAAGAGAGAGGAGUGAUUCCUUGGUGUAUCUUUUGAGCUGAGUGCACCGUGUAUAUAGCUUACA
SRR3233886.NODE_152_length_4334_cluster_15_candida/1349-1474	GGCAUGGCACAUAAUUCAUAACCACGGUUAUGCCCAGAACGUCAACUACUCAGACGUAAAGAGAGAGGAUGGUUAUGCAGUGUGGCACGCUUGAGCAGCACCACACAUGUUGAAAGAUAGCUUACA
SRR3234059.NODE_292_length_5871_cluster_214_candid/2876-3001	GGCAUGGCACAUAAUUCAUAACCACGGUUAUGCCCAGAACGUCAACUACUCAGACGUAAAGAGAGAGGAUGGUUAUGCAGUGUGGCACGCUUGAGCAGCACCACACAUGUUGAAAGAUAGCUUACA
SRR3233886.NODE_151_length_7984_cluster_15_candida/4999-5124	GGCAUGGCACAUAAUUCAUAACCACGGUUAUGCCCAGAACGUCAACUACUCAGACGUAAAGAGAGAGGAUGGUUAUGCAGUGUGGCACGCUUGAGCAGCACCACACAUGUUGAAAGAUAGCUUACA
SRR3233866.NODE_11_length_5482_cluster_8_candidate/2569-2694	GGCAUGGCACAUAAUUCAUAACCACGGUUAUGCCCAGAACGUCAACUACUCAGACGUAAAGAGAGAGGAUGGUUAUGCAGUGUGGCACGCUUGAGCAGCACCACACAUGUUGAAAGAUAGCUUACA
SRR3218116.NODE_1212_length_8156_cluster_873_candi/5485-5604	AGCACUACACAUACUUUGUGUUCCCGGUGUGCUAACCAUGUCAACUACUCAGACGUAAAGAGAGAGGAGGAACACACUAUGUGCUUGUUUGAGCGACGGCACAUUAGUAUAUAGCUUUCU
SRR11450577.NODE_71_length_8146_cluster_58_candida/5522-5641	AGCACUACACAUACUUUGUGUUCCCGGUGUGCUAACCAUGUCAACUACUCAGACGUAAAGAGAGAGGAGGAACACACUAUGUGCUUGUUUGAGCGACGGCACAUUAGUAUAUAGCUUUCU
SRR7109325.NODE_71_length_8454_cluster_50_candidat/5428-5553	GGCACAGCACAUAAUUCAUAACCACGGUUAUGCCCAGGACGUCAACUACUCAGACGUAAAGAGAGAGGAUGGUUAUGCAGUGUGGCACGCUUGAGCAGCACCACACAUGUUGAAAGAUAGCUUACA
SRR3232031.NODE_48_length_5425_cluster_32_candidat/2482-2607	GGCAUGGCACAUAAUUCAUAACCACGGUUAUGCCCAGAACGUCCACUACUCAGACGUAAAGAGAGAGGAUGGUUAUGCAGUAUGGCUCGCUUGAGCAGCACCAUACAUGUUGAAAUACAGCUUACA
SRR3234059.NODE_126_length_7670_cluster_58_candida/5224-5349	GGCAUGGCACAUAAUUCAUAACCACGGUUAUGCCCAGAACGUCCACUACUCAGACGUAAAGAGAGAGGAUGGUUAUGCAGUAUGGCUCGCUUGAGCAGCACCAUACAUGUUGAAAUACAGCUUACA
SRR3218116.NODE_479_length_4344_cluster_185_candid/1656-1781	GGCAUGGCACAUAAUUCAUAACCACGGUUAUGCCCAGAACGUCCACUACUCAGACGUAAAGAGAGAGGAUGGUUAUGCAGUAUGGCUCGCUUGAGCAGCACCAUACAUGUUGAAAUACAGCUUACA
SRR3218116.NODE_261_length_7856_cluster_48_candida/5168-5293	GGCAUGGCACAUAAUUCAUAACCACGGUUAUGCCCAGAACGUCCACUACUCAGACGUAAAGAGAGAGGAUGGUUAUGCAGUAUGGCUCGCUUGAGCAGCACCAUACAUGUUGAAAUACAGCUUACA
SRR8189301.NODE_8_length_7237_cluster_8_candidate_/4450-4577	GACACUGUAAAUACCUCAAGAGAUCGGCAGUGUCACACCCUAUGGGUUGUGCAACUACUCAGCGAAGUGAGAGGAGUCUCUUGCAGGGUGUGUGUUUGAGCAGACCACACCUUAGUAUUAUGCUUACU
SRR11450577.NODE_126_length_3988_cluster_112_candi/3484-3622	ACUUUGACACAUACCUGAAGAACCAGUCGGGUGUAGCCAGCGGUUCUUGCUGGUACAGACUACUACUCAGUCUAUAAAAGAGAGGAGUGACACCCAAAUGUGUACCUUGAGCAGGACACAUUAUGGUAUUAAGCUUACA
SRR7524631.NODE_185_length_2285_cluster_172_candid/1418-1537	GGCUUAGUACAUAAUUUGCGUUUCCGGCAAGCCAACCAUGUCAACUACUCAGACGUAAAGAGAGAGGAGAAGCGCACUUCACAUUUGUUUGAGCAACAAUGUGAUUGUAAUUAGCUUACA
SRR5213866.NODE_110_length_8258_cluster_107_candid/5325-5452	GACAUUGUAAAUACUUCAAGAGAUCGGCAAUGUCACACCUUAUGGGUUGUGCAACUACUCAGCGAAGUGAGAGGAGUCUCUUGCAGGGUGUGUGUUUGAGCAGACCGCACCUUAGUAUUAUGCUUACU
SRR12063530.NODE_5_length_8387_cluster_5_candidate/5387-5508	GGCACUGCACAUAAGUUACAGCCACGGUUGUGCCCAGAACGUCAACUACUCAGACGUAAAGAGAGAGGAUGGCUGUACCGUGUGUUUAGCGUGAGCAGCGGCACACAGGUAAAUCGCUUACA
