# Supplementary material for: Discovery of functional factorless internal ribosome entry site-like structures through virome mining
Source: PLoS Pathog. 2025 Jun 26;21(6):e1013255. doi: 10.1371/journal.ppat.1013255 (PMC12221177; doi:10.1371/journal.ppat.1013255)
Supplement: S3 Data — (XLSX) [file ppat.1013255.s003.xlsx]

## Sheet: Description
Data S3: IRES sequences used for lentivirus library for Figure 3A and 3B
Tab title	Description of contents	Remarks
Lentiviral library	List of IGR IRESs selected for cloning into lentiviral reporter library	Genome IDs and INFERNAL Scores are listed
Untreated	List of IGR IRESs identified by next-gen sequencing and enriched in lentiviral transduced untreated HEK293 cells (mRuby and GFP positive)	Genome IDs, INFERNAL scores, IRES sequence are listed
Th-treated	List of IGR IRESs identified by next-gen sequencing and enriched in lentiviral transduced thapsigargin-treated HEK293 cells (mRuby and GFP positive)	"

## Sheet: Lentiviral library
SRR6291321.NODE_7_length_10181_cluster_4_candidate
MH727529.1_Solenopsis_invicta_virus_12_isolate_For
ERR1740120.NODE_2_length_5167_cluster_2_candidate_
ERR1302973.NODE_4_length_10099_cluster_4_candidate
SCM51353_PicornaCalici_Hubei_picorna-like_virus_16
SRR12063599.NODE_9_length_7893_cluster_9_candidate
SRR3233207.NODE_925_length_5211_cluster_607_candid
SRR6450836.NODE_9_length_4599_cluster_4_candidate_
SRR3589031.NODE_1_length_10075_cluster_1_candidate
SRR12063612.NODE_17_length_7832_cluster_13_candida
SRR6291368.NODE_298_length_10013_cluster_142_candi
SRR12265900.NODE_29_length_8690_cluster_27_candida
GGQO01010002.1TSAEriocheir-sinensisTR105927c0_g1
SRR12063622.NODE_49_length_8241_cluster_40_candida
SRR12266088.NODE_16_length_8018_cluster_14_candida
SRR12063621.NODE_89_length_8948_cluster_76_candida
SRR3097590.NODE_1_length_4138_cluster_1_candidate_
SRR3218116.NODE_1252_length_2208_cluster_913_candi
shrimp12509_Narna-Levi_Wenzhou_shrimp_virus_10_len
SRR12063542.NODE_167_length_9204_cluster_151_candi
JAAOEH010000405.1_Viral_metagenome_NODE_402_truseq
ERR3179234.NODE_3_length_10024_cluster_3_candidate
CJLX40994_PicornaCalici_Changjiang_picorna-like_vi
SRR12063535.NODE_129_length_9486_cluster_113_candi
SRR12063618.NODE_124_length_8582_cluster_111_candi
SRR5839109.NODE_36_length_3899_cluster_22_candidat
GCSO01023684.1TSAMantispa-styriaca-breed-wildtyp
JAAOEH010000366.1_Viral_metagenome_NODE_363_truseq
SRR6808584.NODE_553_length_9966_cluster_415_candid
SRR3218116.NODE_751_length_8462_cluster_427_candid
SRR8420456.NODE_1_length_9181_cluster_1_candidate_
JAAOEH010000985.1_Viral_metagenome_NODE_977_truseq
SRR11450585.NODE_84_length_8467_cluster_78_candida
MG799370.1_Black_queen_cell_virus_isolate_KM-1_non
JAAOEH010005480.1_Viral_metagenome_NODE_5450_truse
SRR3233870.NODE_101_length_7515_cluster_45_candida
SRR12063599.NODE_47_length_8623_cluster_46_candida
ERR2029918.NODE_1_length_8789_cluster_1_candidate_
SRR7072204.NODE_21_length_8129_cluster_21_candidat
SRR11450585.NODE_7_length_9128_cluster_4_candidate
GGUI01143194.1TSAPalythoa-sp.-QL-2018-isolate-Vi
MN551111.1_Plasmopara_viticola_lesion_associated_d
SRR3233860.NODE_174_length_3565_cluster_150_candid
SRR6808591.NODE_541_length_3675_cluster_425_candid
SRR6808589.NODE_157_length_8407_cluster_73_candida
SRR1159095.NODE_2_length_10104_cluster_1_candidate
QTM26191_PicornaCalici_Hubei_picorna-like_virus_14
SRR12391680.NODE_223_length_5444_cluster_187_candi
SRR12391171.NODE_4_length_8273_cluster_1_candidate
SRR5868317.NODE_6_length_3531_cluster_2_candidate_
SRR12063582.NODE_34_length_8688_cluster_26_candida
GGKE01211688.1TSA-Aspidiotus-destructorTRINITY_DN6
SRR12113269.NODE_4_length_8946_cluster_4_candidate
SRR5214089.NODE_3_length_6155_cluster_2_candidate_
SRR12391223.NODE_208_length_8882_cluster_190_candi
ERR1301535.NODE_300_length_6222_cluster_72_candida
SRR5213863.NODE_191_length_9192_cluster_186_candid
MH476201.1_Aphis_gossypii_virus_isolate_AB__comple
HAFK01011955.1TSAProasellus-spelaeus-contig-comp
HAFJ01050538.1_TSA-_Proasellus_solanasi__contig_co
JAAOEH010001476.1_Viral_metagenome_NODE_1466_truse
ERR1301608.NODE_122_length_10304_cluster_54_candid
SRR12063599.NODE_48_length_4682_cluster_47_candida
SRR11450579.NODE_82_length_8966_cluster_65_candida
SRR8512519.NODE_113_length_9106_cluster_48_candida
SRR12063567.NODE_63_length_8912_cluster_43_candida
SRR3218116.NODE_874_length_6806_cluster_542_candid
SRR3401656.NODE_55_length_8678_cluster_54_candidat
SRR3218116.NODE_382_length_8577_cluster_113_candid
SRR9120875.NODE_1_length_7538_cluster_1_candidate_
ERR1302966.NODE_12_length_9418_cluster_8_candidate
SRR3218116.NODE_1017_length_8301_cluster_678_candi
SRR12063611.NODE_1_length_8086_cluster_1_candidate
SRR12063608.NODE_32_length_9075_cluster_27_candida
SRR7428103.NODE_6_length_8292_cluster_3_candidate_
SRR12063574.NODE_18_length_6434_cluster_13_candida
SRR3218116.NODE_278_length_4147_cluster_57_candida
MN918769.1_Dicistroviridae_sp._isolate_war204dic1_
SRR3218116.NODE_796_length_8603_cluster_469_candid
SRR12063620.NODE_8_length_7686_cluster_2_candidate
MW208809.1_Bactrocera_tryoni_dicistrovirus_2_strai
gi-880925423-gb-GDHF01000396.1-TSABactrocera-lat
JAAOEH010002783.1_Viral_metagenome_NODE_2771_truse
SRR5252572.NODE_3_length_9136_cluster_3_candidate_
SRR12063545.NODE_39_length_9168_cluster_21_candida
SRR3233870.NODE_114_length_5079_cluster_54_candida
SRR10854658.NODE_24_length_10106_cluster_21_candid
SRR11450580.NODE_71_length_9007_cluster_66_candida
SRR5214156.NODE_141_length_3335_cluster_135_candid
SRR3233886.NODE_842_length_8588_cluster_526_candid
SRR3218116.NODE_1212_length_8156_cluster_873_candi
GGCD01000483.1TSA-GlobobuliminaGloT15_NODE_484-tra
ERR1302944.NODE_22_length_8871_cluster_18_candidat
ERR1301580.NODE_564_length_8157_cluster_47_candida
ERR1301557.NODE_29_length_9252_cluster_7_candidate
ERR1301890.NODE_131_length_9298_cluster_17_candida
ERR1301475.NODE_481_length_9210_cluster_395_candid
ERR1301507.NODE_165_length_9228_cluster_20_candida
SRR3218234.NODE_76_length_4673_cluster_51_candidat
SRR12063623.NODE_133_length_8833_cluster_119_candi
SRR12391680.NODE_46_length_9088_cluster_19_candida
JAAOEH010000084.1_Viral_metagenome_NODE_84_truseq_
SRR12063623.NODE_65_length_7080_cluster_55_candida
SRR3233870.NODE_410_length_4481_cluster_328_candid
SRR12391680.NODE_207_length_8289_cluster_171_candi
SRR5830092.NODE_77_length_8624_cluster_67_candidat
SRR3218116.NODE_682_length_8491_cluster_363_candid
SRR3218116.NODE_1251_length_7316_cluster_912_candi
SRR3233886.NODE_740_length_6678_cluster_430_candid
SRR12063589.NODE_75_length_7576_cluster_64_candida
SRR5246792.NODE_21_length_4808_cluster_20_candidat
JAAOEH010000231.1_Viral_metagenome_NODE_229_truseq
SRR3218116.NODE_428_length_8729_cluster_143_candid
SRR6956845.NODE_17_length_7834_cluster_13_candidat
SRR12063531.NODE_53_length_9228_cluster_41_candida
SRR5839233.NODE_9_length_8832_cluster_9_candidate_
SRR12063578.NODE_21_length_7843_cluster_18_candida
JAAOEH010000525.1_Viral_metagenome_NODE_521_truseq
SRR12391340.NODE_90_length_8619_cluster_75_candida
SRR11450579.NODE_127_length_8230_cluster_110_candi
SRR3233886.NODE_624_length_9155_cluster_326_candid
JAAOEH010006465.1_Viral_metagenome_NODE_6427_truse
SRR6808588.NODE_749_length_6453_cluster_668_candid
SRR6808588.NODE_250_length_9226_cluster_179_candid
SRR12063608.NODE_17_length_9051_cluster_13_candida
SRR12391680.NODE_367_length_2794_cluster_331_candi
SRR3218116.NODE_298_length_7479_cluster_66_candida
SRR5213862.NODE_59_length_8537_cluster_46_candidat
MN729612.1_Ginkgo_biloba_dicistrovirus_strain_pt11
SRR12063542.NODE_60_length_8476_cluster_48_candida
SRR5214153.NODE_76_length_9236_cluster_73_candidat
SRR12063542.NODE_134_length_7861_cluster_119_candi
SRR12063589.NODE_86_length_7207_cluster_75_candida
SRR12063606.NODE_52_length_6888_cluster_34_candida
SRR12063583.NODE_6_length_7713_cluster_4_candidate
SRR7085665.NODE_22_length_8856_cluster_16_candidat
SRR3233860.NODE_41_length_4681_cluster_24_candidat
SXXX24153_PicornaCalici_Sanxia_picorna-like_virus_
SRR3401916.NODE_110_length_4529_cluster_61_candida
SRR3233204.NODE_289_length_9144_cluster_115_candid
SRR5213865.NODE_19_length_7797_cluster_18_candidat
ERR1301898.NODE_22_length_10456_cluster_5_candidat
SRR12063573.NODE_22_length_9301_cluster_22_candida
SRR5834391.NODE_19_length_4298_cluster_18_candidat
SRR6823695.NODE_8_length_4560_cluster_7_candidate_
SRR5830087.NODE_47_length_8325_cluster_37_candidat
SRR11450577.NODE_57_length_6683_cluster_46_candida
SRR5213865.NODE_103_length_8581_cluster_101_candid
SRR1211013.NODE_1_length_5496_cluster_1_candidate_
SRR3218116.NODE_880_length_3637_cluster_548_candid
SRR8512519.NODE_174_length_8409_cluster_105_candid
SRR10854864.NODE_198_length_8906_cluster_178_candi
SRR12391680.NODE_230_length_8515_cluster_194_candi
SRR6808584.NODE_276_length_8352_cluster_150_candid
SRR12063547.NODE_33_length_8375_cluster_31_candida
SRR11450580.NODE_55_length_9129_cluster_50_candida
SRR12063589.NODE_14_length_7595_cluster_9_candidat
SRR12063570.NODE_41_length_8673_cluster_32_candida
SRR12063542.NODE_54_length_8365_cluster_42_candida
SRR12063535.NODE_128_length_9257_cluster_112_candi
MZ556234.1_Dicistroviridae_sp._isolate_AliP02sm13-
WGML146806_PicornaCalici_Hubei_picorna-like_virus_
SRR12063612.NODE_27_length_3821_cluster_23_candida
SRR11450579.NODE_75_length_5669_cluster_58_candida
SRR12063582.NODE_92_length_8383_cluster_82_candida
SRR12063621.NODE_39_length_7454_cluster_31_candida
SRR12063542.NODE_98_length_8460_cluster_84_candida
JAAOEH010000922.1_Viral_metagenome_NODE_915_truseq
SRR12063622.NODE_18_length_7734_cluster_13_candida
SRR12063606.NODE_50_length_6789_cluster_32_candida
SRR12391864.NODE_48_length_8705_cluster_29_candida
ERR3687835.NODE_4_length_8765_cluster_2_candidate_
SRR7086193.NODE_32_length_6948_cluster_28_candidat
SRR12063534.NODE_90_length_9070_cluster_83_candida
SRR3218116.NODE_233_length_7229_cluster_37_candida
SRR12063541.NODE_48_length_9062_cluster_41_candida
SRR12063594.NODE_14_length_9122_cluster_9_candidat
SRR7080225.NODE_118_length_8964_cluster_110_candid
SRR6808593.NODE_130_length_7351_cluster_37_candida
MN906004.1_Dicistroviridae_sp._isolate_ybw115dic02
SRR12063560.NODE_66_length_8372_cluster_48_candida
SRR12063621.NODE_115_length_5211_cluster_99_candid
SRR10854864.NODE_375_length_9193_cluster_355_candi
GHJD01003312.1TSAOratosquilla-oratoria-c91119.gr
SRR11011818.NODE_78_length_6027_cluster_41_candida
SRR12063583.NODE_60_length_9320_cluster_45_candida
SRR12063609.NODE_138_length_3804_cluster_101_candi
SRR12063583.NODE_15_length_4766_cluster_11_candida
JAAOEH010000440.1_Viral_metagenome_NODE_437_truseq
SRR3233870.NODE_749_length_3731_cluster_665_candid
SRR9108877.NODE_1_length_8523_cluster_1_candidate_
SRR3218116.NODE_281_length_3548_cluster_57_candida
SRR12063589.NODE_119_length_7839_cluster_108_candi
SRR12063623.NODE_145_length_8648_cluster_131_candi
SRR5830079.NODE_287_length_2046_cluster_243_candid
MN917666.1_Dicistroviridae_sp._isolate_rfb094shi1_
SRR11097768.NODE_4272_length_10063_cluster_401_can
SRR12063551.NODE_61_length_8773_cluster_55_candida
ERR1712063.NODE_7_length_4621_cluster_7_candidate_
GCMY01086753.1TSAPseudodinia-antennalis-breed-wi
ERR1303043.NODE_9_length_5021_cluster_1_candidate_
JAAOEH010000406.1_Viral_metagenome_NODE_403_truseq
SRR12063604.NODE_24_length_9409_cluster_24_candida
SRR10854864.NODE_155_length_8625_cluster_138_candi
SRR3401268.NODE_14_length_2702_cluster_14_candidat
MH727530.1_Solenopsis_invicta_virus_13_isolate_For
BHHZL10358_Narna-Levi_Beihai_narna-like_virus_15_l
SRR3233204.NODE_361_length_3048_cluster_181_candid
SRR3402058.NODE_8_length_9188_cluster_7_candidate_
JAAOEH010000668.1_Viral_metagenome_NODE_664_truseq
SRR8820898.NODE_58_length_8457_cluster_52_candidat
ERR1301890.NODE_131_length_9298_cluster_17_candida
ERR1301804.NODE_130_length_9453_cluster_39_candida
ERR1302967.NODE_113_length_8824_cluster_27_candida
ERR1303036.NODE_61_length_4573_cluster_52_candidat
ERR1301557.NODE_29_length_9252_cluster_7_candidate
ERR1301456.NODE_36_length_9388_cluster_14_candidat
ERR1301862.NODE_121_length_6435_cluster_74_candida
ERR1301878.NODE_56_length_2627_cluster_49_candidat
ERR1301580.NODE_564_length_8157_cluster_47_candida
ERR1301507.NODE_165_length_9228_cluster_20_candida
SRR8512519.NODE_119_length_9148_cluster_54_candida
JAAOEH010000218.1_Viral_metagenome_NODE_217_truseq
ERR1301603.NODE_256_length_9116_cluster_35_candida
GIFO01053258.1TSAParaleucopidae-sp.-par10-Par10_
SRR7109325.NODE_68_length_10417_cluster_48_candida
MN296284.1_Wuhan_arthropod_virus_2_strain_Nigeria_
SRR12063546.NODE_19_length_9244_cluster_13_candida
SRR6824962.NODE_5_length_6299_cluster_5_candidate_
SRR5415520.NODE_2_length_3678_cluster_2_candidate_
SRR6291331.NODE_5_length_9631_cluster_5_candidate_
SRR12063604.NODE_24_length_9409_cluster_24_candida
SRR5830081.NODE_56_length_9847_cluster_39_candidat
NC_030115.1_Anopheles_C_virus_non-structural_polyp
SRR7153038.NODE_25_length_8860_cluster_25_candidat
SRR11648382.NODE_180_length_7152_cluster_101_candi
SRR12063590.NODE_45_length_9222_cluster_40_candida
SRR12063582.NODE_33_length_8305_cluster_25_candida
MN918769.1_Dicistroviridae_sp._isolate_war204dic1_
ERR1301513.NODE_100_length_2903_cluster_30_candida
MF535297.1_Aphid_lethal_paralysis_virus_nonstructu
SRR8821045.NODE_61_length_4504_cluster_46_candidat
SRR7970062.NODE_8_length_7476_cluster_5_candidate_
MW826502.1_Dicistroviridae_sp._isolate_YSN714_geno
SRR12391680.NODE_282_length_9194_cluster_246_candi
SRR3218116.NODE_516_length_7364_cluster_217_candid
SRR10849403.NODE_32_length_9146_cluster_32_candida
SRR12063572.NODE_44_length_9065_cluster_28_candida
SRR10854864.NODE_89_length_9358_cluster_73_candida
SRR3218116.NODE_552_length_9472_cluster_246_candid
SRR8840780.NODE_10_length_9073_cluster_8_candidate
SRR7086083.NODE_52_length_3811_cluster_49_candidat
SRR6291368.NODE_255_length_10701_cluster_100_candi
ERR1303006.NODE_4_length_17992_cluster_1_candidate
EZ933808.1_TSA-_Linepithema_humile_isotig00383.Lih
SRR2089044.NODE_20_length_2390_cluster_18_candidat
SRR7109325.NODE_40_length_8704_cluster_26_candidat
SRR8820972.NODE_68_length_9717_cluster_61_candidat
SRR12391340.NODE_128_length_8490_cluster_111_candi
WZFSL80163_PicornaCalici_Wenzhou_picorna-like_viru
ERR1301543.NODE_259_length_7618_cluster_67_candida
BHZC36213_PicornaCalici_Beihai_picorna-like_virus_
MZ821787.1_Acute_bee_paralysis_virus_isolate_ABPV_
SRR12063543.NODE_23_length_10200_cluster_19_candid
SRR3233207.NODE_344_length_8832_cluster_98_candida
JAAOEH010000363.1_Viral_metagenome_NODE_360_truseq
SRR11450579.NODE_140_length_8541_cluster_123_candi
SRR11450580.NODE_30_length_8445_cluster_28_candida
SRR11450580.NODE_63_length_8472_cluster_58_candida
SRR11450580.NODE_39_length_2421_cluster_36_candida
SRR11450580.NODE_33_length_10215_cluster_31_candid
SRR8861597.NODE_4_length_3262_cluster_4_candidate_
SRR3233886.NODE_478_length_7923_cluster_201_candid
gi-532997869-gb-GAHU01086141.1-TSA-Agave-tequilana
SRR10849013.NODE_1_length_9800_cluster_1_candidate
ERR1301890.NODE_142_length_6495_cluster_28_candida
SRR11450577.NODE_76_length_8605_cluster_63_candida
SRR12063528.NODE_40_length_6843_cluster_34_candida
JAAOEH010000758.1_Viral_metagenome_NODE_754_truseq
SRR7991964.NODE_5_length_3102_cluster_2_candidate_
SRR12063622.NODE_60_length_3815_cluster_51_candida
SRR12063609.NODE_189_length_5962_cluster_152_candi
SRR12063610.NODE_25_length_8603_cluster_22_candida
SRR3218116.NODE_646_length_8632_cluster_332_candid
SRR3218116.NODE_549_length_9193_cluster_243_candid
SRR3234059.NODE_156_length_8987_cluster_85_candida
JAAOEH010004754.1_Viral_metagenome_NODE_4733_truse
SRR3218116.NODE_1001_length_6057_cluster_663_candi
gi-748418293-gb-GBYB01008381.1-TSAFopius-arisanu
SRR5413243.NODE_9_length_6813_cluster_9_candidate_
SRR12063605.NODE_32_length_8670_cluster_30_candida
SRR12063545.NODE_58_length_8545_cluster_40_candida
MN510868.1_Acute_bee_paralysis_virus_strain_ABPV_C
SRR5213861.NODE_81_length_8367_cluster_74_candidat
SRR11414088.NODE_45_length_8199_cluster_41_candida
CJLX30786_PicornaCalici_Changjiang_crawfish_virus_
SRR11097768.NODE_4807_length_8618_cluster_704_cand
MW826505.1_Dicistroviridae_sp._isolate_YSN16443_ge
SRR1211013.NODE_9_length_2009_cluster_9_candidate_
SRR12063606.NODE_47_length_8538_cluster_29_candida
SRR3218116.NODE_483_length_8719_cluster_189_candid
SRR8549886.NODE_6_length_8609_cluster_6_candidate_
GBNE01004623.1TSALeptomastix-dactylopiiC114655_a
SRR11828902.NODE_49_length_5281_cluster_41_candida
ERR1301798.NODE_162_length_9666_cluster_64_candida
likevirus1-Ellipsidionsp.-5125-Picornavirales-Dici
ERR1301446.NODE_366_length_9986_cluster_76_candida
SRR6291294.NODE_8_length_9942_cluster_6_candidate_
MT176242.1_Phenacoccus_solenopsis_virus_isolate_IL
ERR1301798.NODE_136_length_8297_cluster_41_candida
MW390818.1_Black_queen_cell_virus_strain_BQCV_Sydn
SRR11829103.NODE_156_length_9640_cluster_129_candi
ERR1301616.NODE_254_length_7343_cluster_35_candida
ERR1303006.NODE_17_length_9217_cluster_7_candidate
JAAOEH010000390.1_Viral_metagenome_NODE_387_truseq
ERR1301798.NODE_8_length_20403_cluster_1_candidate
ERR1301855.NODE_80_length_8837_cluster_19_candidat
SRR12264490.NODE_15_length_9704_cluster_10_candida
SRR3233870.NODE_394_length_7782_cluster_312_candid
SRR6049377.NODE_26_length_7486_cluster_21_candidat
SRR8512519.NODE_197_length_8885_cluster_125_candid
SRR8820974.NODE_24_length_9473_cluster_19_candidat
SRR12063564.NODE_18_length_7522_cluster_13_candida
SRR12063583.NODE_152_length_8629_cluster_129_candi
ERR3687836.NODE_41_length_8906_cluster_35_candidat
SRR5829969.NODE_1_length_9112_cluster_1_candidate_
SRR6049643.NODE_7_length_9884_cluster_2_candidate_
SRR3233886.NODE_1077_length_8678_cluster_754_candi
SRR3322357.NODE_21_length_8581_cluster_8_candidate
SRR11648395.NODE_42_length_9915_cluster_22_candida
SRR6808588.NODE_313_length_4219_cluster_238_candid
SRR6049464.NODE_62_length_9447_cluster_25_candidat
SRR8820974.NODE_77_length_8928_cluster_66_candidat
SRR6291366.NODE_2_length_4885_cluster_2_candidate_
SRR6808589.NODE_684_length_3301_cluster_578_candid
SRR5264546.NODE_8_length_2666_cluster_8_candidate_
SRR8820974.NODE_169_length_4280_cluster_151_candid
SRR11178180.NODE_10_length_5604_cluster_10_candida
SRR11005197.NODE_115_length_2374_cluster_34_candid
SRR8820974.NODE_26_length_5576_cluster_21_candidat
SRR11828902.NODE_69_length_5370_cluster_60_candida
SRR11829001.NODE_55_length_4249_cluster_43_candida
SRR10854658.NODE_64_length_6266_cluster_60_candida
SRR6049464.NODE_145_length_9825_cluster_105_candid
SRR6049464.NODE_54_length_9938_cluster_18_candidat
likevirus3-Euroleonnostras-7750-Picornavirales-Dic
SRR12063542.NODE_77_length_9875_cluster_65_candida
SRR12063551.NODE_44_length_7035_cluster_38_candida
NC_032112.1_Bivalve_RNA_virus_G1__partial_genome
SRR8512521.NODE_53_length_3007_cluster_37_candidat
SRR5213862.NODE_76_length_8476_cluster_62_candidat
MN905984.1_Dicistroviridae_sp._isolate_spa143dic3_
SRR7239371.NODE_1_length_9939_cluster_1_candidate_
GDEH01017614.1TSANotonecta-glauca-breed-wildtype
SRR10854864.NODE_79_length_9059_cluster_64_candida
SRR7524631.NODE_127_length_9080_cluster_114_candid
NC_031687.1_Centovirus_AC__complete_genome
SRR3233866.NODE_63_length_2174_cluster_55_candidat
SRR3322357.NODE_27_length_4704_cluster_14_candidat
JAAOEH010000124.1_Viral_metagenome_NODE_124_truseq
ERR1301812.NODE_69_length_10697_cluster_26_candida
SRR5818826.NODE_2_length_9447_cluster_2_candidate_
JAAOEH010000237.1_Viral_metagenome_NODE_235_truseq
GBTK01008700.1TSA-Aphelinus-abdominalisC129619_a_6
MN720005.1_Ginkgo_biloba_dicistrovirus_strain_pt11
SRR8820788.NODE_17_length_6911_cluster_16_candidat
SRR1745808.NODE_16_length_10002_cluster_15_candida
SRR6808589.NODE_167_length_9955_cluster_82_candida
SRR6291355.NODE_5_length_9641_cluster_5_candidate_
ERR1301889.NODE_159_length_10012_cluster_32_candid
JAAOEH010000923.1_Viral_metagenome_NODE_916_truseq
ERR1301863.NODE_67_length_8891_cluster_41_candidat
SRR5830076.NODE_298_length_3784_cluster_230_candid
SRR12063596.NODE_17_length_8706_cluster_17_candida
SRR7080626.NODE_5_length_10606_cluster_4_candidate
SRR12063567.NODE_398_length_3142_cluster_359_candi
SRR12063615.NODE_9_length_9879_cluster_9_candidate
SRR8820977.NODE_109_length_10239_cluster_96_candid
SRR11097768.NODE_3368_length_6106_cluster_168_cand
JAAOEH010000965.1_Viral_metagenome_NODE_957_truseq
SRR5213866.NODE_12_length_6139_cluster_10_candidat
SRR7109325.NODE_255_length_9257_cluster_227_candid
SRR11450579.NODE_130_length_9384_cluster_113_candi
SRR6255733.NODE_37_length_8275_cluster_33_candidat
SRR11450580.NODE_37_length_10084_cluster_35_candid
SRR3234059.NODE_429_length_8440_cluster_349_candid
SRR7080627.NODE_65_length_9332_cluster_58_candidat
SRR11450579.NODE_89_length_2491_cluster_72_candida
ERR1302939.NODE_5_length_4973_cluster_3_candidate_
SRR3218116.NODE_535_length_3706_cluster_233_candid
SRR7142645.NODE_9_length_9303_cluster_8_candidate_
SRR3401268.NODE_1_length_9386_cluster_1_candidate_
SRR12063541.NODE_29_length_8276_cluster_24_candida
SRR11648383.NODE_155_length_8722_cluster_127_candi
SRR3401357.NODE_44_length_8951_cluster_41_candidat
SRR12266271.NODE_16_length_8680_cluster_15_candida
SRR11450580.NODE_83_length_9066_cluster_78_candida
IACC01034431.1TSA-Apteronemobius-asahinai-mRNA-con
SRR7540568.NODE_9_length_8777_cluster_9_candidate_
MT108240.1_Anoplolepis_gracilipes_virus_2_putative
SRR11011818.NODE_96_length_9336_cluster_58_candida
SRR11648360.NODE_104_length_7112_cluster_57_candid
ERR3179326.NODE_35_length_9044_cluster_16_candidat
ERR1301543.NODE_258_length_9403_cluster_66_candida
ERR1301878.NODE_32_length_9661_cluster_25_candidat
ERR3179328.NODE_11_length_8370_cluster_6_candidate
ERR1302975.NODE_105_length_9520_cluster_45_candida
GFXF01042110.1TSA-Carcinus-maenasCluster-50807.0_T
SRR5216653.NODE_1_length_5986_cluster_1_candidate_
likevirus4-Xenopsyllacheopis-6725-Picornavirales-D
ERR1302939.NODE_16_length_9510_cluster_13_candidat
JAAOEH010001364.1_Viral_metagenome_NODE_1355_truse
likevirus1Grylloblattabifratrilecta-7218-Picornavi
NC_018570.2_Macrobrachium_rosenbergii_Taihu_virus_
SRR6808591.NODE_378_length_9774_cluster_271_candid
SRR5447173.NODE_2_length_9941_cluster_1_candidate_
GCQO01016803.1TSASympherobius-pygmaeus-breed-wil
SRR5839349.NODE_40_length_8774_cluster_38_candidat
SRR7524631.NODE_53_length_7732_cluster_42_candidat
WZRBX43423_PicornaCalici_Wenzhou_shrimp_virus_6_le
MZ556249.1_Dicistroviridae_sp._isolate_Rpf101dic04
GQ502201.1_Taura_syndrome_virus_from_USA__complete
NC_014793.1_Mud_crab_dicistrovirus__complete_genom
JAAOEH010005498.1_Viral_metagenome_NODE_5468_truse
BHWZXX14572_PicornaCalici_Beihai_picorna-like_viru
ERR440689.NODE_1_length_8712_cluster_1_candidate_1
SRR2089024.NODE_41_length_4605_cluster_30_candidat
ERR3179326.NODE_5_length_16882_cluster_1_candidate
ICLH01004881.1TSAPristomyrmex-punctatus-RNATRINI
SRR7541278.NODE_20_length_10211_cluster_20_candida
SRR6808590.NODE_448_length_5286_cluster_368_candid
SRR12063586.NODE_16_length_8756_cluster_5_candidat
SRR12063536.NODE_19_length_4032_cluster_15_candida
SRR6291281.NODE_3_length_10127_cluster_3_candidate
SRR7004410.NODE_6_length_2717_cluster_5_candidate_
SRR12063574.NODE_65_length_8723_cluster_56_candida
SRR11647857.NODE_221_length_8584_cluster_182_candi
CJLX29953_PicornaCalici_Changjiang_picorna-like_vi
GIVF01000394.1TSA-Chinavia-impicticornisTRINITY_DN
ERR1301604.NODE_100_length_2125_cluster_99_candida
BHBJDX18559_PicornaCalici_Beihai_picorna-like_viru
SRR8820973.NODE_18_length_4721_cluster_12_candidat
GECT01016007.1TSAPteromalus-puparum-comp28542_c0
SRR12063586.NODE_128_length_3760_cluster_113_candi
JAAOEH010000223.1_Viral_metagenome_NODE_222_truseq
ERR3179781.NODE_9_length_9864_cluster_1_candidate_
ERR1303023.NODE_59_length_5777_cluster_44_candidat
MN606294.1_Rosaceae-associated_triatovirus_1_strai
SRR7970074.NODE_83_length_4545_cluster_29_candidat
ERR1302940.NODE_9_length_18480_cluster_1_candidate
ERR3179334.NODE_156_length_6656_cluster_89_candida
ERR1301777.NODE_132_length_9842_cluster_66_candida
SRR12063542.NODE_23_length_9502_cluster_14_candida
JAAOEH010000138.1_Viral_metagenome_NODE_138_truseq
SRR11482773.NODE_3_length_9029_cluster_1_candidate
ERR1303042.NODE_8_length_10767_cluster_7_candidate
MH477289.1_Myrmica_scabrinodis_virus_2__complete_g
GEOW01072248.1TSAPhotinus-pyralisTR38402_c0_g2_i
JAAOEH010004328.1_Viral_metagenome_NODE_4312_truse
SRR7109325.NODE_322_length_9303_cluster_294_candid
KX644942.1_Bat_cripavirus_clone_Bat/CAM/CriV-P17/2
SRR7976300.NODE_21_length_2412_cluster_21_candidat
ERR1301798.NODE_138_length_9605_cluster_43_candida
ERR1302928.NODE_13_length_9713_cluster_12_candidat
SRR7539306.NODE_20_length_6896_cluster_20_candidat
SRR3218116.NODE_789_length_8309_cluster_462_candid
SRR5431755.NODE_1_length_10485_cluster_1_candidate
SRR11828959.NODE_30_length_3971_cluster_19_candida
SRR12063564.NODE_19_length_8805_cluster_14_candida
SRR7109325.NODE_115_length_8968_cluster_91_candida
SRR11648359.NODE_169_length_3114_cluster_130_candi
SRR7524631.NODE_81_length_6256_cluster_69_candidat
SRR3234059.NODE_308_length_5598_cluster_230_candid
GCIY01001307.1TSAScolopocryptops-rubiginosus-str
SRR3233886.NODE_501_length_6824_cluster_221_candid
SRR3218116.NODE_426_length_8343_cluster_142_candid
SRR9694513.NODE_1_length_9949_cluster_1_candidate_
SRR11648395.NODE_61_length_8667_cluster_35_candida
SRR10854864.NODE_211_length_8703_cluster_191_candi
SRR3233886.NODE_2130_length_9146_cluster_1804_cand
SRR7687128.NODE_35_length_8957_cluster_32_candidat
ERR1302966.NODE_45_length_5064_cluster_40_candidat
JAAOEH010005339.1_Viral_metagenome_NODE_5310_truse
SRR8377216.NODE_1_length_11334_cluster_1_candidate
ERR3587002.NODE_3_length_3461_cluster_3_candidate_
ERR1719489.NODE_9_length_6106_cluster_5_candidate_
ERR1719489.NODE_8_length_5747_cluster_4_candidate_
likevirus2-Pleaminutissima-9087-Picornavirales-Dic
SRR3233886.NODE_554_length_6095_cluster_262_candid
SRR7428108.NODE_29_length_9205_cluster_22_candidat
SRR12063623.NODE_29_length_8379_cluster_25_candida
CJLX26226_PicornaCalici_Changjiang_picorna-like_vi
SRR11450577.NODE_23_length_9575_cluster_16_candida
JAAOEH010000566.1_Viral_metagenome_NODE_562_truseq
SRR3218116.NODE_345_length_7743_cluster_92_candida
SRR8189301.NODE_8_length_7237_cluster_8_candidate_
SRR11097768.NODE_4288_length_3063_cluster_409_cand
SRR3233886.NODE_823_length_8830_cluster_507_candid
SRR11450579.NODE_137_length_8736_cluster_120_candi
SRR8512519.NODE_296_length_3880_cluster_220_candid
SRR1210768.NODE_1_length_8531_cluster_1_candidate_
SRR12063543.NODE_65_length_8551_cluster_60_candida
SRR12063529.NODE_12_length_8920_cluster_9_candidat
SRR12063534.NODE_22_length_9895_cluster_19_candida
SRR12391223.NODE_11_length_8385_cluster_4_candidat
MN722415.1_Lactuca_sativa_dicistroviridae_strain_p
SRR11450585.NODE_53_length_8410_cluster_47_candida
SRR3218116.NODE_218_length_8375_cluster_32_candida
SRR12063586.NODE_29_length_9685_cluster_16_candida
NC_008029.1_Homalodisca_coagulata_virus-1__complet
SRR11097768.NODE_6828_length_4782_cluster_2482_can
SRR12063543.NODE_81_length_8369_cluster_75_candida
SRR3218116.NODE_747_length_7319_cluster_423_candid
SRR12063579.NODE_63_length_3088_cluster_61_candida
SRR8857871.NODE_8_length_8909_cluster_7_candidate_
SRR12063531.NODE_48_length_9294_cluster_36_candida
SRR12063535.NODE_90_length_9305_cluster_76_candida
SRR12063569.NODE_54_length_8555_cluster_47_candida
SRR3747810.NODE_1_length_7084_cluster_1_candidate_
SRR3218116.NODE_931_length_7239_cluster_596_candid
SRR3218116.NODE_1059_length_5203_cluster_720_candi
SRR12063534.NODE_28_length_9153_cluster_23_candida
JAAOEH010002202.1_Viral_metagenome_NODE_2192_truse
SRR3233204.NODE_655_length_9378_cluster_464_candid
SRR12063559.NODE_41_length_8212_cluster_32_candida
MW347390.1_Dicistroviridae_sp._isolate_3nj-RDRP-1_
ERR1719466.NODE_1_length_9516_cluster_1_candidate_
SRR7109325.NODE_111_length_5910_cluster_87_candida
SRR12391223.NODE_266_length_8783_cluster_248_candi
SRR12391680.NODE_139_length_8362_cluster_108_candi
SRR12063559.NODE_38_length_8425_cluster_29_candida
SRR5839349.NODE_15_length_8577_cluster_14_candidat
SRR3218116.NODE_538_length_8344_cluster_236_candid
JAAOEH010000825.1_Viral_metagenome_NODE_820_truseq
SRR6808587.NODE_61_length_7067_cluster_19_candidat
SRR11450580.NODE_78_length_2479_cluster_73_candida
SRR11450577.NODE_125_length_8655_cluster_111_candi
SRR5830092.NODE_62_length_8591_cluster_52_candidat
ERR1719255.NODE_1_length_8371_cluster_1_candidate_
SRR8821045.NODE_96_length_10001_cluster_79_candida
MZ394716.1_Dicistroviridae_sp._1_isolate_DN3239_c1
SRR7976406.NODE_16_length_5031_cluster_14_candidat
SRR12063608.NODE_52_length_8635_cluster_47_candida
SRR12063544.NODE_86_length_9303_cluster_76_candida
SRR12391687.NODE_72_length_8664_cluster_50_candida
SRR12063581.NODE_7_length_9310_cluster_7_candidate
SRR6291368.NODE_261_length_8737_cluster_106_candid
SRR3233886.NODE_437_length_8420_cluster_168_candid
ERR1712022.NODE_8_length_4090_cluster_8_candidate_
SRR3218116.NODE_1304_length_6277_cluster_965_candi
SRR12063542.NODE_111_length_9012_cluster_97_candid
SRR3218116.NODE_378_length_8385_cluster_110_candid
SRR12063599.NODE_45_length_7623_cluster_44_candida
SRR6808587.NODE_231_length_7758_cluster_133_candid
SHWC13613_PicornaCalici_Shahe_picorna-like_virus_1
SRR5447148.NODE_3_length_8566_cluster_3_candidate_
SRR3232071.NODE_64_length_4613_cluster_56_candidat
SRR8512519.NODE_241_length_7862_cluster_165_candid
SRR11450580.NODE_24_length_4637_cluster_23_candida
SRR3233870.NODE_93_length_8730_cluster_40_candidat
SRR3233886.NODE_1341_length_3997_cluster_1015_cand
SRR3233886.NODE_2064_length_5000_cluster_1738_cand
SRR5252570.NODE_10_length_2081_cluster_10_candidat
SRR8512519.NODE_32_length_8277_cluster_8_candidate
SRR12063540.NODE_63_length_4241_cluster_55_candida
SRR12063623.NODE_131_length_5320_cluster_117_candi
SRR3233886.NODE_844_length_4187_cluster_528_candid
SRR12063539.NODE_62_length_6222_cluster_56_candida
MZ556256.1_Dicistroviridae_sp._isolate_Rpf114Picor
SRR12063541.NODE_55_length_9218_cluster_48_candida
SRR12063601.NODE_17_length_9147_cluster_7_candidat
SRR7153006.NODE_3_length_7875_cluster_3_candidate_
ERR3179326.NODE_42_length_5444_cluster_23_candidat
SRR12063543.NODE_36_length_9070_cluster_32_candida
LC645209.1_Cricket_paralysis_virus_RNA__complete_g
MH727526.1_Solenopsis_invicta_virus_9_isolate_Form
SRR6291279.NODE_54_length_8395_cluster_51_candidat
SRR5447137.NODE_19_length_6146_cluster_19_candidat
SRR5214089.NODE_78_length_9011_cluster_72_candidat
SRR12063535.NODE_118_length_8656_cluster_102_candi
SRR10854864.NODE_259_length_9643_cluster_239_candi
SRR3233870.NODE_147_length_8514_cluster_81_candida
SRR12063545.NODE_84_length_8992_cluster_66_candida
likevirus1-Occasjapyxjaponicus-5802-Picornavirales
MT138126.1_Dicistroviridae_sp._isolate_zftwig05rna
SRR7540365.NODE_9_length_8726_cluster_6_candidate_
SRR5447178.NODE_81_length_9768_cluster_15_candidat
GBXE01028006.1TSA-Carcinus-maenas-comp41371_c1_seq
ERR3179244.NODE_10_length_5948_cluster_8_candidate
ERR3179244.NODE_8_length_8286_cluster_6_candidate_
SRR12063583.NODE_273_length_2351_cluster_247_candi
SRR8512520.NODE_26_length_8182_cluster_22_candidat
ERR3179726.NODE_306_length_9205_cluster_304_candid
SRR3218116.NODE_434_length_4690_cluster_147_candid
SRR12063599.NODE_50_length_8444_cluster_49_candida
SRR12063546.NODE_69_length_8433_cluster_58_candida
SRR12063543.NODE_67_length_8585_cluster_62_candida
SRR7086193.NODE_52_length_6031_cluster_47_candidat
SRR3401361.NODE_13_length_8342_cluster_13_candidat
SRR12063530.NODE_17_length_8474_cluster_17_candida
SRR5214152.NODE_40_length_8606_cluster_40_candidat
MF190024.1_Barns_Ness_breadcrumb_sponge_dicistro-l
SRR5249153.NODE_2_length_9773_cluster_2_candidate_
SRR12063567.NODE_226_length_7780_cluster_191_candi
SRR12266338.NODE_21_length_8850_cluster_20_candida
SRR5214153.NODE_99_length_4689_cluster_96_candidat
SRR3218116.NODE_911_length_4535_cluster_577_candid
SRR6049189.NODE_27_length_8592_cluster_24_candidat
SRR6291272.NODE_9_length_10733_cluster_1_candidate
SRR8820831.NODE_46_length_9474_cluster_40_candidat
SRR7540365.NODE_6_length_8201_cluster_3_candidate_
SRR6808591.NODE_309_length_8605_cluster_206_candid
SRR12170539.NODE_2_length_10389_cluster_2_candidat
shrimp14546_PicornaCalici_Wenzhou_shrimp_virus_4_l
gi-577716606-gb-GAMC01016614.1-TSA-Ceratitis-capit
SRR12063560.NODE_48_length_9091_cluster_33_candida
SRR7109325.NODE_298_length_8833_cluster_270_candid
SRR3233886.NODE_1087_length_4184_cluster_764_candi
JAAOEH010003175.1_Viral_metagenome_NODE_3162_truse
SRR11450585.NODE_27_length_8728_cluster_22_candida
SRR6956845.NODE_50_length_9396_cluster_44_candidat
MW826504.1_Dicistroviridae_sp._isolate_YSN401_geno
SRR5830073.NODE_6_length_10149_cluster_6_candidate
SRR5821485.NODE_96_length_4527_cluster_93_candidat
MW826540.1_Dicistroviridae_sp._isolate_YSS10464_ge
SRR7080224.NODE_5_length_8929_cluster_4_candidate_
KX610810.1_Rhopalosiphum_padi_virus_isolate_MI__pa
SRR11648383.NODE_167_length_5735_cluster_139_candi
JAAOEH010000403.1_Viral_metagenome_NODE_400_truseq
MN917669.1_Dicistroviridae_sp._isolate_wag054shi2_
SRR6808580.NODE_369_length_8462_cluster_288_candid
ERR1301834.NODE_100_length_2893_cluster_67_candida
SRR7541278.NODE_54_length_8688_cluster_53_candidat
SRR12063582.NODE_60_length_9165_cluster_51_candida
GBNE01030609.1TSALeptomastix-dactylopii-s2994_L_
SRR12063622.NODE_23_length_4666_cluster_17_candida
MH714708.1_Solenopsis_invicta_virus_6_isolate_Hogt
SRR2089052.NODE_4_length_8193_cluster_2_candidate_
SRR11829101.NODE_198_length_5401_cluster_164_candi
SRR3401755.NODE_54_length_6175_cluster_2_candidate
WHWG56524_PicornaCalici_Wuhan_millipede_virus_3_le
SRR12063561.NODE_27_length_8340_cluster_23_candida
SRR6291298.NODE_1_length_10653_cluster_1_candidate
SRR12063531.NODE_95_length_9384_cluster_82_candida
SRR11450585.NODE_48_length_8897_cluster_42_candida
SRR12063613.NODE_13_length_9754_cluster_12_candida
SRR10854864.NODE_260_length_8344_cluster_240_candi
SRR11450580.NODE_86_length_8615_cluster_81_candida
SRR3233886.NODE_869_length_7203_cluster_552_candid
SRR12063547.NODE_3_length_9252_cluster_2_candidate
SRR5829932.NODE_25_length_9569_cluster_23_candidat
JAAOEH010002506.1_Viral_metagenome_NODE_2496_truse
SRR11450577.NODE_52_length_8351_cluster_42_candida
SRR11450579.NODE_52_length_7535_cluster_36_candida
ERR1301935.NODE_83_length_7994_cluster_14_candidat
JAAOEH010004386.1_Viral_metagenome_NODE_4369_truse
ERR1301935.NODE_76_length_9473_cluster_9_candidate
JAAOEH010000115.1_Viral_metagenome_NODE_115_truseq
SRR5833978.NODE_4_length_8324_cluster_4_candidate_
SRR5213863.NODE_132_length_6143_cluster_127_candid
SRR7109325.NODE_53_length_8567_cluster_36_candidat
SRR8821045.NODE_67_length_9321_cluster_51_candidat
SRR12063604.NODE_18_length_9565_cluster_18_candida
JAAOEH010000338.1_Viral_metagenome_NODE_336_truseq
SRR12391340.NODE_165_length_5383_cluster_147_candi
SRR8840828.NODE_57_length_8630_cluster_53_candidat
SRR11647858.NODE_29_length_8583_cluster_22_candida
SRR11061009.NODE_10_length_8467_cluster_4_candidat
SRR5947154.NODE_6_length_9985_cluster_4_candidate_
SRR11450579.NODE_198_length_8182_cluster_181_candi
SRR11097768.NODE_5745_length_3665_cluster_1435_can
SRR12063530.NODE_5_length_8387_cluster_5_candidate
SRR11450579.NODE_133_length_8212_cluster_116_candi
SRR3233886.NODE_152_length_4334_cluster_15_candida
SRR3233204.NODE_824_length_3028_cluster_633_candid
SRR3232031.NODE_48_length_5425_cluster_32_candidat
SRR3218116.NODE_891_length_2987_cluster_558_candid
SRR12063545.NODE_43_length_9024_cluster_25_candida
WZFSL76563_PicornaCalici_Wenzhou_picorna-like_viru
DRR013899.NODE_10_length_8280_cluster_7_candidate_
SRR8820784.NODE_170_length_5795_cluster_120_candid
SRR11450579.NODE_152_length_8534_cluster_135_candi
SRR12391680.NODE_185_length_6692_cluster_152_candi
SRR8820974.NODE_46_length_7386_cluster_39_candidat
MN729613.1_Ginkgo_biloba_dicistrovirus_strain_pt11
SRR11097768.NODE_3709_length_7731_cluster_206_cand
SRR3401357.NODE_25_length_8271_cluster_22_candidat
SRR12063554.NODE_8_length_8284_cluster_7_candidate
SRR3233886.NODE_632_length_5014_cluster_333_candid
SRR12063622.NODE_14_length_9772_cluster_9_candidat
SRR6808589.NODE_124_length_8445_cluster_50_candida
SRR5213861.NODE_65_length_6770_cluster_58_candidat
ERR1356727.NODE_15_length_5278_cluster_15_candidat
SHWC0209c12638_PicornaCalici_Shahe_picorna-like_vi
MN917662.1_Dicistroviridae_sp._isolate_thr095shi1_
JAAOEH010001624.1_Viral_metagenome_NODE_1614_truse
SRR7524631.NODE_185_length_2285_cluster_172_candid
SRR8512519.NODE_242_length_7658_cluster_166_candid
SRR12391687.NODE_167_length_8452_cluster_140_candi
SRR7109325.NODE_400_length_4869_cluster_372_candid
MN841303.1_Lactuca_sativa_dicistroviridae_strain_p
SRR6808588.NODE_166_length_9061_cluster_105_candid
SRR3218116.NODE_858_length_4999_cluster_526_candid
SRR12063541.NODE_86_length_8691_cluster_79_candida
SRR12063590.NODE_46_length_8666_cluster_41_candida
SRR3233860.NODE_52_length_4289_cluster_34_candidat
SRR3233860.NODE_16_length_4289_cluster_7_candidate
SRR11414088.NODE_43_length_9021_cluster_39_candida
ERR3687835.NODE_2_length_8948_cluster_1_candidate_
SRR5585501.NODE_2_length_7608_cluster_2_candidate_
SRR12391223.NODE_93_length_8270_cluster_76_candida
SRR12063532.NODE_12_length_8725_cluster_8_candidat
SRR12063618.NODE_175_length_8544_cluster_162_candi
BHBJDX18844_PicornaCalici_Beihai_picorna-like_viru
ERR1301919.NODE_51_length_8184_cluster_28_candidat
JAAOEH010000526.1_Viral_metagenome_NODE_522_truseq
ERR3687835.NODE_1_length_8968_cluster_1_candidate_
SRR12063542.NODE_148_length_8498_cluster_133_candi
SRR3233870.NODE_140_length_7675_cluster_76_candida
ERR1301914.NODE_135_length_9134_cluster_89_candida
SRR8820861.NODE_57_length_8853_cluster_47_candidat
SRR5208455.NODE_26_length_9217_cluster_23_candidat
SRR12063605.NODE_52_length_7787_cluster_50_candida
SRR2089068.NODE_14_length_9694_cluster_13_candidat
SRR12063561.NODE_25_length_7327_cluster_21_candida
SRR12063590.NODE_16_length_4217_cluster_13_candida
SRR10854864.NODE_532_length_3491_cluster_512_candi
SRR12063570.NODE_20_length_9102_cluster_13_candida
SRR11097768.NODE_4462_length_3606_cluster_492_cand
SRR6179836.NODE_10_length_9468_cluster_10_candidat
JAAOEH010003190.1_Viral_metagenome_NODE_3176_truse
SRR11450580.NODE_90_length_9388_cluster_85_candida
SRR12063623.NODE_68_length_8753_cluster_58_candida
MN722414.1_Lactuca_sativa_dicistroviridae_strain_p
SRR1810208.NODE_8_length_5593_cluster_8_candidate_
MN905987.1_Dicistroviridae_sp._isolate_stc111dic2_
SRR12063532.NODE_26_length_8433_cluster_20_candida
SRR11648383.NODE_165_length_5790_cluster_137_candi
SRR3233870.NODE_266_length_6679_cluster_188_candid
SRR12063572.NODE_37_length_9033_cluster_21_candida
SRR5213866.NODE_104_length_2504_cluster_101_candid
SRR8512519.NODE_323_length_2077_cluster_247_candid
JAAOEH010001731.1_Viral_metagenome_NODE_1721_truse
MN905972.1_Dicistroviridae_sp._isolate_plw155dic6_
SRR11450585.NODE_9_length_7936_cluster_5_candidate
SRR11450579.NODE_240_length_8183_cluster_223_candi
SRR11450580.NODE_93_length_8360_cluster_88_candida
SRR12063545.NODE_79_length_8567_cluster_61_candida
likevirus2-Lonchopterabifurcata-4533-Picornavirale
ERR3179330.NODE_17_length_8924_cluster_17_candidat
SRR7239364.NODE_3_length_4421_cluster_2_candidate_
SRR4021774.NODE_9_length_8597_cluster_9_candidate_
ERR1301927.NODE_48_length_18133_cluster_1_candidat
SRR6291350.NODE_5_length_9514_cluster_5_candidate_
ERR1301777.NODE_132_length_9842_cluster_66_candida
ERR3179334.NODE_167_length_4444_cluster_100_candid
ERR1303042.NODE_31_length_10280_cluster_28_candida
SRR12063605.NODE_21_length_8504_cluster_19_candida
SRR12063545.NODE_51_length_9301_cluster_33_candida
SRR3401376.NODE_9_length_10470_cluster_9_candidate
SRR3218116.NODE_259_length_10323_cluster_47_candid
ERR1301933.NODE_54_length_9065_cluster_47_candidat
SRR7072203.NODE_9_length_8840_cluster_9_candidate_
likevirus2-Lepismachilisy-signata-6050-Picornavira
ICLH01004880.1TSAPristomyrmex-punctatus-RNATRINI
SRR7089626.NODE_44_length_2074_cluster_43_candidat
SRR3218116.NODE_528_length_5956_cluster_227_candid
GHEY01000530.1TSA-Gymnoprosopa-sp.-milt015-isolate
ERR1301596.NODE_935_length_9661_cluster_621_candid
SRR7142645.NODE_6_length_10077_cluster_5_candidate
GAYA02046772.1TSAZorotypus-caudelli-s3164_L_3735
ERR1302940.NODE_125_length_9998_cluster_28_candida
SRR11450579.NODE_94_length_8961_cluster_77_candida
JAAOEH010004523.1_Viral_metagenome_NODE_4503_truse
GITN01030998.1TSA-Tetragnatha-filiciphiliaTRINITY_
SRR7976620.NODE_5_length_8717_cluster_5_candidate_
SRR7976620.NODE_3_length_8891_cluster_3_candidate_
SRR5365806.NODE_2_length_6412_cluster_2_candidate_
SRR6808589.NODE_515_length_2548_cluster_409_candid
SRR5214153.NODE_78_length_5775_cluster_75_candidat
SRR12063535.NODE_85_length_9769_cluster_71_candida
SRR12063545.NODE_66_length_9186_cluster_48_candida
SRR5447137.NODE_1_length_9678_cluster_1_candidate_
SRR3401383.NODE_5_length_9876_cluster_5_candidate_
SRR11097768.NODE_913_length_9300_cluster_41_candid
SRR8512519.NODE_144_length_6504_cluster_78_candida
SRR3233866.NODE_88_length_3593_cluster_80_candidat
SRR12063574.NODE_17_length_9085_cluster_12_candida
SRR6973926.NODE_9_length_8971_cluster_8_candidate_
ERR3179723.NODE_8_length_9391_cluster_8_candidate_
JAAOEH010000125.1_Viral_metagenome_NODE_125_truseq
SRR12391680.NODE_69_length_8481_cluster_40_candida
SRR12391340.NODE_15_length_4136_cluster_4_candidat
SRR12391171.NODE_62_length_9630_cluster_32_candida
SRR12063583.NODE_120_length_8537_cluster_99_candid
SRR12063585.NODE_10_length_9148_cluster_6_candidat
SRR3218116.NODE_653_length_9071_cluster_339_candid
SRR5214156.NODE_72_length_9356_cluster_69_candidat
JAAOEH010000072.1_Viral_metagenome_NODE_72_truseq_
SRR12063620.NODE_61_length_8826_cluster_29_candida
SRR5213866.NODE_40_length_8780_cluster_38_candidat
likevirusCordulegasterboltonii-6532-Picornavirales
SRR12063622.NODE_17_length_9605_cluster_12_candida
SRR12063567.NODE_414_length_5048_cluster_375_candi
SRR7086194.NODE_36_length_9114_cluster_34_candidat
SRR12063583.NODE_163_length_4134_cluster_139_candi
MH320557.1_Drosophila_kikkawai_virus_1_isolate_SRR
SRR12063616.NODE_9_length_7634_cluster_8_candidate
MT195550.1_Soybean_thrips_dicistrovirus_1_strain_S
SRR12063622.NODE_27_length_5287_cluster_21_candida
MZ556258.1_Dicistroviridae_sp._isolate_mointe135di
gi-615176610-gb-GBBP01093735.1-TSA-Teleopsis-dalma
MG995693.1_Darwin_bee_virus_1_isolate_NT-5_nonstru
SRR11097768.NODE_5508_length_2697_cluster_1230_can
SRR12063577.NODE_17_length_9395_cluster_11_candida
SRR12063559.NODE_9_length_9265_cluster_5_candidate
SRR3233207.NODE_746_length_2680_cluster_438_candid
ERR1301798.NODE_159_length_6871_cluster_61_candida
JAAOEH010000049.1_Viral_metagenome_NODE_49_truseq_
SRR10849403.NODE_7_length_8719_cluster_7_candidate
SRR5585574.NODE_6_length_9449_cluster_5_candidate_
SRR12264490.NODE_15_length_9704_cluster_10_candida
SRR3233886.NODE_928_length_3705_cluster_609_candid
SRR11450577.NODE_152_length_3710_cluster_138_candi
SRR12063615.NODE_41_length_2546_cluster_39_candida
SRR5829969.NODE_22_length_3161_cluster_22_candidat
SRR4021379.NODE_1_length_10192_cluster_1_candidate
SRR12063551.NODE_31_length_8491_cluster_25_candida
SRR5834678.NODE_8_length_4193_cluster_7_candidate_
SRR11097768.NODE_5632_length_2225_cluster_1341_can
SRR11648382.NODE_199_length_8921_cluster_120_candi
ERR753893.NODE_18_length_7300_cluster_17_candidate
SRR5839346.NODE_36_length_9489_cluster_36_candidat
SRR3234059.NODE_105_length_5505_cluster_40_candida
ERR1301514.NODE_438_length_4384_cluster_99_candida
ERR1302963.NODE_38_length_5875_cluster_23_candidat
SRR7153038.NODE_29_length_7646_cluster_29_candidat
MF189973.1_Caledonia_beadlet_anemone_dicistro-like
MK645242.1_Drosophila_C_virus_isolate_CHA__complet
SRR7153038.NODE_19_length_8862_cluster_19_candidat
SRR11648395.NODE_332_length_9105_cluster_297_candi
SRR7109325.NODE_333_length_9149_cluster_305_candid
SRR11828805.NODE_113_length_8608_cluster_101_candi
GIFI01275955.1TSAHalisarca-dujardiniiTRINITY_DN5
SRR11061009.NODE_12_length_8392_cluster_5_candidat
SRR3233886.NODE_865_length_4193_cluster_549_candid
SRR12063586.NODE_72_length_8490_cluster_57_candida
SRR3218116.NODE_276_length_8273_cluster_55_candida
SRR3233870.NODE_366_length_6492_cluster_285_candid
SRR3218116.NODE_275_length_8598_cluster_55_candida
SRR7109325.NODE_242_length_8945_cluster_215_candid
ERR1301523.NODE_46_length_5285_cluster_45_candidat
SCM51289_PicornaCalici_Hubei_diptera_virus_1_len88
SRR12063542.NODE_112_length_7762_cluster_98_candid
ERR1301827.NODE_174_length_9583_cluster_121_candid
SRR11450580.NODE_34_length_9312_cluster_32_candida
MH370347.1_Bat_dicistrovirus_strain_Mm/2010_non-st
GDOZ01031528.1TSALamprohiza-splendidula-breed-wi
SRR3233886.NODE_527_length_10081_cluster_243_candi
SRR5215320.NODE_1_length_8911_cluster_1_candidate_
GFUL01007207.1TSA-Arabidopsis-halleri-subsp.-halle
SRR12063559.NODE_17_length_9140_cluster_12_candida
SRR7080224.NODE_22_length_9183_cluster_18_candidat
SRR3233207.NODE_559_length_8848_cluster_265_candid
SRR12063542.NODE_123_length_8559_cluster_109_candi
JAAOEH010000030.1_Viral_metagenome_NODE_30_truseq_
SRR6179864.NODE_4_length_9489_cluster_4_candidate_
SRR12063567.NODE_295_length_8719_cluster_256_candi
SRR3233886.NODE_663_length_9041_cluster_360_candid
ERR1301460.NODE_250_length_2453_cluster_96_candida
ERR3179781.NODE_67_length_9283_cluster_31_candidat
GHNF01100894.1TSA-Capparis-spinosa-subsp.-rupestri
JAAOEH010003465.1_Viral_metagenome_NODE_3451_truse
SRR7080626.NODE_59_length_2059_cluster_55_candidat
LJ172839.1_TSA-_Myrmica_rubra_mRNA__contig-_comp30
SRR12063541.NODE_143_length_8559_cluster_136_candi
SRR12391256.NODE_68_length_8804_cluster_56_candida
SRR7687097.NODE_20_length_8440_cluster_17_candidat
SRR6960369.NODE_1_length_9168_cluster_1_candidate_
ERR1301513.NODE_79_length_10844_cluster_12_candida
SRR3401357.NODE_42_length_7072_cluster_39_candidat
gi-428111258-gb-GACH01034232.1-TSA-Chromolaena-odo
WLJQ102135_PicornaCalici_Wenling_crustacean_virus_
SRR6049590.NODE_8_length_9873_cluster_2_candidate_
SRR10854864.NODE_325_length_4420_cluster_305_candi
MF189971.1_Caledonia_beadlet_anemone_dicistro-like
SRR8820897.NODE_882_length_4372_cluster_872_candid
LI881333.1_TSA-_Monomorium_chinense_mRNA__contig-_
SRR6291372.NODE_181_length_5249_cluster_39_candida
ERR3179781.NODE_67_length_9283_cluster_31_candidat
ERR1303016.NODE_92_length_9189_cluster_42_candidat
ERR1302960.NODE_38_length_8588_cluster_33_candidat
ERR1301805.NODE_103_length_9203_cluster_20_candida
ERR1301468.NODE_67_length_7892_cluster_30_candidat
ERR1303025.NODE_140_length_9196_cluster_62_candida
ERR1302930.NODE_38_length_8407_cluster_7_candidate
ERR1301519.NODE_110_length_9236_cluster_68_candida
ERR1301470.NODE_12_length_3916_cluster_8_candidate
SRR11450580.NODE_66_length_8479_cluster_61_candida
SRR9703252.NODE_4_length_6218_cluster_4_candidate_
ZCM21319_PicornaCalici_Hubei_orthoptera_virus_1_le
JAAOEH010001163.1_Viral_metagenome_NODE_1155_truse
SRR11450579.NODE_113_length_8541_cluster_96_candid
SRR7976299.NODE_26_length_9320_cluster_20_candidat
SRR11647857.NODE_168_length_5252_cluster_130_candi
SRR11450585.NODE_52_length_5100_cluster_46_candida
SRR5214153.NODE_68_length_8288_cluster_65_candidat
SRR10854864.NODE_266_length_8998_cluster_246_candi
SRR11450580.NODE_121_length_8163_cluster_116_candi
likevirus2-Occasjapyxjaponicus-2751-Picornavirales
SRR6808591.NODE_378_length_9774_cluster_271_candid
SRR10854864.NODE_453_length_5190_cluster_433_candi
shrimp14323_PicornaCalici_Wenzhou_shrimp_virus_5_l
SRR6808587.NODE_357_length_9225_cluster_249_candid
SRR12391680.NODE_213_length_8778_cluster_177_candi
SRR12391340.NODE_63_length_8608_cluster_48_candida
SRR6049377.NODE_9_length_8515_cluster_8_candidate_
SRR12063582.NODE_50_length_9943_cluster_41_candida
GCWY01002962.1TSAEchmepteryx-hageni-breed-wildty
MN905969.1_Dicistroviridae_sp._isolate_muf160dic3_
SRR12063623.NODE_23_length_8671_cluster_19_candida
SRR12063580.NODE_100_length_6792_cluster_89_candid
ERR1301507.NODE_123_length_4005_cluster_3_candidat
SRR6956845.NODE_8_length_8502_cluster_8_candidate_
SRR4021770.NODE_16_length_8104_cluster_14_candidat
MZ556276.1_Red_panda_dicistro-like_virus_isolate_R
SRR6973844.NODE_3_length_8957_cluster_3_candidate_
SRR12063534.NODE_108_length_7862_cluster_101_candi
SRR5213862.NODE_83_length_8936_cluster_68_candidat
SRR5839110.NODE_59_length_3354_cluster_55_candidat
SRR6401740.NODE_145_length_2177_cluster_140_candid
SRR11622780.NODE_4_length_9652_cluster_4_candidate
ERR1301608.NODE_168_length_5778_cluster_100_candid
IAAD01013993.1TSAPogonomyrmex-californicus-RNA
SRR3233207.NODE_984_length_8591_cluster_665_candid
JAAOEH010000282.1_Viral_metagenome_NODE_280_truseq
SRR6048938.NODE_115_length_3380_cluster_96_candida
SRR6049462.NODE_91_length_9878_cluster_16_candidat
SRR7090828.NODE_9_length_5194_cluster_7_candidate_
GEZQ01027976.1TSA-Cosmos-bipinnatus-c38749.graph_c
SRR5829932.NODE_33_length_9081_cluster_31_candidat
SRR12063547.NODE_66_length_2589_cluster_64_candida
SRR11829332.NODE_117_length_8683_cluster_84_candid
SRR7428108.NODE_39_length_8157_cluster_29_candidat
JAAOEH010000477.1_Viral_metagenome_NODE_5_clontech
SRR5839112.NODE_34_length_9103_cluster_14_candidat
likevirus-Buenoamargaritacea-8715-Picornavirales-D
SRR12063621.NODE_105_length_8593_cluster_91_candid
SRR12063609.NODE_96_length_8983_cluster_61_candida
SRR12063567.NODE_179_length_8558_cluster_147_candi
MT108239.1_Anoplolepis_gracilipes_virus_1_putative
SRR12063604.NODE_21_length_8734_cluster_21_candida
SRR8512519.NODE_238_length_3969_cluster_162_candid
SRR8512519.NODE_74_length_6438_cluster_18_candidat
SRR11648383.NODE_200_length_8483_cluster_172_candi
SRR9189186.NODE_4_length_8505_cluster_4_candidate_
SRR12063609.NODE_92_length_7336_cluster_57_candida
SRR12063609.NODE_126_length_7257_cluster_90_candid
SRR7153038.NODE_24_length_5839_cluster_24_candidat
SRR12063535.NODE_35_length_9379_cluster_26_candida
SRR3233207.NODE_790_length_5181_cluster_480_candid
SRR5213865.NODE_106_length_8999_cluster_104_candid
QTM27237_PicornaCalici_Hubei_picorna-like_virus_25
SRR12113218.NODE_1_length_9568_cluster_1_candidate
SRR12063567.NODE_266_length_9486_cluster_228_candi
gb-GCIB01162224.1-TSA-Colobanthus-quitensisColoban
SRR5204523.NODE_18_length_9996_cluster_17_candidat
MF593921.1_Solenopsis_invicta_virus_5_isolate_form
MN296283.1_Kashmir_bee_virus_strain_Nigeria_2017_N
SRR7976533.NODE_9_length_8733_cluster_9_candidate_
SRR11622778.NODE_11_length_8652_cluster_10_candida
SRR9189180.NODE_11_length_8531_cluster_10_candidat
SRR8820831.NODE_55_length_5130_cluster_49_candidat
SRR7109325.NODE_227_length_7475_cluster_200_candid
SHWC0209c12762_PicornaCalici_Shahe_arthropod_virus
SRR3218116.NODE_1298_length_2802_cluster_959_candi
SRR7080626.NODE_30_length_8531_cluster_27_candidat
ERR2815263.NODE_9_length_7983_cluster_8_candidate_
SRR6254893.NODE_22_length_7343_cluster_17_candidat
JAAOEH010000517.1_Viral_metagenome_NODE_513_truseq
SRR3218116.NODE_971_length_6517_cluster_634_candid
JAAOEH010000429.1_Viral_metagenome_NODE_426_truseq
SRR3218116.NODE_1203_length_8628_cluster_864_candi
JAAOEH010000150.1_Viral_metagenome_NODE_150_truseq
SRR12063560.NODE_146_length_8734_cluster_125_candi
SRR3218116.NODE_522_length_6934_cluster_222_candid
SRR12063574.NODE_33_length_8598_cluster_26_candida
SRR12063613.NODE_49_length_9395_cluster_45_candida
gi-556693279-gb-GAFS01001458.1-TSAPontastacus-le
SRR8512519.NODE_329_length_7035_cluster_253_candid
SRR12063541.NODE_36_length_6880_cluster_30_candida
SRR6808586.NODE_200_length_5317_cluster_130_candid
SRR7153038.NODE_20_length_4283_cluster_20_candidat
SRR7109325.NODE_295_length_4742_cluster_267_candid
SRR4381467.NODE_3_length_8462_cluster_3_candidate_
SRR6291355.NODE_1_length_9074_cluster_1_candidate_
GGCD01000497.1TSA-GlobobuliminaGloT15_NODE_498-tra
SRR11097768.NODE_6879_length_3842_cluster_2533_can
SRR12063586.NODE_106_length_2493_cluster_91_candid
SRR7153026.NODE_7_length_4705_cluster_7_candidate_
SRR11450577.NODE_78_length_6627_cluster_65_candida
SRR8857866.NODE_4_length_8541_cluster_4_candidate_
JAAOEH010000162.1_Viral_metagenome_NODE_162_truseq
JAAOEH010000106.1_Viral_metagenome_NODE_106_truseq
MZ556277.1_Red_panda_dicistro-like_virus_isolate_R
GGGV01036906.1TSAStentor-polymorphus-SP7263.0-tr
MN918774.1_Dicistroviridae_sp._isolate_wpk139dic01
SRR6332210.NODE_7_length_9891_cluster_7_candidate_
SRR7428107.NODE_16_length_7973_cluster_12_candidat
SRR5264433.NODE_12_length_4707_cluster_8_candidate
SRR4381454.NODE_4_length_4453_cluster_4_candidate_
SRR10849403.NODE_11_length_7570_cluster_11_candida
likevirusThanasimusformicarius-6163-Picornavirales
SRR5839378.NODE_15_length_4966_cluster_15_candidat
JAAOEH010003640.1_Viral_metagenome_NODE_3625_truse
SRR5839110.NODE_4_length_8991_cluster_3_candidate_
SRR8549900.NODE_1_length_9757_cluster_1_candidate_
WZSBei23778_PicornaCalici_Wenzhou_picorna-like_vir
BHXG23944_PicornaCalici_Beihai_mantis_shrimp_virus
SRR12391687.NODE_241_length_8524_cluster_214_candi
SRR5839363.NODE_11_length_5467_cluster_11_candidat
SRR6808584.NODE_463_length_7824_cluster_328_candid
JAAOEH010000961.1_Viral_metagenome_NODE_953_truseq
SRR5834174.NODE_38_length_6405_cluster_36_candidat
KY465695.1_Israeli_acute_paralysis_virus_strain_QL
SRR10854864.NODE_187_length_8654_cluster_168_candi
SRR10854864.NODE_140_length_8611_cluster_123_candi
MT096516.1_Kashmir_bee_virus_isolate_FTA1-2__compl
SRR3218116.NODE_522_length_6934_cluster_222_candid
SRR3233886.NODE_1469_length_6530_cluster_1143_cand
SRR5214156.NODE_40_length_8540_cluster_37_candidat
JAAOEH010000299.1_Viral_metagenome_NODE_297_truseq
ERR3179326.NODE_40_length_9814_cluster_21_candidat
ERR1301475.NODE_144_length_10745_cluster_58_candid
SRR8840725.NODE_22_length_8564_cluster_20_candidat
JAAOEH010002978.1_Viral_metagenome_NODE_2965_truse
SRR12063543.NODE_82_length_3299_cluster_76_candida
SRR12113210.NODE_4_length_9301_cluster_4_candidate
SRR3218116.NODE_1119_length_2783_cluster_780_candi
MZ556242.1_Dicistroviridae_sp._isolate_Gpf294dic01
BHJJX25930_PicornaCalici_Beihai_picorna-like_virus
SRR10854864.NODE_9_length_9184_cluster_4_candidate
SRR12063532.NODE_21_length_8846_cluster_16_candida
likevirus2-Ellipsidionsp.-10169-Picornavirales-Dic
SRR10849310.NODE_9_length_8284_cluster_8_candidate
SRR12063534.NODE_32_length_8943_cluster_27_candida
SRR11450585.NODE_71_length_8661_cluster_65_candida
SRR7109325.NODE_98_length_10141_cluster_75_candida
ERR1301777.NODE_112_length_10016_cluster_48_candid
MN918763.1_Dicistroviridae_sp._isolate_sru103dic1_
ERR1302975.NODE_108_length_9086_cluster_48_candida
SRR11565846.NODE_11_length_9146_cluster_11_candida
JAAOEH010001750.1_Viral_metagenome_NODE_1740_truse
JAAOEH010001361.1_Viral_metagenome_NODE_1352_truse
SRR8820974.NODE_192_length_3313_cluster_174_candid
SRR6291372.NODE_171_length_9796_cluster_29_candida
SRR8821045.NODE_33_length_9724_cluster_22_candidat
SRR3401357.NODE_4_length_9952_cluster_4_candidate_
JAAOEH010001895.1_Viral_metagenome_NODE_1885_truse
SRR12063567.NODE_43_length_9076_cluster_25_candida
NC_003783.1_Triatoma_virus_nonstructural_protein_p
JAAOEH010000532.1_Viral_metagenome_NODE_528_truseq
SRR5447136.NODE_1_length_7576_cluster_1_candidate_
SRR5214089.NODE_28_length_9294_cluster_26_candidat
SRR10854864.NODE_7_length_9473_cluster_3_candidate
JAAOEH010000276.1_Viral_metagenome_NODE_274_truseq
JAAOEH010000255.1_Viral_metagenome_NODE_253_truseq
JAAOEH010002312.1_Viral_metagenome_NODE_2302_truse
SRR12063559.NODE_51_length_5661_cluster_42_candida
ERR3179334.NODE_89_length_9960_cluster_23_candidat
SRR2089024.NODE_14_length_8955_cluster_8_candidate
JAAOEH010000421.1_Viral_metagenome_NODE_418_truseq
SRR12063545.NODE_77_length_8999_cluster_59_candida
SRR11450585.NODE_30_length_8528_cluster_25_candida
SRR8813015.NODE_1_length_10054_cluster_1_candidate
KY607723.1_Macrobrachium_rosenbergii_dicistrovirus
SRR12063623.NODE_69_length_9279_cluster_59_candida
MZ822072.1_Apis_dicistrovirus_4_isolate_No6Am053-S
SRR5214150.NODE_33_length_6667_cluster_30_candidat
likevirus1-Lepismachilisy-signata-8860-Picornavira
SRR7089627.NODE_8_length_8492_cluster_7_candidate_
SRR12063534.NODE_76_length_8880_cluster_69_candida
SRR7533265.NODE_17_length_9652_cluster_16_candidat
MN905957.1_Dicistroviridae_sp._isolate_bsk136dic03
NC_006559.1_Solenopsis_invicta_virus_1__complete_g
GGKE01211702.1TSA-Aspidiotus-destructorTRINITY_DN6
ERR2815263.NODE_8_length_8080_cluster_7_candidate_
MN722413.1_Lactuca_sativa_dicistroviridae_strain_p
SRR5252284.NODE_8_length_8492_cluster_6_candidate_
JAAOEH010000348.1_Viral_metagenome_NODE_346_truseq
SRR8820784.NODE_141_length_7276_cluster_91_candida
SRR12063601.NODE_62_length_5697_cluster_51_candida
SRR3401397.NODE_35_length_4576_cluster_35_candidat
SRR4021776.NODE_13_length_8902_cluster_11_candidat
SRR12063605.NODE_25_length_8709_cluster_23_candida
MN906001.1_Dicistroviridae_sp._isolate_wpk139dic02
ERR1302947.NODE_41_length_5973_cluster_26_candidat
SRR7976667.NODE_6_length_6762_cluster_6_candidate_
ERR1302960.NODE_38_length_8588_cluster_33_candidat
ERR1303025.NODE_140_length_9196_cluster_62_candida
SRR7067768.NODE_1_length_7897_cluster_1_candidate_
SRR6808584.NODE_242_length_8933_cluster_122_candid

## Sheet: IRESs in untreated
	ID	IRES.type	Score
	SRR12063535.NODE_115_length_4101_cluster_99_candid	6a-TypeI	30.9
	SRR12063535.NODE_115_length_4101_cluster_99_candid	type_IC	68.5
	ERR1719489.NODE_7_length_5750_cluster_4_candidate_	6a-TypeI	58.4
	ERR1719489.NODE_7_length_5750_cluster_4_candidate_	6b-TypeII	27.9
	SRR3401268.NODE_1_length_9386_cluster_1_candidate_	6b-TypeII	74.8
	MN551111.1_Plasmopara_viticola_lesion_associated_d	6a-TypeI	48.6
	MN551111.1_Plasmopara_viticola_lesion_associated_d	6b-TypeII	47.3
	SRR7089627.NODE_8_length_8492_cluster_7_candidate_	6a-TypeI	74.9
	JAAOEH010000216.1_Viral_metagenome_NODE_215_truseq	6a-TypeI	23.5
	SRR12391680.NODE_213_length_8778_cluster_177_candi	type_IC	77.8
	SRR8512519.NODE_142_length_4363_cluster_76_candida	6a-TypeI	64.1
	SRR8512519.NODE_142_length_4363_cluster_76_candida	6b-TypeII	19.5
	SRR7239371.NODE_1_length_9939_cluster_1_candidate_	type_IA	96.5
	SRR11450580.NODE_86_length_8615_cluster_81_candida	6a-TypeI	20.6
	SRR11450580.NODE_86_length_8615_cluster_81_candida	type_IC	67.5
	SRR11450580.NODE_30_length_8445_cluster_28_candida	type_IB	81.8
	SRR11011818.NODE_167_length_2598_cluster_129_candi	type_IA	129
	SRR12063542.NODE_43_length_7976_cluster_32_candida	6a-TypeI	40.6
	SRR12063542.NODE_43_length_7976_cluster_32_candida	type_IC	44.7
	SRR12063622.NODE_23_length_4666_cluster_17_candida	type_IC	40
	JAAOEH010000162.1_Viral_metagenome_NODE_162_truseq	6a-TypeI	85.7
	JAAOEH010000162.1_Viral_metagenome_NODE_162_truseq	6b-TypeII	24.7
	JAAOEH010000162.1_Viral_metagenome_NODE_162_truseq	type_IC	18.3
	SRR6291355.NODE_5_length_9641_cluster_5_candidate_	6b-TypeII	76.3
	SRR5839233.NODE_9_length_8832_cluster_9_candidate_	type_IC	59.5
	SRR11828805.NODE_113_length_8608_cluster_101_candi	6a-TypeI	70.9
	SRR11828805.NODE_113_length_8608_cluster_101_candi	6b-TypeII	60.9
	ERR3179334.NODE_89_length_9960_cluster_23_candidat	6a-TypeI	37.1
	ERR3179334.NODE_89_length_9960_cluster_23_candidat	6b-TypeII	134.1
	SRR12063583.NODE_273_length_2351_cluster_247_candi	6a-TypeI	52.7
	SRR12063583.NODE_273_length_2351_cluster_247_candi	type_IC	30.4
	SRR12063531.NODE_48_length_9294_cluster_36_candida	6a-TypeI	20.5
	SRR12063531.NODE_48_length_9294_cluster_36_candida	type_IC	60.7
	SRR3218116.NODE_681_length_8503_cluster_362_candid	6a-TypeI	54
	SRR3218116.NODE_681_length_8503_cluster_362_candid	type_IC	40.5
	MN841302.1_Lactuca_sativa_dicistroviridae_strain_p	6a-TypeI	33.4
	MN841302.1_Lactuca_sativa_dicistroviridae_strain_p	type_IC	32.3
	SRR3233207.NODE_925_length_5211_cluster_607_candid	type_IB	56.3
	SRR3218116.NODE_218_length_8375_cluster_32_candida	type_IB	54.1
	BHBJDX18546_PicornaCalici_Beihai_picorna-like_viru	6a-TypeI	27.1
	BHBJDX18546_PicornaCalici_Beihai_picorna-like_viru	6b-TypeII	80.8
	SRR12391680.NODE_208_length_8592_cluster_172_candi	type_IB	45.7
	SRR12391638.NODE_65_length_9003_cluster_39_candida	type_IC	63.3
	SRR11450579.NODE_152_length_8534_cluster_135_candi	type_IC	62.8
	SRR12063545.NODE_57_length_8536_cluster_39_candida	type_IC	47.6
	SRR6808581.NODE_117_length_9839_cluster_54_candida	6b-TypeII	80.6
	SRR12063615.NODE_41_length_2546_cluster_39_candida	type_IC	63.1
	SRR3401357.NODE_44_length_8951_cluster_41_candidat	6a-TypeI	31.4
	SRR3401357.NODE_44_length_8951_cluster_41_candidat	type_IC	66.6
	BHXG25299_PicornaCalici_Beihai_mantis_shrimp_virus	6b-TypeII	91
	SRR12063532.NODE_12_length_8725_cluster_8_candidat	type_IC	58.2
	SRR12063599.NODE_9_length_7893_cluster_9_candidate	type_IB	54.1
	SRR12063609.NODE_179_length_9248_cluster_142_candi	6a-TypeI	37.7
	SRR12063609.NODE_179_length_9248_cluster_142_candi	type_IC	48.8
	SRR12063609.NODE_179_length_9248_cluster_142_candi	type_IC	47.5
	SRR5213866.NODE_12_length_6139_cluster_10_candidat	6a-TypeI	34.7
	SRR5213862.NODE_10_length_4109_cluster_4_candidate	type_IC	56.1

## Sheet: IRES in Thap-Treated
ID			IRES.type	Score
SRR12063622.NODE_14_length_9772_cluster_9_candidat			type_IC	53.5
JAAOEH010001364.1_Viral_metagenome_NODE_1355_truse			6a-TypeI	78.8
SRR12063567.NODE_179_length_8558_cluster_147_candi			type_IC	56.5
SRR12063535.NODE_118_length_8656_cluster_102_candi			6a-TypeI	37.5
SRR12063535.NODE_118_length_8656_cluster_102_candi			type_IC	74.9
SRR11648395.NODE_83_length_8499_cluster_55_candida			6a-TypeI	42.2
SRR11648395.NODE_83_length_8499_cluster_55_candida			type_IC	52.9
SRR3218116.NODE_549_length_9193_cluster_243_candid			type_IC	45.2
SRR8512519.NODE_137_length_6661_cluster_71_candida			6a-TypeI	46.2
SRR8512519.NODE_137_length_6661_cluster_71_candida			type_IC	45.6
JAAOEH010000124.1_Viral_metagenome_NODE_124_truseq			6a-TypeI	127.4
SRR11097768.NODE_6828_length_4782_cluster_2482_can			type_IC	52.1
SRR11097768.NODE_6828_length_4782_cluster_2482_can			type_IB	33.2
SRR11450580.NODE_24_length_4637_cluster_23_candida			type_IC	63.6
SRR12063542.NODE_23_length_9502_cluster_14_candida			6a-TypeI	22.5
SRR12063542.NODE_23_length_9502_cluster_14_candida			type_IC	61.9
SRR12063531.NODE_48_length_9294_cluster_36_candida			6a-TypeI	20.5
SRR12063531.NODE_48_length_9294_cluster_36_candida			type_IC	60.7
SRR12391223.NODE_266_length_8783_cluster_248_candi			type_IC	50.4
SRR1745808.NODE_16_length_10002_cluster_15_candida			6b-TypeII	72.7
JAAOEH010001624.1_Viral_metagenome_NODE_1614_truse			6a-TypeI	93.8
SRR3218116.NODE_931_length_7239_cluster_596_candid			type_IC	127
SRR3233870.NODE_266_length_6679_cluster_188_candid			6a-TypeI	56.6
SRR3233870.NODE_266_length_6679_cluster_188_candid			type_IC	27.9
SRR3233870.NODE_749_length_3731_cluster_665_candid			6a-TypeI	22.8
SRR3233870.NODE_749_length_3731_cluster_665_candid			type_IC	55.5
SRR11011818.NODE_167_length_2598_cluster_129_candi			type_IA	129
SRR3233886.NODE_1469_length_6530_cluster_1143_cand			type_IC	79.1
SRR3233886.NODE_1469_length_6530_cluster_1143_cand			type_IB	23.4
SRR12391340.NODE_90_length_8619_cluster_75_candida			type_IC	38.9
SRR12391340.NODE_90_length_8619_cluster_75_candida			type_IB	29.4
SRR3233207.NODE_1963_length_4144_cluster_1639_cand			6a-TypeI	28.6
SRR3233207.NODE_1963_length_4144_cluster_1639_cand			type_IC	45.2
JAAOEH010000282.1_Viral_metagenome_NODE_280_truseq			6a-TypeI	112.9
SRR8512519.NODE_323_length_2077_cluster_247_candid			6a-TypeI	21.7
SRR8512519.NODE_323_length_2077_cluster_247_candid			type_IC	57
SRR10854864.NODE_260_length_8344_cluster_240_candi			type_IC	54.2
ERR3179334.NODE_89_length_9960_cluster_23_candidat			6a-TypeI	37.1
ERR3179334.NODE_89_length_9960_cluster_23_candidat			6b-TypeII	134.1
SRR11097768.NODE_4807_length_8618_cluster_704_cand			6a-TypeI	89.9
SRR5830092.NODE_77_length_8624_cluster_67_candidat			type_IC	52.9
SRR8820972.NODE_68_length_9717_cluster_61_candidat			6a-TypeI	30.7
SRR8820972.NODE_68_length_9717_cluster_61_candidat			type_IA	117.4
JAAOEH010000223.1_Viral_metagenome_NODE_222_truseq			6a-TypeI	41.4
SRR3218116.NODE_653_length_9071_cluster_339_candid			type_IC	61.7
GGGV01018265.1TSA--Stentor-polymorphus-SP27751.0-t			NA	NA
SRR1211013.NODE_9_length_2009_cluster_9_candidate_			6a-TypeI	42.5
SRR1211013.NODE_9_length_2009_cluster_9_candidate_			type_IC	74.4
SRR12063573.NODE_12_length_7963_cluster_12_candida			6a-TypeI	49.7
SRR12063573.NODE_12_length_7963_cluster_12_candida			type_IC	47.4
SRR3218116.NODE_747_length_7319_cluster_423_candid			type_IC	129.5
SRR12063586.NODE_134_length_5108_cluster_119_candi			6a-TypeI	43.5
SRR12063586.NODE_134_length_5108_cluster_119_candi			type_IC	40.5
SRR12391680.NODE_207_length_8289_cluster_171_candi			type_IC	57.6
SRR12391680.NODE_207_length_8289_cluster_171_candi			type_IB	23.1
SRR12063586.NODE_148_length_3629_cluster_133_candi			6a-TypeI	46.7
SRR12063586.NODE_148_length_3629_cluster_133_candi			type_IC	33.9
SRR7109325.NODE_53_length_8567_cluster_36_candidat			6a-TypeI	35.7
SRR7109325.NODE_53_length_8567_cluster_36_candidat			type_IC	20.2
