# Supplementary material for: Discovery of functional factorless internal ribosome entry site-like structures through virome mining
Source: PLoS Pathog. 2025 Jun 26;21(6):e1013255. doi: 10.1371/journal.ppat.1013255 (PMC12221177; doi:10.1371/journal.ppat.1013255)
Supplement: S4 Data — (XLSX) [file ppat.1013255.s004.xlsx]

## Sheet: Description
Data S4: Predicted IRES structures selected for functional analysis (Figures 3, 4, 6, 7, 8)
Tab title	Description of contents	Remarks
Tested Type6	List of select IGR-IRESs from lentiviral screen tested for functional analysis	Genome IDs, INFERNAL scores and IRES sequences are listed
Tested contiguous	List of select contiguous IGR IRESs tested for functional analysis	"
Tested non-dicistro	List of IGR IRESs from nondicistrovirus-like genomes tested for functional analysis	"
Screen Raw Fluc Rluc	Raw Renilla and Firefly Luciferase luminiscence readings for IRES-like structures in fig 3D (screen)	Raw Fluc and Rluc values for all tested IRESs and Cricket IRES controls for both RRL and Sf21 are included
6a-2 RSHP	Raw gel quantification intensity values for 6a-2 Renilla-Stop and Hairpin constructs shown in figure 6

## Sheet: Tested type6
Type 6a				Infernal Scores
Serial Number	Name	Accession Number	IRES Sequence
1	6a-1	MH370347.1	AUGUUGUGAUGUGAUCUUGCGAUGUUAGGAAAAUUUCGGGUUAAAAUAACACCGUACUGCUAUUACAACAUGAGGCUCGGACUAUUUAGUCUUACCUCCCAGGAUGAGCCGUGGCAGCCCCACAAUAUCCAGGGAACCCCGAUAGUAUUGGGAGUGUUAAGUCGCACCCCAAUUACGAAAAGUAGACUUGCA	139.9
2	6a-2	GBYB01008381.1	CAUCAGAUGUGAUCUUUGGAAAUACAGACAAAUUACUCCGGUCUCAAUGUAACUCCAACUGCUAUCUGAUGCAGGCUCGUUCCUAUUUAGGAUUACCCGCCAAGAUCGAGCGAAAGCAGCCCUUUCAAUAUCUAGGCAAACCGGAGUCGGUUGACUCGUUUAAGUGGACGAACAACUCAAAAAAACUCACUUGCU	117.2
3	6a-3	ERR1302945	GUUUGGGAAAGAUCUGUAUUCGACCAGGCAAAUUGUCCUGUCAAAAAUGGACGAAUAGUUGCUACCCAAAUGACGAGCGUUUGUAUUUACAAUUACCUUCCAAGAUCGCUCGAGGCAGCCCCUCAAUAUCUAGGGAAACAGGACUCGUCCGAAAGGUUUAAGUGGACCUUAGGGUUAAAGAAUUCACUUGCA	127.4
4	6a-4	SRR7086281	AAGUAUUUCGAUGUUAGAAGAAUUAUACAAUAGAAGGUUAAACAAAGUUCUUCUUCCCGUGUACUUUUAAAGGUCUGGGGUAUUUACCCCUACUUCCAGGAUGGACCGUGAGCAGCCCUCACAAUAUCCAGGAACCCCUUCUCGAUUUUUGAGCCUGAGUCAGCUCAUUUAUUUAAAAUUUGACUUGCUGCAAAACAAACAGAGAUGUCC	81
5	6a-5	MN551111.1	UACAUGGAUGUGAUCUUGCUAGAUUAUACUGACGACAAAUUCUAGUAAUGCUAUCCAACUACAAGAGCCCUAUUUAGGGAUGGCCUCUUCGCAGCAGCCCUGCAAACUGCCACUCGUCAACCUGCUUCGACUCUAUGGGUGUAGAGUCAACAUUCCUUCGGGAAUGCAAGCUUGUAACCUCACCUGCU	48.6
6	6a-6	JAAOEH010001364.1	CUAGUGUCAUGCUUGUCAUUCGUCUCAAAUCAAAUGCUGGCCCCAAUGAGAUGAAUGUUCGCGGCUAGGAGAUCGUUGGCUAUUUAGCCUUACUACUCAAGAUGCGAUGUGGCAAUCCCACAAUAUCUAGAGUAACCAGCUAUAUCCUGUUGUAUGAGUUGAAGGCAGGACGAAUCACCACACUCGCC	78.8
7	6a-7	JAAOEH010000124.1	CCGUUCAUGUGAUCUUGCUGUGGUCCGACAAAAUUCCGACGUAAACAAGGACCUAAGUAGUGCUAUGGACGGAAGAGGCGUGGCUAUUCAGCCUUAUAUCCUAGGAUCGCCAGUGCAGCCCACUAAAAUCCAAGGAGACGUUGGUCGGGAGGACGGUUUAAGCGGACCUCUUCCUUAAAACAUUCGCUUGCU	127.4
8	6a-8	JAAOEH010001444.1	GUGUAUAUUCUGGUUACCUUCUAUUUUGUACAAAAACCCAAGAAAACAAACAGACUAGAUUGCUUUAUAUACAUUUAAGGGUUAAUUAUUUAAUUUUACUUAUCAAGAUGCCCUUCUGGCAGUCCCAGAGAAAUUUAGAUAGACCUUGGGUGCAACUAUAUAUAUUGAGUCGUUGUAUAGUGAAGACUAGACUCGGA	87.8
9	6a-9	SRR7109325	GGACAUGCUUGCUUCUGGGAUGAAGUUGACGACUCAUAAUCCCCUAGAUUCGCGCACGUUGCCCGGAGUAUUUACUCUUACUAAUCAGGACGGGAAGGUAGCGCUCCUACCAGUGUCCAGAGAGUCGCAAUCUGGUUAUCCUAAGUCCGGGAACACCAGAGAUAUUAGGACUGCA	35.7
10	6a-10	HAMY010175971.1	GCCGUUGACAGAUUACGACAUGGAGGGGGACAAUACCACGGUUUCACAACCCCAAAGUGGACGCGUCAUUGGUCGUGGGGCGGGUCUAUUUAGACUUACUUCCAGGAUCGCCCGUCGGCACCCCCGCAUCAUUCCAGGAACCCGUGGAAGACCCAAGAGCCCUGCACAGCUCGCGGUCUUAAUAGGUGCAGCC	29.9
Type 6b
Serial Number	Name	Accession Number	IRES Sequence
1	6b-1	SRR5839109	AAUUCUAUGGUUACCCAUCUGCGUGGGAAAUUUCUCUUAAACCAUGCAgUAAGGCUUAGAAUUAGGAUGAGGUGCCCUAUUUAGGGUGAGGAGCCUCGGUGGCAGUCCCACCAAAUCCUCAAAGAGAUAGGUUCAGUAACAUUGGGUUGCUGUUACACUAGGGAAUUUAUUCCUUAGGAACCGAAAGACCAAACCUGCU	163.2
2	6b-2	SRR10854864	UAAUUCCCCUGGUUACCUAGUGAGUAGGAAAUUGUCAAUUAACUACACUCAUGAUGGCUUUGGAAUUAGGAAAGAGGGCACUAUUUAGUGUGGGGUCCUCUGGGAGCAGCCCUCCCAAAACCCCUAUUGACUAGGAGCAGCUAUAUUGGGUUGAUAUAGCAGCAUGGCUUAGGCUAUGCGUUCCGAAAUACCAAACCUGCU	144.5
3	6b-3	LJ172839.1	UAAACUUUCUGGUUACCUAGUGAACAGGAAAUUGUCAAUUAACUAGUUUCAUGAUGGCUUUAAGUUUAGGAAAGAGGGCACUAUUUAGUGUGGGGUCCUCUGGCAGCAGCCCUGCCCAAACCCCUAUUGACUAGGAGCAGCUAUAUCGGGUUGCUAUAGCAGCAUGGCUUAGGCUAUGCGUUCCGAAACACCAAACCUGCU	138.4
4	6b-4	MN905986.1	UUUCUCUUAUGGUUACCCAUCAUUUGAGGAAAUUUCCAAUAAACUCGAAUGUAAGGCUUAGAGAAAGGUCAAGGUGCCCUAUUUAGGGUGAGGAGCCUUACUGGCAGCCCCAGUGAAUCCUCUAUUGGAUAGAAACCGCUAUAUCGGGUAGCUAUAGCAGUCAGUUAGUAACAUAGUUGACGUUUCGAAAUACCAUACCUGCU	187.2
5	6b-5	SRR6808589.NODE_167_length_9955_cluster_82_	CCUCGUGUCUGGUUACCCAUCACUGCAAAUUACCCUCCAGACGACUAUGCAGUGUAAGGCUUUCACGAGGCGGCUUGCUUUUCAGCGUACGUGUGCCACAGGCAGCCCCGAAAACACGCGUCAGGGGACCUCUCCUACCAUCUUGGGCGAGAUUGGUAGCUGUGCAUCUGUGUGCAGUGGAGAGUUAUACUUGCCU	80.6
6	6b-6	ERR3179334.NODE_89_length_9960_cluster_23_candidat	UUGUGCUUCUGGUUACCUAGGUUUUAGGAAAAUGUCUAUUAACUACAAAACCGAUGGCUUUAGCACAAGAACGAGGUGCCCUAUUUAGGGUGAGGAGCCUCGGUGGCAGCCCCACCAAAUCCUCUAUUAGACUAGGAAUAGCUAUAUUCAGGUGGAUGUAGCAGCAAGACCUCGGUUUUGUUUUCCGAAACACCCACACCUGCC	134.1
7	6b-7	BHBJDX18546	GGUACACAUUGGUUACGCAACGGGCAUAACUACUCCUCAGACAACUACUGUCCGUAUCGCUUUGUGUACUUUGGCUUGCUAUUUAGCGUGCGUGUGCCUUGGGCAGCCCCCUAAACACGUGUCAGAGGACCGCUCCAGCCUAGUUGGGUUACUACGGCAGCCACGCUUGCGUGGUGGAGUGUAAAACUAACCUGCU	80.8
8	6b-8	SRR7080626.NODE_17_length_9183_cluster_16_candidat	CUAUUGCCUAAAGAUUGUCUAGGAAAAGAGCAAAUACUACCAAUCAGUCGUGUAAUAGCCACUCCCAUGAGGAGUGAGGACACUUAUUUAAGUGGAUGUUCCUCAGUAGCAGCCCUACCACAAACAUCUUGCUCACCUACAGGAAAUGUUGCAGCGUUCUCCUGUAGUCAAAUAUCUGCAAAC	30
9	6b-9	SRR7004410.NODE_6_length_2717_cluster_5_candidate_	CUCUCUCUGGUUACCCAUCAUUUGAGGAAAUUUCCAAUAAACUCGAAUGUAAGGCUUAGAGAGAUGGUCUGGGUGCUCUAUUUAGAGUGAGGAGCCCAGCUGGCAGCCCCAGUGAAUCCUCAAUUGGAUAGGAACAGCUAUAUCGGGUAGCUAUAGCAGUCAUGAGUACAUCACUCGUGGCGUUCUGAAAUACCAUACCUGGC	176.4
Type 6d
Serial Number	Name	Accession Number	IRES Sequence
1	6d-1	SRR11450580.NODE_121_length_8163_cluster_116_candi/5248-5408	UAGCGUAUAUACGGGUCUUACAAAGGGAAAUAAUGAAUGCAUGACUUUGUAGAUUGUCAGGAAGCUACACCCUUGCUUUAGAGCUUACUACUCAGGUUGAACCAGAGAGUUGCGUUCCUUGUGGGUGUUUAGAAUCAAACCCACUCGUAUUUGAUUCUGCU
2	6d-2	SRR5868317	GGCUGCAAACACGCGGCCAUACGCGAUAAAUACAACCGCUCAAAACGCGUGUGGCUGGACAGGGUGGUCCUAGCUGGUGCCUUGGGUUUUUACCCUUACUACUCAGGCGGGCUAAGCCAGAGAAUUGAGCGGCUUCUGUGGGCCUGAGACAGCCCACAGUCGUACUCGUCUUGCC
3	6d-3	SRR12063531	GACUGCAAAUACGCAACAACAUAACAAAAAUACUUGAGAGGUGAGGCAAGUUGUUGUUGGACAGGGCGUCGUUUGGUUAACGUGGCUCUUAUAGCCUUACUACUCAGGAUCGUUUAUCCAGAGAGCACUUCUCCUUAGGUGCGCGUAGAGGCACGCGCCCUUAGUAUACGUCUCGCU
Type 6e
Serial Number	Name	Accession Number	IRES Sequence
1	0.6	SRR7239371	CCGAGGGAUGUGAUCUUGCCACGCACUAAUGAGAAUACCUGCGUGGUACUGCUAUCCCGAUUGAAAGAGUGUGGCUGUGCUCUGGAGAUACAGCUUCUCACUUCGAGAUGAAUAGUCAUUAACUCUCGUCGUACCUAUGACUGCU
2	0.06	SRR11011818	CCCGGAAAUGUGAUCUUGAAUUUUGAAUACAAACGGGAUACUUCUUUCUUCUUGCUAUUUCCUUGCCACCCACAGAGUGUUGCUGUGCUCUGGUGAUACAGCUCCCGACUUUAGGGUGAAUAGUCAUCUACCCCUAUCGUAUUACAUGACUGCU
3	0.006	CJLX30786	CAUGACUUACAUACUUGAAGACCCGGAGUGUGUGGCUGCCACAUUGUUGCUUGGUUAUGACCACUACUCAGUCAGUAAGAGAGAGGAGGUCUUCCUUGGAUCUUUGCGUGAGCUGCGAGAUCCGUUGUAAAUAGCUUACU
Type 6f
Serial Number	Name	Accession Number	IRES Sequence
1	6f-1	SRR11450579.NODE_198_length_8182_cluster_181_candi/5435-5556	GGCACAACACAUAAUUCACAACUGCGGUUGUGCCCAGGACGUCAACUACUCAGACGUAAAGAGAGAGGACAGUUGUGCUGUGUGUUUAGCUUGAGCAGCGGCACACAAGUAUUUAGCUUACA
2	6f-2	SRR3401656	ACUUGUCCACAUAUUUGAUGCUUCGGGAUAAGUGAGCCUCCAUGUUGUCGAGGUGAAGACUACUACUCAGUCUUUAAAAGAGAGGAGAGCGUCCAGAGUGUGUGUCUUGAGCAGACCACACUUUAGUAUUUGCUUACA
3	6f-3	SRR12063546	GCAUUGACAAAUAUGUCAUUGCCCCGGUCACAUGCUUAAGUGAGUCUACUACUCAGACUUUAAGAGAGAGGAGGGUGUUUGUUUGAGCAACAGCACGUAUGAAUUAUAGCUUAAU
Type 6a/6d
Serial Number	Name	Accession Number	IRES Sequence
1	6a/6d-1	SRR3233866	UGCUUGCUGCUCGAUGAAGUUUGUGGUUCAUAAUCAUCGAUGCUUCGCGGUCAGCGCCCGGGGUAUUUACCCUUACUACUCAGGAUGGGAUUGGGGCGUCCCCCCAGAAAUCCAGAGAACCACUGUUUCCCUCUGCCCUUCGUCCGGGGCUUGGGAGAAAAUUCGGACUGCU
2	6a/6d-2	SRR12063618	CCCGCAAAUACGGUCUCUCCCUCAACAAACACCUCACUUUAAAGAGGGCGAGAUGACAGGGCGGGAAGCCUCAAAGGUGCGCUAUUUAGCGUUACUAGUCAGGGAGCCUUUAAUUCCCAGACACAGUGAGUGCCUCCUUCACGCUCAAGCCAGCGCUAGGAGAAAGAAACCCAGGCUUGCU

## Sheet: Tested Contiguous
Type 6a
	Name	Accession Number		Inferrnal score		IRES Sequence
	6a-3	ERR1302945.NODE.51.length.9358.cluster.42.candidat		121.1		GUUUGGGAAAGAUCUGUAUUCGACCAGGCAAAUUGUCCUGUCAAAAAUGGACGAAUAGUUGCUACCCAAAUGACGAGCGUUUGUAUUUACAAUUACCUUCCAAGAUCGCUCGAGGCAGCCCCUCAAUAUCUAGGGAAACAGGACUCGUCCGAAAGGUUUAAGUGGACCUUAGGGUUAAAGAAUUCACUUGCA
	6a-8	JAAOEH010001444.1.Viral.metagenome.NODE.1434.truse		87.8		GUGUAUAUUCUGGUUACCUUCUAUUUUGUACAAAAACCCAAGAAAACAAACAGACUAGAUUGCUUUAUAUACAUUUAAGGGUUAAUUAUUUAAUUUUACUUAUCAAGAUGCCCUUCUGGCAGUCCCAGAGAAAUUUAGAUAGACCUUGGGUGCAACUAUAUAUAUUGAGUCGUUGUAUAGUGAAGACUAGACUCGGA
	6a-9	SRR7109325.NODE.53.length.8567.cluster.36.candidat		35.2		GGACAUGCUUGCUUCUGGGAUGAAGUUGACGACUCAUAAUCCCCUAGAUUCGCGCACGUUGCCCGGAGUAUUUACUCUUACUAAUCAGGACGGGAAGGUAGCGCUCCUACCAGUGUCCAGAGAGUCGCAAUCUGGUUAUCCUAAGUCCGGGAACACCAGAGAUAUUAGGACUGCA
	6a-10	HAMY010175971.1TSAdecomposition.metagenome.conti		29.9		GCCGUUGACAGAUUACGACAUGGAGGGGGACAAUACCACGGUUUCACAACCCCAAAGUGGACGCGUCAUUGGUCGUGGGGCGGGUCUAUUUAGACUUACUUCCAGGAUCGCCCGUCGGCACCCCCGCAUCAUUCCAGGAACCCGUGGAAGACCCAAGAGCCCUGCACAGCUCGCGGUCUUAAUAGGUGCAGCC
	6a-11	GHNF01100894.1TSA.Capparis.spinosa.subsp..rupestri		115.2		GUUUUGAUGUGAUCUUGGCUCCCUUGGUAAAAUCGCGAAGCUUCAAGAGAGAGUCACUGCUAUCAAAACGAAaGACUGUGGAUAUUUAUCCUUACCaCACAGGAUCCGUCGUUGCAGCCCAACAUAAUCCAGUGACCUUCGCUAGgAAUUCCAGAUUAGGUGAUCAGAGUUccgAAACCACCCCACCUGCU
	6a-12	GJJC01025401.1TSApitcher.plant.inquiline.metagen/6065.6256		122.9		GUUUGGGAAAGAUCUgUAUUCGAUCAGGCAAAUUGUCCUGUCAAAAAUGAACGAAUAgUUGCUACCCAAAUGAUGAGCGGUCGUAUUUACGAUUACCUUCCAGGAUCGCUCGAGGCAGCCCCUCAAUAUCCAGGGAAACAGGACUCGcUUGAAAAGUUUAAGUGGACUUUAAAguUAAAUAACUCACUUGCA
	6a-13	NC.025219.1.Cripavirus.NB.1/2011/HUN..complete.gen/6090.6281		116.3		GUUUGGGAAAGAUCUgUAUUCGAUCAGGCAAAUUGUCCUGUCAUAAAUGAACGAAUAgUUGCUACCCAAAUGACGAGCGGUCGUUUUUACGAUUACCUUCCAGGAUCGCUCGAGGCAGCCCCUCAAUAUCCAGGGAAACAGGACUCGcUUGAAAAGUUUAGGUGGACUUUAAAguUAAAUAACUCACUUGCA
	6a-14	GBNE01030609.1TSALeptomastix.dactylopii.s2994.L./5640.5830		109.5		GCUCCGAUGUGAUCUUUGAUAACGCAACUAACAAGCGAGGUUUUAAGUGUUUUCAAUUGCUAUCaGGAGUAGAGACCGGGAAUAUUUAUUCUUACCACACAGGAUCGGUCCAGGCAAUCCCUGAAAAUCCAGUGACCCUCGCUCGgCAGCGAAGAGAAGGUGCUCUCGUUGcucAAAGUUUUUCACCUGCU
	6a-15	GBTK01008700.1TSA.Aphelinus.abdominalisC129619.a.6/5847.6037		104		CCUCAGAUGUGAUCUUUGACGAAAAGGAAAACAUGCAAGGCCCUAAUUUGCGUCAAUUGCUAUCUcGAGGAAAAGCGGUGGGUAUUUACCCUUACCACACAGGAUCCGCUCAGGCAGCCCCGAAACAUCCAGUGAACCUUGCUAAGUCUcGAAGAGAAGGUGCUCUAgAGGCugAAAUAUUUUCACCUGCC
	6a-16	GECT01016007.1TSAPteromalus.puparum.comp28542.c0/6001.6191		99.4		CUGAUGAUGUGAUCUuUAAUCGGGACAUGCAAAUGCAAGGACAAAACUCCGAUUAcAUGCUAUCaAUCAGGAAAGCUGUGGAUAUUUAUCCUUACCUCACAGGAUCAGCUCAGGCAGCCCCGAAAAAUCCAGUGUCCCUUGCUAGGCUUCGAAGAGAAGGUGCUCUAGAAGcugAAUCCAACUCACCUGCU
	6a-17	SRR5413243.NODE.9.length.6813.cluster.9.candidate./6109.6301		77.5		CAUCAUUCcugGUUACGGCGUUACCGGUGGCAAAAAGGCGGAACCACAAAUUGGUGACGAACGCUuGAAUGAUGAACAGGCUGCGGUAUUUACCGUUACUUCCAGGAUGGCCUgCUGGCAGUCCCAGcuAAAUCCAGGAUCCCGCAAACCuCAUGUUCGCUUGAUUCGGCGACAUGUUGUAAAACGAAUUGCU
	6a-18	SRR3218116.NODE.346.length.7743.cluster.92.candida/4782.4974		67		GACACUCACUGAUUAcgaCACAAUAGGUGGUGAAAUCGCGGAACCCCAAAUUUAUUGUGagCGCUUUGAGUGUGUACGAGCUGGGUUAUUUAACCUUACUUCCAGGAUGGCUCgCUGGCAGCCCCAGcuAAAUCCAGGAUCCCGCAAAACuCACGUGCGACUGAUUCAUCGCCGUGUUUUAGAUCGAAUUGCA
	6a-19	SRR5829969.NODE.1.length.9112.cluster.1.candidate./6108.6300		53		CCCACAGUcUUGGUUAcaGAGUCUCCCGAAUGAAUUUUAUGACGAAAAUGAGAGACGACUGCUuGCUGUUGGAAGAGGUUGGGCUAUUAAGCCUUACUGCCAGGAUaACCUUGUGGUAUCCCCACAAUcAUCCAGGAGUCAUAACUUCGAGAAUACAUUGGCGAGUGUACCUCgUAGAAAAUUcgCAUCUGAA
Type 6b
	Name	Accession Number				IRES Sequence
	6b-8	SRR7080626.NODE_17_length_9183_clus		30		CUAUUGCCUAAAGAUUGUCUAGGAAAAGAGCAAAUACUACCAAUCAGUCGUGUAAUAGCCACUCCCAUGAGGAGUGAGGACACUUAUUUAAGUGGAUGUUCCUCAGUAGCAGCCCUACCACAAACAUCUUGCUCACCUACAGGAAAUGUUGCAGCGUUCUCCUGUAGUCAAAUAUCUGCAAAC
	6b-10	SRR7109325.NODE.178.length.8732.cluster.152.candid		35.8		CUACAUACUAAAGAUUUGACAGGAGAAGAGCAAGUACUUCAAAUCAGUCGCAAUGUAGCCACUCAAGUGAGUGAGGUUGCUUGUUUAAGUGGACGAACCUCGUUGGCAGCCCCAAUCAAAUCGUCUUGUUCACCUGGUAGAAAUAUUGCAGUAUUCCCUAUCAGCUCAAAGUCUGCAAAC
	6b-11	SRR5839349.NODE.26.length.9360.cluster.25.candidat		27.5		CUAUUGCCUAAAGAUUGCCUAGAAAAAGAGCAAAUACUACCAAUCAGUCGUGUAAUAGCCACUCCCUUCAGGAGUGAGGACACUUAUUCAAGUGGAUGUUCCUCAGUAGCAGCCCUACCACAAACAUCUUGCUCACCUGCAGGAAAUGUUGCAGCAUUCCCCUGUAGUCAAAUAUCUGCAAAC

## Sheet: Tested non-Dicistro
Type 6a
Serial Number	Working Name	Accession Number	Location	Inferrnal score	Architecture	Description	Species (bioinformatics)	Species (blasted)	IRES Sequence
1	non-DV1	MZ218538.1	2703-2883	123.6	RdrP-IGR IRES- putatie structural proteins	upstream of ORF2	Tombus	Tombus		UGCACAAGUGUGAUCUGCUCCUUUCAGGAAAUUUCUGAGGCUAAAAUGAAAGGAUGCUGCUGCUUGUGUCGCCUGAGUAUUUACUCUUACACCCAGGAUGGCGAUGUGCAGCCCACAACAAUCCAGGGCCCCUCAGUGCACCAAAUGUAUUAAGUGGUUCAUUUGGUAAAGAAAUUCACUU
2	non-DV2	MZ218436.1	2692-2871	121.1	RdrP-IGR IRES- putatie structural proteins	upstrean of ORF2	Tombus	Tombus		GUGAAUGUGUGAUCGCUCAUCAGAAGGAAAAUACUGAGCUCUAAUUCUGAUGAAGUGCUGCAUUCACCGCCUUGGUGUUUACCAUUACCAUCCAGGAUGGCGAGGUGCAGCCCACCAAUAUCCAGGGUAACUCAGUGCCCACAAUCGAUUAAGUGGUUGAUUGUGGAAAGAAACUCACUU
3	non-DV3	MZ218496.1	2754-2938	123.2	RdRp-IRES- putative capsid protein	10nt downstream of ORF1	Tombus	Tombus		GCAGGUGUGUGAUCGCCCACUAGAAGGAAAAUUUCUGGGUCAUAAUUCUAGUGGGUUGCUGCACCUGUCGCUGCGAUAUUUAUCGUUACCGACCAGGAUGGCGAGGUGCAGUCCACCAAUAUCCAGGGCACCCCAGUGCgcgGUCAGAGGUUAAGUGGCCCUGACagcAAAGAUACUCACUUGCC
4	non-DV4	SRR2063946	334-152	113.5	replicase - IRES - putative capsid protein	12nt downstream of ORF 1 and part of IRES overlaps with ORF2	Tombus	Tombus		GUGAGUGUGUGAUCGCUCAUCAGAAGACAAAUACUGAGCUCUAAUUCUGAUGAAGUGCUGCAUUCACCGCCUUGGUGUUUACCAUUACCAUCCAGGAUGGCGAGGUGCAGCCCACCGAUAUCCAGGGUAACUCAGUGCCCACaAUCGAUUAAGUGGUUGaUuGUGGAAAGAAACUCACUUGCC
5	non-DV5	ERR3097613	6512-6712	78.1	RdRp-IRES- putative protein	11nt downstream of ORF1	Picornavirale	Picornavirale		AGGCCUAUUCGAUCCuGGAUUGAACUAUAUAAAUCAuaCCCUUGUAAAUAAAGUUCUUUCCUUGCGUUAGGCCGGAGaaGAGGUGGGCUAUUUAGUCUUAAAuCACCAGGAAGCCUCgACUGCAGUCCAGUuAAAUUCCAGGAGAACAAGGGUUCGGCUgAAAGACuUUGGUGaGUCUUaAGCCUAAACAUACCACCAGCA
6	non-DV6	SRR8820831	3343-3167	73.5	hypothetical non structural protein - IRES - structural polyprotein	8nt downstream of ORF1	Marnaviridae	Dicistroviridae		GCCUCUCACUGAUCUUGCAUUCUUAUAAAAAUCCUUGGCUUUAAAGGAAUGUAGUGCAGUUGACGCGAAACUCUUGUGUAUUUACACUUACUgUGCCAGGUUAGAGUAUAAAAACCAGGCCACCAAGGUGCUCCAcaUUAGAUUAAGUCGUUGgUgUGGaAAAGAAAUUGACUUAAA
Type 6b
									IRES Sequence
7	non-DV7	SRR13132360	3062-2865	58	IRES-RdRp	417nt upstream of ORF1	Narnaviridae	Narnaviridae		UUCAAAGUGUGAUCGcUGCCCUGAAGGAAAUUUGUAGUUAACUUCAGGUUAGUGCUGCUUUGUCUUAcAAGGUGCCCUAUUUAGGGUGAGGUGCCUGAUGGCAGCCCCAUUAUACCUCUACUACCCUCGAUCCUGUUCUGAUUGGGUAACCAGAACACUAACUCCUCUCAGAGUUAGGGAUUUAAAUACUUACCUGCU
8	non-DV8	SRR6808586	41-162	49.4	IRES-RdRp	285nt upstream of ORF1	Narnaviridae	Narnaviridae		GCUUUAGUGUGAUGGACGAACUGUCGUAAUUGACGUAAUACUGUUCGGGUCCUGCUAAAGGAGAAGGUGGUCUAUUUAGACCGAGGUGCCUUGUGGGCAGCCCCCAUUAAACCUCUCGUCAAACAAUCCCCGGUCGCUCUGGGCAGAGCGAUCAGCCGUGCAAUAGUGUGCGGUGUGGGAGGGUUACUGCCUGGC

## Sheet: Raw Fluc and Rluc Screen
		Sf21		Remarks			RRL		Remarks
IRES	Replicate	Fluc	Rluc		IRES	Replicate	Fluc	Rluc
6a-1	1	1812845	2643124		6a-1	1	2851917	231010
	2	1614485	2931531			2	2170055	296374
	3	1593463	2946686			3	2355521	879612
6a-2	1	936419	765815		6a-2	1	1758346	180520
	2	1575742	731600			2	1487551	297826
	3	1700976	882656			3	1353576	220964
6a-3	1	13779	633378		6a-3	1	1006642	152517
	2	12112	431535			2	1094854	152005
	3	22103	1014839			3	1009205	239118
6a-4	1	537575	3054562		6a-4	1	758346	180520
	2	617830	3684906			2	487551	297826
	3	457905	3541454			3	353576	220964
6a-5	1	6522	233832		6a-5	1	1006642	152517
	2	11314	483851			2	1094854	152005
	3	14948	509126			3	1009205	239118
6a-6	1	237392	2541582		6a-6	1	1901915	755798
	2	212471	2951299			2	1772106	863043
	3	151330	2731725			3	3017355	1575470
Cricket Wt	1	863400	1062969	CrPV WT assayed with 6a1-6, 6b 1-6	6a-7	1
	2	1002784	1053863			2	403015	189991
	3	3515990	2424238			3	662939	341162
6a-7	1	6478	244603		6a-8	1	12756	92975
	2	10	260473			2	10607	37475
	3	1812	291280			3	10607	85908
6a-8	1	2612	107789		6a-9	1	6104	22632
	2	1545	126188			2	7639	77509
	3	879	210322			3	6922	67371
6a-9	1	1943	512988		6a-10	1	1192	57644
	2	9744	217655			2	782	41672
	3	10343	912054			3	1806	109160
6a-10	1	1	338893		6a-11	1	1120992	275880
	2	1	314620			2	950940	313223
	3	879	357566			3	766909	509298
6a-11	1	195029	786997		6b-1	1	2604641	157521
	2	200705	948000			2	1051950	110017
	3	241914	877199			3	4114246	506299
CrPV WT	1	281221	869539	CrPV WT assayed with 6a-11	6b-2	1	3096542	278018
	2	334897	788972			2	3019524	382526
	3	272018	930226			3	6005328	752787
6b-1	1	6385677	2468453		6b-3	1	2422680	156321
	2	5834868	2298336			2	1394106	154106
	3	6716171	2495064			3	922218	237466
6b-2	1	7912170	3238168		6b-4	1	1698892	162107
	2	7096915	3539836			2	1975861	354958
	3	5102477	3948465			3	2247907	856035
6b-3	1	10494009	2355583		6b-5	1	25345	20381
	2	11393172	2577866			2	33534	35530
	3	12993665	3439075			3	62814	45358
6b-4	1	58299	1761682		6b-6	1	3900236	715968
	2	277177	3631421			2	4324885	830667
	3	297591	4259498			3	5598149	1374594
6b-5	1	144939	388459		6b-7	1	594202	304515
	2	622312	959341			2	579610	279431
	3	216498	823011			3	1137057	473334
6b-6	1	31953	115661		6b-8	1	8048	48838
	2	31466	161448			2	11118	64811
	3	44834	122127			3	8867	86624
6b-7	1	4612	215665		6b-9	1	21465	581437
	2	3678	238069			2	24882	656130
	3	5545	225000			3	25593	618058
6b-8	1	9278	808627		Cricket	1	908695	157631
	2	5545	902043			2	852312	598209
	3	6478	857202			3	1999752	893813
6b-9	1	20877	465874		CrPV mPKI	1	1464	774887
	2	20477	446266			2	2568	503057
	3	20477	404249			3	3038	612003
Cricket	1	281015	2841731	Controls used for 6a 7-8-9-10, 6b 7-8-9
	2	267947	2666666
	3	219287	2980310
CrPV mPKI	1	879	396779
	2	1812	455603
	3	2478	499490

## Sheet: 6a-2 RSHP
		RRL
IRES	Replicate	Fluc	Rluc
Cricket	1	2.43019e+06	252239
	2	2.6209e+06	252409
	3	3.15886e+06	531324
CrPV mPKI	1	0	404765
	2	1296.11	394799
	3	0	552518
6a-2	1	1.23043e+06	99937.6
	2	1.81442e+06	252072
	3	2.17289e+06	183539
6a-2 RS	1	1.67653e+06	128223
	2	2.44403e+06	172730
	3	2.70945e+06	135639
6a-2 HP	1	2.74302e+06	833.19
	2	4.85145e+06	29449.6
	3	4.73836e+06	65001.7
