# Supplementary material for: Discovery of functional factorless internal ribosome entry site-like structures through virome mining
Source: PLoS Pathog. 2025 Jun 26;21(6):e1013255. doi: 10.1371/journal.ppat.1013255 (PMC12221177; doi:10.1371/journal.ppat.1013255)
Supplement: S5 Data — (XLSX) [file ppat.1013255.s005.xlsx]

## Sheet: Description
Data S5: Genomic architectures of dicistroviruses containiing predicted IRES structures (Figures 5, S5)
Tab title	Description of contents	Remarks
GENOMES	List of all genomes with INFERNAL scores with diverse genomic arrangements of type 6 IRESs
IRES within IGR <230	Genomes with IRES within 230 nts of ORF1 end	Genome length, IRES location, coordinates, start (and end) of ORFs are indicated in side by side columns
IRES within IGR >420	Genomes with IRES beyond 420 nts of ORF1 end	"
IRES within IGR 230-420	Genomes with IRES within 230-420 nts of ORF1 end	"
Single 5IRES	Genomes with IRESs in 5' UTR region	"
5IRES and IGR IRES	Genomes with IRESs 5' and intergenic region	"
Contiguous IRES in one ORF	Genomes with contiguous IRESs	"
ORF1 Stop Downstream of IRES	Genomes with IRES within ORF1	"
Tandem IRES	Genomes with IRESs in tandem in intergenic region	"

## Sheet: GENOMES
Name	Length	ORF1 START	ORF1 END	ORF2 START	ORF2 END	ORF3 START	ORF3 END	ORF4 START	ORF4 END	ORF5 START	ORF5 END	Column2	Column1	ORFs	ORF1-Size	ORF2-Size	ORF3-Size	ORF1-Size4	ORF1-Size5	RdRP START	RdRP END	RdRP ORF	With ORF DT IGR?	IGR-size-in genomes-with-2-ORFs	IRES	IRES categorical location	IRES-withing-PEPTIDE	# of IRES	IRES-START-relative-to-ORF1-START	IRES-END-relative to ORF1-end	IRES-START-Relative-to-ORF1-END	IRES-START-relative-to-ORF2-START	IRES-END-relative to ORF2-end	IRES-START-Relative-to-ORF2-END	IRES-relative-to-RdRP-END	RdRP-relative-to-ORF1-START	Types of IRES	Type-II-1-START	Type-II-1-END	Type-II-2-START	Type-II-2-END	Type-I-1-START	Type-I-1-END	Type-I-2-START	Type-I-2-END	Type-IA-1-START	Type-IA-1-END	Type-IB-1-START	Type-IB-1-END
likevirus-Supellalongipalpa-6000-NA-Virgaviridae	6000	0	2582	2583	4670									2	2582	2087				3925	4227	ORF2	NO	1	NO					-2582	-2582	-2583	-4670	-4670		3925
likevirus2Anuridamaritima-6000-Picornavirales-Ifla	6000	1	5889											1	5888					5069	5452	ORF1	NO		NO					-5889	-5889	0	0	0		5068
JAAOEH010000697.1_Viral_metagenome_NODE_693_truseq	6005	1	3558	4609	5784									2	3557	1175				2813	3178	ORF1	YES	1051	NO					-3558	-3558	-4609	-5784	-5784		2812
HWRTX12368_PicornaCalici_Beihai_picorna-like_virus	6008	0	6005											1	6005					5218	5544	ORF1	NO		NO					-6005	-6005	0	0	0		5218
likevirus4-Lepismachilisy-signata-6010-Picornavira	6010	1	6009											1	6008					4358	4702	ORF1	NO		NO					-6009	-6009	0	0	0		4357
ERR1301799.NODE_104_length_6013_cluster_63_candida	6013	1420	6012											1	4592					5492	5935	ORF1	NO		NO					-6012	-6012	0	0	0		4072
MZ394716.1_Dicistroviridae_sp._1_isolate_DN3239_c1	6015	0	1835	2019	5819									2	1835	3800				1048	1407	ORF1	YES	184	YES	AFTER ORF1		1	1836	190	1	-183	-3794	-3983	429	1048	Type-I					1836	2025
GDEH01017612.1TSA--Notonecta-glauca-breed-wildtype	6017	0	5753											1	5753					4888	5268	ORF1	NO		NO					-5753	-5753	0	0	0		4888
JAAOEH010000693.1_Viral_metagenome_NODE_689_truseq	6019	0	3761	4298	5932									2	3761	1634				2971	3342	ORF1	YES	537	NO					-3761	-3761	-4298	-5932	-5932		2971
SRR5466337.NODE_31_length_6020_cluster_29_candidat	6020	1	2946	3114	4730	4643	5776							3	2945	1616	1133			2129	2509	ORF1	YES		YES	AFTER ORF1		1	2947	195	2	-166	-1589	-1782	439	2128	Type-I					2948	3141
WHCCII10252_PicornaCalici_Hubei_picorna-like_virus	6021	202	5931											1	5729					5132	5488	ORF1	NO		NO					-5931	-5931	0	0	0		4930
JAAOEH010000692.1_Viral_metagenome_NODE_688_truseq	6022	760	2697	2698	4287	4288	5958							3	1937	1589	1670			5075	5380	ORF3	NO		NO					-2697	-2697	-2698	-4287	-4287		4315
SRR1822316.NODE_3_length_6026_cluster_3_candidate_	6026	603	5249											1	4646					4492	4830	ORF1	NO		NO					-5249	-5249	0	0	0		3889
SRR11011818.NODE_78_length_6027_cluster_41_candida	6027	1	4938											1	4937					4160	4507	ORF1	NO		YES	AFTER ORF1		1	4933	183	-4	4934	5121	4934	427	4159	Type-IC
ERR1301840.NODE_6_length_6029_cluster_6_candidate_	6029	0	3512	3721	6027									2	3512	2306				2695	3045	ORF1	YES	209	NO					-3512	-3512	-3721	-6027	-6027		2695
SRR7086193.NODE_52_length_6031_cluster_47_candidat	6031	1	2991	3113	5647									2	2990	2534				2168	2527	ORF1	YES	122	YES	AFTER ORF1		1	2994	125	4	-118	-2531	-2652	468	2167	Type-IB											2995	3116
SRR7531806.NODE_32_length_6031_cluster_32_candidat	6031	0	3149	3375	5897									2	3149	2522				2392	2739	ORF1	YES	226	NO					-3149	-3149	-3375	-5897	-5897		2392
ERR1302940.NODE_58_length_6033_cluster_4_candidate	6033	1	4704	4785	5885									2	4703	1100				3881	4261	ORF1	YES	81	YES	AFTER ORF1		1	4708	198	5	-76	-983	-1176	448	3880	Type-I					4709	4902
NC_003741.1_Red_clover_mottle_virus_RNA_1__complet	6033	266	5863											1	5597					4554	4907	ORF1	NO		NO					-5863	-5863	0	0	0		4288
ERR1301528.NODE_56_length_6033_cluster_2_candidate	6033	196	5961											1	5765					5180	5530	ORF1	NO		NO					-5961	-5961	0	0	0		4984
GIYW01037200.1TSA--Neopetrosia-compacta-breed-spon	6034	1	2844	3075	5711									2	2843	2636				2000	2344	ORF1	YES	231	NO					-2844	-2844	-3075	-5711	-5711		1999
JAAOEH010000689.1_Viral_metagenome_NODE_685_truseq	6037	913	5949											1	5036					5153	5494	ORF1	NO		NO					-5949	-5949	0	0	0		4240
JAAOEH010000687.1_Viral_metagenome_NODE_683_truseq	6039	0	2801	2738	4423	4356	5882							3	2801	1685	1526			3522	3863	ORF2	YES		NO					-2801	-2801	-2738	-4423	-4423		3522
BHNXC41402_PicornaCalici_Beihai_picorna-like_virus	6040	817	5832											1	5015					4649	5008	ORF1	NO		NO					-5832	-5832	0	0	0		3832
ERR753897.NODE_1_length_6043_cluster_1_candidate_1	6043	467	4807	4808	6040									2	4340	1232				5580	5927	ORF2	NO	1	NO					-4807	-4807	-4808	-6040	-6040		5113
GCQO01016803.1TSA--Sympherobius-pygmaeus-breed-wil	6045	2	3127	3276	5747									2	3125	2471				2238	2663	ORF1	YES	149	YES	AFTER ORF1		1	3119	179	-6	-155	-2441	-2626	458	2236	Type-I					3121	3306
JAAOEH010000685.1_Viral_metagenome_NODE_681_truseq	6045	868	5730											1	4862					4895	5242	ORF1	NO		NO					-5730	-5730	0	0	0		4027
SRR11097768.NODE_4304_length_6045_cluster_414_cand	6045	1	4776	4910	6043									2	4775	1133				3986	4333	ORF1	YES	134	NO					-4776	-4776	-4910	-6043	-6043		3985
JAAOEH010000684.1_Viral_metagenome_NODE_680_truseq	6047	0	3338	3350	6007									2	3338	2657				2521	2871	ORF1	YES	12	NO					-3338	-3338	-3350	-6007	-6007		2521
SRR12063567.NODE_389_length_6048_cluster_350_candi	6048	429	5843											1	5414					5065	5409	ORF1	NO		YES	AFTER ORF1		1	5511	199	97	5940	6042	5940	531	4636	Type-I					5940	6042
JAAOEH010000683.1_Viral_metagenome_NODE_679_truseq	6048	0	4151	4126	6045									2	4151	1919				3202	3597	ORF1	YES	-25	NO					-4151	-4151	-4126	-6045	-6045		3202
ERR1301940.NODE_100_length_6049_cluster_28_candida	6049	39	5909											1	5870					2428	2763	ORF1	NO		NO					-5909	-5909	0	0	0		2389
likevirus2-Lepismachilisy-signata-6050-Picornavira	6050	4	5037											1	5033					4268	4594	ORF1	NO		YES	AFTER ORF1		1	5092	190	59	5096	5227	5096	502	4264	Type-I					5096	5227
HAMY010396234.1TSA--decomposition-metagenome-conti	6054	2	3229	3292	5931									2	3227	2639				2358	2693	ORF1	YES	63	NO					-3229	-3229	-3292	-5931	-5931		2356
SRR6241833.NODE_27_length_6055_cluster_25_candidat	6055	1	2814	3003	5747									2	2813	2744				1997	2377	ORF1	YES	189	YES	AFTER ORF1		1	2835	216	22	-167	-2717	-2911	459	1996	Type-I					2836	3030
SRR3218116.NODE_1001_length_6057_cluster_663_candi	6057	1	3051	2984	5674									2	3050	2690				2240	2614	ORF1	YES	-67	YES	AFTER ORF1	IN ORF2	1	3039	155	-11	56	-2468	-2634	426	2239	Type-IC
GGGV01018265.1TSA--Stentor-polymorphus-SP27751.0-t	6063	2	2476	3186	5861									2	2474	2675				1683	2036	ORF1	YES	710	YES	AFTER ORF1		1	3009	716	535	-175	-2669	-2850	975	1681	Type-I					3011	3192
ERR1719489.NODE_10_length_6066_cluster_6_candidate	6066	0	3194	3246	6005									2	3194	2759				2428	2775	ORF1	YES	52	YES	AFTER ORF1		1	3245	230	51	-1	-2581	-2760	470	2428	Type-I					3245	3424
likevirus-Melanostomascalare-6073-Picornavirales-I	6073	1	6072											1	6071					5273	5644	ORF1	NO		NO					-6072	-6072	0	0	0		5272
JAAOEH010000679.1_Viral_metagenome_NODE_675_truseq	6077	2	4270	4357	6000									2	4268	1643				2559	2885	ORF1	YES	87	NO					-4270	-4270	-4357	-6000	-6000		2557
HAMY010090675.1TSA--decomposition-metagenome-conti	6078	0	5930											1	5930					2596	2937	ORF1	NO		NO					-5930	-5930	0	0	0		2596
HBXXC56361_BunyaArena_Hubei_blood_fluke_virus_1_Rd	6078	2	5980											1	5978					2829	3296	ORF1	NO		NO					-5980	-5980	0	0	0		2827
likevirus1-Holdgatiellachepuensis-6079-Picornavira	6079	0	5900											1	5900					5047	5409	ORF1	NO		NO					-5900	-5900	0	0	0		5047
JAAOEH010000678.1_Viral_metagenome_NODE_674_truseq	6081	1	3882	3883	6021									2	3881	2138				3026	3334	ORF1	YES	1	NO					-3882	-3882	-3883	-6021	-6021		3025
GIYW01014409.1TSA--Neopetrosia-compacta-breed-spon	6082	0	2816	3040	5694									2	2816	2654				1996	2346	ORF1	YES	224	NO					-2816	-2816	-3040	-5694	-5694		1996
JAAOEH010000677.1_Viral_metagenome_NODE_673_truseq	6082	18	2801	2802	4349	4350	6065							3	2783	1547	1715			5125	5424	ORF3	NO		NO					-2801	-2801	-2802	-4349	-4349		5107
QTM26674_Luteo-Sobemo_Hubei_polero-like_virus_2_le	6083	144	2342	1898	3667	4494	5912							3	2198	1769	1418			3069	3389	ORF2	YES		NO					-2342	-2342	-1898	-3667	-3667		2925
ERR1301603.NODE_301_length_6085_cluster_72_candida	6085	31	3912	3882	5171									2	3881	1289				4372	4716	ORF2	NO	-30	NO					-3912	-3912	-3882	-5171	-5171		4341
JAAOEH010000676.1_Viral_metagenome_NODE_672_truseq	6090	0	3047	3263	5947									2	3047	2684				2203	2553	ORF1	YES	216	NO					-3047	-3047	-3263	-5947	-5947		2203
gi-577736030-gb-GAMC01006902.1-TSA-Ceratitis-capit	6091	2	5758											1	5756					4932	5318	ORF1	NO		YES	AFTER ORF1		1	5763	201	7	5765	5959	5765	447	4930	Type-IIType-I	5778	5959			5765	5959
BHZC35426_BunyaArena_Beihai_bunya-like_virus_2_RdR	6092	0	6023											1	6023					2851	3315	ORF1	NO		NO					-6023	-6023	0	0	0		2851
IACC01034431.1TSA-Apteronemobius-asahinai-mRNA-con	6093	0	1697	1698	3266	3382	6090							3	1697	1568	2708			2470	2817	ORF2	YES		YES	AFTER ORF2		1	3272	1715	1575	1574	146	6	455	2470	Type-IType-IA					3272	3412			3274	3412
JAAOEH010000675.1_Viral_metagenome_NODE_671_truseq	6093	1014	5828											1	4814					5011	5358	ORF1	NO		NO					-5828	-5828	0	0	0		3997
ERR1301616.NODE_156_length_6095_cluster_7_candidat	6095	0	2792	2951	6037									2	2792	3086				2011	2361	ORF1	YES	159	YES	AFTER ORF1		1	2797	207	5	-154	-3038	-3240	436	2011	Type-II	2797	2999
ERR1301507.NODE_120_length_6096_cluster_3_candidat	6096	986	5551											1	4565					5651	6001	OUT-of-ORFs	NO		NO					-5551	-5551	0	0	0		4665
BHTSS17936_Tombus-Noda_Beihai_tombus-like_virus_12	6097	0	1727	656	2446	2104	3960	3920	5923					4	1727	1790	1856	2003		3116	3409	ORF3	YES		NO					-1727	-1727	-656	-2446	-2446		3116
JAAOEH010000674.1_Viral_metagenome_NODE_670_truseq	6098	0	3107	3242	5713									2	3107	2471				2317	2673	ORF1	YES	135	NO					-3107	-3107	-3242	-5713	-5713		2317
BHZC37433_PicornaCalici_Beihai_picorna-like_virus_	6098	846	6074											1	5228					5257	5610	ORF1	NO		NO					-6074	-6074	0	0	0		4411
JAAOEH010000673.1_Viral_metagenome_NODE_669_truseq	6098	0	6020											1	6020					2515	2859	ORF1	NO		NO					-6020	-6020	0	0	0		2515
JAAOEH010000672.1_Viral_metagenome_NODE_668_truseq	6099	7	4254	4327	6042									2	4247	1715				2711	3043	ORF1	YES	73	NO					-4254	-4254	-4327	-6042	-6042		2704
JAAOEH010000671.1_Viral_metagenome_NODE_667_truseq	6101	2	3067	3007	5925									2	3065	2918				3857	4213	ORF2	NO	-60	NO					-3067	-3067	-3007	-5925	-5925		3855
SRR12063534.NODE_141_length_6102_cluster_134_candi	6102	726	5999											1	5273					5200	5568	ORF1	NO		NO					-5999	-5999	0	0	0		4474
SRR11097768.NODE_3368_length_6106_cluster_168_cand	6106	0	4163	4341	6104									2	4163	1763				3391	3720	ORF1	YES	178	YES	AFTER ORF1		1	4251	268	88	-90	-1673	-1853	531	3391	Type-I					4251	4431
ERR1719489.NODE_9_length_6106_cluster_5_candidate_	6106	0	3194	3246	6053									2	3194	2807				2428	2775	ORF1	YES	52	YES	AFTER ORF1		1	3245	230	51	-1	-2629	-2808	470	2428	Type-I					3245	3424
SRR3233886.NODE_1604_length_6108_cluster_1278_cand	6108	0	2957	3080	5644									2	2957	2564				2131	2493	ORF1	YES	123	YES	AFTER ORF1		1	2960	126	3	-120	-2561	-2684	467	2131	Type-IB											2960	3083
HBXXC60124_BunyaArena_Hubei_blood_fluke_virus_2_Rd	6108	1	6021											1	6020					2825	3292	ORF1	NO		NO					-6021	-6021	0	0	0		2824
SRR10854663.NODE_66_length_6111_cluster_63_candida	6111	543	5828											1	5285					5038	5391	ORF1	NO		YES	AFTER ORF1		1	5337	188	52	5880	6016	5880	489	4495	Type-I					5880	6016
QTM27289_PicornaCalici_Hubei_picorna-like_virus_30	6111	0	5693											1	5693					4885	5238	ORF1	NO		NO					-5693	-5693	0	0	0		4885
likevirus-Smicromyrmerufipes-6113-NA-Virgaviridae	6113	1	5487											1	5486					4745	5014	ORF1	NO		NO					-5487	-5487	0	0	0		4744
JAAOEH010000670.1_Viral_metagenome_NODE_666_truseq	6118	1	3261	3132	6104									2	3260	2972				2336	2833	ORF1	YES	-129	NO					-3261	-3261	-3132	-6104	-6104		2335
JAAOEH010000668.1_Viral_metagenome_NODE_664_truseq	6123	0	3122	3267	5945									2	3122	2678				2335	2691	ORF1	YES	145	YES	AFTER ORF1		1	3189	208	67	-78	-2615	-2756	498	2335	Type-I					3189	3330
JAAOEH010000669.1_Viral_metagenome_NODE_665_truseq	6123	739	3324	3325	6120									2	2585	2795				4991	5356	ORF2	NO	1	NO					-3324	-3324	-3325	-6120	-6120		4252
JAAOEH010000667.1_Viral_metagenome_NODE_663_truseq	6124	2	6121	4701	6122									2	6119	1421				3753	4019	ORF1	YES	-1420	NO					-6121	-6121	-4701	-6122	-6122		3751
SRR11828902.NODE_78_length_6125_cluster_68_candida	6125	0	2309	2281	3858	3891	6122							3	2309	1577	2231			3062	3409	ORF2	YES		YES	AFTER ORF2		1	3868	1711	1559	1587	162	10	459	3062	Type-IA									3868	4020
JAAOEH010000666.1_Viral_metagenome_NODE_662_truseq	6127	957	6116											1	5159					5287	5649	ORF1	NO		NO					-6116	-6116	0	0	0		4330
JAAOEH010000665.1_Viral_metagenome_NODE_661_truseq	6131	190	1848	1849	3840	3848	5452							3	1658	1991	1604			2873	3226	ORF2	YES		NO					-1848	-1848	-1849	-3840	-3840		2683
JAAOEH010000664.1_Viral_metagenome_NODE_660_truseq	6131	782	5962											1	5180					5139	5495	ORF1	NO		NO					-5962	-5962	0	0	0		4357
ERR1395510.NODE_1_length_6132_cluster_1_candidate_	6132	1	1263	1264	2832	2967	5843							3	1262	1568	2876			2036	2383	ORF2	YES		YES	AFTER ORF2		1	2839	1716	1577	1576	147	8	457	2035	Type-IA									2840	2979
SRR8821045.NODE_95_length_6134_cluster_78_candidat	6134	1	3498	3687	6131									2	3497	2444				2699	3040	ORF1	YES	189	NO					-3498	-3498	-3687	-6131	-6131		2698
SRR5213866.NODE_12_length_6139_cluster_10_candidat	6139	1	3138	3257	5851									2	3137	2594				2363	2695	ORF1	YES	119	YES	AFTER ORF1		1	3228	257	91	-28	-2456	-2622	534	2362	Type-I					3229	3395
NC_016443.1_Chocolate_lily_virus_A_RNA1__complete_	6139	174	5852											1	5678					4606	4959	ORF1	NO		NO					-5852	-5852	0	0	0		4432
ERR1301619.NODE_95_length_6142_cluster_49_candidat	6142	0	5567											1	5567					4681	5109	ORF1	NO		YES	AFTER ORF1		1	5905	517	338	5905	6084	5905	796	4681	Type-I					5905	6084
SRR5213863.NODE_132_length_6143_cluster_127_candid	6143	290	5038	4996	6141									2	4748	1145				4212	4598	ORF1	YES	-42	YES	AFTER ORF1	IN ORF2	1	4753	198	5	47	-905	-1098	445	3922	Type-I					5043	5236
ERR1301454.NODE_160_length_6143_cluster_6_candidat	6143	1	2985	3123	5891									2	2984	2768				2198	2554	ORF1	YES	138	YES	AFTER ORF1		1	2973	180	-11	-149	-2726	-2917	420	2197	Type-I					2974	3165
SRR7541036.NODE_28_length_6144_cluster_28_candidat	6144	110	6103											1	5993					5307	5672	ORF1	NO		NO					-6103	-6103	0	0	0		5197
SRR5447137.NODE_19_length_6146_cluster_19_candidat	6146	58	2037	2203	5904									2	1979	3701				1247	1606	ORF1	YES	166	YES	AFTER ORF1		1	1981	196	2	-164	-3671	-3865	433	1189	Type-I					2039	2233
SRR5466728.NODE_24_length_6146_cluster_24_candidat	6146	2	3160	3249	5795									2	3158	2546				2343	2729	ORF1	YES	89	YES	AFTER ORF1		1	3147	168	-11	-100	-2467	-2646	420	2341	Type-IC
SHWC0209c12777_BunyaArena_Shahe_bunya-like_virus_1	6147	2	6085											1	6083					3015	3428	ORF1	NO		NO					-6085	-6085	0	0	0		3013
GHIX01005711.1TSA--Dreissena-rostriformis-bugensis	6149	623	3397	3303	5888									2	2774	2585				5125	5463	ORF2	NO	-94	YES	AFTER ORF2		1	5254	2687	2480	2574	196	-11	414	4502	Type-I					5877	6084
JAAOEH010000661.1_Viral_metagenome_NODE_657_truseq	6150	0	5951											1	5951					4021	4383	ORF1	NO		NO					-5951	-5951	0	0	0		4021
ERR1301549.NODE_394_length_6154_cluster_10_candida	6154	1	4740	4741	6153									2	4739	1412				3923	4303	ORF1	YES	1	YES	AFTER ORF1		1	4739	190	0	-1	-1223	-1413	437	3922	Type-I					4740	4930
SRR5214089.NODE_3_length_6155_cluster_2_candidate_	6155	105	5315											1	5210					4519	4872	ORF1	NO		YES	AFTER ORF1		1	5189	185	-21	5294	5500	5294	422	4414	Type-IC
ERR1302960.NODE_22_length_6157_cluster_17_candidat	6157	2	5404											1	5402					4548	4907	ORF1	NO		YES	AFTER ORF1		1	5419	214	17	5421	5618	5421	514	4546	Type-I					5421	5618
JAAOEH010000660.1_Viral_metagenome_NODE_656_truseq	6157	503	6091											1	5588					5292	5645	ORF1	NO		NO					-6091	-6091	0	0	0		4789
GGDV01027042.1TSA-Croton-tigliumTRINITY_DN23796_c0	6159	3	5903											1	5900					4240	4575	ORF1	NO		NO					-5903	-5903	0	0	0		4237
JAAOEH010000659.1_Viral_metagenome_NODE_655_truseq	6159	27	6158											1	6131					5353	5682	ORF1	NO		NO					-6158	-6158	0	0	0		5326
SCM50476_BunyaArena_Hubei_bunya-like_virus_5_len61	6161	2	6160											1	6158					2766	3242	ORF1	NO		NO					-6160	-6160	0	0	0		2764
SRR3218116.NODE_418_length_6162_cluster_137_candid	6162	1	4611	4761	6161									2	4610	1400				3830	4177	ORF1	YES	150	YES	AFTER ORF1		1	4606	181	-4	-154	-1369	-1554	430	3829	Type-IC
XZSJSC64965_BunyaArena_Xinzhou_bunya-like_virus_2_	6162	0	6065											1	6065					2563	3000	ORF1	NO		NO					-6065	-6065	0	0	0		2563
likevirusThanasimusformicarius-6163-Picornavirales	6163	0	3305	3459	5855									2	3305	2396				2485	2874	ORF1	YES	154	YES	AFTER ORF1		1	3297	190	-8	-162	-2360	-2558	423	2485	Type-IIType-I	3297	3495			3301	3495
HM228893.1_Acute_bee_paralysis_virus_isolate_GF-f1	6165	1	3081	3211	6006									2	3080	2795				2282	2647	ORF1	YES	130	YES	AFTER ORF1		1	3094	217	14	-116	-2708	-2911	448	2281	Type-II	3095	3298
JAAOEH010000657.1_Viral_metagenome_NODE_653_truseq	6165	25	6093											1	6068					3254	3601	ORF1	NO		NO					-6093	-6093	0	0	0		3229
likevirus-Lygaeusequestris-6167-NA-Beny-like	6167	75	5159											1	5084					3595	3891	ORF1	NO		NO					-5159	-5159	0	0	0		3520
JAAOEH010000655.1_Viral_metagenome_NODE_651_truseq	6167	2	3520	3682	6165									2	3518	2483				2379	2759	ORF1	YES	162	NO					-3520	-3520	-3682	-6165	-6165		2377
GHRU01015701.1TSA--Digyalum-oweni-isolate-WS3-2017	6168	1189	2769	2770	6051									2	1580	3281				5168	5512	ORF2	NO	1	NO					-2769	-2769	-2770	-6051	-6051		3979
SRR7970074.NODE_67_length_6171_cluster_13_candidat	6171	514	5580											1	5066					4784	5131	ORF1	NO		YES	AFTER ORF1		1	5090	163	24	5604	5743	5604	473	4270	Type-IA									5604	5743
JAAOEH010000653.1_Viral_metagenome_NODE_649_truseq	6171	2	5947											1	5945					2358	2705	ORF1	NO		NO					-5947	-5947	0	0	0		2356
JAAOEH010000652.1_Viral_metagenome_NODE_648_truseq	6172	2	4474	4475	6001									2	4472	1526				3618	3902	ORF1	YES	1	NO					-4474	-4474	-4475	-6001	-6001		3616
JAAOEH010000651.1_Viral_metagenome_NODE_647_truseq	6173	504	2120	2121	4043	3929	5713							3	1616	1922	1784			3079	3426	ORF2	YES		NO					-2120	-2120	-2121	-4043	-4043		2575
GHBW01206194.1TSA--Odontella-aurita-strainCCMP816T	6173	2	2848	3060	5822									2	2846	2762				1662	2021	ORF1	YES	212	NO					-2848	-2848	-3060	-5822	-5822		1660
SRR2089044.NODE_7_length_6174_cluster_5_candidate_	6174	422	4759	4731	6173									2	4337	1442				5470	5817	ORF2	NO	-28	NO					-4759	-4759	-4731	-6173	-6173		5048
JAAOEH010000650.1_Viral_metagenome_NODE_646_truseq	6174	0	3500	3708	5942									2	3500	2234				1954	2283	ORF1	YES	208	NO					-3500	-3500	-3708	-5942	-5942		1954
SRR3401755.NODE_54_length_6175_cluster_2_candidate	6175	1	2544	2680	5808									2	2543	3128				1430	1780	ORF1	YES	136	YES	AFTER ORF1		1	2525	172	-18	-154	-3092	-3282	746	1429	Type-I					2526	2716
likevirus-Ephemerasp.HW-2014-6180-Mononegavirales-	6180	1	6120											1	6119					1691	2035	ORF1	NO		NO					-6120	-6120	0	0	0		1690
JAAOEH010000649.1_Viral_metagenome_NODE_645_truseq	6184	444	2117	2118	4016	4046	5632							3	1673	1898	1586			3052	3399	ORF2	YES		NO					-2117	-2117	-2118	-4016	-4016		2608
SRR12232906.NODE_17_length_6185_cluster_16_candida	6185	0	2999	3193	5997									2	2999	2804				2224	2571	ORF1	YES	194	yes			1	3061	224	62	-132	-2774	-2936	490	2224	Type-IC
ERR1301919.NODE_244_length_6186_cluster_215_candid	6186	538	5877											1	5339					5054	5434	ORF1	NO		YES	AFTER ORF1		1	5344	196	5	5882	6073	5882	448	4516	Type-I					5882	6073
JAAOEH010000648.1_Viral_metagenome_NODE_644_truseq	6186	292	2046	2783	4417	4327	6135							3	1754	1634	1808			4985	5494	ORF3	NO		NO					-2046	-2046	-2783	-4417	-4417		4693
JAAOEH010000647.1_Viral_metagenome_NODE_643_truseq	6187	1	3510	3511	6111									2	3509	2600				2624	2971	ORF1	YES	1	NO					-3510	-3510	-3511	-6111	-6111		2623
JAAOEH010000646.1_Viral_metagenome_NODE_642_truseq	6187	0	3074	3239	5953									2	3074	2714				2059	2409	ORF1	YES	165	NO					-3074	-3074	-3239	-5953	-5953		2059
JAAOEH010000644.1_Viral_metagenome_NODE_640_truseq	6190	0	5924											1	5924					4954	5331	ORF1	NO		NO					-5924	-5924	0	0	0		4954
JAAOEH010000645.1_Viral_metagenome_NODE_641_truseq	6190	1	2952	3196	5856									2	2951	2660				2159	2506	ORF1	YES	244	NO					-2952	-2952	-3196	-5856	-5856		2158
JAAOEH010000643.1_Viral_metagenome_NODE_639_truseq	6192	2	2689	2383	4092	3842	5707							3	2687	1709	1865			3215	3538	ORF2	YES		NO					-2689	-2689	-2383	-4092	-4092		3213
BHZC37435_PicornaCalici_Beihai_picorna-like_virus_	6192	905	6190											1	5285					5199	5546	ORF1	NO		NO					-6190	-6190	0	0	0		4294
JAAOEH010000642.1_Viral_metagenome_NODE_638_truseq	6192	0	5684											1	5684					2350	2670	ORF1	NO		NO					-5684	-5684	0	0	0		2350
JAAOEH010000641.1_Viral_metagenome_NODE_637_truseq	6198	0	2738	2564	4462	4278	5729							3	2738	1898	1451			3546	3911	ORF2	YES		NO					-2738	-2738	-2564	-4462	-4462		3546
JAAOEH010000640.1_Viral_metagenome_NODE_636_truseq	6201	2	3064	3289	5904									2	3062	2615				2022	2369	ORF1	YES	225	NO					-3064	-3064	-3289	-5904	-5904		2020
fly114676_Hepe-Virga_Hubei_virga-like_virus_11_len	6206	2	3316	3737	5548									2	3314	1811				2586	2885	ORF1	YES	421	NO					-3316	-3316	-3737	-5548	-5548		2584
ERR1301617.NODE_1_length_6208_cluster_1_candidate_	6208	977	2857	3016	6099									2	1880	3083				2076	2426	ORF1	YES	159	YES	AFTER ORF1		1	1885	207	5	-154	-3035	-3237	436	1099	Type-II	2862	3064
ERR1301535.NODE_188_length_6213_cluster_5_candidat	6213	45	4307	4656	6212									2	4262	1556				3421	3849	ORF1	YES	349	YES	AFTER ORF1		1	4600	529	338	-11	-1376	-1567	796	3376	Type-I					4645	4836
ERR1301460.NODE_130_length_6213_cluster_10_candida	6213	1	3237	3409	5907									2	3236	2498				2462	2812	ORF1	YES	172	YES	AFTER ORF1		1	3247	220	11	-161	-2450	-2659	436	2461	Type-II	3248	3457
BHNXC39087_PicornaCalici_Beihai_picorna-like_virus	6214	572	5455											1	4883					4626	4985	ORF1	NO		NO					-5455	-5455	0	0	0		4054
spider134060_Tombus-Noda_Wuhan_spider_virus_8_len6	6216	14	2254	2206	3225	3213	5018	4699	6075					4	2240	1019	1805	1376		3868	4332	ORF3	YES		NO					-2254	-2254	-2206	-3225	-3225		3854
SRR9703252.NODE_4_length_6218_cluster_4_candidate_	6218	1	4692	4961	6217									2	4691	1256				3911	4249	ORF1	YES	269	YES	AFTER ORF1		1	4879	356	188	-81	-1169	-1337	631	3910	Type-IIType-I	4880	5048			4896	5048
JAAOEH010000637.1_Viral_metagenome_NODE_633_truseq	6220	1	5955											1	5954					5117	5464	ORF1	NO		NO					-5955	-5955	0	0	0		5116
SRR2089028.NODE_7_length_6221_cluster_6_candidate_	6221	2	3475	3725	6133									2	3473	2408				2706	3047	ORF1	YES	250	NO					-3475	-3475	-3725	-6133	-6133		2704
ERR1301535.NODE_300_length_6222_cluster_72_candida	6222	54	3212	3213	6089									2	3158	2876				2389	2769	ORF1	YES	1	YES	AFTER ORF1		1	3158	193	0	-1	-2684	-2877	443	2335	Type-I					3212	3405
SRR12063539.NODE_62_length_6222_cluster_56_candida	6222	0	3332	3390	6005									2	3332	2615				2557	2904	ORF1	YES	58	YES	AFTER ORF1		1	3321	179	-11	-69	-2494	-2684	417	2557	Type-IType-IC					3357	3510
SRR8549464.NODE_5_length_6222_cluster_5_candidate_	6222	1	3171	3364	5967									2	3170	2603				2393	2728	ORF1	YES	193	NO					-3171	-3171	-3364	-5967	-5967		2392
JAAOEH010000635.1_Viral_metagenome_NODE_631_truseq	6223	716	5533											1	4817					4629	4976	ORF1	NO		NO					-5533	-5533	0	0	0		3913
JAAOEH010000634.1_Viral_metagenome_NODE_630_truseq	6226	0	3311	3152	4744	4927	6075							3	3311	1592	1148			3924	4304	ORF2	YES		NO					-3311	-3311	-3152	-4744	-4744		3924
SRR5839111.NODE_32_length_6232_cluster_22_candidat	6232	515	5089	5025	6086									2	4574	1061				5305	5631	ORF2	NO	-64	NO					-5089	-5089	-5025	-6086	-6086		4790
GHIX01005712.1TSA--Dreissena-rostriformis-bugensis	6234	623	2260	2194	5973									2	1637	3779				5210	5548	ORF2	NO	-66	YES	AFTER ORF2		1	5339	3909	3702	3768	196	-11	414	4587	Type-I					5962	6169
SHWC0209c10670_New-Yanvirus_Shahe_isopoda_virus_3_	6235	790	4128	4175	5803									2	3338	1628				3197	3556	ORF1	YES	47	NO					-4128	-4128	-4175	-5803	-5803		2407
JAAOEH010000633.1_Viral_metagenome_NODE_629_truseq	6237	0	3071	3041	4732	4733	6112							3	3071	1691	1379			3822	4187	ORF2	YES		NO					-3071	-3071	-3041	-4732	-4732		3822
JAAOEH010000632.1_Viral_metagenome_NODE_628_truseq	6240	682	5928											1	5246					5066	5428	ORF1	NO		NO					-5928	-5928	0	0	0		4384
SRR12063563.NODE_20_length_6242_cluster_5_candidat	6242	0	4982											1	4982					4186	4545	ORF1	NO		YES	AFTER ORF1		1	4971	166	-11	4971	5148	4971	426	4186	Type-IC
SRR12063563.NODE_21_length_6242_cluster_5_candidat	6242	0	4982											1	4982					4186	4545	ORF1	NO		YES	AFTER ORF1		1	4971	166	-11	4971	5148	4971	426	4186	Type-IC
SRR12063621.NODE_181_length_6243_cluster_162_candi	6243	2	3325	3522	6182									2	3323	2660				2493	2873	ORF1	YES	197	YES	AFTER ORF1		1	3343	206	20	-177	-2651	-2837	472	2491	Type-I					3345	3531
GHIX01028609.1TSA--Dreissena-rostriformis-bugensis	6250	786	6134											1	5348					5371	5709	ORF1	NO		YES	AFTER ORF1		1	5337	116	-11	6123	6250	6123	414	4585	Type-I					6123	6250
JAAOEH010000630.1_Viral_metagenome_NODE_626_truseq	6254	1	3186	3352	6252									2	3185	2900				2360	2698	ORF1	YES	166	NO					-3186	-3186	-3352	-6252	-6252		2359
ERR1301454.NODE_7_length_6255_cluster_1_candidate_	6255	1	2985	3123	6254									2	2984	3131				2198	2554	ORF1	YES	138	YES	AFTER ORF1		1	2973	180	-11	-149	-3089	-3280	420	2197	Type-I					2974	3165
SRR7524631.NODE_81_length_6256_cluster_69_candidat	6256	2	2350	2514	5594									2	2348	3080				1560	1919	ORF1	YES	164	YES	AFTER ORF1		1	2336	202	-12	-176	-3042	-3256	419	1558	Type-IIType-I	2338	2552			2339	2532
JAAOEH010000629.1_Viral_metagenome_NODE_625_truseq	6257	226	2505	2506	4419	4423	6057							3	2279	1913	1634			3458	3805	ORF2	YES		NO					-2505	-2505	-2506	-4419	-4419		3232
ERR1301898.NODE_94_length_6259_cluster_75_candidat	6259	246	5834											1	5588					5026	5391	ORF1	NO		YES	AFTER ORF1		1	5605	212	17	5851	6046	5851	460	4780	Type-I					5851	6046
GCZX01088471.1TSA--Saccharum-hybrid-cultivar-SP803	6260	1	3525	3750	6251									2	3524	2501				2729	3064	ORF1	YES	225	NO					-3525	-3525	-3750	-6251	-6251		2728
SRR10854658.NODE_64_length_6266_cluster_60_candida	6266	2	5200	5239	6264									2	5198	1025				4398	4745	ORF1	YES	39	YES	AFTER ORF1		1	5217	171	19	-20	-893	-1045	474	4396	Type-IA									5219	5371
JAAOEH010000627.1_Viral_metagenome_NODE_623_truseq	6268	933	6206											1	5273					5395	5736	ORF1	NO		NO					-6206	-6206	0	0	0		4462
SRR12063580.NODE_128_length_6270_cluster_117_candi	6270	616	5634											1	5018					4829	5197	ORF1	NO		YES	AFTER ORF1		1	5008	165	-10	5624	5799	5624	427	4213	Type-IC
SRR11097768.NODE_2706_length_6270_cluster_121_cand	6270	728	6268											1	5540					5664	6029	ORF1	NO		NO					-6268	-6268	0	0	0		4936
beimix74779_New-Yanvirus_Wenzhou_yanvirus-like_vir	6271	309	4241	4302	6008									2	3932	1706				3274	3621	ORF1	YES	61	NO					-4241	-4241	-4302	-6008	-6008		2965
ERR1303043.NODE_389_length_6271_cluster_352_candid	6271	514	6270											1	5756					5768	6193	ORF1	NO		NO					-6270	-6270	0	0	0		5254
JAAOEH010000626.1_Viral_metagenome_NODE_622_truseq	6273	0	6050											1	6050					2095	2445	ORF1	NO		NO					-6050	-6050	0	0	0		2095
ERR1301454.NODE_31_length_6276_cluster_1_candidate	6276	1	2985	3123	6275									2	2984	3152				2198	2554	ORF1	YES	138	YES	AFTER ORF1		1	2973	180	-11	-149	-3110	-3301	420	2197	Type-I					2974	3165
SRR3218116.NODE_1304_length_6277_cluster_965_candi	6277	1	3288	3417	6227									2	3287	2810				2519	2863	ORF1	YES	129	yes			1	3288	153	1	-128	-2786	-2938	426	2518	Type-IC
GHIX01038116.1TSA--Dreissena-rostriformis-bugensis	6278	703	6177											1	5474					5300	5638	ORF1	NO		NO					-6177	-6177	0	0	0		4597
JAAOEH010000625.1_Viral_metagenome_NODE_621_truseq	6278	653	6214											1	5561					5097	5474	ORF1	NO		NO					-6214	-6214	0	0	0		4444
JAAOEH010000624.1_Viral_metagenome_NODE_620_truseq	6278	669	6275											1	5606					5041	5415	ORF1	NO		NO					-6275	-6275	0	0	0		4372
JAAOEH010000623.1_Viral_metagenome_NODE_619_truseq	6279	0	3224	3329	6142									2	3224	2813				1729	2076	ORF1	YES	105	NO					-3224	-3224	-3329	-6142	-6142		1729
SRR12063563.NODE_19_length_6280_cluster_5_candidat	6280	2	5020											1	5018					4224	4583	ORF1	NO		YES	AFTER ORF1		1	5007	166	-11	5009	5186	5009	426	4222	Type-IC
SRR7970061.NODE_9_length_6280_cluster_6_candidate_	6280	0	4157	4108	5286									2	4157	1178				4490	4837	ORF2	NO	-49	YES	AFTER ORF2		1	5297	1290	1140	1189	161	11	460	4490	Type-IA									5297	5447
JAAOEH010000622.1_Viral_metagenome_NODE_618_truseq	6280	653	6004											1	5351					5154	5501	ORF1	NO		NO					-6004	-6004	0	0	0		4501
HAMY010089359.1TSA--decomposition-metagenome-conti	6292	1	3399	3536	5977									2	3398	2441				2618	2962	ORF1	YES	137	NO					-3399	-3399	-3536	-5977	-5977		2617
SRR11450577.NODE_8_length_6295_cluster_5_candidate	6295	2	2098	1918	3501	3635	6157							3	2096	1583	2522			2657	3010	ORF2	YES		YES	AFTER ORF2		1	3440	1544	1344	1524	141	-59	432	2655	Type-IType-IC					3515	3641
likevirusGynaikothripsficorum-6295-NA-Virgaviridae	6295	2	1192	1033	3501	3912	5198							3	1190	2468	1286			2714	2983	ORF2	YES		NO					-1192	-1192	-1033	-3501	-3501		2712
ERR1301446.NODE_428_length_6298_cluster_138_candid	6298	508	5832											1	5324					5009	5389	ORF1	NO		YES	AFTER ORF1		1	5324	193	0	5832	6025	5832	443	4501	Type-I					5832	6025
JAAOEH010000620.1_Viral_metagenome_NODE_616_truseq	6298	2	3067	3296	6271									2	3065	2975				2232	2588	ORF1	YES	229	NO					-3067	-3067	-3296	-6271	-6271		2230
SRR6824962.NODE_5_length_6299_cluster_5_candidate_	6299	2	4678											1	4676					3864	4214	ORF1	NO		YES	AFTER ORF1		1	4714	236	38	4716	4914	4716	502	3862	Type-II	4716	4914
JAAOEH010000618.1_Viral_metagenome_NODE_614_truseq	6299	549	5672											1	5123					4834	5181	ORF1	NO		NO					-5672	-5672	0	0	0		4285
ERR1301862.NODE_169_length_6300_cluster_122_candid	6300	394	6297											1	5903					5792	6223	ORF1	NO		NO					-6297	-6297	0	0	0		5398
JAAOEH010000617.1_Viral_metagenome_NODE_613_truseq	6301	2	3022	2953	5748									2	3020	2795				3818	4174	ORF2	NO	-69	NO					-3022	-3022	-2953	-5748	-5748		3816
SRR6203184.NODE_18_length_6302_cluster_17_candidat	6302	1	3501	3653	6124									2	3500	2471				2606	3040	ORF1	YES	152	YES	AFTER ORF1		1	3494	182	-6	-158	-2441	-2629	455	2605	Type-I					3495	3683
SRR12391680.NODE_173_length_6304_cluster_141_candi	6304	631	5715											1	5084					4907	5272	ORF1	NO		yes			1	5089	171	5	5720	5886	5720	448	4276	Type-IC
JAAOEH010000616.1_Viral_metagenome_NODE_612_truseq	6304	0	4244	4348	6255									2	4244	1907				3502	3810	ORF1	YES	104	NO					-4244	-4244	-4348	-6255	-6255		3502
ERR1301616.NODE_159_length_6307_cluster_7_candidat	6307	0	2792	2951	3508	3538	6198							3	2792	557	2660			2011	2361	ORF1	YES		YES	AFTER ORF1		1	2797	207	5	-154	-509	-711	436	2011	Type-II	2797	2999
GFHJ01004832.1TSA--Saccharum-hybrid-cultivar-SUGIT	6308	0	2789	3382	5970									2	2789	2588				1906	2334	ORF1	YES	593	YES	AFTER ORF1		1	3328	731	539	-54	-2450	-2642	994	1906	Type-I					3328	3520
GFHP01009638.1TSA--Yucca-gloriosa-yucca_T009638-tr	6309	46	6033											1	5987					4274	4618	ORF1	NO		NO					-6033	-6033	0	0	0		4228
JAAOEH010000613.1_Viral_metagenome_NODE_609_truseq	6312	681	2414	2415	6218									2	1733	3803				5020	5541	ORF2	NO	1	NO					-2414	-2414	-2415	-6218	-6218		4339
BHBei77089_PicornaCalici_Beihai_picorna-like_virus	6313	1	6261											1	6260					2993	3340	ORF1	NO		NO					-6261	-6261	0	0	0		2992
JAAOEH010000612.1_Viral_metagenome_NODE_608_truseq	6314	582	2639	2640	4532	4523	6187							3	2057	1892	1664			3583	3933	ORF2	YES		NO					-2639	-2639	-2640	-4532	-4532		3001
SRR5834028.NODE_23_length_6318_cluster_22_candidat	6318	296	5941											1	5645					5172	5510	ORF1	NO		YES	AFTER ORF1		1	5718	249	73	6014	6190	6014	504	4876	Type-I					6014	6190
SRR12063589.NODE_13_length_6322_cluster_9_candidat	6322	1	3447	3595	6114									2	3446	2519				2672	3019	ORF1	YES	148	YES	AFTER ORF1		1	3442	182	-4	-152	-2485	-2671	424	2671	Type-IType-IC					3494	3628
JAAOEH010000610.1_Viral_metagenome_NODE_606_truseq	6326	43	4668	4781	6259									2	4625	1478				3689	3991	ORF1	YES	113	NO					-4668	-4668	-4781	-6259	-6259		3646
likevirus5-Xenopsyllacheopis-6330-Picornavirales-I	6330	2	6082											1	6080					5277	5657	ORF1	NO		NO					-6082	-6082	0	0	0		5275
GHIX01007600.1TSA--Dreissena-rostriformis-bugensis	6332	554	6214											1	5660					5451	5789	ORF1	NO		YES	AFTER ORF1		1	5649	118	-11	6203	6332	6203	414	4897	Type-I					6203	6332
YYSZX17850_BunyaArena_Beihai_blue_swimmer_crab_vir	6336	0	6218											1	6218					3568	3948	ORF1	NO		NO					-6218	-6218	0	0	0		3568
GHIW01014888.1TSA--Dreissena-polymorpha-Dp_AZF03_g	6338	776	6226											1	5450					5454	5792	ORF1	NO		NO					-6226	-6226	0	0	0		4678
SRR12063612.NODE_94_length_6339_cluster_90_candida	6339	668	5968											1	5300					5187	5534	ORF1	NO		YES	AFTER ORF1		1	5296	181	-4	5964	6149	5964	430	4519	Type-IType-IC					5979	6148
JAAOEH010000608.1_Viral_metagenome_NODE_604_truseq	6339	0	2663	2648	6337									2	2663	3689				3474	3833	ORF2	NO	-15	NO					-2663	-2663	-2648	-6337	-6337		3474
JAAOEH010000606.1_Viral_metagenome_NODE_602_truseq	6341	7	6207											1	6200					3836	4138	ORF1	NO		NO					-6207	-6207	0	0	0		3829
GGRD01095416.1TSA--Pardosa-pseudoannulataCluster-4	6348	1	6195											1	6194					5429	5773	ORF1	NO		NO					-6195	-6195	0	0	0		5428
JAAOEH010000604.1_Viral_metagenome_NODE_600_truseq	6351	0	4082	4069	6348									2	4082	2279				3178	3519	ORF1	YES	-13	NO					-4082	-4082	-4069	-6348	-6348		3178
JAAOEH010000603.1_Viral_metagenome_NODE_599_truseq	6352	887	6349											1	5462					5151	5483	ORF1	NO		NO					-6349	-6349	0	0	0		4264
JAAOEH010000602.1_Viral_metagenome_NODE_598_truseq	6358	2	3544	3627	6263									2	3542	2636				2676	3041	ORF1	YES	83	NO					-3544	-3544	-3627	-6263	-6263		2674
ERR1301519.NODE_674_length_6358_cluster_632_candid	6358	856	6354											1	5498					5522	5908	ORF1	NO		NO					-6354	-6354	0	0	0		4666
SRR7903728.NODE_3_length_6359_cluster_3_candidate_	6359	839	6100											1	5261					5301	5651	ORF1	NO		NO					-6100	-6100	0	0	0		4462
SRR12063567.NODE_294_length_6359_cluster_255_candi	6359	440	6049											1	5609					5277	5621	ORF1	NO		NO					-6049	-6049	0	0	0		4837
JAAOEH010000601.1_Viral_metagenome_NODE_597_truseq	6360	632	5947											1	5315					4410	4793	ORF1	NO		NO					-5947	-5947	0	0	0		3778
NC_029309.1_Marine_RNA_virus_PAL473__complete_geno	6360	2	3256	3448	6156									2	3254	2708				2448	2792	ORF1	YES	192	NO					-3256	-3256	-3448	-6156	-6156		2446
HAMY010497125.1TSA--decomposition-metagenome-conti	6361	0	3356	3606	6092									2	3356	2486				2542	2922	ORF1	YES	250	NO					-3356	-3356	-3606	-6092	-6092		2542
GHJD01003312.1TSA--Oratosquilla-oratoria-c91119.gr	6362	1	3396	3534	6203									2	3395	2669				2579	2926	ORF1	YES	138	YES	AFTER ORF1		1	3451	258	56	-82	-2549	-2751	526	2578	Type-I					3452	3654
SRR7524631.NODE_73_length_6363_cluster_61_candidat	6363	2	6361											1	6359					4701	5045	ORF1	NO		NO					-6361	-6361	0	0	0		4699
WZFSL67369_PicornaCalici_Wenzhou_picorna-like_viru	6372	795	6302											1	5507					5083	5430	ORF1	NO		NO					-6302	-6302	0	0	0		4288
GFYS01045908.1TSA--Rhopilema-esculentum-Unigene004	6375	2	6151											1	6149					2610	2960	ORF1	NO		NO					-6151	-6151	0	0	0		2608
likevirus-Dendroceruscarpenteri-6376-NA-Virgavirid	6376	0	4241	4249	5508									2	4241	1259				3490	3801	ORF1	YES	8	NO					-4241	-4241	-4249	-5508	-5508		3490
SRR6254353.NODE_13_length_6377_cluster_13_candidat	6377	61	5127	5293	6375									2	5066	1082				4328	4672	ORF1	YES	166	NO					-5127	-5127	-5293	-6375	-6375		4267
SRR6291368.NODE_311_length_6379_cluster_155_candid	6379	894	6170											1	5276					5344	5712	ORF1	NO		NO					-6170	-6170	0	0	0		4450
GDTV01043104.1TSA-Galloisiana-sinensis-breed-wildt	6379	1	6165											1	6164					2219	2569	ORF1	NO		NO					-6165	-6165	0	0	0		2218
JAAOEH010000597.1_Viral_metagenome_NODE_593_truseq	6380	943	6378											1	5435					5702	6106	ORF1	NO		NO					-6378	-6378	0	0	0		4759
BFZCX5633_TotiChryso_Beihai_uca_arcuata_virus_1_le	6381	253	3441	3442	6207									2	3188	2765				4856	5188	ORF2	NO	1	NO					-3441	-3441	-3442	-6207	-6207		4603
JAAOEH010000594.1_Viral_metagenome_NODE_590_truseq	6383	2	6358											1	6356					5112	5474	ORF1	NO		NO					-6358	-6358	0	0	0		5110
JAAOEH010000593.1_Viral_metagenome_NODE_589_truseq	6385	679	6255											1	5576					5468	5809	ORF1	NO		NO					-6255	-6255	0	0	0		4789
SCM38770_PicornaCalici_Hubei_picorna-like_virus_57	6387	358	6384											1	6026					5657	6025	ORF1	NO		NO					-6384	-6384	0	0	0		5299
ERR2744264.NODE_1_length_6393_cluster_1_candidate_	6393	1	2850	2685	3734	3361	6225							3	2849	1049	2864			2956	3294	ORF2	YES		NO					-2850	-2850	-2685	-3734	-3734		2955
JAAOEH010000592.1_Viral_metagenome_NODE_588_truseq	6395	533	5485											1	4952					4689	5036	ORF1	NO		NO					-5485	-5485	0	0	0		4156
JAAOEH010000591.1_Viral_metagenome_NODE_587_truseq	6395	477	6392											1	5915					5134	5478	ORF1	NO		NO					-6392	-6392	0	0	0		4657
JAAOEH010000590.1_Viral_metagenome_NODE_586_truseq	6396	828	4214	4278	5909									2	3386	1631				3295	3654	ORF1	YES	64	NO					-4214	-4214	-4278	-5909	-5909		2467
JAAOEH010000589.1_Viral_metagenome_NODE_585_truseq	6396	0	3326	3494	6190									2	3326	2696				2497	2853	ORF1	YES	168	NO					-3326	-3326	-3494	-6190	-6190		2497
JAAOEH010000587.1_Viral_metagenome_NODE_583_truseq	6398	2	6397											1	6395					5544	5888	ORF1	NO		NO					-6397	-6397	0	0	0		5542
SRR7089625.NODE_24_length_6399_cluster_22_candidat	6399	769	5898											1	5129					5105	5437	ORF1	NO		NO					-5898	-5898	0	0	0		4336
GDOZ01031528.1TSA--Lamprohiza-splendidula-breed-wi	6400	2	3643	3639	6086									2	3641	2447				2169	2534	ORF1	YES	-4	YES	AFTER ORF1		1	3486	32	-155	-151	-2411	-2598	954	2167	Type-I					3488	3675
SRR7109325.NODE_257_length_6402_cluster_229_candid	6402	563	5998											1	5435					5211	5570	ORF1	NO		YES	AFTER ORF1		1	5424	178	-11	5987	6176	5987	417	4648	Type-I					5987	6176
GGRD01030493.1TSA--Pardosa-pseudoannulataCluster-4	6403	2	6250											1	6248					5484	5828	ORF1	NO		NO					-6250	-6250	0	0	0		5482
JAAOEH010000584.1_Viral_metagenome_NODE_580_truseq	6404	65	3349	3268	6345									2	3284	3077				1899	2225	ORF1	YES	-81	NO					-3349	-3349	-3268	-6345	-6345		1834
SRR5834174.NODE_38_length_6405_cluster_36_candidat	6405	1	3315	3534	5948									2	3314	2414				2546	2884	ORF1	YES	219	YES	AFTER ORF1		1	3387	249	73	-146	-2384	-2560	504	2545	Type-I					3388	3564
SRR7970102.NODE_11_length_6405_cluster_8_candidate	6405	0	3068	3192	6131									2	3068	2939				2272	2619	ORF1	YES	124	YES	AFTER ORF1		1	3092	163	24	-100	-2900	-3039	473	2272	Type-IA									3092	3231
ERR1301572.NODE_815_length_6405_cluster_513_candid	6405	442	6402											1	5960					5822	6256	ORF1	NO		NO					-6402	-6402	0	0	0		5380
ERR1302975.NODE_365_length_6408_cluster_305_candid	6408	908	6007											1	5099					5232	5582	ORF1	NO		YES	AFTER ORF1		1	5110	220	11	6018	6227	6018	436	4324	Type-II	6018	6227
AB863586.1_St-Valerien_swine_virus_genes_for_polyp	6409	4	5949											1	5945					3665	3982	ORF1	NO		NO					-5949	-5949	0	0	0		3661
JAAOEH010000583.1_Viral_metagenome_NODE_579_truseq	6410	708	6407											1	5699					5296	5640	ORF1	NO		NO					-6407	-6407	0	0	0		4588
JAAOEH010000581.1_Viral_metagenome_NODE_577_truseq	6411	0	3215	3216	6341									2	3215	3125				3958	4305	ORF2	NO	1	NO					-3215	-3215	-3216	-6341	-6341		3958
JAAOEH010000580.1_Viral_metagenome_NODE_576_truseq	6411	712	6408											1	5696					5378	5722	ORF1	NO		NO					-6408	-6408	0	0	0		4666
JAAOEH010000582.1_Viral_metagenome_NODE_578_truseq	6411	1	3579	3789	6407									2	3578	2618				2759	3106	ORF1	YES	210	NO					-3579	-3579	-3789	-6407	-6407		2758
SRR5365806.NODE_2_length_6412_cluster_2_candidate_	6412	0	3242	3369	6368									2	3242	2999				2407	2808	ORF1	YES	127	YES	AFTER ORF1		1	3244	193	2	-125	-2933	-3124	436	2407	Type-I					3244	3435
SRR5868318.NODE_970_length_6412_cluster_175_candid	6412	1	5421	5048	6409									2	5420	1361				4643	4981	ORF1	YES	-373	NO					-5421	-5421	-5048	-6409	-6409		4642
JAAOEH010000579.1_Viral_metagenome_NODE_575_truseq	6412	1	4554	4647	6218									2	4553	1571				2516	2857	ORF1	YES	93	NO					-4554	-4554	-4647	-6218	-6218		2515
SRR5830076.NODE_220_length_6425_cluster_153_candid	6425	509	6031											1	5522					5214	5594	ORF1	NO		YES	AFTER ORF1		1	5524	195	2	6033	6226	6033	439	4705	Type-I					6033	6226
SRR5839109.NODE_6_length_6426_cluster_2_candidate_	6426	1	3978	4195	6423									2	3977	2228				3212	3550	ORF1	YES	217	YES	AFTER ORF1		1	4048	246	71	-146	-2199	-2374	499	3211	Type-IIType-I	4055	4191			4049	4224
GFJG01075353.1_TSA-_Eurypanopeus_depressus_TR28329	6426	2	3433	3434	6322									2	3431	2888				2559	2903	ORF1	YES	1	NO					-3433	-3433	-3434	-6322	-6322		2557
ERR1301580.NODE_1019_length_6431_cluster_497_candi	6431	124	6267											1	6143					5378	5803	ORF1	NO		YES	AFTER ORF1		1	6138	164	-5	6262	6431	6262	459	5254	Type-I					6262	6431
SRR3233207.NODE_538_length_6432_cluster_248_candid	6432	2	1294	1165	3750	3834	6431							3	1292	2585	2597			2957	3310	ORF2	YES	84	yes	AFTER ORF2		1	3752	2639	2460	2589	183	4	444	2955	Type-IC
SRR7550489.NODE_62_length_6433_cluster_58_candidat	6433	2	3382	3534	6005									2	3380	2471				2487	2921	ORF1	YES	152	YES	AFTER ORF1		1	3374	182	-6	-158	-2441	-2629	455	2485	Type-I					3376	3564
SRR12063574.NODE_18_length_6434_cluster_13_candida	6434	2	3424	3567	6086									2	3422	2519				2646	2993	ORF1	YES	143	YES	AFTER ORF1		1	3411	177	-11	-154	-2485	-2673	420	2644	Type-IType-IC					3442	3600
ERR1301862.NODE_121_length_6435_cluster_74_candida	6435	1	4245	4445	6193									2	4244	1748				3389	3748	ORF1	YES	200	YES	AFTER ORF1		1	4261	215	17	-183	-1733	-1931	514	3388	Type-I					4262	4460
SRR7533630.NODE_8_length_6435_cluster_8_candidate_	6435	1053	2618	2581	6177									2	1565	3596				5399	5752	ORF2	NO	-37	NO					-2618	-2618	-2581	-6177	-6177		4346
ERR1301549.NODE_268_length_6436_cluster_7_candidat	6436	18	4886	4887	6434									2	4868	1547				4069	4449	ORF1	YES	1	YES	AFTER ORF1		1	4868	190	0	-1	-1358	-1548	437	4051	Type-I					4886	5076
SRR3233860.NODE_29_length_6437_cluster_16_candidat	6437	0	3617	3699	6329									2	3617	2630				2833	3180	ORF1	YES	82	YES	AFTER ORF1		1	3606	161	-11	-93	-2551	-2723	426	2833	Type-IC
ERR1301898.NODE_30_length_6437_cluster_13_candidat	6437	2	5218	5386	6435									2	5216	1049				4431	4787	ORF1	YES	168	YES	AFTER ORF1		1	5210	201	-6	-174	-1016	-1223	425	4429	Type-II	5212	5419
SRR10849403.NODE_26_length_6437_cluster_26_candida	6437	728	6115											1	5387					5361	5690	ORF1	NO		NO					-6115	-6115	0	0	0		4633
SRR8512519.NODE_74_length_6438_cluster_18_candidat	6438	2	3892	4073	6430									2	3890	2357				3099	3452	ORF1	YES	181	yes			1	3897	199	7	-174	-2339	-2531	447	3097	Type-IType-IC					3937	4091
ERR3179763.NODE_7_length_6439_cluster_5_candidate_	6439	2	3370	3522	5993									2	3368	2471				2475	2909	ORF1	YES	152	YES	AFTER ORF1		1	3362	182	-6	-158	-2441	-2629	455	2473	Type-I					3364	3552
ERR2309082.NODE_10_length_6439_cluster_3_candidate	6439	2	2317	2197	6438									2	2315	4241				2945	3277	ORF2	NO	-120	NO					-2317	-2317	-2197	-6438	-6438		2943
ERR1303024.NODE_368_length_6441_cluster_321_candid	6441	517	6417											1	5900					5771	6196	ORF1	NO		NO					-6417	-6417	0	0	0		5254
ERR1301446.NODE_241_length_6442_cluster_16_candida	6442	29	4069	4418	6439									2	4040	2021				3183	3611	ORF1	YES	349	YES	AFTER ORF1		1	4378	529	338	-11	-1841	-2032	796	3154	Type-I					4407	4598
JAAOEH010000577.1_Viral_metagenome_NODE_573_truseq	6442	0	4388	4568	6439									2	4388	1871				3523	3885	ORF1	YES	180	NO					-4388	-4388	-4568	-6439	-6439		3523
SRR10849403.NODE_39_length_6448_cluster_39_candida	6448	1	3309	3470	5905									2	3308	2435				2420	2845	ORF1	YES	161	YES	AFTER ORF1		1	3303	179	-5	-166	-2417	-2601	459	2419	Type-I					3304	3488
GFWP01000053.1TSA--Sogatella-furciferaCL22.Contig2	6451	0	6194											1	6194					5398	5763	ORF1	NO		NO					-6194	-6194	0	0	0		5398
SRR6808588.NODE_749_length_6453_cluster_668_candid	6453	1	3564	3740	6217									2	3563	2477				2684	3019	ORF1	YES	176	YES	AFTER ORF1		1	3553	182	-10	-186	-2471	-2663	535	2683	Type-I					3554	3746
WGML9144_Tombus-Noda_Hubei_tombus-like_virus_39_le	6453	1	3711	3434	5038	5194	6327							3	3710	1604	1133			4035	4346	ORF2	YES		NO					-3711	-3711	-3434	-5038	-5038		4034
GHCK01017149.1TSA--Paris-polyphylla-var.-yunnanens	6467	2	6340											1	6338					5031	5369	ORF1	NO		NO					-6340	-6340	0	0	0		5029
JAAOEH010000575.1_Viral_metagenome_NODE_571_truseq	6473	0	6470											1	6470					3991	4335	ORF1	NO		NO					-6470	-6470	0	0	0		3991
likevirus-Eumenespapillarius-6476-NATotiviridae	6476	253	3354	3090	5807									2	3101	2717				4519	4842	ORF2	NO	-264	NO					-3354	-3354	-3090	-5807	-5807		4266
ERR1301617.NODE_55_length_6477_cluster_3_candidate	6477	1	4848	4986	6476									2	4847	1490				4061	4417	ORF1	YES	138	YES	AFTER ORF1		1	4836	180	-11	-149	-1448	-1639	420	4060	Type-I					4837	5028
SRR3218116.NODE_879_length_6479_cluster_547_candid	6479	31	3507	3640	6126									2	3476	2486				2684	3043	ORF1	YES	133	YES	AFTER ORF1		1	3483	136	7	-126	-2483	-2612	471	2653	Type-IB											3514	3643
SRR11097768.NODE_4022_length_6484_cluster_298_cand	6484	2	3700	3839	6412									2	3698	2573				2922	3269	ORF1	YES	139	YES	AFTER ORF1		1	3687	179	-11	-150	-2533	-2723	420	2920	Type-IC
GGLX01036251.1TSA--Pleurotus-ostreatusCL5417.Conti	6488	0	3521	3556	6204									2	3521	2648				2725	3072	ORF1	YES	35	NO					-3521	-3521	-3556	-6204	-6204		2725
SRR3233870.NODE_366_length_6492_cluster_285_candid	6492	1	3405	3569	6106									2	3404	2537				2612	2965	ORF1	YES	164	YES	AFTER ORF1		1	3394	189	-10	-174	-2512	-2711	430	2611	Type-IC
JAAOEH010000573.1_Viral_metagenome_NODE_569_truseq	6492	254	1753	2499	4835	4679	6418							3	1499	2336	1739			5553	5840	ORF3	NO		NO					-1753	-1753	-2499	-4835	-4835		5299
likevirus-Mantophasmasp.-6494-Picornavirales-Dicis	6494	0	2981	3473	5836									2	2981	2363				2092	2508	ORF1	YES	492	YES	AFTER ORF1		1	3303	498	322	-170	-2357	-2533	795	2092	Type-I					3303	3479
ERR1301890.NODE_142_length_6495_cluster_28_candida	6495	2	5761											1	5759					4869	5300	ORF1	NO		YES	AFTER ORF1		1	5918	351	159	5920	6112	5920	620	4867	Type-I					5920	6112
SRR4381459.NODE_22_length_6497_cluster_22_candidat	6497	0	3392	3474	6164									2	3392	2690				2626	2958	ORF1	YES	82	NO					-3392	-3392	-3474	-6164	-6164		2626
BHJJX22326_PicornaCalici_Beihai_picorna-like_virus	6503	1	6441											1	6440					3065	3391	ORF1	NO		NO					-6441	-6441	0	0	0		3064
SRR8512519.NODE_144_length_6504_cluster_78_candida	6504	2	2311	2268	5021	5219	6502							3	2309	2753	1283			3994	4359	ORF2	YES		YES	AFTER ORF2		1	5054	2935	2745	2788	225	35	697	3992	Type-I					5056	5246
SRR5213865.NODE_47_length_6506_cluster_45_candidat	6506	2	3598	3775	6285									2	3596	2510				2802	3155	ORF1	YES	177	YES	AFTER ORF1		1	3590	184	-6	-183	-2503	-2693	437	2800	Type-IC
SRR6977040.NODE_8_length_6509_cluster_7_candidate_	6509	481	5553											1	5072					4754	5098	ORF1	NO		NO					-5553	-5553	0	0	0		4273
ERR1301616.NODE_193_length_6512_cluster_7_candidat	6512	0	2792	2952	3509	3752	6403							3	2792	557	2651			2011	2361	ORF1	YES		YES	AFTER ORF1		1	2797	207	5	-155	-510	-712	436	2011	Type-II	2797	2999
SRR8416088.NODE_3_length_6512_cluster_3_candidate_	6512	1	3507	3542	6223									2	3506	2681				2732	3076	ORF1	YES	35	NO					-3507	-3507	-3542	-6223	-6223		2731
ERR1301535.NODE_199_length_6514_cluster_7_candidat	6514	46	3468	3817	6405									2	3422	2588				2582	3010	ORF1	YES	349	YES	AFTER ORF1		1	3760	529	338	-11	-2408	-2599	796	2536	Type-I					3806	3997
SRR6808589.NODE_288_length_6516_cluster_190_candid	6516	485	2998	2958	5408									2	2513	2450				4606	4950	ORF2	NO	-40	NO					-2998	-2998	-2958	-5408	-5408		4121
SRR3218116.NODE_971_length_6517_cluster_634_candid	6517	0	3839	3736	6417									2	3839	2681				3046	3399	ORF1	YES	-103	YES	AFTER ORF1	IN ORF2	1	3869	209	30	133	-2369	-2548	470	3046	Type-I					3869	4048
JAAOEH010000572.1_Viral_metagenome_NODE_568_truseq	6519	0	4007	4008	6518									2	4007	2510				3202	3564	ORF1	YES	1	NO					-4007	-4007	-4008	-6518	-6518		3202
JAAOEH010000570.1_Viral_metagenome_NODE_566_truseq	6524	1	3144	3105	4934	4726	6465							3	3143	1829	1739			3922	4275	ORF2	YES		NO					-3144	-3144	-3105	-4934	-4934		3921
JAAOEH010000569.1_Viral_metagenome_NODE_565_truseq	6527	579	5858											1	5279					5068	5418	ORF1	NO		NO					-5858	-5858	0	0	0		4489
likevirus-Ellipsidionsp.-6529-NA-Virgaviridae	6529	0	1778	1714	3441									2	1778	1727				2705	3007	ORF2	NO	-64	NO					-1778	-1778	-1714	-3441	-3441		2705
SRR3233886.NODE_1469_length_6530_cluster_1143_cand	6530	2	3070	3178	5706									2	3068	2528				2271	2633	ORF1	YES	108	YES	AFTER ORF1		1	3058	160	-10	-118	-2476	-2646	427	2269	Type-IC
likevirusCordulegasterboltonii-6532-Picornavirales	6532	2	3397	3408	6242									2	3395	2834				2019	2411	ORF1	YES	11	YES	AFTER ORF1		1	3238	32	-157	-168	-2813	-3002	829	2017	Type-I					3240	3429
ERR1301885.NODE_123_length_6532_cluster_111_candid	6532	556	5973											1	5417					5180	5539	ORF1	NO		YES	AFTER ORF1		1	5393	166	-24	5949	6139	5949	410	4624	Type-I					5949	6139
ERR1301483.NODE_406_length_6542_cluster_106_candid	6542	0	3476	3628	6099									2	3476	2471				2581	3015	ORF1	YES	152	YES	AFTER ORF1		1	3470	182	-6	-158	-2441	-2629	455	2581	Type-I					3470	3658
ERR1301516.NODE_5_length_6545_cluster_5_candidate_	6545	1058	6037											1	4979					5220	5600	ORF1	NO		YES	AFTER ORF1		1	4979	190	0	6037	6227	6037	437	4162	Type-I					6037	6227
JAAOEH010000567.1_Viral_metagenome_NODE_563_truseq	6545	0	6386											1	6386					3544	3885	ORF1	NO		NO					-6386	-6386	0	0	0		3544
SRR6291368.NODE_286_length_6546_cluster_130_candid	6546	1	3264	3550	6318									2	3263	2768				2486	2833	ORF1	YES	286	YES	AFTER ORF1		1	3410	322	147	-139	-2732	-2907	578	2485	Type-I					3411	3586
SRR8820974.NODE_113_length_6549_cluster_96_candida	6549	2	3379	3547	6468									2	3377	2921				2628	2963	ORF1	YES	168	NO					-3379	-3379	-3547	-6468	-6468		2626
tick99771_BunyaArena_Dabieshan_Tick_Virus_RdRp_KM8	6549	0	6476											1	6476					3010	3456	ORF1	NO		NO					-6476	-6476	0	0	0		3010
WHBL72570_Tombus-Noda_Hubei_noda-like_virus_4_len6	6553	2	2830	3256	6237									2	2828	2981				1539	1868	ORF1	YES	426	NO					-2830	-2830	-3256	-6237	-6237		1537
ERR1301798.NODE_120_length_6554_cluster_30_candida	6554	2	5092	5299	6552									2	5090	1253				4233	4583	ORF1	YES	207	NO					-5092	-5092	-5299	-6552	-6552		4231
JAAOEH010000564.1_Viral_metagenome_NODE_560_truseq	6557	645	5708											1	5063					4900	5250	ORF1	NO		NO					-5708	-5708	0	0	0		4255
JAAOEH010000563.1_Viral_metagenome_NODE_559_truseq	6560	190	6426											1	6236					4283	4639	ORF1	NO		NO					-6426	-6426	0	0	0		4093
JAAOEH010000562.1_Viral_metagenome_NODE_558_truseq	6561	638	6559											1	5921					5991	6323	ORF1	NO		NO					-6559	-6559	0	0	0		5353
ERR1301616.NODE_397_length_6562_cluster_177_candid	6562	52	3264	3440	6412									2	3212	2972				2474	2833	ORF1	YES	176	YES	AFTER ORF1		1	3202	182	-10	-186	-2966	-3158	421	2422	Type-I					3254	3446
ERR1301608.NODE_93_length_6564_cluster_26_candidat	6564	875	5974											1	5099					5199	5549	ORF1	NO		YES	AFTER ORF1		1	5110	220	11	5985	6194	5985	436	4324	Type-II	5985	6194
ERR1301820.NODE_67_length_6564_cluster_3_candidate	6564	1	3429	3567	6563									2	3428	2996				2642	2998	ORF1	YES	138	YES	AFTER ORF1		1	3417	180	-11	-149	-2954	-3145	420	2641	Type-I					3418	3609
ERR1301468.NODE_40_length_6566_cluster_9_candidate	6566	1	2985	3123	6536									2	2984	3413				2198	2554	ORF1	YES	138	YES	AFTER ORF1		1	2973	180	-11	-149	-3371	-3562	420	2197	Type-I					2974	3165
GHVU01090819.1TSA--Siedleckia-nematoides-isolate-W	6568	160	6456											1	6296					3155	3505	ORF1	NO		NO					-6456	-6456	0	0	0		2995
likevirus-Ephemerasp.HW-2014-6569-NA-Virgaviridae	6569	2	6568											1	6566					5994	6296	ORF1	NO		NO					-6568	-6568	0	0	0		5992
JAAOEH010000561.1_Viral_metagenome_NODE_557_truseq	6570	53	3262	3214	6114									2	3209	2900				4073	4429	ORF2	NO	-48	NO					-3262	-3262	-3214	-6114	-6114		4020
beimix75763_New-Yanvirus_Wenzhou_bivalvia_virus_2_	6570	582	4505	4496	6364									2	3923	1868				3538	3888	ORF1	YES	-9	NO					-4505	-4505	-4496	-6364	-6364		2956
SRR12063576.NODE_16_length_6574_cluster_14_candida	6574	1	3597	3575	6340									2	3596	2765				2825	3169	ORF1	YES	-22	NO					-3597	-3597	-3575	-6340	-6340		2824
likevirusCampylenchialatipes-6574-Picornavirales-I	6574	2	6313											1	6311					5457	5822	ORF1	NO		NO					-6313	-6313	0	0	0		5455
JAAOEH010000559.1_Viral_metagenome_NODE_555_truseq	6575	847	3444	3351	4904	4914	6572							3	2597	1553	1658			3985	4356	ORF2	YES		NO					-3444	-3444	-3351	-4904	-4904		3138
BHTSS17606_BunyaArena_Beihai_bunya-like_virus_1_Rd	6576	0	6272											1	6272					2971	3411	ORF1	NO		NO					-6272	-6272	0	0	0		2971
SRR12063616.NODE_13_length_6578_cluster_9_candidat	6578	2	3865	3962	6517									2	3863	2555				3093	3440	ORF1	YES	97	YES	AFTER ORF1		1	3871	187	8	-89	-2465	-2644	433	3091	Type-I					3873	4052
SRR12063616.NODE_27_length_6578_cluster_19_candida	6578	2	3865	3962	6517									2	3863	2555				3093	3440	ORF1	YES	97	YES	AFTER ORF1		1	3871	187	8	-89	-2465	-2644	433	3091	Type-I					3873	4052
JAAOEH010000557.1_Viral_metagenome_NODE_553_truseq	6578	594	6575											1	5981					5113	5460	ORF1	NO		NO					-6575	-6575	0	0	0		4519
JAAOEH010000556.1_Viral_metagenome_NODE_552_truseq	6581	913	6579											1	5666					5270	5617	ORF1	NO		NO					-6579	-6579	0	0	0		4357
SRR12063616.NODE_14_length_6583_cluster_9_candidat	6583	2	3865	3962	6520									2	3863	2558				3093	3440	ORF1	YES	97	YES	AFTER ORF1		1	3871	187	8	-89	-2468	-2647	433	3091	Type-I					3873	4052
ERR1301820.NODE_73_length_6585_cluster_3_candidate	6585	1	3429	3567	6584									2	3428	3017				2642	2998	ORF1	YES	138	YES	AFTER ORF1		1	3417	180	-11	-149	-2975	-3166	420	2641	Type-I					3418	3609
SRR12063528.NODE_10_length_6586_cluster_8_candidat	6586	2	5014	5116	6585									2	5012	1469				4218	4577	ORF1	YES	102	YES	AFTER ORF1		1	5001	166	-11	-113	-1405	-1582	426	4216	Type-IC
SRR12063616.NODE_12_length_6587_cluster_9_candidat	6587	2	3865	3962	6529									2	3863	2567				3093	3440	ORF1	YES	97	YES	AFTER ORF1		1	3871	187	8	-89	-2477	-2656	433	3091	Type-I					3873	4052
SRR12063616.NODE_26_length_6587_cluster_19_candida	6587	2	3865	3962	6529									2	3863	2567				3093	3440	ORF1	YES	97	YES	AFTER ORF1		1	3871	187	8	-89	-2477	-2656	433	3091	Type-I					3873	4052
SRR12063563.NODE_12_length_6587_cluster_3_candidat	6587	0	3698	3843	6377									2	3698	2534				2896	3255	ORF1	YES	145	YES	AFTER ORF1		1	3687	155	-11	-156	-2524	-2690	432	2896	Type-IC
JAAOEH010000555.1_Viral_metagenome_NODE_551_truseq	6587	2	6019											1	6017					5331	5627	ORF1	NO		NO					-6019	-6019	0	0	0		5329
ERR1301468.NODE_52_length_6592_cluster_16_candidat	6592	638	4276	4249	5799									2	3638	1550				5003	5338	ORF2	NO	-27	NO					-4276	-4276	-4249	-5799	-5799		4365
JAAOEH010000554.1_Viral_metagenome_NODE_550_truseq	6592	708	5345	5540	6589									2	4637	1049				4552	4899	ORF1	YES	195	NO					-5345	-5345	-5540	-6589	-6589		3844
JAAOEH010000553.1_Viral_metagenome_NODE_549_truseq	6593	885	2693	2694	4577	4711	6369							3	1808	1883	1658			3625	3975	ORF2	YES		NO					-2693	-2693	-2694	-4577	-4577		2740
SRR11648395.NODE_85_length_6593_cluster_57_candida	6593	0	3374	3935	6331									2	3374	2396				2593	2937	ORF1	YES	561	NO					-3374	-3374	-3935	-6331	-6331		2593
BHBei73249_PicornaCalici_Beihai_picorna-like_virus	6597	596	5467	5598	6596									2	4871	998				4668	5027	ORF1	YES	131	YES	AFTER ORF1		1	4860	165	-11	-142	-964	-1140	429	4072	Type-IC
GEIN01015870.1TSA--Stenocotis-depressa-breed-wildt	6598	1984	3936	4040	6565									2	1952	2525				5742	6110	ORF2	NO	104	NO					-3936	-3936	-4040	-6565	-6565		3758
GBVR01023988.1_TSA-_Lariophagus_distinguendus_s482	6598	0	6260											1	6260					5440	5814	ORF1	NO		NO					-6260	-6260	0	0	0		5440
JAAOEH010000551.1_Viral_metagenome_NODE_547_truseq	6604	179	5467	5564	6601									2	5288	1037				3867	4352	ORF1	YES	97	NO					-5467	-5467	-5564	-6601	-6601		3688
JAAOEH010000550.1_Viral_metagenome_NODE_546_truseq	6605	0	6086											1	6086					5221	5583	ORF1	NO		NO					-6086	-6086	0	0	0		5221
GFOO01003855.1TSA--Nodipecten-subnodosusTRINITY_DN	6610	2	3388	3615	6293									2	3386	2678				1863	2249	ORF1	YES	227	NO					-3388	-3388	-3615	-6293	-6293		1861
HOU154008_TotiChryso_Beihai_toti-like_virus_4_len6	6618	66	3971	3976	6486									2	3905	2510				5036	5380	ORF2	NO	5	NO					-3971	-3971	-3976	-6486	-6486		4970
JAAOEH010000548.1_Viral_metagenome_NODE_544_truseq	6619	551	2359	1930	3708	4190	6478							3	1808	1778	2288			2777	3112	ORF2	YES		NO					-2359	-2359	-1930	-3708	-3708		2226
JAAOEH010000546.1_Viral_metagenome_NODE_542_truseq	6621	0	3134	3074	6001									2	3134	2927				3942	4298	ORF2	NO	-60	NO					-3134	-3134	-3074	-6001	-6001		3942
JAAOEH010000545.1_Viral_metagenome_NODE_541_truseq	6621	627	6620											1	5993					5707	6051	ORF1	NO		NO					-6620	-6620	0	0	0		5080
JAAOEH010000547.1_Viral_metagenome_NODE_543_truseq	6621	0	6620											1	6620					3676	4029	ORF1	NO		NO					-6620	-6620	0	0	0		3676
JAAOEH010000544.1_Viral_metagenome_NODE_540_truseq	6623	743	5611											1	4868					4818	5165	ORF1	NO		NO					-5611	-5611	0	0	0		4075
SRR12063560.NODE_24_length_6624_cluster_12_candida	6624	514	5355	5440	6621									2	4841	1181				4574	4921	ORF1	YES	85	YES	AFTER ORF1		1	4831	179	-10	-95	-1087	-1276	424	4060	Type-IType-IC					5354	5533
SRR11450577.NODE_78_length_6627_cluster_65_candida	6627	2	3724	3859	6333									2	3722	2474				2907	3263	ORF1	YES	135	YES	AFTER ORF1		1	3727	138	5	-130	-2471	-2604	466	2905	Type-IB											3729	3862
JAAOEH010000543.1_Viral_metagenome_NODE_539_truseq	6628	0	4823	4843	6627									2	4823	1784				4021	4344	ORF1	YES	20	NO					-4823	-4823	-4843	-6627	-6627		4021
ERR1301588.NODE_124_length_6632_cluster_37_candida	6632	57	5192	5168	6631									2	5135	1463				4366	4752	ORF1	YES	-24	YES	AFTER ORF1	IN ORF2	1	5142	201	7	31	-1238	-1432	447	4309	Type-I					5199	5393
ERR1301499.NODE_202_length_6638_cluster_37_candida	6638	0	4619	4829	6631									2	4619	1802				3823	4158	ORF1	YES	210	NO					-4619	-4619	-4829	-6631	-6631		3823
CC64601_Hepe-Virga_Hubei_negev-like_virus_2_len664	6640	15	6638											1	6623					5917	6219	ORF1	NO		NO					-6638	-6638	0	0	0		5902
ERR1301850.NODE_61_length_6644_cluster_3_candidate	6644	653	5986											1	5333					5163	5543	ORF1	NO		YES	AFTER ORF1		1	5338	198	5	5991	6184	5991	448	4510	Type-I					5991	6184
ERR1301850.NODE_65_length_6644_cluster_3_candidate	6644	653	5986											1	5333					5163	5543	ORF1	NO		YES	AFTER ORF1		1	5338	198	5	5991	6184	5991	448	4510	Type-I					5991	6184
spider112000_BunyaArena_Shayang_Spider_Virus_2_KM8	6646	39	6548											1	6509					2866	3261	ORF1	NO		NO					-6548	-6548	0	0	0		2827
SRR10674393.NODE_1_length_6651_cluster_1_candidate	6651	459	5792											1	5333					5035	5373	ORF1	NO		NO					-5792	-5792	0	0	0		4576
JAAOEH010000540.1_Viral_metagenome_NODE_536_truseq	6653	761	6085											1	5324					5208	5549	ORF1	NO		NO					-6085	-6085	0	0	0		4447
CC22735_MonoChu_Wuhan_Louse_Fly_Virus_8_KM817655_l	6653	99	6563											1	6464					1966	2319	ORF1	NO		NO					-6563	-6563	0	0	0		1867
ERR1302949.NODE_5_length_6655_cluster_4_candidate_	6655	2	3406	3487	6189									2	3404	2702				2583	2963	ORF1	YES	81	YES	AFTER ORF1		1	3409	198	5	-76	-2585	-2778	448	2581	Type-I					3411	3604
ERR3179334.NODE_156_length_6656_cluster_89_candida	6656	1440	6653											1	5213					5989	6348	ORF1	NO		YES			1	-1236	-6251	-6449	204	402	204		4549	Type-IIType-I	204	402			204	402
JAAOEH010000539.1_Viral_metagenome_NODE_535_truseq	6658	94	2787	2766	4451	4979	6502							3	2693	1685	1523			3577	3930	ORF2	YES		NO					-2787	-2787	-2766	-4451	-4451		3483
CC64629_TotiChryso_Hubei_toti-like_virus_21_len666	6659	1	4101	3717	6515									2	4100	2798				5113	5460	ORF2	NO	-384	NO					-4101	-4101	-3717	-6515	-6515		5112
SRR6928341.NODE_19_length_6659_cluster_9_candidate	6659	480	5555											1	5075					4753	5097	ORF1	NO		NO					-5555	-5555	0	0	0		4273
JAAOEH010000538.1_Viral_metagenome_NODE_534_truseq	6659	2	6556											1	6554					3030	3371	ORF1	NO		NO					-6556	-6556	0	0	0		3028
ERR3179330.NODE_4_length_6660_cluster_4_candidate_	6660	102	3044	3445	6336									2	2942	2891				2542	2901	ORF1	YES	401	YES	AFTER ORF1		1	3193	440	251	-150	-2852	-3041	394	2440	Type-I					3295	3484
likevirus5-Oxybelusbipunctatus-6660-Picornavirales	6660	0	6596											1	6596					5818	6168	ORF1	NO		NO					-6596	-6596	0	0	0		5818
SRR8512519.NODE_137_length_6661_cluster_71_candida	6661	1	4944	5104	6660									2	4943	1556				4154	4507	ORF1	YES	160	YES	AFTER ORF1		1	4999	199	56	-104	-1517	-1660	493	4153	Type-I					5000	5143
ERR3179334.NODE_60_length_6663_cluster_2_candidate	6663	40	5370	5531	6661									2	5330	1130				4481	4906	ORF1	YES	161	YES	AFTER ORF1		1	5325	179	-5	-166	-1112	-1296	459	4441	Type-I					5365	5549
SRR5214150.NODE_33_length_6667_cluster_30_candidat	6667	0	3644	3907	6405									2	3644	2498				2884	3210	ORF1	YES	263	YES	AFTER ORF1		1	3734	275	90	-173	-2486	-2671	524	2884	Type-I					3734	3919
JAAOEH010000537.1_Viral_metagenome_NODE_533_truseq	6667	511	4935	4936	6384									2	4424	1448				4112	4378	ORF1	YES	1	NO					-4935	-4935	-4936	-6384	-6384		3601
ERR1301616.NODE_160_length_6676_cluster_7_candidat	6676	0	2792	2951	3509	3907	6567							3	2792	558	2660			2011	2361	ORF1	YES		YES	AFTER ORF1		1	2797	207	5	-154	-510	-712	436	2011	Type-II	2797	2999
SRR6254352.NODE_22_length_6676_cluster_20_candidat	6676	286	5526											1	5240					4727	5071	ORF1	NO		NO					-5526	-5526	0	0	0		4441
ERR1301854.NODE_49_length_6677_cluster_32_candidat	6677	486	6611											1	6125					5725	6153	ORF1	NO		NO					-6611	-6611	0	0	0		5239
SRR3233886.NODE_740_length_6678_cluster_430_candid	6678	0	1166	1130	2500	3635	6325							3	1166	1370	2690			2631	2990	OUT-of-ORFs	YES		YES	AFTER ORF2		1	3475	2499	2309	2345	1165	975	485	2631	Type-I					3475	3665
SRR3233870.NODE_266_length_6679_cluster_188_candid	6679	674	3724	3871	6513									2	3050	2642				2943	3281	ORF1	YES	147	YES	AFTER ORF1		1	3188	324	138	-9	-2465	-2651	581	2269	Type-I					3862	4048
likevirus1-Hespenedrachilensis-6679-Bunyavirales-N	6679	25	6555											1	6530					3047	3502	ORF1	NO		NO					-6555	-6555	0	0	0		3022
SRR7963562.NODE_27_length_6681_cluster_26_candidat	6681	0	3719	3834	6434									2	3719	2600				2944	3276	ORF1	YES	115	YES	AFTER ORF1		1	3806	253	87	-28	-2462	-2628	530	2944	Type-I					3806	3972
shrimp14534_PicornaCalici_Wenzhou_picorna-like_vir	6682	967	6633											1	5666					5840	6205	ORF1	NO		NO					-6633	-6633	0	0	0		4873
SRR11450577.NODE_57_length_6683_cluster_46_candida	6683	1	3417	3469	6126									2	3416	2657				2618	2974	ORF1	YES	52	YES	AFTER ORF1		1	3405	167	-11	-63	-2542	-2720	432	2617	Type-IC
SRR5447132.NODE_4_length_6684_cluster_4_candidate_	6684	2	4741	4902	6683									2	4739	1781				3852	4277	ORF1	YES	161	YES	AFTER ORF1		1	4734	179	-5	-166	-1763	-1947	459	3850	Type-I					4736	4920
arthropodmix13442_BunyaArena_Wuhan_insect_virus_16	6684	115	6531											1	6416					3101	3538	ORF1	NO		NO					-6531	-6531	0	0	0		2986
ERR1301474.NODE_69_length_6685_cluster_14_candidat	6685	167	6682											1	6515					5682	6014	ORF1	NO		NO					-6682	-6682	0	0	0		5515
JAAOEH010000534.1_Viral_metagenome_NODE_530_truseq	6690	1	3198	3138	6068									2	3197	2930				4006	4374	ORF2	NO	-60	NO					-3198	-3198	-3138	-6068	-6068		4005
WLJQ100911_BunyaArena_Wenling_crustacean_virus_9_R	6691	5	6586											1	6581					3129	3554	ORF1	NO		NO					-6586	-6586	0	0	0		3124
SRR12391680.NODE_185_length_6692_cluster_152_candi	6692	876	5951											1	5075					5158	5505	ORF1	NO		YES	AFTER ORF1		1	5064	152	-11	5940	6103	5940	435	4282	Type-IC
GGUI01089970.1TSA--Palythoa-sp.-QL-2018-isolate-Vi	6692	1	3381	3608	6202									2	3380	2594				2555	2905	ORF1	YES	227	NO					-3381	-3381	-3608	-6202	-6202		2554
SRR12391680.NODE_255_length_6702_cluster_219_candi	6702	640	5712											1	5072					4925	5272	ORF1	NO		YES	AFTER ORF1		1	5061	166	-11	5701	5878	5701	429	4285	Type-IC
gi-1058097081-gb-GECZ01017569.1-TSA-Cuerna-aridaTR	6706	0	6602											1	6602					5809	6171	ORF1	NO		NO					-6602	-6602	0	0	0		5809
likevirus-Belostomaflumineum-6708-Jingchuvirales-N	6708	78	6617											1	6539					1909	2214	ORF1	NO		NO					-6617	-6617	0	0	0		1831
NC_043512.1_Tulane_virus_nonstructural_polyprotein	6714	2	4357	4358	5983									2	4355	1625				3594	3914	ORF1	YES	1	NO					-4357	-4357	-4358	-5983	-5983		3592
SRR3218116.NODE_76_length_6715_cluster_8_candidate	6715	1	5436	5568	6713									2	5435	1145				4664	5002	ORF1	YES	132	NO					-5436	-5436	-5568	-6713	-6713		4663
JAAOEH010000533.1_Viral_metagenome_NODE_529_truseq	6716	334	5868											1	5534					5006	5410	ORF1	NO		NO					-5868	-5868	0	0	0		4672
NC_009891.1_Seal_picornavirus_type_1__complete_gen	6718	494	6658											1	6164					5901	6203	ORF1	NO		NO					-6658	-6658	0	0	0		5407
MF190025.1_Barns_Ness_breadcrumb_sponge_dicistro-l	6720	0	4037	4110	6599									2	4037	2489				3163	3606	ORF1	YES	73	NO					-4037	-4037	-4110	-6599	-6599		3163
JAAOEH010000532.1_Viral_metagenome_NODE_528_truseq	6723	2	3853	4120	6555									2	3851	2435				3090	3431	ORF1	YES	267	YES	AFTER ORF1		1	3962	294	111	-156	-2408	-2591	533	3088	Type-I					3964	4147
likevirus4-Xenopsyllacheopis-6725-Picornavirales-D	6725	0	3779	3800	6598									2	3779	2798				2944	3303	ORF1	YES	21	YES	AFTER ORF1		1	3749	171	-30	-51	-2648	-2849	446	2944	Type-IIType-I	3749	3950			3749	3916
GGCD01000497.1TSA-GlobobuliminaGloT15_NODE_498-tra	6729	2	3400	3604	6570									2	3398	2966				2568	2930	ORF1	YES	204	YES	AFTER ORF1		1	3395	210	-3	-207	-2960	-3173	467	2566	Type-I					3397	3610
BHZC37407_PicornaCalici_Beihai_picorna-like_virus_	6729	1	6717											1	6716					3464	3811	ORF1	NO		NO					-6717	-6717	0	0	0		3463
JAAOEH010000530.1_Viral_metagenome_NODE_526_truseq	6730	650	5740											1	5090					4863	5240	ORF1	NO		NO					-5740	-5740	0	0	0		4213
JAAOEH010000529.1_Viral_metagenome_NODE_525_truseq	6731	0	6713											1	6713					3514	3852	ORF1	NO		NO					-6713	-6713	0	0	0		3514
likevirus-Bibiomarci-6735-Bunyavirales-NA	6735	0	6440											1	6440					3112	3555	ORF1	NO		NO					-6440	-6440	0	0	0		3112
ERR1301897.NODE_75_length_6736_cluster_5_candidate	6736	97	2376	2330	3385	3576	6410							3	2279	1055	2834			2610	2954	ORF2	YES		YES	AFTER ORF2		1	3323	1236	1044	1090	227	35	466	2513	Type-I					3420	3612
JAAOEH010000528.1_Viral_metagenome_NODE_524_truseq	6738	2	3244	3142	6090									2	3242	2948				4043	4399	ORF2	NO	-102	NO					-3244	-3244	-3142	-6090	-6090		4041
likevirus3-Nilaparvatalugens-6743-Picornavirales-I	6743	1	6474											1	6473					5678	6043	ORF1	NO		NO					-6474	-6474	0	0	0		5677
JAAOEH010000527.1_Viral_metagenome_NODE_523_truseq	6744	804	6521											1	5717					5623	6036	ORF1	NO		NO					-6521	-6521	0	0	0		4819
ERR1301799.NODE_52_length_6748_cluster_18_candidat	6748	577	5901											1	5324					5123	5482	ORF1	NO		YES	AFTER ORF1		1	5329	197	5	5906	6098	5906	424	4546	Type-I					5906	6098
ICLH01023406.1_TSA-_Pristomyrmex_punctatus_RNA__TR	6749	0	1169	1304	6691									2	1169	5387				5904	6257	ORF2	NO	135	NO					-1169	-1169	-1304	-6691	-6691		5904
ERR3179727.NODE_9_length_6750_cluster_6_candidate_	6750	105	5207	5359	6747									2	5102	1388				4312	4746	ORF1	YES	152	YES	AFTER ORF1		1	5096	182	-6	-158	-1358	-1546	455	4207	Type-I					5201	5389
spider123775_TotiChryso_Hubei_toti-like_virus_16_l	6754	62	3964	4045	6630									2	3902	2585				5165	5518	ORF2	NO	81	NO					-3964	-3964	-4045	-6630	-6630		5103
SRR10854864.NODE_98_length_6760_cluster_82_candida	6760	1	3459	3586	6726									2	3458	3140				2675	3025	ORF1	YES	127	NO					-3459	-3459	-3586	-6726	-6726		2674
tick107859_TotiChryso_Hubei_toti-like_virus_17_len	6761	907	3591	3576	6176									2	2684	2600				4816	5142	ORF2	NO	-15	NO					-3591	-3591	-3576	-6176	-6176		3909
GFKT011530278.1_TSA-_Nephila_clavipes_Nep008_H_sil	6761	2	3451	3494	5338									2	3449	1844				2607	2990	ORF1	YES	43	NO					-3451	-3451	-3494	-5338	-5338		2605
XZSJSC18544_BunyaArena_Xinzhou_bunya-like_virus_1_	6761	35	6664											1	6629					3171	3608	ORF1	NO		NO					-6664	-6664	0	0	0		3136
SRR7976667.NODE_6_length_6762_cluster_6_candidate_	6762	2	3583	3868	6360									2	3581	2492				2811	3143	ORF1	YES	285	YES	AFTER ORF1		1	3693	297	112	-173	-2480	-2665	552	2809	Type-I					3695	3880
SRR12063594.NODE_19_length_6762_cluster_14_candida	6762	465	5666											1	5201					4864	5229	ORF1	NO		YES	AFTER ORF1		1	5247	218	46	5712	5884	5712	483	4399	Type-I					5712	5884
JAAOEH010000525.1_Viral_metagenome_NODE_521_truseq	6763	799	5796											1	4997					5006	5353	ORF1	NO		YES	AFTER ORF1		1	4987	167	-10	5786	5963	5786	433	4207	Type-IC
likevirusAlyduspilosus-6764-NATotiviridae	6764	1	4128	3813	6515									2	4127	2702				5107	5460	ORF2	NO	-315	NO					-4128	-4128	-3813	-6515	-6515		5106
ERR2309084.NODE_9_length_6767_cluster_2_candidate_	6767	1	6765											1	6764					3224	3556	ORF1	NO		NO					-6765	-6765	0	0	0		3223
likevirus2Ateluraformicaria-6768-Picornavirales-NA	6768	2	6616											1	6614					2346	2717	ORF1	NO		NO					-6616	-6616	0	0	0		2344
SRR5213861.NODE_65_length_6770_cluster_58_candidat	6770	659	5725											1	5066					4953	5288	ORF1	NO		YES	AFTER ORF1		1	5055	169	-11	5714	5894	5714	426	4294	Type-IC
SRR6253579.NODE_6_length_6770_cluster_6_candidate_	6770	0	4466	4632	6494									2	4466	1862				3667	4011	ORF1	YES	166	NO					-4466	-4466	-4632	-6494	-6494		3667
SRR3218116.NODE_696_length_6771_cluster_376_candid	6771	2	4003	4184	6715									2	4001	2531				3207	3560	ORF1	YES	181	yes			1	4006	187	5	-176	-2525	-2707	448	3205	Type-IC
GGCD01000483.1TSA-GlobobuliminaGloT15_NODE_484-tra	6771	2	3388	3592	6546									2	3386	2954				2559	2912	ORF1	YES	204	YES	AFTER ORF1		1	3391	210	5	-199	-2948	-3153	481	2557	Type-I					3393	3598
JAAOEH010000524.1_Viral_metagenome_NODE_520_truseq	6776	2	4633	4815	6773									2	4631	1958				3771	4133	ORF1	YES	182	NO					-4633	-4633	-4815	-6773	-6773		3769
SRR5839111.NODE_40_length_6782_cluster_30_candidat	6782	641	6229											1	5588					5232	5597	ORF1	NO		YES	AFTER ORF1		1	5591	192	3	6232	6421	6232	635	4591	Type-I					6232	6421
GIVF01000394.1TSA-Chinavia-impicticornisTRINITY_DN	6782	1	3981	3982	6603									2	3980	2621				3167	3541	ORF1	YES	1	YES	AFTER ORF1		1	3977	190	-3	-4	-2432	-2625	437	3166	Type-I					3978	4171
JAAOEH010000523.1_Viral_metagenome_NODE_519_truseq	6784	414	5756											1	5342					4948	5310	ORF1	NO		YES	AFTER ORF1		1	5393	231	51	5807	5987	5807	497	4534	Type-I					5807	5987
SRR7550489.NODE_15_length_6788_cluster_12_candidat	6788	2	4210	4378	6708									2	4208	2330				3408	3752	ORF1	YES	168	NO					-4210	-4210	-4378	-6708	-6708		3406
SRR12063606.NODE_50_length_6789_cluster_32_candida	6789	2	3976	4124	6634									2	3974	2510				3195	3542	ORF1	YES	148	YES	AFTER ORF1		1	3964	182	-10	-158	-2476	-2668	424	3193	Type-IType-IC					4035	4157
SRR12063580.NODE_100_length_6792_cluster_89_candid	6792	2	3673	4023	6437									2	3671	2414				2898	3242	ORF1	YES	350	YES	AFTER ORF1		1	3829	356	158	-192	-2408	-2606	589	2896	Type-I					3831	4029
GHRM01101674.1TSA--Bactrocera-oleae-isolate-Demokr	6793	1	3741	3717	6581									2	3740	2864				2915	3301	ORF1	YES	-24	YES	AFTER ORF1	IN ORF2	1	3747	201	7	31	-2639	-2833	447	2914	Type-IIType-I	3761	3942			3748	3942
NC_003785.2_Satsuma_dwarf_virus_RNA_1__complete_se	6794	249	6545											1	6296					5344	5700	ORF1	NO		NO					-6545	-6545	0	0	0		5095
SRR1810204.NODE_3_length_6801_cluster_3_candidate_	6801	1	3810	3934	6588									2	3809	2654				3023	3370	ORF1	YES	124	YES	AFTER ORF1		1	3816	154	7	-117	-2624	-2771	447	3022	Type-IA									3817	3964
JAAOEH010000522.1_Viral_metagenome_NODE_518_truseq	6802	647	6628											1	5981					5793	6149	ORF1	NO		NO					-6628	-6628	0	0	0		5146
ERR1301883.NODE_156_length_6804_cluster_74_candida	6804	1	4767											1	4766					3989	4333	ORF1	NO		YES	AFTER ORF1		2	4962	196	196	4963	4963	4963	630	3988	Type-IIType-IIType-I	4778	4963	5843	6022	4780	4963
SCM51446_BunyaArena_Hubei_bunya-like_virus_1_len68	6804	6	6785											1	6779					3316	3762	ORF1	NO		NO					-6785	-6785	0	0	0		3310
SRR3218116.NODE_874_length_6806_cluster_542_candid	6806	2	3808	3990	6467									2	3806	2477				3012	3365	ORF1	YES	182	YES	AFTER ORF1		1	3799	189	-7	-189	-2470	-2666	436	3010	Type-IC
NC_003787.1_Apple_latent_spherical_virus_segment_1	6812	231	6623											1	6392					5314	5703	ORF1	NO		NO					-6623	-6623	0	0	0		5083
SRR5413243.NODE_9_length_6813_cluster_9_candidate_	6813	484	6810											1	6326					5324	5662	ORF1	NO		YES	IN ORF1	IN ORF1	1	5625	-509	-701	6109	6301	6109	447	4840	Type-I					6109	6301
ERR4147381.NODE_3_length_6816_cluster_3_candidate_	6816	0	3977	3692	6628									2	3977	2936				3202	3543	ORF1	YES	-285	NO					-3977	-3977	-3692	-6628	-6628		3202
SRR6254351.NODE_2_length_6816_cluster_2_candidate_	6816	0	4442	4608	6815									2	4442	2207				3643	3987	ORF1	YES	166	NO					-4442	-4442	-4608	-6815	-6815		3643
SRR12063583.NODE_56_length_6817_cluster_41_candida	6817	0	4154	4369	6738									2	4154	2369				3373	3726	ORF1	YES	215	NO					-4154	-4154	-4369	-6738	-6738		3373
SRR12063583.NODE_79_length_6817_cluster_62_candida	6817	0	4154	4369	6738									2	4154	2369				3373	3726	ORF1	YES	215	NO					-4154	-4154	-4369	-6738	-6738		3373
likevirus-Metaphycusflavus-6821-Picornavirales-Ifl	6821	35	6322											1	6287					5493	5879	ORF1	NO		NO					-6322	-6322	0	0	0		5458
SRR10854864.NODE_256_length_6822_cluster_236_candi	6822	1	3744	3801	6377									2	3743	2576				2849	3211	ORF1	YES	57	yes			1	3705	117	-38	-95	-2516	-2671	495	2848	Type-IC
JAAOEH010000521.1_Viral_metagenome_NODE_517_truseq	6823	0	3569	3542	6523									2	3569	2981				4419	4775	ORF2	NO	-27	NO					-3569	-3569	-3542	-6523	-6523		4419
SRR5585501.NODE_1_length_6824_cluster_1_candidate_	6824	471	5219	5313	6821									2	4748	1508				4399	4782	ORF1	YES	94	yes			1	4752	165	4	-90	-1437	-1598	441	3928	Type-IC
SRR3233886.NODE_501_length_6824_cluster_221_candid	6824	0	1226	1698	3521	3482	6391							3	1226	1823	2909			2686	3045	ORF2	YES		YES	AFTER ORF2		1	3554	2520	2328	1856	225	33	509	2686	Type-I					3554	3746
ERR1301898.NODE_47_length_6825_cluster_28_candidat	6825	490	5823											1	5333					5000	5380	ORF1	NO		YES	AFTER ORF1		1	5338	198	5	5828	6021	5828	448	4510	Type-I					5828	6021
ERR1302944.NODE_19_length_6826_cluster_15_candidat	6826	0	3512	3650	6823									2	3512	3173				2725	3081	ORF1	YES	138	YES	AFTER ORF1		1	3501	180	-11	-149	-3131	-3322	420	2725	Type-I					3501	3692
JAAOEH010000520.1_Viral_metagenome_NODE_516_truseq	6826	1	6765											1	6764					3458	3868	ORF1	NO		NO					-6765	-6765	0	0	0		3457
JAAOEH010000519.1_Viral_metagenome_NODE_515_truseq	6827	0	4271	4334	6760									2	4271	2426				3463	3816	ORF1	YES	63	NO					-4271	-4271	-4334	-6760	-6760		3463
likevirusGraphocephalafennahi-6827-Bunyavirales-NA	6827	67	6672											1	6605					3143	3604	ORF1	NO		NO					-6672	-6672	0	0	0		3076
ERR1301897.NODE_190_length_6828_cluster_111_candid	6828	1	5226	5387	6826									2	5225	1439				4337	4762	ORF1	YES	161	YES	AFTER ORF1		1	5220	179	-5	-166	-1421	-1605	459	4336	Type-I					5221	5405
GDEH01017614.1TSA--Notonecta-glauca-breed-wildtype	6837	0	4001	4002	6602									2	4001	2600				3103	3381	ORF1	YES	1	YES	AFTER ORF1		1	3827	19	-174	-175	-2582	-2775	446	3103	Type-I					3827	4020
JAAOEH010000517.1_Viral_metagenome_NODE_513_truseq	6841	0	3854	4156	6642									2	3854	2486				3076	3414	ORF1	YES	302	YES	AFTER ORF1		1	3987	317	133	-169	-2471	-2655	573	3076	Type-I					3987	4171
JAAOEH010000518.1_Viral_metagenome_NODE_514_truseq	6841	965	6007											1	5042					5181	5522	ORF1	NO		NO					-6007	-6007	0	0	0		4216
ERR1301468.NODE_46_length_6843_cluster_11_candidat	6843	106	5955											1	5849					5168	5524	ORF1	NO		YES	AFTER ORF1		1	5843	201	-6	5949	6156	5949	425	5062	Type-II	5949	6156
ERR1301454.NODE_495_length_6844_cluster_104_candid	6844	811	6435											1	5624					5648	6022	ORF1	NO		YES	AFTER ORF1		1	5628	200	4	6439	6635	6439	417	4837	Type-I					6439	6635
CJLX30599_New-Zhaovirus_Changjiang_zhaovirus-like_	6844	2	6715											1	6713					4707	5069	ORF1	NO		NO					-6715	-6715	0	0	0		4705
SRR7532699.NODE_18_length_6848_cluster_18_candidat	6848	1	3987	4208	6610									2	3986	2402				3200	3547	ORF1	YES	221	NO					-3987	-3987	-4208	-6610	-6610		3199
GCIY01001307.1TSA--Scolopocryptops-rubiginosus-str	6850	0	2723	2914	6699									2	2723	3785				1945	2304	ORF1	YES	191	YES	AFTER ORF1		1	2728	197	5	-186	-3779	-3971	424	1945	Type-I					2728	2920
ERR3179728.NODE_46_length_6857_cluster_35_candidat	6857	1386	6200											1	4814					5422	5766	ORF1	NO		NO					-6200	-6200	0	0	0		4036
JAAOEH010000516.1_Viral_metagenome_NODE_512_truseq	6859	2	3838	3831	6473									2	3836	2642				2961	3302	ORF1	YES	-7	NO					-3838	-3838	-3831	-6473	-6473		2959
GDMB01011836.1TSA--Litargus-sp.AD-2015-breed-wildt	6861	2	6643											1	6641					5817	6176	ORF1	NO		NO					-6643	-6643	0	0	0		5815
GDMB01012058.1TSA--Litargus-sp.AD-2015-breed-wildt	6861	2	6643											1	6641					5817	6176	ORF1	NO		NO					-6643	-6643	0	0	0		5815
JMYJCC72107_BunyaArena_Jingmen_ascaridia_virus_1_l	6863	2	6766											1	6764					3147	3587	ORF1	NO		NO					-6766	-6766	0	0	0		3145
JAAOEH010000515.1_Viral_metagenome_NODE_511_truseq	6868	0	6761											1	6761					2002	2361	ORF1	NO		NO					-6761	-6761	0	0	0		2002
ERR1301798.NODE_159_length_6871_cluster_61_candida	6871	1	3876	3877	5592									2	3875	1715				4709	5137	ORF2	NO	1	YES	AFTER ORF2		1	5754	2066	1879	1878	350	163	618	4708	Type-I					5755	5942
shrimp6186_BunyaArena_Whenzhou_Shrimp_Virus_2_RdRp	6873	1	6759											1	6758					3446	3847	ORF1	NO		NO					-6759	-6759	0	0	0		3445
ERR3179231.NODE_39_length_6875_cluster_10_candidat	6875	0	3575	3748	6651									2	3575	2903				2788	3144	ORF1	YES	173	YES	AFTER ORF1		1	3564	179	-11	-184	-2897	-3087	420	2788	Type-I					3564	3754
MN914206.1_Enterovirus_C_strain_03-0100__complete_	6875	192	6839											1	6647					6142	6450	ORF1	NO		NO					-6839	-6839	0	0	0		5950
WLJQ104274_MonoChu_Beihai_chuvirus-like_virus_2_le	6877	49	6792											1	6743					1976	2281	ORF1	NO		NO					-6792	-6792	0	0	0		1927
SRR12063541.NODE_36_length_6880_cluster_30_candida	6880	411	6083											1	5672					5290	5643	ORF1	NO		YES	AFTER ORF1		1	5681	184	9	6092	6267	6092	449	4879	Type-I					6092	6267
SRR7541460.NODE_28_length_6880_cluster_26_candidat	6880	0	4085	4259	6652									2	4085	2393				3304	3645	ORF1	YES	174	NO					-4085	-4085	-4259	-6652	-6652		3304
KY465680.1_Black_queen_cell_virus_strain_WA1_non-s	6881	0	3956	4140	6725									2	3956	2585				3157	3519	ORF1	YES	184	YES	AFTER ORF1		1	3977	214	21	-163	-2555	-2748	458	3157	Type-I					3977	4170
likevirus2-Larinusminutus-6882-NA-Virgaviridae	6882	2	4234	4552	5844									2	4232	1292				3492	3791	ORF1	YES	318	NO					-4234	-4234	-4552	-5844	-5844		3490
JAAOEH010000514.1_Viral_metagenome_NODE_510_truseq	6883	1100	6880											1	5780					5163	5513	ORF1	NO		NO					-6880	-6880	0	0	0		4063
KY465684.1_Black_queen_cell_virus_strain_VN1_non-s	6884	0	3959	4143	6728									2	3959	2585				3160	3522	ORF1	YES	184	YES	AFTER ORF1		1	3980	214	21	-163	-2555	-2748	458	3160	Type-I					3980	4173
KY465685.1_Black_queen_cell_virus_strain_SA_non-st	6884	0	3959	4143	6728									2	3959	2585				3160	3522	ORF1	YES	184	YES	AFTER ORF1		1	3980	214	21	-163	-2555	-2748	458	3160	Type-I					3980	4173
KY465686.1_Black_queen_cell_virus_strain_QLD_non-s	6884	0	3959	4143	6728									2	3959	2585				3160	3522	ORF1	YES	184	YES	AFTER ORF1		1	3980	214	21	-163	-2555	-2748	458	3160	Type-I					3980	4173
JAAOEH010000513.1_Viral_metagenome_NODE_509_truseq	6885	2	3577	3556	6606									2	3575	3050				4394	4750	ORF2	NO	-21	NO					-3577	-3577	-3556	-6606	-6606		4392
MG210806.1_Rudphi_virus_2_polyprotein_gene__partia	6886	1	6885											1	6884					5045	5371	ORF1	NO		NO					-6885	-6885	0	0	0		5044
BHTH16146_BunyaArena_Beihai_barnacle_virus_5_len68	6887	42	6782											1	6740					3457	3870	ORF1	NO		NO					-6782	-6782	0	0	0		3415
SRR12063606.NODE_52_length_6888_cluster_34_candida	6888	2	3904	4047	6581									2	3902	2534				3123	3470	ORF1	YES	143	YES	AFTER ORF1		1	3892	177	-10	-153	-2500	-2687	424	3121	Type-IType-IC					3943	4080
GIQJ01019157.1TSA--Orobanche-cernua-var.-cumanaClu	6890	1	6864											1	6863					5264	5629	ORF1	NO		NO					-6864	-6864	0	0	0		5263
SRR7539306.NODE_20_length_6896_cluster_20_candidat	6896	559	5967											1	5408					5177	5536	ORF1	NO		YES	AFTER ORF1		1	5397	178	-11	5956	6145	5956	420	4618	Type-I					5956	6145
SRR11828594.NODE_48_length_6896_cluster_41_candida	6896	566	5809											1	5243					5007	5369	ORF1	NO		NO					-5809	-5809	0	0	0		4441
ERR1301564.NODE_58_length_6903_cluster_20_candidat	6903	1795	6900											1	5105					6431	6790	ORF1	NO		NO					-6900	-6900	0	0	0		4636
JAAOEH010000511.1_Viral_metagenome_NODE_507_truseq	6904	1	3954	3980	6742									2	3953	2762				3086	3433	ORF1	YES	26	NO					-3954	-3954	-3980	-6742	-6742		3085
SRR6960549.NODE_53_length_6905_cluster_50_candidat	6905	2	6442											1	6440					5652	5996	ORF1	NO		NO					-6442	-6442	0	0	0		5650
JAAOEH010000509.1_Viral_metagenome_NODE_505_truseq	6910	0	6872											1	6872					3301	3639	ORF1	NO		NO					-6872	-6872	0	0	0		3301
SRR8820788.NODE_17_length_6911_cluster_16_candidat	6911	2	3457	3646	6702									2	3455	3056				2676	3023	ORF1	YES	189	YES	AFTER ORF1		1	3468	195	13	-176	-3050	-3232	447	2674	Type-I					3470	3652
JAAOEH010000508.1_Viral_metagenome_NODE_504_truseq	6913	737	6676											1	5939					4716	5126	ORF1	NO		NO					-6676	-6676	0	0	0		3979
GGAC01041715.1TSA--Foeniculum-vulgare-1_assembly-1	6914	113	2059	2083	5667									2	1946	3584				4313	4681	ORF2	NO	24	NO					-2059	-2059	-2083	-5667	-5667		4200
SRR8512519.NODE_28_length_6915_cluster_8_candidate	6915	0	5000	5143	6912									2	5000	1769				4207	4566	ORF1	YES	143	yes			1	5010	173	10	-133	-1739	-1902	444	4207	Type-IC
SRR8820974.NODE_11_length_6918_cluster_8_candidate	6918	226	5103	5279	6916									2	4877	1637				4334	4669	ORF1	YES	176	NO					-5103	-5103	-5279	-6916	-6916		4108
SRR8820974.NODE_8_length_6918_cluster_6_candidate_	6918	223	5103	5279	6916									2	4880	1637				4334	4669	ORF1	YES	176	NO					-5103	-5103	-5279	-6916	-6916		4111
SCM46012_MonoChu_Hubei_dimarhabdovirus_virus_4_len	6918	441	6797											1	6356					2290	2640	ORF1	NO		NO					-6797	-6797	0	0	0		1849
ERR1301543.NODE_63_length_6923_cluster_4_candidate	6923	86	5317	5455	6921									2	5231	1466				4530	4886	ORF1	YES	138	YES	AFTER ORF1		1	5220	180	-11	-149	-1424	-1615	420	4444	Type-I					5306	5497
SRR6960803.NODE_4_length_6923_cluster_2_candidate_	6923	481	5553	5719	6921									2	5072	1202				4754	5098	ORF1	YES	166	NO					-5553	-5553	-5719	-6921	-6921		4273
JAAOEH010000505.1_Viral_metagenome_NODE_501_truseq	6923	460	6789											1	6329					5945	6289	ORF1	NO		NO					-6789	-6789	0	0	0		5485
LT898429.1_Pasivirus_A_isolate_SPaVA_GER_L00799-K1	6924	212	6805											1	6593					6132	6431	ORF1	NO		NO					-6805	-6805	0	0	0		5920
ERR1301605.NODE_22_length_6925_cluster_22_candidat	6925	1	3951	4115	6751									2	3950	2636				3170	3526	ORF1	YES	164	YES	AFTER ORF1		1	3940	179	-10	-174	-2621	-2810	415	3169	Type-I					3941	4130
JAAOEH010000504.1_Viral_metagenome_NODE_500_truseq	6926	528	5702	5746	6924									2	5174	1178				4927	5262	ORF1	YES	44	NO					-5702	-5702	-5746	-6924	-6924		4399
ERR1301821.NODE_73_length_6928_cluster_69_candidat	6928	1	5100	5261	6925									2	5099	1664				4211	4636	ORF1	YES	161	YES	AFTER ORF1		1	5094	179	-5	-166	-1646	-1830	459	4210	Type-I					5095	5279
SYJFC48558_BunyaArena_Shayang_bunya-like_virus_1_l	6928	1	6849											1	6848					3149	3589	ORF1	NO		NO					-6849	-6849	0	0	0		3148
ERR1301919.NODE_9_length_6929_cluster_2_candidate_	6929	0	2669	2578	3687	4036	6636							3	2669	1109	2600			2801	3229	ORF2	YES		YES	AFTER ORF2		1	4025	1547	1356	1447	529	338	796	2801	Type-I					4025	4216
GHCT01072465.1TSA--Echinogammarus-berilloni-breed-	6931	1	6735											1	6734					2927	3280	ORF1	NO		NO					-6735	-6735	0	0	0		2926
SRR3218116.NODE_522_length_6934_cluster_222_candid	6934	2	3388	3984	6812									2	3386	2828				2613	2960	ORF1	YES	596	YES	AFTER ORF1		2	3375	148	-11	-607	-3276	-3435	417	2611	Type-ICType-IC
ERR1301580.NODE_201_length_6934_cluster_8_candidat	6934	0	3923	4082	6931									2	3923	2849				3142	3492	ORF1	YES	159	YES	AFTER ORF1		1	3928	207	5	-154	-2801	-3003	436	3142	Type-II	3928	4130
GEIN01015871.1TSA--Stenocotis-depressa-breed-wildt	6934	2320	4272	4376	6901									2	1952	2525				6078	6446	ORF2	NO	104	NO					-4272	-4272	-4376	-6901	-6901		3758
SRR5868319.NODE_79_length_6938_cluster_3_candidate	6938	0	4775	4941	6935									2	4775	1994				3976	4320	ORF1	YES	166	NO					-4775	-4775	-4941	-6935	-6935		3976
KX644942.1_Bat_cripavirus_clone_Bat/CAM/CriV-P17/2	6939	2	2917	2995	6795									2	2915	3800				2130	2486	ORF1	YES	78	YES	AFTER ORF1		1	2904	180	-11	-89	-3698	-3889	420	2128	Type-I					2906	3097
GIFI01308288.1TSA--Halisarca-dujardiniiTRINITY_DN2	6939	1	4008	4203	6785									2	4007	2582				3176	3526	ORF1	YES	195	NO					-4008	-4008	-4203	-6785	-6785		3175
NC_025479.2_Carrot_torradovirus_1__RNA1__complete_	6944	18	6704											1	6686					4315	4683	ORF1	NO		NO					-6704	-6704	0	0	0		4297
SRR7086193.NODE_32_length_6948_cluster_28_candidat	6948	957	6149											1	5192					5386	5724	ORF1	NO		YES	AFTER ORF1		1	5181	194	-11	6138	6343	6138	414	4429	Type-I					6138	6343
SRR8857869.NODE_1_length_6950_cluster_1_candidate_	6950	2	4330	4376	6859									2	4328	2483				3552	3899	ORF1	YES	46	YES	AFTER ORF1		1	4318	179	-10	-56	-2350	-2539	421	3550	Type-IC
SRR12063615.NODE_12_length_6951_cluster_12_candida	6951	2	4165	4310	6847									2	4163	2537				3363	3722	ORF1	YES	145	YES	AFTER ORF1		1	4152	155	-11	-156	-2527	-2693	432	3361	Type-IC
MG888045.1_Mischivirus_B_strain_Algeria/2017/Bejai	6961	0	6740											1	6740					6040	6357	ORF1	NO		NO					-6740	-6740	0	0	0		6040
ERR1301475.NODE_94_length_6962_cluster_18_candidat	6962	1	4710	5059	6960									2	4709	1901				3824	4252	ORF1	YES	349	YES	AFTER ORF1		1	5047	529	338	-11	-1721	-1912	796	3823	Type-I					5048	5239
JAAOEH010000503.1_Viral_metagenome_NODE_499_truseq	6962	322	1887	2228	4951	4783	6783							3	1565	2723	2000			5708	6055	ORF3	NO		NO					-1887	-1887	-2228	-4951	-4951		5386
ERR1301777.NODE_46_length_6964_cluster_4_candidate	6964	1	3741	3900	6962									2	3740	3062				2960	3310	ORF1	YES	159	YES	AFTER ORF1		1	3745	207	5	-154	-3014	-3216	436	2959	Type-II	3746	3948
BHZC37303_PicornaCalici_Beihai_picorna-like_virus_	6964	2	6961											1	6959					3948	4271	ORF1	NO		NO					-6961	-6961	0	0	0		3946
SRR5868318.NODE_157_length_6966_cluster_122_candid	6966	2	4807	4973	6964									2	4805	1991				4008	4352	ORF1	YES	166	NO					-4807	-4807	-4973	-6964	-6964		4006
BHXun33339_Hepe-Virga_Beihai_charybdis_crab_virus_	6969	175	4578	4494	5966									2	4403	1472				5266	5568	ORF2	NO	-84	NO					-4578	-4578	-4494	-5966	-5966		5091
BHHZL10233_TotiChryso_Beihai_sea_slater_virus_3_le	6969	209	4078	4105	6708									2	3869	2603				5225	5602	ORF2	NO	27	NO					-4078	-4078	-4105	-6708	-6708		5016
HOU126951_PicornaCalici_Beihai_picorna-like_virus_	6975	883	5832											1	4949					5039	5386	ORF1	NO		NO					-5832	-5832	0	0	0		4156
JAAOEH010000502.1_Viral_metagenome_NODE_498_truseq	6975	1	6534											1	6533					4448	4807	ORF1	NO		NO					-6534	-6534	0	0	0		4447
JAAOEH010000501.1_Viral_metagenome_NODE_497_truseq	6980	1	6978											1	6977					3128	3487	ORF1	NO		NO					-6978	-6978	0	0	0		3127
SRR5839111.NODE_8_length_6982_cluster_2_candidate_	6982	1	3978	4193	6610									2	3977	2417				3212	3550	ORF1	YES	215	YES	AFTER ORF1		1	4047	246	70	-145	-2386	-2562	498	3211	Type-I					4048	4224
SRR5839111.NODE_7_length_6984_cluster_2_candidate_	6984	1	3978	4195	6627									2	3977	2432				3212	3550	ORF1	YES	217	YES	AFTER ORF1		1	4048	246	71	-146	-2403	-2578	499	3211	Type-IIType-I	4055	4191			4049	4224
SRR12063534.NODE_53_length_6990_cluster_48_candida	6990	2	4117	4301	6772									2	4115	2471				3327	3677	ORF1	YES	184	YES	AFTER ORF1		1	4131	174	16	-168	-2481	-2639	456	3325	Type-IC
SRR12063534.NODE_54_length_6990_cluster_49_candida	6990	2	4117	4301	6772									2	4115	2471				3327	3677	ORF1	YES	184	YES	AFTER ORF1		1	4131	174	16	-168	-2481	-2639	456	3325	Type-IC
SRR2089023.NODE_19_length_6993_cluster_17_candidat	6993	2	1945	1795	4236	4520	6991							3	1943	2441	2471			3452	3802	ORF2	YES		NO					-1945	-1945	-1795	-4236	-4236		3450
ERR1301862.NODE_132_length_6994_cluster_85_candida	6994	0	2540	2494	4164	4325	6760							3	2540	1670	2435			3275	3700	ORF2	YES		YES	AFTER ORF2		1	4159	1803	1619	1665	179	-5	459	3275	Type-I					4159	4343
GAZV01037943.1TSA-Apis-mellifera-comp13466_c0_seq1	6998	1	4053	4237	6822									2	4052	2585				3254	3616	ORF1	YES	184	YES	AFTER ORF1		1	4073	214	21	-163	-2555	-2748	458	3253	Type-I					4074	4267
SRR6254893.NODE_45_length_6998_cluster_39_candidat	6998	0	4793	4959	6995									2	4793	2036				3994	4338	ORF1	YES	166	NO					-4793	-4793	-4959	-6995	-6995		3994
JAAOEH010000498.1_Viral_metagenome_NODE_494_truseq	7002	1	5073	5127	6623									2	5072	1496				4340	4654	ORF1	YES	54	NO					-5073	-5073	-5127	-6623	-6623		4339
SRR12391687.NODE_93_length_7008_cluster_70_candida	7008	0	4745	5283	6608									2	4745	1325				3949	4305	ORF1	YES	538	YES	AFTER ORF1		1	4735	166	-10	-548	-1697	-1873	430	3949	Type-IC
JAAOEH010000497.1_Viral_metagenome_NODE_493_truseq	7010	0	4076	4135	6774									2	4076	2639				3241	3588	ORF1	YES	59	NO					-4076	-4076	-4135	-6774	-6774		3241
JAAOEH010000496.1_Viral_metagenome_NODE_492_truseq	7011	0	4112	4276	6921									2	4112	2645				3250	3612	ORF1	YES	164	NO					-4112	-4112	-4276	-6921	-6921		3250
SRR6943229.NODE_22_length_7012_cluster_19_candidat	7012	509	6130											1	5621					5358	5717	ORF1	NO		YES	AFTER ORF1		1	5626	199	5	6135	6329	6135	418	4849	Type-I					6135	6329
arthropodmix14045_BunyaArena_Hubei_insect_virus_1_	7013	253	6918											1	6665					3293	3748	ORF1	NO		NO					-6918	-6918	0	0	0		3040
NC_026249.1_Bovine_picornavirus_isolate_TCH6_polyp	7018	164	6919											1	6755					6219	6536	ORF1	NO		NO					-6919	-6919	0	0	0		6055
likevirus-Mantisreligiosa-7021-Bunyavirales-NA	7021	0	6812											1	6812					3262	3711	ORF1	NO		NO					-6812	-6812	0	0	0		3262
SRR11828959.NODE_14_length_7026_cluster_6_candidat	7026	1	6924											1	6923					4013	4357	ORF1	NO		NO					-6924	-6924	0	0	0		4012
IAAD01108000.1_TSA-_Pogonomyrmex_californicus_RNA_	7027	0	6806											1	6806					3133	3468	ORF1	NO		NO					-6806	-6806	0	0	0		3133
JAAOEH010000493.1_Viral_metagenome_NODE_489_truseq	7029	987	6245											1	5258					5434	5775	ORF1	NO		NO					-6245	-6245	0	0	0		4447
JAAOEH010000494.1_Viral_metagenome_NODE_490_truseq	7029	2	4141	4340	7027									2	4139	2687				3336	3692	ORF1	YES	199	NO					-4141	-4141	-4340	-7027	-7027		3334
SRR8512519.NODE_329_length_7035_cluster_253_candid	7035	706	5670	5838	7034									2	4964	1196				4862	5227	ORF1	YES	168	yes			1	4969	174	5	-163	-1190	-1359	448	4156	Type-IC
SRR12063551.NODE_44_length_7035_cluster_38_candida	7035	2	3052	3053	4621	4756	7032							3	3050	1568	2276			3825	4172	ORF2	YES		YES	AFTER ORF2		1	4627	1716	1577	1576	147	8	457	3823	Type-IA									4629	4768
ERR1302914.NODE_22_length_7035_cluster_5_candidate	7035	2	3880	3678	5504	5498	7033							3	3878	1826	1535			4510	4878	ORF2	YES		YES	AFTER ORF2		1	5325	1639	1447	1649	15	-177	449	4508	Type-I					5327	5519
SRR8820918.NODE_44_length_7036_cluster_39_candidat	7036	742	5814	5756	7033									2	5072	1277				5015	5347	ORF1	YES	-58	NO					-5814	-5814	-5756	-7033	-7033		4273
NC_025432.1_Chicken_orivirus_1_strain_chicken/PfCH	7037	656	6658											1	6002					5946	6245	ORF1	NO		NO					-6658	-6658	0	0	0		5290
likevirus-Okanaganavillosa-7037-Bunyavirales-NA	7037	5	6829											1	6824					3201	3644	ORF1	NO		NO					-6829	-6829	0	0	0		3196
JAAOEH010000492.1_Viral_metagenome_NODE_488_truseq	7040	1	6669											1	6668					4466	4825	ORF1	NO		NO					-6669	-6669	0	0	0		4465
SRR7524631.NODE_37_length_7040_cluster_27_candidat	7040	2	6841											1	6839					2262	2588	ORF1	NO		NO					-6841	-6841	0	0	0		2260
JAAOEH010000491.1_Viral_metagenome_NODE_487_truseq	7043	2	3070	3040	4737	4706	6331							3	3068	1697	1625			3851	4201	ORF2	YES		NO					-3070	-3070	-3040	-4737	-4737		3849
likevirusAphalarapolygoni-7043-NA-Beny-like	7043	241	6069											1	5828					5327	5623	ORF1	NO		NO					-6069	-6069	0	0	0		5086
likevirusAlyduspilosus-7044-Picornavirales-Iflavir	7044	0	7019											1	7019					5974	6357	ORF1	NO		NO					-7019	-7019	0	0	0		5974
SRR12063563.NODE_11_length_7054_cluster_3_candidat	7054	2	4165	4310	6844									2	4163	2534				3363	3722	ORF1	YES	145	YES	AFTER ORF1		1	4152	155	-11	-156	-2524	-2690	432	3361	Type-IC
NC_003990.1_Avian_encephalomyelitis_virus__complet	7055	347	6898											1	6551					6141	6467	ORF1	NO		NO					-6898	-6898	0	0	0		5794
GGUJ01076588.1TSA-Citrus-maxima-c76882.graph_c0-tr	7058	2	6736											1	6734					5088	5435	ORF1	NO		NO					-6736	-6736	0	0	0		5086
JAAOEH010000490.1_Viral_metagenome_NODE_486_truseq	7059	755	6235											1	5480					5349	5747	ORF1	NO		NO					-6235	-6235	0	0	0		4594
NC_055159.1_Swine_picornavirus_Tottori-WOL_gene_fo	7062	598	6939											1	6341					6251	6547	ORF1	NO		NO					-6939	-6939	0	0	0		5653
SRR6808588.NODE_137_length_7063_cluster_81_candida	7063	2	4345	4531	7056									2	4343	2525				3552	3905	ORF1	YES	186	YES	AFTER ORF1		1	4342	170	-1	-187	-2541	-2712	439	3550	Type-I					4344	4515
SRR5466337.NODE_1_length_7063_cluster_1_candidate_	7063	2	4402	4568	6898									2	4400	2330				3603	3947	ORF1	YES	166	NO					-4402	-4402	-4568	-6898	-6898		3601
SRR6808587.NODE_61_length_7067_cluster_19_candidat	7067	2	4345	4531	7056									2	4343	2525				3552	3905	ORF1	YES	186	YES	AFTER ORF1		1	4342	170	-1	-187	-2541	-2712	439	3550	Type-I					4344	4515
JAAOEH010000487.1_Viral_metagenome_NODE_483_truseq	7067	1	4809	4797	7064									2	4808	2267				4007	4348	ORF1	YES	-12	NO					-4809	-4809	-4797	-7064	-7064		4006
NC_035218.1_Motherwort_yellow_mottle_virus__RNA1__	7068	9	6710											1	6701					4309	4677	ORF1	NO		NO					-6710	-6710	0	0	0		4300
SRR3401357.NODE_42_length_7072_cluster_39_candidat	7072	692	5695	5828	7069									2	5003	1241				4872	5231	ORF1	YES	133	YES	AFTER ORF1		1	5010	136	7	-126	-1238	-1367	471	4180	Type-IB											5702	5831
SRR5413243.NODE_27_length_7074_cluster_24_candidat	7074	2	3889	4100	6937									2	3887	2837				3102	3461	ORF1	YES	211	YES	AFTER ORF1		1	3896	179	9	-202	-2869	-3039	437	3100	Type-I					3898	4068
ERR1301535.NODE_210_length_7074_cluster_8_candidat	7074	0	4508	4699	7071									2	4508	2372				3730	4089	ORF1	YES	191	YES	AFTER ORF1		1	4513	197	5	-186	-2366	-2558	424	3730	Type-I					4513	4705
GIYW01043762.1TSA--Neopetrosia-compacta-breed-spon	7075	1	4062	4229	7006									2	4061	2777				3293	3634	ORF1	YES	167	NO					-4062	-4062	-4229	-7006	-7006		3292
SRR6808588.NODE_329_length_7079_cluster_254_candid	7079	2	4345	4531	7056									2	4343	2525				3552	3905	ORF1	YES	186	YES	AFTER ORF1		1	4342	170	-1	-187	-2541	-2712	439	3550	Type-I					4344	4515
SRR12063623.NODE_65_length_7080_cluster_55_candida	7080	0	4241	4174	7062									2	4241	2888				3463	3810	ORF1	YES	-67	yes			1	4242	176	1	68	-2645	-2820	432	3463	Type-IC
JAAOEH010000483.1_Viral_metagenome_NODE_479_truseq	7080	0	3452	3422	5071	5055	6638							3	3452	1649	1583			4236	4595	ORF2	YES		NO					-3452	-3452	-3422	-5071	-5071		4236
3mos6210_TotiChryso_Hubei_toti-like_virus_10_len70	7081	777	3647	3626	6763									2	2870	3137				5181	5531	ORF2	NO	-21	NO					-3647	-3647	-3626	-6763	-6763		4404
SRR11648383.NODE_172_length_7082_cluster_144_candi	7082	2	4399	4450	6909									2	4397	2459				3627	3971	ORF1	YES	51	NO					-4399	-4399	-4450	-6909	-6909		3625
JAAOEH010000482.1_Viral_metagenome_NODE_478_truseq	7083	922	5781	5744	7081									2	4859	1337				4889	5311	ORF1	YES	-37	NO					-5781	-5781	-5744	-7081	-7081		3967
GFVH01044456.1TSA--Heliopora-coerulea-Hcoe_TRINITY	7083	821	5734	5731	7080									2	4913	1349				4731	5081	ORF1	YES	-3	NO					-5734	-5734	-5731	-7080	-7080		3910
SRR3747810.NODE_1_length_7084_cluster_1_candidate_	7084	750	5804	5946	7082									2	5054	1136				5044	5388	ORF1	YES	142	YES	AFTER ORF1		1	5065	208	11	-131	-1070	-1267	427	4294	Type-I					5815	6012
ERR3587155.NODE_2_length_7085_cluster_1_candidate_	7085	2	4639	4737	7082									2	4637	2345				3873	4220	ORF1	YES	98	YES	AFTER ORF1		1	4650	189	13	-85	-2254	-2430	432	3871	Type-I					4652	4828
NC_033819.1_Crohivirus_B_clone_Bat/CAM/CroV-P25/20	7085	484	7029											1	6545					6332	6634	ORF1	NO		NO					-7029	-7029	0	0	0		5848
SRR2089052.NODE_8_length_7087_cluster_6_candidate_	7087	0	4607	4702	7026									2	4607	2324				3835	4182	ORF1	YES	95	NO					-4607	-4607	-4702	-7026	-7026		3835
SRR5246516.NODE_6_length_7088_cluster_4_candidate_	7088	1	2283	2284	3852	4189	6849							3	2282	1568	2660			3056	3403	ORF2	YES		YES	AFTER ORF2		1	3859	1716	1577	1576	147	8	457	3055	Type-IA									3860	3999
SRR3233204.NODE_285_length_7092_cluster_111_candid	7092	569	2701	2655	4187	4347	6875							3	2132	1532	2528			3385	3735	ORF2	YES		YES	AFTER ORF2		1	3628	1673	1496	1542	187	10	462	2816	Type-I					4197	4374
NC_033818.1_Kunsagivirus_B_clone_Bat/CAM/KuV-P2/20	7092	378	7049											1	6671					6235	6540	ORF1	NO		NO					-7049	-7049	0	0	0		5857
SRR3218116.NODE_312_length_7093_cluster_74_candida	7093	2	3268	3470	6832									2	3266	3362				2460	2810	ORF1	YES	202	NO					-3268	-3268	-3470	-6832	-6832		2458
NC_025890.1_Tortoise_picornavirus_strain_14-04__co	7093	104	6847											1	6743					6138	6455	ORF1	NO		NO					-6847	-6847	0	0	0		6034
WZFSL83389_PicornaCalici_Wenzhou_picorna-like_viru	7094	791	6706											1	5915					5841	6203	ORF1	NO		NO					-6706	-6706	0	0	0		5050
GJFU01040609.1TSA--Morus-alba-Unigene0040794-trans	7094	210	6530											1	6320					4918	5259	ORF1	NO		NO					-6530	-6530	0	0	0		4708
JAAOEH010000480.1_Viral_metagenome_NODE_476_truseq	7099	0	4304	4442	7000									2	4304	2558				3517	3858	ORF1	YES	138	NO					-4304	-4304	-4442	-7000	-7000		3517
SRR5343985.NODE_2_length_7101_cluster_2_candidate_	7101	0	6893											1	6893					2650	2982	ORF1	NO		NO					-6893	-6893	0	0	0		2650
SRR6808587.NODE_62_length_7109_cluster_19_candidat	7109	2	4387	4573	7098									2	4385	2525				3594	3947	ORF1	YES	186	YES	AFTER ORF1		1	4385	170	0	-186	-2541	-2711	440	3592	Type-I					4387	4557
SRR11648360.NODE_104_length_7112_cluster_57_candid	7112	14	4111	4403	6823									2	4097	2420				3342	3677	ORF1	YES	292	YES	AFTER ORF1		1	4205	298	108	-184	-2414	-2604	542	3328	Type-I					4219	4409
NC_055160.1_Rabovirus_D1_isolate_MPV/NYC/2014/M005	7112	0	7043											1	7043					6349	6654	ORF1	NO		NO					-7043	-7043	0	0	0		6349
SRR12063621.NODE_46_length_7114_cluster_36_candida	7114	2	4372	4457	7033									2	4370	2576				3591	3938	ORF1	YES	85	YES	AFTER ORF1		1	4360	179	-10	-95	-2482	-2671	424	3589	Type-IType-IC					4371	4550
ERR1301580.NODE_234_length_7116_cluster_9_candidat	7116	1	4554	4692	7115									2	4553	2423				3767	4123	ORF1	YES	138	YES	AFTER ORF1		1	4542	180	-11	-149	-2381	-2572	420	3766	Type-I					4543	4734
ERR1301527.NODE_238_length_7126_cluster_40_candida	7126	0	5753											1	5753					4864	5280	ORF1	NO		YES	AFTER ORF1		1	6078	501	325	6078	6254	6078	798	4864	Type-I					6078	6254
JAAOEH010000479.1_Viral_metagenome_NODE_475_truseq	7133	0	7130											1	7130					4108	4458	ORF1	NO		NO					-7130	-7130	0	0	0		4108
SRR11622778.NODE_13_length_7138_cluster_12_candida	7138	1301	6841											1	5540					6090	6422	ORF1	NO		NO					-6841	-6841	0	0	0		4789
likevirusTriarthriasetipennis-7140-NA-Virgaviridae	7140	32	7138											1	7106					6420	6737	ORF1	NO		NO					-7138	-7138	0	0	0		6388
SRR4021770.NODE_6_length_7142_cluster_4_candidate_	7142	1	4287	4484	7141									2	4286	2657				3455	3835	ORF1	YES	197	YES	AFTER ORF1		1	4307	206	21	-176	-2648	-2833	473	3454	Type-I					4308	4493
SRR12009741.NODE_4_length_7144_cluster_4_candidate	7144	798	6080											1	5282					5296	5637	ORF1	NO		NO					-6080	-6080	0	0	0		4498
JAAOEH010000477.1_Viral_metagenome_NODE_5_clontech	7147	444	6005	5995	7146									2	5561	1151				5038	5385	ORF1	YES	-10	YES	AFTER ORF1		1	5384	14	-177	-167	-1127	-1318	443	4594	Type-I					5828	6019
SRR11648382.NODE_180_length_7152_cluster_101_candi	7152	2	4108	4147	7104									2	4106	2957				3345	3692	ORF1	YES	39	YES	AFTER ORF1		1	4117	159	11	-28	-2837	-2985	427	3343	Type-IA									4119	4267
SRR7086472.NODE_105_length_7152_cluster_101_candid	7152	678	7151											1	6473					6541	6885	ORF1	NO		NO					-7151	-7151	0	0	0		5863
SRR11648360.NODE_177_length_7153_cluster_118_candi	7153	2	4951	5118	7151									2	4949	2033				4179	4526	ORF1	YES	167	NO					-4951	-4951	-5118	-7151	-7151		4177
SRR5868318.NODE_143_length_7158_cluster_119_candid	7158	2	4807	4973	7156									2	4805	2183				4008	4352	ORF1	YES	166	NO					-4807	-4807	-4973	-7156	-7156		4006
JAAOEH010000475.1_Viral_metagenome_NODE_472_truseq	7159	726	5318	5372	7156									2	4592	1784				4534	4881	ORF1	YES	54	NO					-5318	-5318	-5372	-7156	-7156		3808
JAAOEH010000474.1_Viral_metagenome_NODE_471_truseq	7162	0	4079	4508	7018									2	4079	2510				3202	3579	ORF1	YES	429	NO					-4079	-4079	-4508	-7018	-7018		3202
ERR1301460.NODE_207_length_7163_cluster_54_candida	7163	2	3922	4111	6879									2	3920	2768				3099	3479	ORF1	YES	189	YES	AFTER ORF1		1	3924	195	4	-185	-2762	-2953	447	3097	Type-I					3926	4117
ERR1301446.NODE_172_length_7166_cluster_8_candidat	7166	203	5617	5808	7106									2	5414	1298				4839	5198	ORF1	YES	191	YES	AFTER ORF1		1	5419	197	5	-186	-1292	-1484	424	4636	Type-I					5622	5814
NC_024767.1_Chicken_picornavirus_3_isolate_45C__co	7167	379	6897											1	6518					6203	6511	ORF1	NO		NO					-6897	-6897	0	0	0		5824
SRR11648395.NODE_41_length_7171_cluster_21_candida	7171	438	6092											1	5654					5311	5655	ORF1	NO		NO					-6092	-6092	0	0	0		4873
CJLX30436_PicornaCalici_Changjiang_picorna-like_vi	7171	1	6912											1	6911					3623	3970	ORF1	NO		NO					-6912	-6912	0	0	0		3622
SRR5839109.NODE_2_length_7174_cluster_1_candidate_	7174	0	4160	4377	6809									2	4160	2432				3394	3732	ORF1	YES	217	YES	AFTER ORF1		1	4231	246	71	-146	-2403	-2578	499	3394	Type-IIType-I	4237	4373			4231	4406
GHAV01083032.1TSA--Ruditapes-philippinarumTR207207	7176	2	1891	1860	3944	4101	7016							3	1889	2084	2915			3175	3525	ORF2	YES		NO					-1891	-1891	-1860	-3944	-3944		3173
SRR3233207.NODE_878_length_7177_cluster_563_candid	7177	2	1978	1918	4281	4441	6969							3	1976	2363	2528			3479	3829	ORF2	YES		YES	AFTER ORF2		1	4289	2490	2313	2373	187	10	462	3477	Type-I					4291	4468
ERR1719489.NODE_5_length_7177_cluster_3_candidate_	7177	2	4315	4451	7174									2	4313	2723				3549	3896	ORF1	YES	136	YES	AFTER ORF1		1	4365	230	52	-84	-2629	-2807	471	3547	Type-I					4367	4545
ERR1301483.NODE_112_length_7177_cluster_3_candidat	7177	60	4670	4831	7176									2	4610	2345				3781	4206	ORF1	YES	161	YES	AFTER ORF1		1	4605	179	-5	-166	-2327	-2511	459	3721	Type-I					4665	4849
SRR12063621.NODE_67_length_7181_cluster_55_candida	7181	2	4372	4457	7072									2	4370	2615				3591	3938	ORF1	YES	85	YES	AFTER ORF1		1	4360	179	-10	-95	-2521	-2710	424	3589	Type-IType-IC					4371	4550
SXSSP2584_TotiChryso_Sanxia_water_strider_virus_20	7192	1	4713	4485	7091									2	4712	2606				5689	6030	ORF2	NO	-228	NO					-4713	-4713	-4485	-7091	-7091		5688
KX686489.1_Teschovirus_A_isolate_HNMY__complete_ge	7192	344	7093											1	6749					6426	6725	ORF1	NO		NO					-7093	-7093	0	0	0		6082
likevirus-Heterochelussp.-7196-NA-Virgaviridae	7196	1	7194											1	7193					6497	6796	ORF1	NO		NO					-7194	-7194	0	0	0		6496
JAAOEH010000472.1_Viral_metagenome_NODE_469_truseq	7197	688	5103	5467	7194									2	4415	1727				4307	4654	ORF1	YES	364	NO					-5103	-5103	-5467	-7194	-7194		3619
horsefly123848_TotiChryso_Hubei_toti-like_virus_19	7198	0	4679	4169	7087									2	4679	2918				5685	6032	ORF2	NO	-510	NO					-4679	-4679	-4169	-7087	-7087		5685
JAAOEH010000471.1_Viral_metagenome_NODE_468_truseq	7199	1	3903	3873	5642	5191	7077							3	3902	1769	1886			4717	5064	ORF2	YES		NO					-3903	-3903	-3873	-5642	-5642		4716
MW256674.1_Bemisia_tabaci_dicistro-like_virus_1_is	7201	881	4081	4507	7200									2	3200	2693				3213	3599	ORF1	YES	426	NO					-4081	-4081	-4507	-7200	-7200		2332
JAAOEH010000470.1_Viral_metagenome_NODE_467_truseq	7202	514	5700	6020	7201									2	5186	1181				4931	5269	ORF1	YES	320	NO					-5700	-5700	-6020	-7201	-7201		4417
SRR3233886.NODE_869_length_7203_cluster_552_candid	7203	2	1972	1755	4307	4467	6995							3	1970	2552	2528			3505	3855	ORF2	YES		YES	AFTER ORF2		1	4315	2522	2345	2562	187	10	462	3503	Type-I					4317	4494
JAAOEH010000469.1_Viral_metagenome_NODE_466_truseq	7203	0	4268	4400	6823									2	4268	2423				3517	3858	ORF1	YES	132	NO					-4268	-4268	-4400	-6823	-6823		3517
SRR12063543.NODE_1_length_7204_cluster_1_candidate	7204	677	6310											1	5633					5496	5870	ORF1	NO		YES	AFTER ORF1		1	5629	187	-4	6306	6497	6306	436	4819	Type-IC
NC_023988.1_Tortoise_Rafivirus_A_isolate_UF4__comp	7204	420	7136											1	6716					6397	6705	ORF1	NO		NO					-7136	-7136	0	0	0		5977
NC_012801.1_Human_cosavirus_B1__complete_genome	7205	707	7123											1	6416					6435	6752	ORF1	NO		NO					-7123	-7123	0	0	0		5728
SRR12063589.NODE_86_length_7207_cluster_75_candida	7207	2	4588	4731	7205									2	4586	2474				3807	4154	ORF1	YES	143	YES	AFTER ORF1		1	4576	177	-10	-153	-2440	-2627	424	3805	Type-IType-IC					4632	4764
ERR1301580.NODE_211_length_7209_cluster_8_candidat	7209	0	3923	4082	7165									2	3923	3083				3142	3492	ORF1	YES	159	YES	AFTER ORF1		1	3928	207	5	-154	-3035	-3237	436	3142	Type-II	3928	4130
SRR11648202.NODE_124_length_7212_cluster_75_candid	7212	1	4194	4336	5241	5148	7070							3	4193	905	1922			3434	3778	ORF1	YES		YES	AFTER ORF1		1	4204	208	11	-131	-839	-1036	427	3433	Type-I					4205	4402
SRR11647857.NODE_169_length_7212_cluster_131_candi	7212	599	2665	2993	5545									2	2066	2552				4734	5093	ORF2	NO	328	YES	AFTER ORF2		1	4950	3004	2884	2556	124	4	456	4135	Type-IB											5549	5669
KY286107.1_Picornavirales_Q_sR_OV_025_putative_non	7212	0	4121	4236	7037									2	4121	2801				3346	3672	ORF1	YES	115	NO					-4121	-4121	-4236	-7037	-7037		3346
JAAOEH010000468.1_Viral_metagenome_NODE_465_truseq	7212	1	7038											1	7037					3512	3859	ORF1	NO		NO					-7038	-7038	0	0	0		3511
ERR1301580.NODE_141_length_7214_cluster_4_candidat	7214	1	4554	4692	7211									2	4553	2519				3767	4123	ORF1	YES	138	YES	AFTER ORF1		1	4542	180	-11	-149	-2477	-2668	420	3766	Type-I					4543	4734
ERR1301856.NODE_25_length_7215_cluster_24_candidat	7215	1	3684	3722	6613									2	3683	2891				2651	3022	ORF1	YES	38	YES	AFTER ORF1		1	3688	194	5	-33	-2735	-2924	667	2650	Type-I					3689	3878
NC_012802.1_Human_cosavirus_D1__complete_genome	7215	720	7127											1	6407					6439	6756	ORF1	NO		NO					-7127	-7127	0	0	0		5719
likevirus1Grylloblattabifratrilecta-7218-Picornavi	7218	0	2816	3006	7103									2	2816	4097				2038	2397	ORF1	YES	190	YES	AFTER ORF1		1	2819	196	3	-187	-4091	-4284	422	2038	Type-I					2819	3012
JAAOEH010000467.1_Viral_metagenome_NODE_464_truseq	7220	831	5759	5810	7219									2	4928	1409				4966	5313	ORF1	YES	51	NO					-5759	-5759	-5810	-7219	-7219		4135
BHHZL10373_Hepe-Virga_Beihai_hepe-like_virus_2_len	7224	28	7065											1	7037					6380	6676	ORF1	NO		NO					-7065	-7065	0	0	0		6352
ERR1301889.NODE_4_length_7225_cluster_1_candidate_	7225	2	3730	3868	7224									2	3728	3356				2943	3299	ORF1	YES	138	YES	AFTER ORF1		1	3717	180	-11	-149	-3314	-3505	420	2941	Type-I					3719	3910
JAAOEH010000466.1_Viral_metagenome_NODE_463_truseq	7225	1	5181	5370	7223									2	5180	1853				4298	4648	ORF1	YES	189	NO					-5181	-5181	-5370	-7223	-7223		4297
SRR3218116.NODE_233_length_7229_cluster_37_candida	7229	0	4217	4405	7137									2	4217	2732				3454	3792	ORF1	YES	188	YES	AFTER ORF1		1	4206	194	-11	-199	-2726	-2931	414	3454	Type-I					4206	4411
JAAOEH010000465.1_Viral_metagenome_NODE_462_truseq	7236	2	4231	4296	6944									2	4229	2648				3438	3785	ORF1	YES	65	NO					-4231	-4231	-4296	-6944	-6944		3436
SRR8189301.NODE_8_length_7237_cluster_8_candidate_	7237	1	4440	4451	7039									2	4439	2588				3635	3991	ORF1	YES	11	YES	AFTER ORF1		1	4449	134	10	-1	-2465	-2589	459	3634	Type-IB											4450	4574
JAAOEH010000464.1_Viral_metagenome_NODE_461_truseq	7238	0	4127	4128	7076									2	4127	2948				2980	3327	ORF1	YES	1	NO					-4127	-4127	-4128	-7076	-7076		2980
MF417634.1_Linepithema_humile_virus_1__partial_gen	7239	540	6377											1	5837					5590	5940	ORF1	NO		YES	AFTER ORF1		1	5836	200	-1	6376	6577	6376	436	5050	Type-II	6376	6577
SRR3218116.NODE_931_length_7239_cluster_596_candid	7239	0	4391	4465	7062									2	4391	2597				3607	3954	ORF1	YES	74	YES	AFTER ORF1		1	4380	168	-11	-85	-2503	-2682	426	3607	Type-IC
GIFJ01570415.1TSA--Halichondria-paniceaTRINITY_DN1	7239	1	4032	4367	7012									2	4031	2645				3236	3574	ORF1	YES	335	NO					-4032	-4032	-4367	-7012	-7012		3235
SRR5868317.NODE_4_length_7243_cluster_1_candidate_	7243	2	4822	4988	7240									2	4820	2252				4023	4367	ORF1	YES	166	NO					-4822	-4822	-4988	-7240	-7240		4021
likevirus-Pyrrhocorisapterus-7244-NATombusviridae	7244	1	1239	144	1526	2305	5007	4968	6689					4	1238	1382	2702	1721		5668	5994	ORF4	NO		NO					-1239	-1239	-144	-1526	-1526		5667
NC_038303.1_Bovine_rhinitis_A_virus_strain_Sd-1_po	7245	420	7193											1	6773					6493	6810	ORF1	NO		NO					-7193	-7193	0	0	0		6073
GCQK01013727.1TSA-Coniopteryx-sp.AD-2015-breed-wil	7247	2	7090											1	7088					6300	6665	ORF1	NO		NO					-7090	-7090	0	0	0		6298
JAAOEH010000463.1_Viral_metagenome_NODE_460_truseq	7247	0	3566	4415	7069									2	3566	2654				2719	3063	ORF1	YES	849	NO					-3566	-3566	-4415	-7069	-7069		2719
SRR6253161.NODE_27_length_7252_cluster_23_candidat	7252	0	4088	4280	7123									2	4088	2843				3313	3657	ORF1	YES	192	YES	AFTER ORF1		1	4125	228	37	-155	-2807	-2998	468	3313	Type-I					4125	4316
SRR12063609.NODE_126_length_7257_cluster_90_candid	7257	0	4607	4878	7160									2	4607	2282				3832	4173	ORF1	YES	271	YES	AFTER ORF1		1	4716	295	109	-162	-2258	-2444	543	3832	Type-I					4716	4902
SRR11450579.NODE_128_length_7258_cluster_111_candi	7258	2	4204	4377	7124									2	4202	2747				3387	3767	ORF1	YES	173	YES	AFTER ORF1		1	4209	200	7	-166	-2720	-2913	444	3385	Type-I					4211	4404
SRR5868319.NODE_99_length_7259_cluster_3_candidate	7259	0	4775	4941	7256									2	4775	2315				3976	4320	ORF1	YES	166	NO					-4775	-4775	-4941	-7256	-7256		3976
GGUI01160348.1TSA--Palythoa-sp.-QL-2018-isolate-Vi	7261	0	3872	4057	6879									2	3872	2822				3085	3429	ORF1	YES	185	NO					-3872	-3872	-4057	-6879	-6879		3085
GEOW01072248.1TSA--Photinus-pyralisTR38402_c0_g2_i	7262	1	4548	4794	7094									2	4547	2300				3746	4117	ORF1	YES	246	YES	AFTER ORF1		1	4597	252	50	-196	-2294	-2496	481	3745	Type-IIType-I	4598	4800			4601	4800
SRR5868317.NODE_7_length_7263_cluster_2_candidate_	7263	0	4568	4569	7019									2	4568	2450				3781	4119	ORF1	YES	1	YES	AFTER ORF1		1	4565	181	-3	-4	-2270	-2454	446	3781	Type-II	4565	4749
SRR2163118.NODE_3_length_7263_cluster_2_candidate_	7263	26	4072	4272	7250									2	4046	2978				3315	3653	ORF1	YES	200	NO					-4072	-4072	-4272	-7250	-7250		3289
ERR1303006.NODE_99_length_7264_cluster_79_candidat	7264	477	6620											1	6143					5731	6156	ORF1	NO		YES	AFTER ORF1		1	6138	179	-5	6615	6799	6615	459	5254	Type-I					6615	6799
NC_038961.1_Shanbavirus_A_isolate_BtMf-PicoV-1/SAX	7264	463	6909											1	6446					6218	6523	ORF1	NO		NO					-6909	-6909	0	0	0		5755
SRR5868319.NODE_87_length_7265_cluster_3_candidate	7265	0	4775	4941	7262									2	4775	2321				3976	4320	ORF1	YES	166	NO					-4775	-4775	-4941	-7262	-7262		3976
JAAOEH010000461.1_Viral_metagenome_NODE_458_truseq	7267	312	5222	5415	7265									2	4910	1850				4075	4425	ORF1	YES	193	NO					-5222	-5222	-5415	-7265	-7265		3763
JAAOEH010000459.1_Viral_metagenome_NODE_456_truseq	7270	0	4133	4190	6934									2	4133	2744				3340	3687	ORF1	YES	57	NO					-4133	-4133	-4190	-6934	-6934		3340
JAAOEH010000460.1_Viral_metagenome_NODE_457_truseq	7270	2	4030	4287	6623									2	4028	2336				3249	3593	ORF1	YES	257	NO					-4030	-4030	-4287	-6623	-6623		3247
NC_038317.1_Kunsagivirus_1_strain_roller/SZAL6-KuV	7272	491	7246											1	6755					6531	6836	ORF1	NO		NO					-7246	-7246	0	0	0		6040
BHZC35144_PicornaCalici_Beihai_picorna-like_virus_	7273	1	4074	4250	7270									2	4073	3020				3287	3616	ORF1	YES	176	NO					-4074	-4074	-4250	-7270	-7270		3286
JAAOEH010000458.1_Viral_metagenome_NODE_455_truseq	7275	742	7272											1	6530					4598	4945	ORF1	NO		NO					-7272	-7272	0	0	0		3856
SRR8820784.NODE_141_length_7276_cluster_91_candida	7276	735	6275											1	5540					5479	5826	ORF1	NO		YES	AFTER ORF1		1	5559	170	19	6294	6445	6294	468	4744	Type-IA									6294	6445
GCZX01049581.1TSA--Saccharum-hybrid-cultivar-SP803	7276	0	4391	4634	7138									2	4391	2504				3595	3930	ORF1	YES	243	NO					-4391	-4391	-4634	-7138	-7138		3595
likevirus1-Haliplusfluviatilis-7278-NA-Virgavirida	7278	1	4602	4694	6055									2	4601	1361				3866	4168	ORF1	YES	92	NO					-4602	-4602	-4694	-6055	-6055		3865
NC_055156.1_Rabovirus_B1_isolate_RtMp-PicoV/YN2014	7278	200	7189											1	6989					6495	6800	ORF1	NO		NO					-7189	-7189	0	0	0		6295
GDXX01067334.1TSA--Stenoscepa-sp.AD-2015-breed-wil	7283	98	7009											1	6911					5346	5681	ORF1	NO		NO					-7009	-7009	0	0	0		5248
likevirus2-Oriusinsidiosus-7285-NATotiviridae	7285	81	6872											1	6791					5140	5496	ORF1	NO		NO					-6872	-6872	0	0	0		5059
ERR3179235.NODE_2_length_7286_cluster_2_candidate_	7286	2	4609	4680	7283									2	4607	2603				3837	4178	ORF1	YES	71	NO					-4609	-4609	-4680	-7283	-7283		3835
JAAOEH010000457.1_Viral_metagenome_NODE_454_truseq	7290	2	4261	4421	7063									2	4259	2642				3399	3761	ORF1	YES	160	NO					-4261	-4261	-4421	-7063	-7063		3397
SRR8512519.NODE_122_length_7295_cluster_57_candida	7295	402	5735	5784	7292									2	5333	1508				4942	5295	ORF1	YES	49	YES	AFTER ORF1		1	5380	196	47	-2	-1361	-1510	487	4540	Type-I					5782	5931
SRR5868318.NODE_63_length_7296_cluster_102_candida	7296	2	4807	4973	7294									2	4805	2321				4008	4352	ORF1	YES	166	NO					-4807	-4807	-4973	-7294	-7294		4006
SRR5868318.NODE_65_length_7296_cluster_102_candida	7296	2	4807	4973	7294									2	4805	2321				4008	4352	ORF1	YES	166	NO					-4807	-4807	-4973	-7294	-7294		4006
GGKQ01117437.1TSA--Dendroctonus-ponderosae-comp128	7298	0	7256											1	7256					6460	6825	ORF1	NO		NO					-7256	-7256	0	0	0		6460
ERR753893.NODE_18_length_7300_cluster_17_candidate	7300	0	4190	4363	7059									2	4190	2696				3373	3753	ORF1	YES	173	YES	AFTER ORF1		1	4192	194	2	-171	-2675	-2867	439	3373	Type-I					4192	4384
JAAOEH010000456.1_Viral_metagenome_NODE_453_truseq	7300	2	4279	4465	7119									2	4277	2654				3417	3779	ORF1	YES	186	NO					-4279	-4279	-4465	-7119	-7119		3415
MW476137.1_Parechovirus_A_isolate_B1091__complete_	7302	613	7200											1	6587					6500	6805	ORF1	NO		NO					-7200	-7200	0	0	0		5887
SRR8405201.NODE_15_length_7307_cluster_15_candidat	7307	528	6197											1	5669					5398	5754	ORF1	NO		NO					-6197	-6197	0	0	0		4870
likevirus1-Oriusinsidiosus-7307-NATotiviridae	7307	110	2968	3210	7148									2	2858	3938				5425	5775	ORF2	NO	242	NO					-2968	-2968	-3210	-7148	-7148		5315
JAAOEH010000455.1_Viral_metagenome_NODE_452_truseq	7309	735	6980											1	6245					6115	6477	ORF1	NO		NO					-6980	-6980	0	0	0		5380
JAAOEH010000454.1_Viral_metagenome_NODE_451_truseq	7310	0	3884	3793	7050									2	3884	3257				2986	3327	ORF1	YES	-91	NO					-3884	-3884	-3793	-7050	-7050		2986
NC_024766.1_Chicken_picornavirus_2_isolate_44C__co	7310	420	7115											1	6695					6421	6729	ORF1	NO		NO					-7115	-7115	0	0	0		6001
SRR7687128.NODE_9_length_7313_cluster_6_candidate_	7313	517	6753											1	6236					5558	5914	ORF1	NO		YES	AFTER ORF1		1	6231	183	-5	6748	6936	6748	834	5041	Type-I					6748	6936
MH310078.1_Hypsignathus_monstrosus_dicistrovirus_i	7315	0	5054	5055	7313									2	5054	2258				4237	4617	ORF1	YES	1	NO					-5054	-5054	-5055	-7313	-7313		4237
SRR3218116.NODE_1251_length_7316_cluster_912_candi	7316	1	4431	4564	7083									2	4430	2519				3632	3994	ORF1	YES	133	YES	AFTER ORF1		1	4443	185	13	-120	-2467	-2639	450	3631	Type-IC
JAAOEH010000452.1_Viral_metagenome_NODE_449_truseq	7316	0	4160	4303	7146									2	4160	2843				3307	3639	ORF1	YES	143	NO					-4160	-4160	-4303	-7146	-7146		3307
SRR12391680.NODE_91_length_7317_cluster_62_candida	7317	0	4745	5238	6848									2	4745	1610				3949	4305	ORF1	YES	493	YES	AFTER ORF1		1	4735	166	-10	-503	-1937	-2113	430	3949	Type-IC
MZ375462.1_Senecavirus_A_strain_SVA_CH/HeB/2019__c	7317	653	7213											1	6560					6525	6842	ORF1	NO		NO					-7213	-7213	0	0	0		5872
NC_025474.1_Crohivirus_A_gene_for_polyprotein__com	7321	439	7029											1	6590					6332	6634	ORF1	NO		NO					-7029	-7029	0	0	0		5893
JAAOEH010000451.1_Viral_metagenome_NODE_448_truseq	7323	0	4037	2837	5260	5176	6690							3	4037	2423	1514			4635	4961	ORF2	YES		NO					-4037	-4037	-2837	-5260	-5260		4635
SRR11829103.NODE_44_length_7326_cluster_29_candida	7326	0	4433	4497	7139									2	4433	2642				3253	3600	ORF1	YES	64	NO					-4433	-4433	-4497	-7139	-7139		3253
SRR12063561.NODE_25_length_7327_cluster_21_candida	7327	0	4439	4590	7139									2	4439	2549				3646	3999	ORF1	YES	151	yes			1	4444	190	5	-146	-2510	-2695	445	3646	Type-IC
likevirus3-Protonemuraausonia-7327-Picornavirales-	7327	2	3943	3944	7009									2	3941	3065				3036	3386	ORF1	YES	1	NO					-3943	-3943	-3944	-7009	-7009		3034
likevirus-Mantophasmasp.-7328-NA-NA	7328	1	5112	5103	6404									2	5111	1301				4382	4684	ORF1	YES	-9	NO					-5112	-5112	-5103	-6404	-6404		4381
LR899171.1_European_brown_hare_syndrome_virus_stra	7329	2	6991											1	6989					4458	4793	ORF1	NO		NO					-6991	-6991	0	0	0		4456
SRR11414093.NODE_38_length_7330_cluster_2_candidat	7330	2	4642	4808	7138									2	4640	2330				3843	4187	ORF1	YES	166	NO					-4642	-4642	-4808	-7138	-7138		3841
SRR12063609.NODE_92_length_7336_cluster_57_candida	7336	0	4607	4878	7154									2	4607	2276				3832	4173	ORF1	YES	271	YES	AFTER ORF1		1	4716	295	109	-162	-2252	-2438	543	3832	Type-I					4716	4902
SRR5189954.NODE_9_length_7340_cluster_7_candidate_	7340	2	4348	4445	7093									2	4346	2648				3573	3917	ORF1	YES	97	NO					-4348	-4348	-4445	-7093	-7093		3571
JAAOEH010000447.1_Viral_metagenome_NODE_444_truseq	7342	221	5797	5923	7341									2	5576	1418				4860	5177	ORF1	YES	126	NO					-5797	-5797	-5923	-7341	-7341		4639
ERR1301616.NODE_254_length_7343_cluster_35_candida	7343	75	4373	4486	5373	5330	7303							3	4298	887	1973			3541	3927	ORF1	YES		YES	AFTER ORF1		1	4301	194	3	-110	-806	-997	449	3466	Type-I					4376	4567
SRR6254893.NODE_22_length_7343_cluster_17_candidat	7343	742	5700	5863	7341									2	4958	1478				4904	5263	ORF1	YES	163	YES	AFTER ORF1		1	4947	162	-11	-174	-1479	-1652	426	4162	Type-IC
SRR4022178.NODE_4_length_7345_cluster_4_candidate_	7345	1	7143											1	7142					3626	3982	ORF1	NO		NO					-7143	-7143	0	0	0		3625
spider133314_Hepe-Virga_Hubei_virga-like_virus_14_	7347	0	7346											1	7346					6748	7080	ORF1	NO		NO					-7346	-7346	0	0	0		6748
GBNE01004622.1TSA--Leptomastix-dactylopiiC114653_a	7348	780	6218											1	5438					5464	5799	ORF1	NO		NO					-6218	-6218	0	0	0		4684
BHBJDX18559_PicornaCalici_Beihai_picorna-like_viru	7349	0	4553	4663	7113									2	4553	2450				3754	4104	ORF1	YES	110	YES	AFTER ORF1		1	4569	98	16	-94	-2462	-2544	465	3754	Type-I					4569	4651
SRR3233870.NODE_864_length_7350_cluster_780_candid	7350	236	7222											1	6986					3876	4211	ORF1	NO		NO					-7222	-7222	0	0	0		3640
SRR6808593.NODE_130_length_7351_cluster_37_candida	7351	1	4455	4645	7296									2	4454	2651				3692	4030	ORF1	YES	190	YES	AFTER ORF1		1	4443	196	-11	-201	-2645	-2852	414	3691	Type-I					4444	4651
JAAOEH010000446.1_Viral_metagenome_NODE_443_truseq	7351	0	7238											1	7238					3460	3804	ORF1	NO		NO					-7238	-7238	0	0	0		3460
ERR1301502.NODE_42_length_7352_cluster_32_candidat	7352	539	6271	6288	7349									2	5732	1061				5292	5648	ORF1	YES	17	YES	AFTER ORF1		1	5552	23	-180	-197	-1055	-1258	443	4753	Type-II	6091	6294
GGUJ01023157.1TSA-Citrus-maxima-c77171.graph_c0-tr	7356	182	7072											1	6890					5409	5744	ORF1	NO		NO					-7072	-7072	0	0	0		5227
likevirusTrichocerasaltator-7357-Bunyavirales-NA	7357	79	7155											1	7076					3212	3670	ORF1	NO		NO					-7155	-7155	0	0	0		3133
NC_003693.1_Beet_ringspot_virus_RNA_1__complete_se	7362	248	7060											1	6812					5412	5759	ORF1	NO		NO					-7060	-7060	0	0	0		5164
SRR3218116.NODE_516_length_7364_cluster_217_candid	7364	1	4611	4761	7307									2	4610	2546				3830	4177	ORF1	YES	150	YES	AFTER ORF1		1	4606	181	-4	-154	-2515	-2700	430	3829	Type-IC
JAAOEH010000445.1_Viral_metagenome_NODE_442_truseq	7364	0	3872	3851	7030									2	3872	3179				4683	5033	ORF2	NO	-21	NO					-3872	-3872	-3851	-7030	-7030		4683
likevirus1-Mapucheasp.AD-2014-7366-Picornavirales-	7366	2	7225											1	7223					6402	6770	ORF1	NO		NO					-7225	-7225	0	0	0		6400
ERR1301777.NODE_43_length_7367_cluster_4_candidate	7367	1	3741	3900	6983									2	3740	3083				2960	3310	ORF1	YES	159	YES	AFTER ORF1		1	3745	207	5	-154	-3035	-3237	436	2959	Type-II	3746	3948
MN427525.1_Enterovirus_A_strain_CHN/BJ/2018-1A__co	7370	660	7262											1	6602					6562	6873	ORF1	NO		NO					-7262	-7262	0	0	0		5902
ERR3586814.NODE_1_length_7372_cluster_1_candidate_	7372	0	3749	3906	6746									2	3749	2840				5980	6327	ORF2	NO	157	YES	AFTER ORF2		1	6797	3227	3048	2891	230	51	470	5980	Type-I					6797	6976
BHNXC41338_PicornaCalici_Beihai_mollusks_virus_1_l	7373	822	5783	5982	7370									2	4961	1388				4957	5316	ORF1	YES	199	NO					-5783	-5783	-5982	-7370	-7370		4135
NC_038304.1_Turkey_avisivirus_isolate_USA-IN1__com	7373	558	7106											1	6548					6412	6720	ORF1	NO		NO					-7106	-7106	0	0	0		5854
GFDY01035785.1_TSA-_Amastris_sp._AmspME1B_C301529_	7375	1	7116											1	7115					6254	6619	ORF1	NO		NO					-7116	-7116	0	0	0		6253
BHTH16139_TotiChryso_Beihai_barnacle_virus_15_len7	7382	2	4273	3907	7332									2	4271	3425				5465	5821	ORF2	NO	-366	NO					-4273	-4273	-3907	-7332	-7332		5463
SRR8820974.NODE_46_length_7386_cluster_39_candidat	7386	2	3817	4388	7042									2	3815	2654				3030	3383	ORF1	YES	571	YES	AFTER ORF1		1	3851	251	36	-535	-2974	-3189	470	3028	Type-I					3853	4068
SRR8821846.NODE_1_length_7386_cluster_1_candidate_	7386	0	4169	4352	7111									2	4169	2759				3382	3726	ORF1	YES	183	NO					-4169	-4169	-4352	-7111	-7111		3382
SXXX37816_PicornaCalici_Sanxia_picorna-like_virus_	7388	1	7176											1	7175					3458	3799	ORF1	NO		NO					-7176	-7176	0	0	0		3457
JAAOEH010000443.1_Viral_metagenome_NODE_440_truseq	7396	460	4647	4795	7269									2	4187	2474				3863	4213	ORF1	YES	148	NO					-4647	-4647	-4795	-7269	-7269		3403
WZSBei69573_PicornaCalici_Wenzhou_picorna-like_vir	7396	726	7163											1	6437					6448	6759	ORF1	NO		NO					-7163	-7163	0	0	0		5722
JAAOEH010000442.1_Viral_metagenome_NODE_439_truseq	7396	839	7393											1	6554					4944	5291	ORF1	NO		NO					-7393	-7393	0	0	0		4105
ERR1301491.NODE_329_length_7397_cluster_42_candida	7397	0	4418	4394	7258									2	4418	2864				3592	3978	ORF1	YES	-24	YES	AFTER ORF1	IN ORF2	1	4425	201	7	31	-2639	-2833	447	3592	Type-IIType-I	4438	4619			4425	4619
JAAOEH010000441.1_Viral_metagenome_NODE_438_truseq	7397	0	7382											1	7382					3625	4011	ORF1	NO		NO					-7382	-7382	0	0	0		3625
NC_043544.1_Hainan_gekko_similignum_picornavirus_s	7400	397	7350											1	6953					6614	6922	ORF1	NO		NO					-7350	-7350	0	0	0		6217
GIUQ01020522.1TSA--Lilium-longiflorum-Unigene21562	7403	171	7109											1	6938					5419	5766	ORF1	NO		NO					-7109	-7109	0	0	0		5248
WHZM10182_TotiChryso_Wuhan_insect_virus_31_len7404	7404	0	4844	4658	7339									2	4844	2681				5925	6260	ORF2	NO	-186	NO					-4844	-4844	-4658	-7339	-7339		5925
OL410606.1_Bovine_rhinitis_B_virus_strain_B10__com	7410	453	7358											1	6905					6661	6978	ORF1	NO		NO					-7358	-7358	0	0	0		6208
SRR3233886.NODE_879_length_7412_cluster_561_candid	7412	0	4862	5030	7411									2	4862	2381				4045	4425	ORF1	YES	168	YES	AFTER ORF1		1	4864	195	2	-166	-2354	-2547	439	4045	Type-I					4864	5057
JAAOEH010000440.1_Viral_metagenome_NODE_437_truseq	7414	1	4329	4594	7161									2	4328	2567				3557	3895	ORF1	YES	265	YES	AFTER ORF1		1	4432	289	104	-161	-2543	-2728	538	3556	Type-I					4433	4618
GFOT01061894.1TSA--Lilium-Unigene33363_All-transcr	7414	170	7108											1	6938					5418	5765	ORF1	NO		NO					-7108	-7108	0	0	0		5248
SXXX35540_PicornaCalici_Sanxia_picorna-like_virus_	7418	0	7259											1	7259					3742	4086	ORF1	NO		NO					-7259	-7259	0	0	0		3742
JAAOEH010000438.1_Viral_metagenome_NODE_435_truseq	7419	506	1846	2318	5287	5288	7159							3	1340	2969	1871			6030	6404	ORF3	NO		NO					-1846	-1846	-2318	-5287	-5287		5524
likevirus1-Nessorhinusgibberulus-7421-Picornaviral	7421	33	7394											1	7361					6538	6906	ORF1	NO		NO					-7394	-7394	0	0	0		6505
SRR6291367.NODE_10_length_7422_cluster_10_candidat	7422	717	4865	4532	5842									2	4148	1310				5843	6190	OUT-of-ORFs	NO	-333	YES			1	5913	1909	1765	2098	932	788	440	5126	Type-IA									6630	6774
GCVG01031551.1_TSA-_Macrobrachium_nipponense_c1183	7422	746	7420											1	6674					5838	6194	ORF1	NO		NO					-7420	-7420	0	0	0		5092
BHZC37445_PicornaCalici_Beihai_picorna-like_virus_	7425	645	5834	6050	7423									2	5189	1373				4639	4998	ORF1	YES	216	NO					-5834	-5834	-6050	-7423	-7423		3994
SRR3233886.NODE_843_length_7426_cluster_527_candid	7426	0	4469	4633	7170									2	4469	2537				3676	4029	ORF1	YES	164	YES	AFTER ORF1		1	4459	189	-10	-174	-2512	-2711	430	3676	Type-IC
HAMY010090863.1TSA--decomposition-metagenome-conti	7428	188	1222	1110	4319	4515	7217							3	1034	3209	2702			3439	3786	ORF2	YES		NO					-1222	-1222	-1110	-4319	-4319		3251
NC_034206.1_Bakunsa_virus__complete_genome	7429	478	7251											1	6773					6563	6868	ORF1	NO		NO					-7251	-7251	0	0	0		6085
likevirus2Aphalarapolygoni-7432-NATotiviridae	7432	1	4875	4653	7256									2	4874	2603				5851	6201	ORF2	NO	-222	NO					-4875	-4875	-4653	-7256	-7256		5850
GGUK01030420.1_TSA-_Penaeus_vannamei_c7721/f1p3/74	7435	1	1101	873	2285	2912	7015							3	1100	1412	4103			3069	3416	ORF3	NO		NO					-1101	-1101	-873	-2285	-2285		3068
GIYW01037227.1TSA--Neopetrosia-compacta-breed-spon	7435	1	7380											1	7379					3554	3892	ORF1	NO		NO					-7380	-7380	0	0	0		3553
NC_001543.1_Rabbit_hemorrhagic_disease_virus-FRG__	7437	0	7043											1	7043					4501	4836	ORF1	NO		NO					-7043	-7043	0	0	0		4501
JAAOEH010000437.1_Viral_metagenome_NODE_434_truseq	7443	649	7293											1	6644					4724	4987	ORF1	NO		NO					-7293	-7293	0	0	0		4075
GDNR01023139.1TSA--Oxoplatypus-quadridentatus-bree	7443	2	7231											1	7229					6435	6800	ORF1	NO		NO					-7231	-7231	0	0	0		6433
ERR1301499.NODE_172_length_7444_cluster_20_candida	7444	59	4159	4508	7096									2	4100	2588				3273	3701	ORF1	YES	349	YES	AFTER ORF1		1	4438	529	338	-11	-2408	-2599	796	3214	Type-I					4497	4688
SRR7080627.NODE_53_length_7445_cluster_47_candidat	7445	2	4609	4806	7442									2	4607	2636				3777	4157	ORF1	YES	197	YES	AFTER ORF1		1	4628	206	21	-176	-2627	-2812	473	3775	Type-I					4630	4815
SRR12063621.NODE_39_length_7454_cluster_31_candida	7454	2	4705	4785	7388									2	4703	2603				3924	4271	ORF1	YES	80	YES	AFTER ORF1		1	4693	180	-10	-90	-2503	-2693	424	3922	Type-IType-IC					4776	4884
NC_007916.1_Newbury_agent_1_virus__complete_genome	7454	15	6707											1	6692					4219	4548	ORF1	NO		NO					-6707	-6707	0	0	0		4204
ERR1301475.NODE_63_length_7459_cluster_3_candidate	7459	1	3756	3894	7307									2	3755	3413				2969	3325	ORF1	YES	138	YES	AFTER ORF1		1	3744	180	-11	-149	-3371	-3562	420	2968	Type-I					3745	3936
BHZC35527_PicornaCalici_Wenzhou_picorna-like_virus	7460	503	5596	5830	7458									2	5093	1628				4776	5117	ORF1	YES	234	NO					-5596	-5596	-5830	-7458	-7458		4273
GFMG02007746.1TSA-Gryllus-bimaculatusTRINITY21_DN5	7467	0	7466											1	7466					6661	7029	ORF1	NO		NO					-7466	-7466	0	0	0		6661
JAAOEH010000434.1_Viral_metagenome_NODE_431_truseq	7469	0	4556	4538	7321									2	4556	2783				3763	4110	ORF1	YES	-18	NO					-4556	-4556	-4538	-7321	-7321		3763
NC_003791.1_Cycas_necrotic_stunt_virus_RNA_1__comp	7471	111	7166											1	7055					5476	5823	ORF1	NO		NO					-7166	-7166	0	0	0		5365
ERR1301563.NODE_11_length_7472_cluster_2_candidate	7472	152	6277											1	6125					5391	5819	ORF1	NO		YES	AFTER ORF1		1	6463	529	338	6615	6806	6615	796	5239	Type-I					6615	6806
GHEY01000530.1TSA-Gymnoprosopa-sp.-milt015-isolate	7474	0	3317	3500	7273									2	3317	3773				2527	2886	ORF1	YES	183	YES	AFTER ORF1		1	3315	189	-2	-185	-3767	-3958	429	2527	Type-I					3315	3506
GBNE01004623.1TSA--Leptomastix-dactylopiiC114655_a	7475	2	4267	4715	7177									2	4265	2462				3366	3809	ORF1	YES	448	YES	AFTER ORF1		1	4536	463	271	-177	-2447	-2639	729	3364	Type-I					4538	4730
SRR7109325.NODE_227_length_7475_cluster_200_candid	7475	1	4473	4556	7108									2	4472	2552				3689	4036	ORF1	YES	83	YES	AFTER ORF1		1	4461	162	-11	-94	-2473	-2646	426	3688	Type-IC
SRR12063543.NODE_41_length_7475_cluster_36_candida	7475	2	4534	4679	7213									2	4532	2534				3732	4091	ORF1	YES	145	YES	AFTER ORF1		1	4521	155	-11	-156	-2524	-2690	432	3730	Type-IC
SRR7970062.NODE_8_length_7476_cluster_5_candidate_	7476	2	4279	4311	7244									2	4277	2933				3483	3830	ORF1	YES	32	YES	AFTER ORF1		1	4288	161	11	-21	-2804	-2954	460	3481	Type-IA									4290	4440
SRR12063613.NODE_59_length_7476_cluster_55_candida	7476	2	4711	4791	7394									2	4709	2603				3930	4277	ORF1	YES	80	YES	AFTER ORF1		1	4699	180	-10	-90	-2503	-2693	424	3928	Type-IType-IC					4710	4890
NC_027818.1_Phopivirus_strain_NewEngland_USA/2011_	7476	602	7330											1	6728					6582	6908	ORF1	NO		NO					-7330	-7330	0	0	0		5980
SRR12063588.NODE_15_length_7477_cluster_14_candida	7477	2	4468	4469	7192									2	4466	2723				3702	4040	ORF1	YES	1	NO					-4468	-4468	-4469	-7192	-7192		3700
SRR3218116.NODE_297_length_7478_cluster_66_candida	7478	0	4481	4565	7114									2	4481	2549				3697	4044	ORF1	YES	84	YES	AFTER ORF1		1	4470	163	-11	-95	-2470	-2644	426	3697	Type-IC
SRR5868316.NODE_18_length_7478_cluster_4_candidate	7478	2	4819	4985	7321									2	4817	2336				4020	4364	ORF1	YES	166	NO					-4819	-4819	-4985	-7321	-7321		4018
SRR5868316.NODE_2_length_7478_cluster_1_candidate_	7478	2	4819	4985	7321									2	4817	2336				4020	4364	ORF1	YES	166	NO					-4819	-4819	-4985	-7321	-7321		4018
NC_001489.1_Hepatitis_A_virus__complete_genome	7478	728	7417											1	6689					6669	6995	ORF1	NO		NO					-7417	-7417	0	0	0		5941
ERR3179340.NODE_2_length_7479_cluster_2_candidate_	7479	0	3491	3492	6458									2	3491	2966				2674	3054	ORF1	YES	1	YES	AFTER ORF1		1	3491	190	0	-1	-2777	-2967	437	2674	Type-I					3491	3681
SRR3218116.NODE_298_length_7479_cluster_66_candida	7479	0	4481	4566	7115									2	4481	2549				3697	4044	ORF1	YES	85	YES	AFTER ORF1		1	4470	164	-11	-96	-2470	-2645	426	3697	Type-IC
ERR1301475.NODE_65_length_7480_cluster_3_candidate	7480	1	3756	3894	7328									2	3755	3434				2969	3325	ORF1	YES	138	YES	AFTER ORF1		1	3744	180	-11	-149	-3392	-3583	420	2968	Type-I					3745	3936
MZ556256.1_Dicistroviridae_sp._isolate_Rpf114Picor	7482	510	5249	5414	7480									2	4739	2066				4471	4818	ORF1	YES	165	YES	AFTER ORF1		1	4729	181	-10	-175	-2050	-2241	421	3961	Type-IType-IC					5260	5429
JAAOEH010000432.1_Viral_metagenome_NODE_429_truseq	7482	168	6275	6299	7480									2	6107	1181				5314	5688	ORF1	YES	24	NO					-6275	-6275	-6299	-7480	-7480		5146
ERR1301786.NODE_39_length_7483_cluster_26_candidat	7483	0	1748	1711	4251	4442	7276							3	1748	2540	2834			3476	3820	ORF2	YES		YES	AFTER ORF2		1	4286	2730	2538	2575	227	35	466	3476	Type-I					4286	4478
ERR2309083.NODE_1_length_7483_cluster_1_candidate_	7483	2	5146	5147	7480									2	5144	2333				4203	4535	ORF1	YES	1	NO					-5146	-5146	-5147	-7480	-7480		4201
JAAOEH010000430.1_Viral_metagenome_NODE_427_truseq	7483	0	5546	5625	7349									2	5546	1724				4843	5151	ORF1	YES	79	NO					-5546	-5546	-5625	-7349	-7349		4843
WLJQ102051_PicornaCalici_Wenling_picorna-like_viru	7484	84	4679	4689	7310									2	4595	2621				3943	4269	ORF1	YES	10	NO					-4679	-4679	-4689	-7310	-7310		3859
SRR5868316.NODE_3_length_7484_cluster_1_candidate_	7484	2	4825	4991	7327									2	4823	2336				4026	4370	ORF1	YES	166	NO					-4825	-4825	-4991	-7327	-7327		4024
likevirus-Pyrrhocorisapterus-7484-NA-Virgaviridae	7484	2	7162											1	7160					6399	6707	ORF1	NO		NO					-7162	-7162	0	0	0		6397
GFFD01064443.1TSA--Procyrta-sp.-PrspME4-breed-wild	7485	2	1933	3631	7284									2	1931	3653				6452	6820	ORF2	NO	1698	NO					-1933	-1933	-3631	-7284	-7284		6450
SRR6049377.NODE_26_length_7486_cluster_21_candidat	7486	724	5835	6013	7485									2	5111	1472				5039	5389	ORF1	YES	178	yes			1	5113	184	2	-176	-1466	-1648	448	4315	Type-IC
ERR1301514.NODE_309_length_7486_cluster_10_candida	7486	1	5691	5850	7484									2	5690	1634				4910	5260	ORF1	YES	159	YES	AFTER ORF1		1	5695	207	5	-154	-1586	-1788	436	4909	Type-II	5696	5898
SRR11648413.NODE_145_length_7488_cluster_117_candi	7488	2	4117	4321	7308									2	4115	2987				3354	3701	ORF1	YES	204	NO					-4117	-4117	-4321	-7308	-7308		3352
GEIN01023487.1_TSA-_Stenocotis_depressa_breed_wild	7490	2625	7244											1	4619					6370	6741	ORF1	NO		NO					-7244	-7244	0	0	0		3745
GHWQ01003726.1TSA--Phakopsora-pachyrhizi-cultivar-	7493	59	6997											1	6938					5382	5762	ORF1	NO		NO					-6997	-6997	0	0	0		5323
BHBJDX16027_PicornaCalici_Beihai_picorna-like_viru	7496	0	7493											1	7493					5956	6303	ORF1	NO		NO					-7493	-7493	0	0	0		5956
WZSBei68749_PicornaCalici_Wenzhou_picorna-like_vir	7500	1	7371											1	7370					6323	6778	ORF1	NO		NO					-7371	-7371	0	0	0		6322
GHWS01000670.1TSA--Phakopsora-pachyrhizi-cultivar-	7502	61	6999											1	6938					5384	5764	ORF1	NO		NO					-6999	-6999	0	0	0		5323
JAAOEH010000429.1_Viral_metagenome_NODE_426_truseq	7504	203	5662	5909	7501									2	5459	1592				4839	5240	ORF1	YES	247	YES	AFTER ORF1		1	5555	283	96	-151	-1556	-1743	518	4636	Type-I					5758	5945
WHSWHC37547_TotiChryso_Hubei_toti-like_virus_5_len	7505	13	7434											1	7421					5387	5785	ORF1	NO		NO					-7434	-7434	0	0	0		5374
SRR12063621.NODE_42_length_7506_cluster_32_candida	7506	2	4792	4872	7448									2	4790	2576				4011	4358	ORF1	YES	80	YES	AFTER ORF1		1	4780	180	-10	-90	-2476	-2666	424	4009	Type-IType-IC					4863	4971
BHJJX20433_PicornaCalici_Beihai_picorna-like_virus	7513	773	6640											1	5867					5373	5729	ORF1	NO		NO					-6640	-6640	0	0	0		4600
NC_005097.1_Tobacco_ringspot_virus_RNA_1__complete	7514	73	7014											1	6941					5393	5770	ORF1	NO		NO					-7014	-7014	0	0	0		5320
SRR3233870.NODE_101_length_7515_cluster_45_candida	7515	0	4481	4604	7168									2	4481	2564				3655	4017	ORF1	YES	123	YES	AFTER ORF1		1	4484	126	3	-120	-2561	-2684	467	3655	Type-IB											4484	4607
SRR12063564.NODE_18_length_7522_cluster_13_candida	7522	0	3869	4034	7222									2	3869	3188				2872	3237	ORF1	YES	165	YES	AFTER ORF1		1	3872	192	3	-162	-3161	-3350	635	2872	Type-I					3872	4061
ERR1711968.NODE_2_length_7524_cluster_2_candidate_	7524	2	2092	2056	4635	4733	7471							3	2090	2579	2738			3869	4216	ORF2	YES		YES	AFTER ORF2		1	4646	2732	2556	2592	189	13	432	3867	Type-I					4648	4824
SRR11450579.NODE_42_length_7535_cluster_29_candida	7535	2	4654	4793	7282									2	4652	2489				3864	4220	ORF1	YES	139	YES	AFTER ORF1		1	4641	155	-11	-150	-2473	-2639	423	3862	Type-IC
SRR11450579.NODE_52_length_7535_cluster_36_candida	7535	2	4654	4793	7282									2	4652	2489				3864	4220	ORF1	YES	139	YES	AFTER ORF1		1	4641	155	-11	-150	-2473	-2639	423	3862	Type-IC
SRR11450579.NODE_41_length_7537_cluster_29_candida	7537	2	4654	4793	7282									2	4652	2489				3864	4220	ORF1	YES	139	YES	AFTER ORF1		1	4641	155	-11	-150	-2473	-2639	423	3862	Type-IC
SRR11450579.NODE_51_length_7537_cluster_36_candida	7537	2	4654	4793	7282									2	4652	2489				3864	4220	ORF1	YES	139	YES	AFTER ORF1		1	4641	155	-11	-150	-2473	-2639	423	3862	Type-IC
SRR9120875.NODE_1_length_7538_cluster_1_candidate_	7538	0	3416	3600	7352									2	3416	3752				2644	3003	ORF1	YES	184	YES	AFTER ORF1		1	3416	190	0	-184	-3746	-3936	413	2644	Type-I					3416	3606
NC_022332.1_Eel_picornavirus_1_strain_F15/05__comp	7539	473	7267											1	6794					6561	6872	ORF1	NO		NO					-7267	-7267	0	0	0		6088
gi-783419743-gb-GBFN01000089.1-TSA--Paeonia-lactif	7539	212	7144											1	6932					5442	5801	ORF1	NO		NO					-7144	-7144	0	0	0		5230
SRR12063621.NODE_40_length_7541_cluster_31_candida	7541	2	4792	4872	7475									2	4790	2603				4011	4358	ORF1	YES	80	YES	AFTER ORF1		1	4780	180	-10	-90	-2503	-2693	424	4009	Type-IType-IC					4863	4971
NC_038762.1_Aeonium_ringspot_virus_segment_RNA1__c	7549	91	7047											1	6956					5438	5815	ORF1	NO		NO					-7047	-7047	0	0	0		5347
GCTW01052083.1TSA--Peyerimhoffina-gracilis-breed-w	7551	2	3886	4255	6177									2	3884	1922				3036	3440	ORF1	YES	369	NO					-3886	-3886	-4255	-6177	-6177		3034
WHCC116098_TotiChryso_Hubei_toti-like_virus_18_len	7552	20	5026	4648	7446									2	5006	2798				6044	6385	ORF2	NO	-378	NO					-5026	-5026	-4648	-7446	-7446		6024
ERR1960624.NODE_22_length_7552_cluster_14_candidat	7552	0	4889	5057	7387									2	4889	2330				4087	4431	ORF1	YES	168	NO					-4889	-4889	-5057	-7387	-7387		4087
JAAOEH010000427.1_Viral_metagenome_NODE_424_truseq	7553	0	4340	4391	7378									2	4340	2987				3280	3624	ORF1	YES	51	NO					-4340	-4340	-4391	-7378	-7378		3280
SRR6291263.NODE_4_length_7554_cluster_4_candidate_	7554	629	6487											1	5858					5703	6053	ORF1	NO		YES	AFTER ORF1		1	5878	223	20	6507	6710	6507	454	5074	Type-II	6507	6710
SRR12063559.NODE_24_length_7558_cluster_16_candida	7558	1	4935	5051	7555									2	4934	2504				4106	4468	ORF1	YES	116	YES	AFTER ORF1		1	4936	119	2	-114	-2501	-2618	469	4105	Type-IB											4937	5054
JAAOEH010000426.1_Viral_metagenome_NODE_423_truseq	7558	354	5339	5306	7555									2	4985	2249				4543	4890	ORF1	YES	-33	NO					-5339	-5339	-5306	-7555	-7555		4189
SRR12063531.NODE_60_length_7561_cluster_47_candida	7561	426	2423	2287	4524	4650	7199							3	1997	2237	2549			3740	4087	ORF2	YES		YES	AFTER ORF2		1	4087	2267	2090	2226	166	-11	426	3314	Type-IC
ERR1301939.NODE_46_length_7561_cluster_29_candidat	7561	4	2874	2765	4417	4766	7366							3	2870	1652	2600			3531	3959	ORF2	YES		YES	AFTER ORF2		1	4751	2072	1881	1990	529	338	796	3527	Type-I					4755	4946
KX431437.1_Sapporo_virus_isolate_Hu/GV/0003/Sollen	7563	1	3129	2972	6922									2	3128	3950				4389	4727	ORF2	NO	-157	NO					-3129	-3129	-2972	-6922	-6922		4388
MK497044.1_Sapelovirus_A_strain_DIAPD5469-10__comp	7564	466	7488											1	7022					6785	7096	ORF1	NO		NO					-7488	-7488	0	0	0		6319
SRR11648359.NODE_61_length_7566_cluster_31_candida	7566	0	4271	4601	7225									2	4271	2624				3496	3828	ORF1	YES	330	NO					-4271	-4271	-4601	-7225	-7225		3496
JAAOEH010000425.1_Viral_metagenome_NODE_422_truseq	7568	2	3526	3527	7264									2	3524	3737				4263	4610	ORF2	NO	1	NO					-3526	-3526	-3527	-7264	-7264		4261
SRR10849403.NODE_11_length_7570_cluster_11_candida	7570	0	1670	1667	4294	4548	7055							3	1670	2627	2507			3522	3854	ORF2	YES		YES	AFTER ORF2		1	4386	2905	2716	2719	281	92	532	3522	Type-I					4386	4575
ERR1302952.NODE_28_length_7570_cluster_6_candidate	7570	1	4161	4299	7568									2	4160	3269				3374	3730	ORF1	YES	138	YES	AFTER ORF1		1	4149	180	-11	-149	-3227	-3418	420	3373	Type-I					4150	4341
NC_038313.1_Bat_hepatovirus_SMG18520Minmav2014_pol	7570	485	7435											1	6950					6690	7016	ORF1	NO		NO					-7435	-7435	0	0	0		6205
SRR5214153.NODE_59_length_7576_cluster_56_candidat	7576	2	4546	4686	7172									2	4544	2486				3756	4112	ORF1	YES	140	YES	AFTER ORF1		1	4533	150	-11	-151	-2476	-2637	423	3754	Type-IC
SRR5447136.NODE_1_length_7576_cluster_1_candidate_	7576	1	4674	4784	7276									2	4673	2492				3899	4249	ORF1	YES	110	YES	AFTER ORF1		1	4670	197	-3	-113	-2405	-2605	422	3898	Type-II	4671	4871
SRR12063589.NODE_75_length_7576_cluster_64_candida	7576	0	4715	4857	7397									2	4715	2540				3937	4284	ORF1	YES	142	YES	AFTER ORF1		1	4704	182	-11	-153	-2500	-2693	420	3937	Type-IType-IC					4746	4896
SRR12063613.NODE_64_length_7579_cluster_60_candida	7579	1	5694	5838	7577									2	5693	1739				4919	5263	ORF1	YES	144	YES	AFTER ORF1	IN ORF2	1	5868	366	175	31	-1517	-1708	606	4918	Type-I					5869	6060
NC_008182.1_Black_raspberry_necrosis_virus_RNA1__c	7581	98	6637											1	6539					4830	5183	ORF1	NO		NO					-6637	-6637	0	0	0		4732
NC_018668.1_Bovine_hungarovirus_1_strain_BHUV1/200	7583	696	7463											1	6767					6790	7089	ORF1	NO		NO					-7463	-7463	0	0	0		6094
SRR12063567.NODE_122_length_7585_cluster_95_candid	7585	2	4393	4582	7323									2	4391	2741				3576	3956	ORF1	YES	189	YES	AFTER ORF1		1	4413	216	22	-167	-2714	-2908	459	3574	Type-I					4415	4609
GCXF01029911.1TSA--Lopidea-amorphae-breed-wildtype	7586	2	7471											1	7469					6675	7022	ORF1	NO		NO					-7471	-7471	0	0	0		6673
likevirus-Philocaenusbarbarus-7588-NATotiviridae	7588	310	3540	3531	7238									2	3230	3707				5566	5925	ORF2	NO	-9	NO					-3540	-3540	-3531	-7238	-7238		5256
JAAOEH010000424.1_Viral_metagenome_NODE_421_truseq	7588	732	5672	5877	7586									2	4940	1709				4870	5220	ORF1	YES	205	NO					-5672	-5672	-5877	-7586	-7586		4138
NC_003976.2_Ljungan_virus__complete_genome	7590	702	7478											1	6776					6778	7083	ORF1	NO		NO					-7478	-7478	0	0	0		6076
SRR5868319.NODE_123_length_7591_cluster_5_candidat	7591	0	5240	5241	7589									2	5240	2348				4453	4791	ORF1	YES	1	YES	AFTER ORF1		1	5237	181	-3	-4	-2168	-2352	446	4453	Type-II	5237	5421
SRR5868319.NODE_148_length_7591_cluster_5_candidat	7591	0	5240	5241	7589									2	5240	2348				4453	4791	ORF1	YES	1	YES	AFTER ORF1		1	5237	181	-3	-4	-2168	-2352	446	4453	Type-II	5237	5421
NC_026316.1_Lesavirus_2_isolate_Nai108015/2012__co	7593	815	7438											1	6623					6759	7058	ORF1	NO		NO					-7438	-7438	0	0	0		5944
WHCC116187_Hepe-Virga_Hubei_hepe-like_virus_1_len7	7594	169	5163	5286	7577									2	4994	2291				4448	4738	ORF1	YES	123	NO					-5163	-5163	-5286	-7577	-7577		4279
SRR12063589.NODE_14_length_7595_cluster_9_candidat	7595	2	4720	4868	7387									2	4718	2519				3945	4292	ORF1	YES	148	YES	AFTER ORF1		1	4714	182	-4	-152	-2485	-2671	424	3943	Type-IType-IC					4767	4901
SRR3401357.NODE_8_length_7597_cluster_8_candidate_	7597	2	5041	5223	7595									2	5039	2372				4248	4601	ORF1	YES	182	YES	AFTER ORF1		1	5082	188	43	-139	-2366	-2511	483	4246	Type-I					5084	5229
SRR11097768.NODE_4306_length_7599_cluster_414_cand	7599	1	4776	4910	7507									2	4775	2597				3986	4333	ORF1	YES	134	NO					-4776	-4776	-4910	-7507	-7507		3985
BHZC37234_PicornaCalici_Beihai_picorna-like_virus_	7599	0	7466											1	7466					3925	4272	ORF1	NO		NO					-7466	-7466	0	0	0		3925
SRR12063567.NODE_240_length_7601_cluster_205_candi	7601	2	4843	4938	7481									2	4841	2543				4068	4415	ORF1	YES	95	YES	AFTER ORF1		1	4899	185	58	-37	-2453	-2580	486	4066	Type-I					4901	5028
SRR12063567.NODE_242_length_7601_cluster_206_candi	7601	2	4843	4938	7481									2	4841	2543				4068	4415	ORF1	YES	95	YES	AFTER ORF1		1	4899	185	58	-37	-2453	-2580	486	4066	Type-I					4901	5028
SRR6049377.NODE_3_length_7601_cluster_2_candidate_	7601	319	5454	5547	7493									2	5135	1946				4655	5017	ORF1	YES	93	YES	AFTER ORF1		1	5124	149	-11	-104	-1890	-2050	426	4336	Type-IC
SRR12063567.NODE_241_length_7602_cluster_205_candi	7602	2	4843	4938	7475									2	4841	2537				4068	4415	ORF1	YES	95	YES	AFTER ORF1		1	4899	185	58	-37	-2447	-2574	486	4066	Type-I					4901	5028
SRR12063567.NODE_243_length_7602_cluster_206_candi	7602	2	4843	4938	7475									2	4841	2537				4068	4415	ORF1	YES	95	YES	AFTER ORF1		1	4899	185	58	-37	-2447	-2574	486	4066	Type-I					4901	5028
JAAOEH010000422.1_Viral_metagenome_NODE_419_truseq	7602	2	4627	4826	7528									2	4625	2702				3822	4178	ORF1	YES	199	NO					-4627	-4627	-4826	-7528	-7528		3820
SRR5585501.NODE_2_length_7608_cluster_2_candidate_	7608	471	5219	5313	7607									2	4748	2294				4399	4782	ORF1	YES	94	yes			1	4752	165	4	-90	-2223	-2384	441	3928	Type-IC
BHTH16136_PicornaCalici_Beihai_barnacle_virus_4_le	7612	1	7161											1	7160					3617	3931	ORF1	NO		NO					-7161	-7161	0	0	0		3616
MN722412.1_Lactuca_sativa_dicistroviridae_strain_p	7613	829	6675											1	5846					5855	6202	ORF1	NO		yes			1	5860	192	14	6689	6867	6689	487	5026	Type-IC
ERR1301460.NODE_99_length_7613_cluster_6_candidate	7613	5	4711	5060	7612									2	4706	2552				3825	4253	ORF1	YES	349	YES	AFTER ORF1		1	5044	529	338	-11	-2372	-2563	796	3820	Type-I					5049	5240
JAAOEH010000421.1_Viral_metagenome_NODE_418_truseq	7615	1	4659	4818	7511									2	4658	2693				3842	4222	ORF1	YES	159	YES	AFTER ORF1		1	4655	180	-3	-162	-2672	-2855	434	3841	Type-I					4656	4839
JAAOEH010000420.1_Viral_metagenome_NODE_417_truseq	7616	2	4489	4676	7345									2	4487	2669				3657	4004	ORF1	YES	187	NO					-4489	-4489	-4676	-7345	-7345		3655
SRR3218116.NODE_70_length_7617_cluster_7_candidate	7617	2	4648	4669	7596									2	4646	2927				3840	4199	ORF1	YES	21	YES	AFTER ORF1		1	4658	162	12	-9	-2786	-2936	461	3838	Type-IA									4660	4810
ERR1301543.NODE_259_length_7618_cluster_67_candida	7618	155	5134	5253	7616									2	4979	2363				4308	4676	ORF1	YES	119	YES	AFTER ORF1		1	4952	164	-27	-146	-2318	-2509	431	4153	Type-I					5107	5298
JAAOEH010000419.1_Viral_metagenome_NODE_416_truseq	7618	0	4415	4639	7395									2	4415	2756				3628	3975	ORF1	YES	224	NO					-4415	-4415	-4639	-7395	-7395		3628
WZSBei23778_PicornaCalici_Wenzhou_picorna-like_vir	7620	0	4577	4796	7501									2	4577	2705				3715	4110	ORF1	YES	219	YES	AFTER ORF1		1	4598	221	21	-198	-2703	-2903	488	3715	Type-I					4598	4798
SRR12063621.NODE_139_length_7621_cluster_121_candi	7621	2	5314	5488	7620									2	5312	2132				4521	4874	ORF1	YES	174	YES	AFTER ORF1		1	5369	180	57	-117	-2126	-2249	497	4519	Type-I					5371	5494
SRR12063599.NODE_45_length_7623_cluster_44_candida	7623	1	5310	5448	7622									2	5309	2174				4517	4870	ORF1	YES	138	yes			1	5307	177	-2	-140	-2135	-2314	438	4516	Type-IType-IC					5308	5487
SRR12063616.NODE_10_length_7625_cluster_8_candidat	7625	2	4912	5009	7564									2	4910	2555				4140	4487	ORF1	YES	97	YES	AFTER ORF1		1	4918	187	8	-89	-2465	-2644	433	4138	Type-I					4920	5099
SRR6291368.NODE_260_length_7626_cluster_105_candid	7626	2	3937	3954	6689									2	3935	2735				3186	3515	ORF1	YES	17	NO					-3937	-3937	-3954	-6689	-6689		3184
SRR8438041.NODE_3_length_7626_cluster_3_candidate_	7626	1	7431											1	7430					3644	3991	ORF1	NO		NO					-7431	-7431	0	0	0		3643
JAAOEH010000417.1_Viral_metagenome_NODE_414_truseq	7628	2	4753	4968	7433									2	4751	2465				4011	4334	ORF1	YES	215	NO					-4753	-4753	-4968	-7433	-7433		4009
ERR1302948.NODE_59_length_7630_cluster_6_candidate	7630	870	6101	6239	7627									2	5231	1388				5314	5670	ORF1	YES	138	YES	AFTER ORF1		1	5220	180	-11	-149	-1346	-1537	420	4444	Type-I					6090	6281
GIFI01308292.1TSA--Halisarca-dujardiniiTRINITY_DN2	7631	798	5471	5696	7630									2	4673	1934				4639	4989	ORF1	YES	225	NO					-5471	-5471	-5696	-7630	-7630		3841
NC_012800.1_Cosavirus_A_strain_HCoSVA1_polyprotein	7632	1134	7538											1	6404					6850	7167	ORF1	NO		NO					-7538	-7538	0	0	0		5716
SRR12063616.NODE_9_length_7634_cluster_8_candidate	7634	2	4912	5009	7576									2	4910	2567				4140	4487	ORF1	YES	97	YES	AFTER ORF1		1	4918	187	8	-89	-2477	-2656	433	4138	Type-I					4920	5099
SRR12063546.NODE_10_length_7636_cluster_5_candidat	7636	1	4815	4992	7493									2	4814	2501				4040	4384	ORF1	YES	177	yes			1	4822	189	8	-169	-2489	-2670	439	4039	Type-IC
SRR12063546.NODE_12_length_7636_cluster_7_candidat	7636	1	4815	4992	7493									2	4814	2501				4040	4384	ORF1	YES	177	yes			1	4822	189	8	-169	-2489	-2670	439	4039	Type-IC
JAAOEH010000415.1_Viral_metagenome_NODE_412_truseq	7637	565	4872	4953	7634									2	4307	2681				4097	4435	ORF1	YES	81	NO					-4872	-4872	-4953	-7634	-7634		3532
ERR1303004.NODE_6_length_7639_cluster_6_candidate_	7639	2	5242	5605	7638									2	5240	2033				4452	4811	ORF1	YES	363	YES	AFTER ORF1		1	5419	369	179	-184	-2027	-2217	610	4450	Type-I					5421	5611
JAAOEH010000414.1_Viral_metagenome_NODE_411_truseq	7640	1	5055	5305	7638									2	5054	2333				4250	4636	ORF1	YES	250	NO					-5055	-5055	-5305	-7638	-7638		4249
SRR11828807.NODE_3_length_7641_cluster_3_candidate	7641	0	2561	2452	3957	4439	7420							3	2561	1505	2981			3401	3727	ORF2	YES		NO					-2561	-2561	-2452	-3957	-3957		3401
NC_014412.1_Turdivirus_2__complete_genome	7641	576	7403											1	6827					6691	6999	ORF1	NO		NO					-7403	-7403	0	0	0		6115
GFNZ01028391.1TSA--Bactrocera-musaeTR15166_c5_g2_i	7643	1	4581	4557	7421									2	4580	2864				3755	4141	ORF1	YES	-24	YES	AFTER ORF1	IN ORF2	1	4587	201	7	31	-2639	-2833	447	3754	Type-IIType-I	4601	4782			4588	4782
JAAOEH010000413.1_Viral_metagenome_NODE_410_truseq	7644	2	4660	4790	7306									2	4658	2516				3891	4235	ORF1	YES	130	yes			1	4660	154	2	-128	-2492	-2644	427	3889	Type-IC
SRR7153038.NODE_29_length_7646_cluster_29_candidat	7646	512	6091	6259	7644									2	5579	1385				5274	5654	ORF1	YES	168	YES	AFTER ORF1		1	5581	195	2	-166	-1358	-1551	439	4762	Type-I					6093	6286
SRR12391680.NODE_214_length_7647_cluster_178_candi	7647	204	4598	4685	7288									2	4394	2603				3814	4161	ORF1	YES	87	YES	AFTER ORF1		1	4383	166	-11	-98	-2524	-2701	426	3610	Type-IC
SRR12391256.NODE_6_length_7648_cluster_3_candidate	7648	2	4597	4737	7223									2	4595	2486				3807	4163	ORF1	YES	140	YES	AFTER ORF1		1	4584	150	-11	-151	-2476	-2637	423	3805	Type-IC
SRR2089060.NODE_4_length_7649_cluster_3_candidate_	7649	2	4576	4783	7515									2	4574	2732				3792	4139	ORF1	YES	207	NO					-4576	-4576	-4783	-7515	-7515		3790
ERR1301603.NODE_58_length_7650_cluster_3_candidate	7650	0	4319	4457	7648									2	4319	3191				3532	3888	ORF1	YES	138	YES	AFTER ORF1		1	4308	180	-11	-149	-3149	-3340	420	3532	Type-I					4308	4499
HBPL01019122.1TSA-Thalassiosira-antarcticaTRINITY-	7650	2	4345	4585	7227									2	4343	2642				3543	3899	ORF1	YES	240	NO					-4345	-4345	-4585	-7227	-7227		3541
JAAOEH010000412.1_Viral_metagenome_NODE_409_truseq	7651	514	5901	6113	7648									2	5387	1535				4742	5092	ORF1	YES	212	NO					-5901	-5901	-6113	-7648	-7648		4228
SRR5585502.NODE_1_length_7652_cluster_1_candidate_	7652	862	5610	5704	7650									2	4748	1946				4790	5173	ORF1	YES	94	yes			1	4752	165	4	-90	-1875	-2036	441	3928	Type-IC
JAAOEH010000411.1_Viral_metagenome_NODE_408_truseq	7652	0	4670	4671	7607									2	4670	2936				3874	4218	ORF1	YES	1	NO					-4670	-4670	-4671	-7607	-7607		3874
WZFSL85851_Hepe-Virga_Wenzhou_hepe-like_virus_2_le	7652	58	5547	5740	7539									2	5489	1799				4808	5116	ORF1	YES	193	NO					-5547	-5547	-5740	-7539	-7539		4750
NC_055108.1_Poecivirus_BCCH-449_polyprotein_gene__	7653	773	7570											1	6797					6867	7169	ORF1	NO		NO					-7570	-7570	0	0	0		6094
NC_001959.2_Norovirus_GI__complete_genome	7654	4	5373	5357	6949									2	5369	1592				4559	4885	ORF1	YES	-16	NO					-5373	-5373	-5357	-6949	-6949		4555
JAAOEH010000410.1_Viral_metagenome_NODE_407_truseq	7655	0	7487											1	7487					4471	4794	ORF1	NO		NO					-7487	-7487	0	0	0		4471
JAAOEH010000409.1_Viral_metagenome_NODE_406_truseq	7656	1	5442	5429	7654									2	5441	2225				4538	4879	ORF1	YES	-13	NO					-5442	-5442	-5429	-7654	-7654		4537
NC_043516.1_Turkey_calicivirus_isolate_L11043_poly	7656	2	6922											1	6920					4365	4703	ORF1	NO		NO					-6922	-6922	0	0	0		4363
ERR1301778.NODE_61_length_7657_cluster_44_candidat	7657	25	4305	4496	7330									2	4280	2834				3530	3874	ORF1	YES	191	YES	AFTER ORF1		1	4315	227	35	-156	-2798	-2990	466	3505	Type-I					4340	4532
SRR8512519.NODE_242_length_7658_cluster_166_candid	7658	2	4741	4812	7535									2	4739	2723				3963	4310	ORF1	YES	71	YES	AFTER ORF1		1	4735	165	-4	-75	-2629	-2798	427	3961	Type-IC
SRR3233866.NODE_35_length_7659_cluster_29_candidat	7659	0	4799	4946	7516									2	4799	2570				4018	4356	ORF1	YES	147	YES	AFTER ORF1		1	4937	324	138	-9	-2393	-2579	581	4018	Type-I					4937	5123
GARH01032401.1_TSA-_Procambarus_clarkii_Prcla_ES_2	7661	441	5042	5135	7633									2	4601	2498				4270	4608	ORF1	YES	93	NO					-5042	-5042	-5135	-7633	-7633		3829
JAAOEH010000408.1_Viral_metagenome_NODE_405_truseq	7664	1	6204	6225	7268									2	6203	1043				5516	5812	ORF1	YES	21	NO					-6204	-6204	-6225	-7268	-7268		5515
JAAOEH010000407.1_Viral_metagenome_NODE_404_truseq	7665	1	4518	4739	7369									2	4517	2630				3704	4048	ORF1	YES	221	NO					-4518	-4518	-4739	-7369	-7369		3703
JAAOEH010000406.1_Viral_metagenome_NODE_403_truseq	7666	424	5544	5809	7665									2	5120	1856				4772	5116	ORF1	YES	265	YES	AFTER ORF1		1	5197	271	77	-188	-1850	-2044	505	4348	Type-I					5621	5815
ICLH01008825.1TSA--Pristomyrmex-punctatus-RNATRINI	7666	0	3485	3676	7461									2	3485	3785				2707	3066	ORF1	YES	191	YES	AFTER ORF1		1	3490	197	5	-186	-3779	-3971	424	2707	Type-I					3490	3682
SRR12063621.NODE_150_length_7669_cluster_131_candi	7669	2	4720	4798	7374									2	4718	2576				3939	4286	ORF1	YES	78	YES	AFTER ORF1		1	4708	181	-10	-88	-2473	-2664	424	3937	Type-IType-IC					4718	4900
SRR3234059.NODE_126_length_7670_cluster_58_candida	7670	1	3753	3717	5222	5244	7667							3	3752	1505	2423			4396	4758	ORF2	YES		YES	AFTER ORF2		1	5223	1593	1471	1507	124	2	466	4395	Type-IB											5224	5346
SRR6434426.NODE_1_length_7672_cluster_1_candidate_	7672	2	5080	5768	7669									2	5078	1901				4281	4628	ORF1	YES	688	NO					-5080	-5080	-5768	-7669	-7669		4279
JAAOEH010000405.1_Viral_metagenome_NODE_402_truseq	7673	715	6735											1	6020					5966	6304	ORF1	NO		YES	AFTER ORF1		1	6029	200	9	6744	6935	6744	440	5251	Type-I					6744	6935
SRR11647857.NODE_272_length_7674_cluster_232_candi	7674	0	4490	4529	7486									2	4490	2957				3694	4041	ORF1	YES	39	YES	AFTER ORF1		1	4501	159	11	-28	-2837	-2985	460	3694	Type-IA									4501	4649
SRR3233870.NODE_140_length_7675_cluster_76_candida	7675	2	1816	2919	4862	5058	7406							3	1814	1943	2348			4051	4395	ORF2	YES		YES	AFTER ORF2		1	4889	3260	3075	1972	214	29	496	4049	Type-I					4891	5076
GERZ01048098.1TSA--Hanseniella-nivea-breed-wildtyp	7679	2	7105											1	7103					3762	4115	ORF1	NO		NO					-7105	-7105	0	0	0		3760
gb-GEKW01043511.1-TSA-Anemone-flaccida-comp32947_c	7680	0	5978											1	5978					4636	4968	ORF1	NO		NO					-5978	-5978	0	0	0		4636
JAAOEH010000404.1_Viral_metagenome_NODE_401_truseq	7682	1	4710	4833	7508									2	4709	2675				3803	4150	ORF1	YES	123	NO					-4710	-4710	-4833	-7508	-7508		3802
ERR1301603.NODE_61_length_7683_cluster_3_candidate	7683	0	4319	4457	7681									2	4319	3224				3532	3888	ORF1	YES	138	YES	AFTER ORF1		1	4308	180	-11	-149	-3182	-3373	420	3532	Type-I					4308	4499
NC_001481.2_Feline_calicivirus__complete_genome	7683	4	5310	5295	7319									2	5306	2024				4460	4798	ORF1	YES	-15	NO					-5310	-5310	-5295	-7319	-7319		4456
SRR6244107.NODE_15_length_7685_cluster_10_candidat	7685	2	4450	4639	7398									2	4448	2759				3633	4013	ORF1	YES	189	YES	AFTER ORF1		1	4470	216	22	-167	-2732	-2926	459	3631	Type-I					4472	4666
SRR12063620.NODE_19_length_7686_cluster_4_candidat	7686	0	4991	5093	7669									2	4991	2576				4195	4554	ORF1	YES	102	YES	AFTER ORF1		1	4980	166	-11	-113	-2512	-2689	426	4195	Type-IC
SRR12063620.NODE_20_length_7686_cluster_4_candidat	7686	0	4991	5093	7669									2	4991	2576				4195	4554	ORF1	YES	102	YES	AFTER ORF1		1	4980	166	-11	-113	-2512	-2689	426	4195	Type-IC
SRR12063620.NODE_7_length_7686_cluster_2_candidate	7686	0	4991	5093	7669									2	4991	2576				4195	4554	ORF1	YES	102	YES	AFTER ORF1		1	4980	166	-11	-113	-2512	-2689	426	4195	Type-IC
SRR12063620.NODE_8_length_7686_cluster_2_candidate	7686	0	4991	5093	7669									2	4991	2576				4195	4554	ORF1	YES	102	YES	AFTER ORF1		1	4980	166	-11	-113	-2512	-2689	426	4195	Type-IC
NC_026315.1_Lesavirus_1_isolate_Mis101308/2012__co	7687	866	7570											1	6704					6891	7190	ORF1	NO		NO					-7570	-7570	0	0	0		6025
SCM45279_TotiChryso_Hubei_diptera_virus_22_len7691	7691	0	5021	4844	7567									2	5021	2723				6132	6461	ORF2	NO	-177	NO					-5021	-5021	-4844	-7567	-7567		6132
SRR12063620.NODE_18_length_7692_cluster_4_candidat	7692	0	4997	5099	7675									2	4997	2576				4201	4560	ORF1	YES	102	YES	AFTER ORF1		1	4986	166	-11	-113	-2512	-2689	426	4201	Type-IC
SRR12063620.NODE_3_length_7692_cluster_2_candidate	7692	0	4997	5099	7675									2	4997	2576				4201	4560	ORF1	YES	102	YES	AFTER ORF1		1	4986	166	-11	-113	-2512	-2689	426	4201	Type-IC
ERR1301483.NODE_263_length_7695_cluster_8_candidat	7695	1	3990	4128	7547									2	3989	3419				3203	3559	ORF1	YES	138	YES	AFTER ORF1		1	3978	180	-11	-149	-3377	-3568	420	3202	Type-I					3979	4170
QTM25882_PicornaCalici_Hubei_picorna-like_virus_32	7696	2	7603											1	7601					6627	6992	ORF1	NO		NO					-7603	-7603	0	0	0		6625
NC_023162.1_Carp_picornavirus_1_isolate_F37/06__co	7697	506	7333											1	6827					6483	6821	ORF1	NO		NO					-7333	-7333	0	0	0		5977
SRR11647991.NODE_54_length_7702_cluster_17_candida	7702	2	4459	4642	7440									2	4457	2798				3678	4022	ORF1	YES	183	NO					-4459	-4459	-4642	-7440	-7440		3676
MZ004923.1_Avihepatovirus_A_strain_Egypt-4/2020__c	7702	557	7375											1	6818					6675	6983	ORF1	NO		NO					-7375	-7375	0	0	0		6118
GDAR01025245.1TSA--Dendroctonus-ponderosae-DponCLC	7702	0	7634											1	7634					6838	7203	ORF1	NO		NO					-7634	-7634	0	0	0		6838
GGKE01211688.1TSA-Aspidiotus-destructorTRINITY_DN6	7705	0	3752	4168	6615									2	3752	2447				2866	3294	ORF1	YES	416	YES	AFTER ORF1		1	4009	449	257	-159	-2414	-2606	715	2866	Type-I					4009	4201
ERR1301513.NODE_92_length_7706_cluster_23_candidat	7706	191	6040	6208	7704									2	5849	1496				5253	5609	ORF1	YES	168	YES	AFTER ORF1		1	5843	201	-6	-174	-1463	-1670	425	5062	Type-II	6034	6241
MF190024.1_Barns_Ness_breadcrumb_sponge_dicistro-l	7709	0	4688	4811	7609									2	4688	2798				3925	4260	ORF1	YES	123	YES	AFTER ORF1		1	4787	300	99	-24	-2621	-2822	527	3925	Type-I					4787	4988
ERR1301603.NODE_233_length_7709_cluster_21_candida	7709	1	3495	3686	7426									2	3494	3740				2717	3076	ORF1	YES	191	YES	AFTER ORF1		1	3499	197	5	-186	-3734	-3926	424	2716	Type-I					3500	3692
ERR1301513.NODE_33_length_7709_cluster_1_candidate	7709	1	4512	4650	7706									2	4511	3056				3725	4081	ORF1	YES	138	YES	AFTER ORF1		1	4500	180	-11	-149	-3014	-3205	420	3724	Type-I					4501	4692
ERR1301483.NODE_265_length_7710_cluster_8_candidat	7710	1	3990	4128	7562									2	3989	3434				3203	3559	ORF1	YES	138	YES	AFTER ORF1		1	3978	180	-11	-149	-3392	-3583	420	3202	Type-I					3979	4170
ERR1303039.NODE_14_length_7711_cluster_5_candidate	7711	1	4521	4680	7709									2	4520	3029				3740	4090	ORF1	YES	159	YES	AFTER ORF1		1	4526	207	6	-153	-2981	-3182	437	3739	Type-II	4527	4728
SRR12063583.NODE_6_length_7713_cluster_4_candidate	7713	2	4948	5091	7658									2	4946	2567				4167	4514	ORF1	YES	143	YES	AFTER ORF1		1	4936	177	-10	-153	-2533	-2720	424	4165	Type-IType-IC					4987	5124
SRR5466364.NODE_38_length_7714_cluster_37_candidat	7714	593	5635	5827	7713									2	5042	1886				4860	5204	ORF1	YES	192	YES	AFTER ORF1		1	5079	228	37	-155	-1850	-2041	468	4267	Type-I					5672	5863
GDPZ01017156.1TSA--Placonotus-sp.AD-2015-breed-wil	7716	0	7574											1	7574					6817	7164	ORF1	NO		NO					-7574	-7574	0	0	0		6817
SRR5214089.NODE_40_length_7720_cluster_38_candidat	7720	1	4503	4748	7303									2	4502	2555				3722	4057	ORF1	YES	245	NO					-4503	-4503	-4748	-7303	-7303		3721
ERR1719297.NODE_1_length_7723_cluster_1_candidate_	7723	1	4560	4727	7438									2	4559	2711				3590	3937	ORF1	YES	167	NO					-4560	-4560	-4727	-7438	-7438		3589
likevirus-Holacanthelladuospinosa-7725-NA-Beny-lik	7725	149	7534											1	7385					6804	7100	ORF1	NO		NO					-7534	-7534	0	0	0		6655
SRR12063535.NODE_38_length_7728_cluster_28_candida	7728	0	4850	5030	7501									2	4850	2471				4060	4410	ORF1	YES	180	yes			1	4855	186	5	-175	-2465	-2646	445	4060	Type-IC
SRR11097768.NODE_3709_length_7731_cluster_206_cand	7731	1	4656	4689	7349									2	4655	2660				3857	4213	ORF1	YES	33	YES	AFTER ORF1		1	4645	166	-10	-43	-2527	-2703	433	3856	Type-IC
SRR7524631.NODE_53_length_7732_cluster_42_candidat	7732	1	4692	4820	7357									2	4691	2537				3848	4204	ORF1	YES	128	YES	AFTER ORF1		1	4702	131	11	-117	-2534	-2654	499	3847	Type-IB											4703	4823
SRR12063615.NODE_6_length_7733_cluster_6_candidate	7733	0	1877	1783	2901	2902	4470	4608	7484					4	1877	1118	1568	2876		3674	4021	ORF3	YES		YES	AFTER ORF3		1	4478	2740	2601	2695	1716	1577	457	3674	Type-IA									4478	4617
SRR11648205.NODE_26_length_7733_cluster_16_candida	7733	312	6014	6197	7732									2	5702	1535				5233	5577	ORF1	YES	183	NO					-6014	-6014	-6197	-7732	-7732		4921
SRR12063622.NODE_18_length_7734_cluster_13_candida	7734	2	5188	5189	7732									2	5186	2543				4410	4742	ORF1	YES	1	YES	AFTER ORF1	IN ORF2	1	5301	313	115	114	-2231	-2429	561	4408	Type-I					5303	5501
JAAOEH010000403.1_Viral_metagenome_NODE_400_truseq	7734	0	1667	1580	5788	5962	7731							3	1667	4208	1769			5010	5354	ORF2	YES		YES	AFTER ORF2		1	5818	4326	4151	4238	205	30	464	5010	Type-I					5818	5993
ERR1301777.NODE_93_length_7738_cluster_31_candidat	7738	91	4485	4661	7648									2	4394	2987				3695	4054	ORF1	YES	176	YES	AFTER ORF1		1	4384	182	-10	-186	-2981	-3173	421	3604	Type-I					4475	4667
MZ556287.1_Red_panda_dicistro-like_virus_isolate_R	7740	2	5257	4884	7739									2	5255	2855				4479	4817	ORF1	YES	-373	NO					-5257	-5257	-4884	-7739	-7739		4477
SRR12063613.NODE_23_length_7741_cluster_21_candida	7741	2	4720	4798	7410									2	4718	2612				3939	4286	ORF1	YES	78	YES	AFTER ORF1		1	4708	181	-10	-88	-2509	-2700	424	3937	Type-IType-IC					4718	4900
SRR3218116.NODE_345_length_7743_cluster_92_candida	7743	0	7427											1	7427					3988	4332	ORF1	NO		YES	IN ORF1	IN ORF1	1	4782	-2453	-2645	4782	4974	4782	450	3988	Type-I					4782	4974
SRR3218116.NODE_346_length_7743_cluster_92_candida	7743	0	7427											1	7427					3988	4332	ORF1	NO		YES	IN ORF1	IN ORF1	1	4782	-2453	-2645	4782	4974	4782	450	3988	Type-I					4782	4974
JAAOEH010000402.1_Viral_metagenome_NODE_399_truseq	7744	854	5806	6014	7741									2	4952	1727				4998	5339	ORF1	YES	208	NO					-5806	-5806	-6014	-7741	-7741		4144
SRR12063620.NODE_31_length_7745_cluster_6_candidat	7745	0	4991	5093	7669									2	4991	2576				4195	4554	ORF1	YES	102	YES	AFTER ORF1		1	4980	166	-11	-113	-2512	-2689	426	4195	Type-IC
SRR12063620.NODE_32_length_7745_cluster_6_candidat	7745	0	4991	5093	7669									2	4991	2576				4195	4554	ORF1	YES	102	YES	AFTER ORF1		1	4980	166	-11	-113	-2512	-2689	426	4195	Type-IC
NC_039212.1_Fathead_minnow_picornavirus_isolate_FH	7746	495	7433											1	6938					6616	6957	ORF1	NO		NO					-7433	-7433	0	0	0		6121
JAAOEH010000401.1_Viral_metagenome_NODE_398_truseq	7749	759	6413	6502	7746									2	5654	1244				5197	5544	ORF1	YES	89	NO					-6413	-6413	-6502	-7746	-7746		4438
likevirus3-Euroleonnostras-7750-Picornavirales-Dic	7750	1	2916	2917	4485	4626	7499							3	2915	1568	2873			3689	4036	ORF2	YES		YES	AFTER ORF2		1	4490	1716	1575	1574	147	6	455	3688	Type-IType-IA					4491	4632			4493	4632
SRR3233207.NODE_62_length_7751_cluster_2_candidate	7751	1174	4983	5035	7692									2	3809	2657				4184	4540	ORF1	YES	52	YES	AFTER ORF1		1	3798	167	-11	-63	-2542	-2720	432	3010	Type-IC
SRR12063620.NODE_30_length_7751_cluster_6_candidat	7751	0	4997	5099	7675									2	4997	2576				4201	4560	ORF1	YES	102	YES	AFTER ORF1		1	4986	166	-11	-113	-2512	-2689	426	4201	Type-IC
ERR1301560.NODE_45_length_7752_cluster_37_candidat	7752	514	6393											1	5879					5492	5935	ORF1	NO		YES	AFTER ORF1		1	6120	433	241	6634	6826	6634	699	4978	Type-I					6634	6826
SRR3218116.NODE_699_length_7754_cluster_379_candid	7754	1	4644	4676	7444									2	4643	2768				3875	4219	ORF1	YES	32	NO					-4644	-4644	-4676	-7444	-7444		3874
SRR6808587.NODE_231_length_7758_cluster_133_candid	7758	0	4715	4868	7609									2	4715	2741				3943	4290	ORF1	YES	153	YES	AFTER ORF1		1	4730	189	15	-138	-2705	-2879	440	3943	Type-I					4730	4904
SRR6254893.NODE_5_length_7761_cluster_2_candidate_	7761	484	5556	5722	7758									2	5072	2036				4757	5101	ORF1	YES	166	NO					-5556	-5556	-5722	-7758	-7758		4273
SRR12063542.NODE_112_length_7762_cluster_98_candid	7762	0	4700	4919	7342									2	4700	2423				3913	4263	ORF1	YES	219	YES	AFTER ORF1		1	4747	237	47	-172	-2405	-2595	484	3913	Type-I					4747	4937
SRR12063567.NODE_277_length_7765_cluster_239_candi	7765	71	4822	4900	7476									2	4751	2576				4041	4388	ORF1	YES	78	YES	AFTER ORF1		1	4741	181	-10	-88	-2473	-2664	424	3970	Type-IType-IC					4820	5002
SRR3401357.NODE_28_length_7766_cluster_25_candidat	7766	2	5053	5175	7622									2	5051	2447				4260	4613	ORF1	YES	122	YES	AFTER ORF1		1	5105	188	54	-68	-2381	-2515	494	4258	Type-I					5107	5241
JAAOEH010000398.1_Viral_metagenome_NODE_395_truseq	7768	647	7732											1	7085					4275	4610	ORF1	NO		NO					-7732	-7732	0	0	0		3628
NC_032126.1_Livupivirus_A1_strain_newt/II-5-Pilis/	7768	544	7674											1	7130					6965	7273	ORF1	NO		NO					-7674	-7674	0	0	0		6421
JAAOEH010000399.1_Viral_metagenome_NODE_396_truseq	7768	2	7750											1	7748					4353	4697	ORF1	NO		NO					-7750	-7750	0	0	0		4351
JAAOEH010000397.1_Viral_metagenome_NODE_394_truseq	7769	634	5490	5465	7768									2	4856	2303				4607	4954	ORF1	YES	-25	NO					-5490	-5490	-5465	-7768	-7768		3973
JAAOEH010000396.1_Viral_metagenome_NODE_393_truseq	7769	717	5762	5770	7767									2	5045	1997				4954	5301	ORF1	YES	8	NO					-5762	-5762	-5770	-7767	-7767		4237
SRR12063583.NODE_17_length_7770_cluster_12_candida	7770	2	5005	5148	7715									2	5003	2567				4224	4571	ORF1	YES	143	YES	AFTER ORF1		1	4993	177	-10	-153	-2533	-2720	424	4222	Type-IType-IC					5044	5181
SRR12063583.NODE_5_length_7770_cluster_4_candidate	7770	2	5005	5148	7715									2	5003	2567				4224	4571	ORF1	YES	143	YES	AFTER ORF1		1	4993	177	-10	-153	-2533	-2720	424	4222	Type-IType-IC					5044	5181
gi-667338748-gb-GAYX01019956.1-TSA--Lolium-perenne	7772	1	7551											1	7550					3923	4264	ORF1	NO		NO					-7551	-7551	0	0	0		3922
SRR7072204.NODE_11_length_7776_cluster_11_candidat	7776	307	2670	2943	7760									2	2363	4817				6997	7341	ORF2	NO	273	NO					-2670	-2670	-2943	-7760	-7760		6690
SRR12063567.NODE_226_length_7780_cluster_191_candi	7780	0	4979	5127	7703									2	4979	2576				4198	4545	ORF1	YES	148	yes			1	4983	190	4	-144	-2534	-2720	438	4198	Type-IC
ERR1301535.NODE_192_length_7780_cluster_6_candidat	7780	805	3525	3489	4955	5127	7625							3	2720	1466	2498			4180	4530	ORF2	YES		YES	AFTER ORF2		1	4161	1650	1441	1477	220	11	436	3375	Type-II	4966	5175
likevirus2-Mesoveliamulsanti-7780-Picornavirales-I	7780	2	7711											1	7709					6927	7274	ORF1	NO		NO					-7711	-7711	0	0	0		6925
ERR3179236.NODE_5_length_7782_cluster_5_candidate_	7782	521	3133	3430	7779									2	2612	4349				7334	7678	ORF2	NO	297	YES	AFTER ORF1		2	2897	309	285	-12	-4337	-4361	-4260	6813	Type-IIType-IType-I	3249	3442			3249	3418	430	582
SRR3233870.NODE_394_length_7782_cluster_312_candid	7782	1	4824	5002	7527									2	4823	2525				4028	4378	ORF1	YES	178	YES	AFTER ORF1		1	4815	185	-8	-186	-2518	-2711	438	4027	Type-IC
JAAOEH010000394.1_Viral_metagenome_NODE_391_truseq	7786	0	4895	4914	7547									2	4895	2633				3697	4044	ORF1	YES	19	NO					-4895	-4895	-4914	-7547	-7547		3697
SRR12063605.NODE_52_length_7787_cluster_50_candida	7787	455	5980	6184	7785									2	5525	1601				5202	5543	ORF1	YES	204	YES	AFTER ORF1		1	5647	276	122	-82	-1529	-1683	559	4747	Type-I					6102	6256
MZ822074.1_Apis_cripavirus_isolate_No8AM-LN-2017-1	7787	1	4749	4725	7589									2	4748	2864				3923	4309	ORF1	YES	-24	YES	AFTER ORF1	IN ORF2	1	4755	201	7	31	-2639	-2833	447	3922	Type-IIType-I	4770	4950			4756	4950
GCYF01029929.1_TSA-_Nessorhinus_gibberulus_breed_w	7789	1	7242											1	7241					6554	6919	ORF1	NO		NO					-7242	-7242	0	0	0		6553
SRR12391340.NODE_7_length_7792_cluster_2_candidate	7792	0	4745	4733	7390									2	4745	2657				3949	4305	ORF1	YES	-12	YES	AFTER ORF1	IN ORF2	1	4735	166	-10	2	-2479	-2655	430	3949	Type-IC
SRR5214150.NODE_42_length_7792_cluster_38_candidat	7792	0	4745	4733	7390									2	4745	2657				3949	4305	ORF1	YES	-12	YES	AFTER ORF1	IN ORF2	1	4735	166	-10	2	-2479	-2655	430	3949	Type-IC
SRR12063567.NODE_58_length_7792_cluster_38_candida	7792	369	6614	6615	7790									2	6245	1175				5839	6183	ORF1	YES	1	NO					-6614	-6614	-6615	-7790	-7790		5470
SRR5213863.NODE_12_length_7797_cluster_9_candidate	7797	0	4745	4733	7390									2	4745	2657				3949	4305	ORF1	YES	-12	YES	AFTER ORF1	IN ORF2	1	4735	166	-10	2	-2479	-2655	430	3949	Type-IC
SRR5213865.NODE_19_length_7797_cluster_18_candidat	7797	0	4745	4733	7390									2	4745	2657				3949	4305	ORF1	YES	-12	YES	AFTER ORF1	IN ORF2	1	4735	166	-10	2	-2479	-2655	430	3949	Type-IC
SRR12391864.NODE_7_length_7803_cluster_1_candidate	7803	0	4772	4912	7398									2	4772	2486				3982	4338	ORF1	YES	140	YES	AFTER ORF1		1	4761	150	-11	-151	-2476	-2637	423	3982	Type-IC
CC62244_TotiChryso_Hubei_toti-like_virus_20_len780	7804	248	5116	4648	7530									2	4868	2882				6128	6475	ORF2	NO	-468	NO					-5116	-5116	-4648	-7530	-7530		5880
JAAOEH010000393.1_Viral_metagenome_NODE_390_truseq	7805	67	3168	3138	5000	4945	7803							3	3101	1862	2858			4060	4428	ORF2	YES		NO					-3168	-3168	-3138	-5000	-5000		3993
NC_022802.1_Feline_sakobuvirus_A_isolate_FFUP1__co	7807	546	7649											1	7103					6937	7245	ORF1	NO		NO					-7649	-7649	0	0	0		6391
WZFSL74289_PicornaCalici_Wenzhou_picorna-like_viru	7810	424	4596	4686	7658									2	4172	2972				3806	4147	ORF1	YES	90	NO					-4596	-4596	-4686	-7658	-7658		3382
SRR12063542.NODE_12_length_7812_cluster_6_candidat	7812	2	5107	5204	7759									2	5105	2555				4335	4682	ORF1	YES	97	YES	AFTER ORF1		1	5113	187	8	-89	-2465	-2644	433	4333	Type-I					5115	5294
SRR12063589.NODE_22_length_7812_cluster_15_candida	7812	66	5084	5186	7762									2	5018	2576				4288	4647	ORF1	YES	102	YES	AFTER ORF1		1	5007	166	-11	-113	-2512	-2689	426	4222	Type-IC
SRR12063589.NODE_51_length_7812_cluster_40_candida	7812	66	5084	5186	7762									2	5018	2576				4288	4647	ORF1	YES	102	YES	AFTER ORF1		1	5007	166	-11	-113	-2512	-2689	426	4222	Type-IC
SRR5214153.NODE_26_length_7813_cluster_23_candidat	7813	0	1364	1357	4686	4854	7538							3	1364	3329	2684			3869	4249	ORF2	YES		YES	AFTER ORF2		1	4688	3517	3324	3331	195	2	439	3869	Type-I					4688	4881
ERR1301514.NODE_289_length_7813_cluster_8_candidat	7813	155	5386	5524	7812									2	5231	2288				4599	4955	ORF1	YES	138	YES	AFTER ORF1		1	5220	180	-11	-149	-2246	-2437	420	4444	Type-I					5375	5566
SRR3233866.NODE_37_length_7815_cluster_31_candidat	7815	0	5165	5285	7813									2	5165	2528				4339	4701	ORF1	YES	120	YES	AFTER ORF1		1	5167	123	2	-118	-2525	-2646	466	4339	Type-IB											5167	5288
SRR12063577.NODE_1_length_7819_cluster_1_candidate	7819	2	3118	3119	4687	4825	7701							3	3116	1568	2876			3891	4238	ORF2	YES		YES	AFTER ORF2		1	4693	1716	1577	1576	147	8	457	3889	Type-IA									4695	4834
JAAOEH010000392.1_Viral_metagenome_NODE_389_truseq	7819	765	5984	6233	7816									2	5219	1583				5194	5547	ORF1	YES	249	NO					-5984	-5984	-6233	-7816	-7816		4429
SRR12063616.NODE_16_length_7820_cluster_10_candida	7820	2	5107	5204	7759									2	5105	2555				4335	4682	ORF1	YES	97	YES	AFTER ORF1		1	5113	187	8	-89	-2465	-2644	433	4333	Type-I					5115	5294
HOU149705_PicornaCalici_Beihai_picorna-like_virus_	7822	1	4533	4706	7585									2	4532	2879				3764	4111	ORF1	YES	173	NO					-4533	-4533	-4706	-7585	-7585		3763
SRR6808584.NODE_463_length_7824_cluster_328_candid	7824	0	4589	4747	7593									2	4589	2846				3793	4140	ORF1	YES	158	YES	AFTER ORF1		1	4609	170	20	-138	-2834	-2984	469	3793	Type-IA									4609	4759
SRR12063567.NODE_251_length_7824_cluster_213_candi	7824	94	4794	4871	7483									2	4700	2612				4013	4360	ORF1	YES	77	YES	AFTER ORF1		1	4690	180	-10	-87	-2509	-2699	424	3919	Type-IC
ERR1301934.NODE_57_length_7824_cluster_44_candidat	7824	195	2891	2892	5261	5427	7760							3	2696	2369	2333			4462	4806	ORF2	YES		NO					-2891	-2891	-2892	-5261	-5261		4267
SRR12063542.NODE_13_length_7825_cluster_6_candidat	7825	2	5107	5204	7762									2	5105	2558				4335	4682	ORF1	YES	97	YES	AFTER ORF1		1	5113	187	8	-89	-2468	-2647	433	4333	Type-I					5115	5294
SRR12063616.NODE_17_length_7825_cluster_10_candida	7825	2	5107	5204	7762									2	5105	2558				4335	4682	ORF1	YES	97	YES	AFTER ORF1		1	5113	187	8	-89	-2468	-2647	433	4333	Type-I					5115	5294
HOU158652_PicornaCalici_Beihai_picorna-like_virus_	7826	0	7559											1	7559					4411	4728	ORF1	NO		NO					-7559	-7559	0	0	0		4411
JAAOEH010000391.1_Viral_metagenome_NODE_388_truseq	7827	684	5228	5137	7803									2	4544	2666				4384	4716	ORF1	YES	-91	NO					-5228	-5228	-5137	-7803	-7803		3700
ERR1301603.NODE_69_length_7828_cluster_3_candidate	7828	1	4497	4635	7826									2	4496	3191				3710	4066	ORF1	YES	138	YES	AFTER ORF1		1	4485	180	-11	-149	-3149	-3340	420	3709	Type-I					4486	4677
SRR12063616.NODE_15_length_7829_cluster_10_candida	7829	2	5107	5204	7771									2	5105	2567				4335	4682	ORF1	YES	97	YES	AFTER ORF1		1	5113	187	8	-89	-2477	-2656	433	4333	Type-I					5115	5294
SRR11097768.NODE_4440_length_7831_cluster_478_cand	7831	528	5966	6018	7829									2	5438	1811				5167	5523	ORF1	YES	52	YES	AFTER ORF1		1	5427	167	-11	-63	-1696	-1874	432	4639	Type-IC
SRR12063612.NODE_17_length_7832_cluster_13_candida	7832	2	5029	5284	7662									2	5027	2378				4254	4598	ORF1	YES	255	YES	AFTER ORF1		1	5097	261	70	-185	-2372	-2563	501	4252	Type-I					5099	5290
SRR6956845.NODE_17_length_7834_cluster_13_candidat	7834	1	4911	5136	7544									2	4910	2408				4127	4480	ORF1	YES	225	YES	AFTER ORF1		1	4972	240	62	-163	-2393	-2571	493	4126	Type-II	4973	5151
SRR12063559.NODE_2_length_7834_cluster_1_candidate	7834	2	3004	3005	4573	4711	7587							3	3002	1568	2876			3777	4124	ORF2	YES		YES	AFTER ORF2		1	4579	1716	1577	1576	147	8	457	3775	Type-IA									4581	4720
SRR5213862.NODE_90_length_7834_cluster_75_candidat	7834	10	4800	4940	7426									2	4790	2486				4010	4366	ORF1	YES	140	YES	AFTER ORF1		1	4779	150	-11	-151	-2476	-2637	423	4000	Type-IC
NC_032115.1_Bivalve_RNA_virus_G5__partial_genome	7835	0	4604	4694	7603									2	4604	2909				3808	4155	ORF1	YES	90	YES	AFTER ORF1		1	4624	171	20	-70	-2828	-2979	469	3808	Type-IA									4624	4775
NC_001479.1_Encephalomyocarditis_virus__complete_g	7835	782	7711											1	6929					7023	7340	ORF1	NO		NO					-7711	-7711	0	0	0		6241
SRR12063543.NODE_17_length_7836_cluster_14_candida	7836	463	5865	6069	7835									2	5402	1766				5087	5428	ORF1	YES	204	YES	AFTER ORF1		1	5524	276	122	-82	-1694	-1848	559	4624	Type-I					5987	6141
SRR6808587.NODE_110_length_7836_cluster_51_candida	7836	0	4598	4756	7611									2	4598	2855				3802	4149	ORF1	YES	158	YES	AFTER ORF1		1	4619	170	21	-137	-2843	-2992	470	3802	Type-IA									4619	4768
GGUI01143194.1TSA--Palythoa-sp.-QL-2018-isolate-Vi	7836	314	4996	5208	7574									2	4682	2366				4218	4571	ORF1	YES	212	YES	AFTER ORF1		1	4719	227	37	-175	-2351	-2541	462	3904	Type-I					5033	5223
JAAOEH010000390.1_Viral_metagenome_NODE_387_truseq	7837	66	5804	5997	7835									2	5738	1838				5017	5373	ORF1	YES	193	YES	AFTER ORF1		1	5734	205	-4	-197	-1826	-2035	427	4951	Type-I					5800	6009
SRR12063589.NODE_119_length_7839_cluster_108_candi	7839	1	5025	5278	7668									2	5024	2390				4250	4594	ORF1	YES	253	YES	AFTER ORF1		1	5113	283	89	-164	-2360	-2554	520	4249	Type-I					5114	5308
likevirusCeratinachalybea-7839-NA-Virgaviridae	7839	1	6384	6659	7696									2	6383	1037				5642	5944	ORF1	YES	275	NO					-6384	-6384	-6659	-7696	-7696		5641
SRR5585502.NODE_2_length_7843_cluster_1_candidate_	7843	862	5610	5704	7842									2	4748	2138				4790	5173	ORF1	YES	94	yes			1	4752	165	4	-90	-2067	-2228	441	3928	Type-IC
SRR12063578.NODE_20_length_7843_cluster_18_candida	7843	2	4993	5151	7637									2	4991	2486				4188	4556	ORF1	YES	158	YES	AFTER ORF1		1	4981	165	-10	-168	-2479	-2654	427	4186	Type-IC
SRR12063578.NODE_21_length_7843_cluster_18_candida	7843	2	4993	5151	7637									2	4991	2486				4188	4556	ORF1	YES	158	YES	AFTER ORF1		1	4981	165	-10	-168	-2479	-2654	427	4186	Type-IC
BHJJX25939_PicornaCalici_Beihai_picorna-like_virus	7846	695	7843											1	7148					4431	4802	ORF1	NO		NO					-7843	-7843	0	0	0		3736
ERR2309086.NODE_8_length_7848_cluster_2_candidate_	7848	2	7846											1	7844					4305	4637	ORF1	NO		NO					-7846	-7846	0	0	0		4303
MZ556284.1_Dicistroviridae_sp._isolate_Rpf282sm47-	7849	258	5261	5408	7792									2	5003	2384				4507	4851	ORF1	YES	147	NO					-5261	-5261	-5408	-7792	-7792		4249
SRR3218116.NODE_433_length_7852_cluster_147_candid	7852	151	5145	5260	7773									2	4994	2513				4322	4681	ORF1	YES	115	YES	AFTER ORF1		1	4998	124	4	-111	-2504	-2624	468	4171	Type-IB											5149	5269
SRR11450580.NODE_45_length_7853_cluster_40_candida	7853	51	5078	5347	7806									2	5027	2459				4315	4650	ORF1	YES	269	NO					-5078	-5078	-5347	-7806	-7806		4264
NC_026314.1_Rabbit_kobuvirus_isolate_Berlin/Jan201	7853	697	7758											1	7061					7064	7369	ORF1	NO		NO					-7758	-7758	0	0	0		6367
ERR1719489.NODE_1_length_7855_cluster_1_candidate_	7855	2	4783	4919	7753									2	4781	2834				4017	4364	ORF1	YES	136	YES	AFTER ORF1		1	4833	230	52	-84	-2740	-2918	471	4015	Type-I					4835	5013
JAAOEH010000389.1_Viral_metagenome_NODE_386_truseq	7855	1	5631	5693	7006									2	5630	1313				4877	5188	ORF1	YES	62	NO					-5631	-5631	-5693	-7006	-7006		4876
SRR12063582.NODE_70_length_7856_cluster_60_candida	7856	2	5308	5446	7854									2	5306	2408				4515	4868	ORF1	YES	138	yes			1	5304	177	-2	-140	-2369	-2548	438	4513	Type-IType-IC					5306	5485
ERR2309086.NODE_7_length_7857_cluster_2_candidate_	7857	2	7855											1	7853					4305	4637	ORF1	NO		NO					-7855	-7855	0	0	0		4303
SRR9843078.NODE_8_length_7858_cluster_1_candidate_	7858	27	4928	5113	7698									2	4901	2585				4129	4491	ORF1	YES	185	YES	AFTER ORF1		1	4923	215	22	-163	-2555	-2748	459	4102	Type-I					4950	5143
likevirusGalloisianayuasai-7860-Picornavirales-Dic	7860	1	5064	5289	7451									2	5063	2162				4283	4636	ORF1	YES	225	NO					-5064	-5064	-5289	-7451	-7451		4282
ERR1301513.NODE_78_length_7861_cluster_11_candidat	7861	0	4106	4297	7860									2	4106	3563				3328	3687	ORF1	YES	191	YES	AFTER ORF1		1	4111	197	5	-186	-3557	-3749	424	3328	Type-I					4111	4303
ERR1301603.NODE_72_length_7861_cluster_3_candidate	7861	1	4497	4635	7859									2	4496	3224				3710	4066	ORF1	YES	138	YES	AFTER ORF1		1	4485	180	-11	-149	-3182	-3373	420	3709	Type-I					4486	4677
SRR8512519.NODE_241_length_7862_cluster_165_candid	7862	906	5873	6127	7860									2	4967	1733				5095	5442	ORF1	YES	254	yes			1	4972	179	5	-249	-1808	-1982	436	4189	Type-IC
SRR12063534.NODE_108_length_7862_cluster_101_candi	7862	2	4978	5106	7643									2	4976	2537				4188	4538	ORF1	YES	128	yes			1	4982	191	6	-122	-2474	-2659	446	4186	Type-IType-IC					5001	5169
ERR1301535.NODE_251_length_7863_cluster_30_candida	7863	2	4252	4253	7219									2	4250	2966				3435	3815	ORF1	YES	1	YES	AFTER ORF1		1	4250	190	0	-1	-2777	-2967	437	3433	Type-I					4252	4442
SRR12391340.NODE_3_length_7866_cluster_1_candidate	7866	0	4772	4912	7398									2	4772	2486				3982	4338	ORF1	YES	140	YES	AFTER ORF1		1	4761	150	-11	-151	-2476	-2637	423	3982	Type-IC
SRR12391680.NODE_22_length_7867_cluster_4_candidat	7867	0	4769	4909	7395									2	4769	2486				3979	4335	ORF1	YES	140	YES	AFTER ORF1		1	4758	150	-11	-151	-2476	-2637	423	3979	Type-IC
SRR12391680.NODE_28_length_7870_cluster_4_candidat	7870	0	4772	4912	7398									2	4772	2486				3982	4338	ORF1	YES	140	YES	AFTER ORF1		1	4761	150	-11	-151	-2476	-2637	423	3982	Type-IC
GIYW01060217.1TSA--Neopetrosia-compacta-breed-spon	7870	100	7659											1	7559					4481	4828	ORF1	NO		NO					-7659	-7659	0	0	0		4381
SRR6291321.NODE_10_length_7871_cluster_7_candidate	7871	216	4970	5157	7760									2	4754	2603				4195	4527	ORF1	YES	187	NO					-4970	-4970	-5157	-7760	-7760		3979
JAAOEH010000388.1_Viral_metagenome_NODE_385_truseq	7871	0	4730	4919	7729									2	4730	2810				3952	4296	ORF1	YES	189	NO					-4730	-4730	-4919	-7729	-7729		3952
gb-GBQM01023234.1-TSA-Colpa-sexmaculata-s4_L_3_3_a	7871	0	7676											1	7676					6841	7194	ORF1	NO		NO					-7676	-7676	0	0	0		6841
SRR7153006.NODE_3_length_7875_cluster_3_candidate_	7875	1	4593	4934	7414									2	4592	2480				3782	4150	ORF1	YES	341	YES	AFTER ORF1		1	4749	356	157	-184	-2465	-2664	600	3781	Type-I					4750	4949
SRR12391176.NODE_14_length_7878_cluster_5_candidat	7878	2	4765	4753	7410									2	4763	2657				3969	4325	ORF1	YES	-12	YES	AFTER ORF1	IN ORF2	1	4753	166	-10	2	-2479	-2655	430	3967	Type-IC
JAAOEH010000387.1_Viral_metagenome_NODE_384_truseq	7881	123	6245	6287	7306									2	6122	1019				5557	5853	ORF1	YES	42	NO					-6245	-6245	-6287	-7306	-7306		5434
JAAOEH010000386.1_Viral_metagenome_NODE_383_truseq	7882	694	5403	5593	7881									2	4709	2288				4613	4954	ORF1	YES	190	NO					-5403	-5403	-5593	-7881	-7881		3919
JAAOEH010000385.1_Viral_metagenome_NODE_382_truseq	7886	348	7772											1	7424					4504	4854	ORF1	NO		NO					-7772	-7772	0	0	0		4156
JAAOEH010000384.1_Viral_metagenome_NODE_381_truseq	7887	495	3623	3347	5284	5441	7444							3	3128	1937	2003			4299	4619	ORF2	YES		NO					-3623	-3623	-3347	-5284	-5284		3804
JAAOEH010000383.1_Viral_metagenome_NODE_380_truseq	7887	76	7758											1	7682					3956	4303	ORF1	NO		NO					-7758	-7758	0	0	0		3880
MZ556257.1_Rodent_dicistro-like_virus_isolate_moin	7889	191	5299	5218	7878									2	5108	2660				4530	4850	ORF1	YES	-81	NO					-5299	-5299	-5218	-7878	-7878		4339
ERR1301468.NODE_67_length_7892_cluster_30_candidat	7892	1	2727	2724	5321									2	2726	2597				4543	4887	ORF2	NO	-3	YES	AFTER ORF2		2	5516	2790	2790	2793	196	196	630	4542	Type-IIType-IIType-I	5332	5517	6397	6576	5334	5517
SRR12063599.NODE_9_length_7893_cluster_9_candidate	7893	2	4780	4896	7421									2	4778	2525				3951	4313	ORF1	YES	116	YES	AFTER ORF1		1	4780	119	2	-114	-2522	-2639	469	3949	Type-IB											4782	4899
SRR11676239.NODE_50_length_7896_cluster_48_candida	7896	0	7775											1	7775					4912	5265	ORF1	NO		NO					-7775	-7775	0	0	0		4912
SRR7067768.NODE_1_length_7897_cluster_1_candidate_	7897	1	6306	6518	7894									2	6305	1376				5429	5803	ORF1	YES	212	YES	AFTER ORF1		1	6347	218	42	-170	-1370	-1546	545	5428	Type-I					6348	6524
NC_029307.1_Marine_RNA_virus_PAL156__complete_geno	7897	27	4832	5121	7787									2	4805	2666				3985	4371	ORF1	YES	289	NO					-4832	-4832	-5121	-7787	-7787		3958
SRR12063542.NODE_33_length_7899_cluster_23_candida	7899	2	5194	5291	7846									2	5192	2555				4422	4769	ORF1	YES	97	YES	AFTER ORF1		1	5200	187	8	-89	-2465	-2644	433	4420	Type-I					5202	5381
ERR1301520.NODE_299_length_7899_cluster_25_candida	7899	696	6131	6307	7896									2	5435	1589				5341	5700	ORF1	YES	176	YES	AFTER ORF1		1	5425	182	-10	-186	-1583	-1775	421	4645	Type-I					6121	6313
ERR3587146.NODE_4_length_7900_cluster_1_candidate_	7900	2	4243	4234	5454	5492	7897							3	4241	1220	2405			4688	5035	ORF2	YES		YES	AFTER ORF2		1	5465	1400	1224	1233	189	13	432	4686	Type-I					5467	5643
ERR1303047.NODE_46_length_7904_cluster_29_candidat	7904	0	3770	3961	7701									2	3770	3740				2992	3351	ORF1	YES	191	YES	AFTER ORF1		1	3775	197	5	-186	-3734	-3926	424	2992	Type-I					3775	3967
MN296284.1_Wuhan_arthropod_virus_2_strain_Nigeria_	7911	2	4549	4637	7909									2	4547	3272				3759	4118	ORF1	YES	88	YES	AFTER ORF1		1	4547	190	0	-88	-3170	-3360	431	3757	Type-I					4549	4739
SRR12063542.NODE_34_length_7912_cluster_23_candida	7912	2	5194	5291	7849									2	5192	2558				4422	4769	ORF1	YES	97	YES	AFTER ORF1		1	5200	187	8	-89	-2468	-2647	433	4420	Type-I					5202	5381
JAAOEH010000381.1_Viral_metagenome_NODE_378_truseq	7917	0	5054	5087	7711									2	5054	2624				4219	4611	ORF1	YES	33	NO					-5054	-5054	-5087	-7711	-7711		4219
SRR3233886.NODE_478_length_7923_cluster_201_candid	7923	2	4933	5113	7635									2	4931	2522				4164	4499	ORF1	YES	180	YES	AFTER ORF1		1	4945	204	14	-166	-2498	-2688	448	4162	Type-IIType-I	4947	5137			4947	5137
BHZC36213_PicornaCalici_Beihai_picorna-like_virus_	7927	248	5167	5545	7917									2	4919	2372				4563	4919	ORF1	YES	378	YES	AFTER ORF1		1	5136	396	217	-161	-2354	-2533	465	4315	Type-I					5384	5563
BHZC37385_TotiChryso_Beihai_razor_shell_virus_4_le	7927	0	7844											1	7844					5719	6213	ORF1	NO		NO					-7844	-7844	0	0	0		5719
ERR1301549.NODE_412_length_7930_cluster_11_candida	7930	0	4544	4682	7927									2	4544	3245				3757	4113	ORF1	YES	138	YES	AFTER ORF1		1	4533	180	-11	-149	-3203	-3394	420	3757	Type-I					4533	4724
ERR1301940.NODE_107_length_7931_cluster_32_candida	7931	1	5958	6307	7929									2	5957	1622				5072	5500	ORF1	YES	349	YES	AFTER ORF1		1	6295	529	338	-11	-1442	-1633	796	5071	Type-I					6296	6487
BHBJDX18836_PicornaCalici_Beihai_picorna-like_viru	7933	200	7930											1	7730					5079	5402	ORF1	NO		NO					-7930	-7930	0	0	0		4879
SRR6401740.NODE_37_length_7934_cluster_33_candidat	7934	0	4106	4223	7456									2	4106	3233				2725	3072	ORF1	YES	117	NO					-4106	-4106	-4223	-7456	-7456		2725
SRR5868319.NODE_127_length_7935_cluster_5_candidat	7935	0	5240	5241	7691									2	5240	2450				4453	4791	ORF1	YES	1	YES	AFTER ORF1		1	5237	181	-3	-4	-2270	-2454	446	4453	Type-II	5237	5421
SRR5868319.NODE_152_length_7935_cluster_5_candidat	7935	0	5240	5241	7691									2	5240	2450				4453	4791	ORF1	YES	1	YES	AFTER ORF1		1	5237	181	-3	-4	-2270	-2454	446	4453	Type-II	5237	5421
SRR11450585.NODE_9_length_7936_cluster_5_candidate	7936	428	5308	5422	7935									2	4880	2513				4482	4844	ORF1	YES	114	YES	AFTER ORF1		1	4881	117	1	-113	-2510	-2626	465	4054	Type-IB											5309	5425
SRR8512519.NODE_177_length_7937_cluster_107_candid	7937	547	6498	6582	7934									2	5951	1352				5684	6034	ORF1	YES	84	NO					-6498	-6498	-6582	-7934	-7934		5137
SRR5868319.NODE_116_length_7938_cluster_5_candidat	7938	0	5240	5241	7694									2	5240	2453				4453	4791	ORF1	YES	1	YES	AFTER ORF1		1	5237	181	-3	-4	-2273	-2457	446	4453	Type-II	5237	5421
SRR5868319.NODE_125_length_7938_cluster_5_candidat	7938	0	5240	5241	7694									2	5240	2453				4453	4791	ORF1	YES	1	YES	AFTER ORF1		1	5237	181	-3	-4	-2273	-2457	446	4453	Type-II	5237	5421
SRR5868319.NODE_141_length_7938_cluster_5_candidat	7938	0	5240	5241	7694									2	5240	2453				4453	4791	ORF1	YES	1	YES	AFTER ORF1		1	5237	181	-3	-4	-2273	-2457	446	4453	Type-II	5237	5421
SRR5868319.NODE_150_length_7938_cluster_5_candidat	7938	0	5240	5241	7694									2	5240	2453				4453	4791	ORF1	YES	1	YES	AFTER ORF1		1	5237	181	-3	-4	-2273	-2457	446	4453	Type-II	5237	5421
SRR11450580.NODE_43_length_7940_cluster_39_candida	7940	51	5078	5347	7806									2	5027	2459				4315	4650	ORF1	YES	269	NO					-5078	-5078	-5347	-7806	-7806		4264
ERR1719489.NODE_2_length_7942_cluster_1_candidate_	7942	2	4783	4919	7846									2	4781	2927				4017	4364	ORF1	YES	136	YES	AFTER ORF1		1	4833	230	52	-84	-2833	-3011	471	4015	Type-I					4835	5013
GGTW01141172.1TSA--Zoanthus-sp.-QL-2018-Unigene892	7943	150	5120	5104	7902									2	4970	2798				4273	4623	ORF1	YES	-16	NO					-5120	-5120	-5104	-7902	-7902		4123
SRR3589032.NODE_5_length_7945_cluster_5_candidate_	7945	649	1668	1610	5713	5895	7943							3	1019	4103	2048			4896	5276	ORF2	YES		YES	AFTER ORF2		1	5067	4241	4048	4106	196	3	440	4247	Type-I					5716	5909
ERR1303028.NODE_26_length_7945_cluster_10_candidat	7945	0	4580	4745	7630									2	4580	2885				3796	4140	ORF1	YES	165	NO					-4580	-4580	-4745	-7630	-7630		3796
JAAOEH010000380.1_Viral_metagenome_NODE_377_truseq	7951	428	4735	4902	7742									2	4307	2840				3945	4289	ORF1	YES	167	NO					-4735	-4735	-4902	-7742	-7742		3517
SRR12391680.NODE_134_length_7951_cluster_103_candi	7951	341	7858											1	7517					4455	4793	ORF1	NO		NO					-7858	-7858	0	0	0		4114
SRR5833861.NODE_1_length_7953_cluster_1_candidate_	7953	1383	6596	6680	7951									2	5213	1271				5782	6132	ORF1	YES	84	NO					-6596	-6596	-6680	-7951	-7951		4399
likevirusCorydaluscornutus-7954-NA-Virgaviridae	7954	28	7419											1	7391					6677	6979	ORF1	NO		NO					-7419	-7419	0	0	0		6649
SRR12063529.NODE_4_length_7960_cluster_1_candidate	7960	2	3121	3122	4690	4828	7704							3	3119	1568	2876			3894	4241	ORF2	YES		YES	AFTER ORF2		1	4696	1716	1577	1576	147	8	457	3892	Type-IA									4698	4837
GIYW01036949.1TSA--Neopetrosia-compacta-breed-spon	7961	619	5163	5419	7869									2	4544	2450				4397	4753	ORF1	YES	256	NO					-5163	-5163	-5419	-7869	-7869		3778
likevirus-Halictusquadricinctus-7962-Picornavirale	7962	1	6336											1	6335					5006	5341	ORF1	NO		NO					-6336	-6336	0	0	0		5005
SRR12063573.NODE_12_length_7963_cluster_12_candida	7963	0	5312	5485	7854									2	5312	2369				4519	4872	ORF1	YES	173	YES	AFTER ORF1		1	5351	179	39	-134	-2363	-2503	479	4519	Type-I					5351	5491
HAFJ01051789.1TSA--Proasellus-solanasi-contig-comp	7964	431	5311	5615	7948									2	4880	2333				4449	4838	ORF1	YES	304	NO					-5311	-5311	-5615	-7948	-7948		4018
likevirus2-Menopongallinae-7964-Picornavirales-Ifl	7964	88	7857											1	7769					7043	7405	ORF1	NO		NO					-7857	-7857	0	0	0		6955
WZFSL80064_PicornaCalici_Wenzhou_picorna-like_viru	7966	730	5115	5234	7741									2	4385	2507				4331	4672	ORF1	YES	119	NO					-5115	-5115	-5234	-7741	-7741		3601
SRR12063609.NODE_135_length_7970_cluster_98_candid	7970	602	7852											1	7250					4542	4877	ORF1	NO		NO					-7852	-7852	0	0	0		3940
SRR7428107.NODE_16_length_7973_cluster_12_candidat	7973	793	5217	5380	7845									2	4424	2465				4436	4789	ORF1	YES	163	YES	AFTER ORF1		1	4426	199	2	-161	-2429	-2626	430	3643	Type-I					5219	5416
JAAOEH010000378.1_Viral_metagenome_NODE_375_truseq	7973	2	7972											1	7970					4677	5063	ORF1	NO		NO					-7972	-7972	0	0	0		4675
SRR8554407.NODE_8_length_7974_cluster_6_candidate_	7974	483	5555	5721	7973									2	5072	2252				4756	5100	ORF1	YES	166	NO					-5555	-5555	-5721	-7973	-7973		4273
likevirusCorimelaenalateralis-7974-Picornavirales-	7974	61	6498											1	6437					5177	5515	ORF1	NO		NO					-6498	-6498	0	0	0		5116
SRR12063542.NODE_43_length_7976_cluster_32_candida	7976	2	5308	5406	7850									2	5306	2444				4515	4868	ORF1	YES	98	YES	AFTER ORF1		1	5363	179	57	-41	-2363	-2485	497	4513	Type-I					5365	5487
ERR1302948.NODE_40_length_7977_cluster_2_candidate	7977	1	4689	4848	7934									2	4688	3086				3908	4258	ORF1	YES	159	YES	AFTER ORF1		1	4693	207	5	-154	-3038	-3240	436	3907	Type-II	4694	4896
SRR12063569.NODE_41_length_7981_cluster_34_candida	7981	1	5313	5451	7853									2	5312	2402				4520	4873	ORF1	YES	138	YES	AFTER ORF1		1	5369	180	57	-81	-2360	-2483	497	4519	Type-I					5370	5493
JAAOEH010000377.1_Viral_metagenome_NODE_374_truseq	7981	0	5012	5476	7863									2	5012	2387				4222	4593	ORF1	YES	464	NO					-5012	-5012	-5476	-7863	-7863		4222
BHZY60922_PicornaCalici_Beihai_picorna-like_virus_	7981	244	7953											1	7709					7097	7444	ORF1	NO		NO					-7953	-7953	0	0	0		6853
SRR6960549.NODE_37_length_7982_cluster_34_candidat	7982	597	5270	5345	7843									2	4673	2498				4468	4815	ORF1	YES	75	NO					-5270	-5270	-5345	-7843	-7843		3871
NC_012957.1_Salivirus_NG-J1__complete_genome	7982	562	7833											1	7271					7094	7408	ORF1	NO		NO					-7833	-7833	0	0	0		6532
ERR2815263.NODE_9_length_7983_cluster_8_candidate_	7983	653	5743	5895	7982									2	5090	2087				4947	5306	ORF1	YES	152	YES	AFTER ORF1		1	5079	162	-11	-163	-2077	-2250	426	4294	Type-IC
SRR3339399.NODE_1_length_7983_cluster_1_candidate_	7983	0	2720	2651	7720									2	2720	5069				3909	4256	ORF2	NO	-69	NO					-2720	-2720	-2651	-7720	-7720		3909
SRR3233886.NODE_151_length_7984_cluster_15_candida	7984	0	4997	5118	7649									2	4997	2531				4171	4533	ORF1	YES	121	YES	AFTER ORF1		1	4999	120	2	-119	-2532	-2650	466	4171	Type-IB											4999	5117
GCAR01009392.1TSA--Euscorpius-sicanus-strain-wildt	7985	180	2825	3422	7891									2	2645	4469				7089	7445	ORF2	NO	597	NO					-2825	-2825	-3422	-7891	-7891		6909
SRR5466729.NODE_84_length_7988_cluster_74_candidat	7988	603	5276	5351	7849									2	4673	2498				4474	4821	ORF1	YES	75	NO					-5276	-5276	-5351	-7849	-7849		3871
SRR12063563.NODE_14_length_7990_cluster_4_candidat	7990	0	4982	5084	7663									2	4982	2579				4186	4545	ORF1	YES	102	YES	AFTER ORF1		1	4971	166	-11	-113	-2515	-2692	426	4186	Type-IC
SRR12063563.NODE_15_length_7990_cluster_4_candidat	7990	0	4982	5084	7663									2	4982	2579				4186	4545	ORF1	YES	102	YES	AFTER ORF1		1	4971	166	-11	-113	-2515	-2692	426	4186	Type-IC
ERR1301935.NODE_83_length_7994_cluster_14_candidat	7994	0	4757	4935	7634									2	4757	2699				3928	4314	ORF1	YES	178	YES	AFTER ORF1		1	4758	193	1	-177	-2684	-2876	444	3928	Type-I					4758	4950
SRR12063534.NODE_21_length_7994_cluster_18_candida	7994	2	4993	5151	7637									2	4991	2486				4188	4556	ORF1	YES	158	YES	AFTER ORF1		1	4981	165	-10	-168	-2479	-2654	427	4186	Type-IC
SRR12063534.NODE_62_length_7994_cluster_55_candida	7994	2	4993	5151	7637									2	4991	2486				4188	4556	ORF1	YES	158	YES	AFTER ORF1		1	4981	165	-10	-168	-2479	-2654	427	4186	Type-IC
SRR12063620.NODE_25_length_7995_cluster_5_candidat	7995	0	4991	5093	7672									2	4991	2579				4195	4554	ORF1	YES	102	YES	AFTER ORF1		1	4980	166	-11	-113	-2515	-2692	426	4195	Type-IC
SRR12063620.NODE_26_length_7995_cluster_5_candidat	7995	0	4991	5093	7672									2	4991	2579				4195	4554	ORF1	YES	102	YES	AFTER ORF1		1	4980	166	-11	-113	-2515	-2692	426	4195	Type-IC
JAAOEH010000376.1_Viral_metagenome_NODE_373_truseq	7995	2	5218	5378	7804									2	5216	2426				4431	4790	ORF1	YES	160	NO					-5218	-5218	-5378	-7804	-7804		4429
ERR1303025.NODE_133_length_7996_cluster_55_candida	7996	365	5431	5599	7935									2	5066	2336				4632	4976	ORF1	YES	168	NO					-5431	-5431	-5599	-7935	-7935		4267
MG995693.1_Darwin_bee_virus_1_isolate_NT-5_nonstru	8000	0	4625	4738	7506									2	4625	2768				3793	4179	ORF1	YES	113	YES	AFTER ORF1		1	4629	194	4	-109	-2687	-2877	450	3793	Type-I					4629	4819
NC_026921.1_Falcovirus_A1_strain_kestrel/VOVE0622/	8003	601	7935											1	7334					6830	7156	ORF1	NO		NO					-7935	-7935	0	0	0		6229
ERR1301446.NODE_204_length_8006_cluster_11_candida	8006	0	4799	5148	7736									2	4799	2588				3913	4341	ORF1	YES	349	YES	AFTER ORF1		1	5137	529	338	-11	-2408	-2599	796	3913	Type-I					5137	5328
JAAOEH010000375.1_Viral_metagenome_NODE_372_truseq	8010	2	6139	6304	7377									2	6137	1073				5193	5531	ORF1	YES	165	NO					-6139	-6139	-6304	-7377	-7377		5191
JAAOEH010000374.1_Viral_metagenome_NODE_371_truseq	8011	2	6133	6302	7375									2	6131	1073				5187	5525	ORF1	YES	169	NO					-6133	-6133	-6302	-7375	-7375		5185
BHZC37403_PicornaCalici_Beihai_mollusks_virus_2_le	8017	0	4790	5012	7810									2	4790	2798				3994	4353	ORF1	YES	222	NO					-4790	-4790	-5012	-7810	-7810		3994
SRR12266088.NODE_16_length_8018_cluster_14_candida	8018	319	4923	5066	7687									2	4604	2621				4142	4489	ORF1	YES	143	YES	AFTER ORF1		1	4594	180	-10	-153	-2584	-2774	424	3823	Type-IType-IC					4921	5102
gb-GEFO01002540.1-TSA--Marchantia-polymorphaTransc	8020	685	5259	5349	7625									2	4574	2276				4454	4807	ORF1	YES	90	NO					-5259	-5259	-5349	-7625	-7625		3769
JAAOEH010000371.1_Viral_metagenome_NODE_368_truseq	8021	623	6631	6526	8019									2	6008	1493				5838	6200	ORF1	YES	-105	NO					-6631	-6631	-6526	-8019	-8019		5215
JAAOEH010000370.1_Viral_metagenome_NODE_367_truseq	8021	318	5267	5307	7991									2	4949	2684				4456	4803	ORF1	YES	40	NO					-5267	-5267	-5307	-7991	-7991		4138
ERR1303043.NODE_8_length_8022_cluster_1_candidate_	8022	267	6032											1	5765					5251	5601	ORF1	NO		YES	AFTER ORF1		1	5770	207	5	6037	6239	6037	436	4984	Type-II	6037	6239
JAAOEH010000369.1_Viral_metagenome_NODE_366_truseq	8022	2	5056	5184	7733									2	5054	2549				4239	4586	ORF1	YES	128	NO					-5056	-5056	-5184	-7733	-7733		4237
SRR10854658.NODE_33_length_8022_cluster_30_candida	8022	0	4604	4734	7691									2	4604	2957				3832	4179	ORF1	YES	130	NO					-4604	-4604	-4734	-7691	-7691		3832
SRR8820974.NODE_21_length_8024_cluster_16_candidat	8024	2	4921	4977	7949									2	4919	2972				4125	4472	ORF1	YES	56	YES	AFTER ORF1		1	4938	170	19	-37	-2858	-3009	468	4123	Type-IA									4940	5091
NC_006559.1_Solenopsis_invicta_virus_1__complete_g	8026	0	4217	4356	7802									2	4217	3446				3406	3783	ORF1	YES	139	YES	AFTER ORF1		1	4223	208	6	-133	-3377	-3579	440	3406	Type-II	4223	4425
SRR3233886.NODE_1120_length_8026_cluster_795_candi	8026	0	4862	5030	7792									2	4862	2762				4045	4425	ORF1	YES	168	YES	AFTER ORF1		1	4864	195	2	-166	-2735	-2928	439	4045	Type-I					4864	5057
SRR12063563.NODE_5_length_8028_cluster_1_candidate	8028	0	4982	5084	7660									2	4982	2576				4186	4545	ORF1	YES	102	YES	AFTER ORF1		1	4971	166	-11	-113	-2512	-2689	426	4186	Type-IC
SRR12063563.NODE_6_length_8028_cluster_1_candidate	8028	0	4982	5084	7660									2	4982	2576				4186	4545	ORF1	YES	102	YES	AFTER ORF1		1	4971	166	-11	-113	-2512	-2689	426	4186	Type-IC
SRR12063563.NODE_16_length_8028_cluster_4_candidat	8028	2	5020	5122	7701									2	5018	2579				4224	4583	ORF1	YES	102	YES	AFTER ORF1		1	5007	166	-11	-113	-2515	-2692	426	4222	Type-IC
NC_055161.1_Aimelvirus_1_strain_gpai001__complete_	8029	1330	7914											1	6584					7205	7522	ORF1	NO		NO					-7914	-7914	0	0	0		5875
CJLX30672_PicornaCalici_Changjiang_picorna-like_vi	8031	0	5156	5239	7728									2	5156	2489				4363	4716	ORF1	YES	83	YES	AFTER ORF1		1	5199	188	43	-40	-2384	-2529	483	4363	Type-I					5199	5344
JAAOEH010000367.1_Viral_metagenome_NODE_364_truseq	8032	1	4821	5019	7847									2	4820	2828				4046	4396	ORF1	YES	198	NO					-4821	-4821	-5019	-7847	-7847		4045
CJLX30705_PicornaCalici_Changjiang_picorna-like_vi	8034	0	8033											1	8033					4627	4974	ORF1	NO		NO					-8033	-8033	0	0	0		4627
NC_014411.1_Turdivirus_1__complete_genome	8035	1	7701											1	7700					6971	7297	ORF1	NO		NO					-7701	-7701	0	0	0		6970
JAAOEH010000366.1_Viral_metagenome_NODE_363_truseq	8036	1	5118	5248	7764									2	5117	2516				4349	4693	ORF1	YES	130	yes			1	5119	154	2	-128	-2492	-2644	427	4348	Type-IC
ERR1302947.NODE_10_length_8038_cluster_3_candidate	8038	529	6279	6447	8036									2	5750	1589				5501	5845	ORF1	YES	168	YES	AFTER ORF1		1	5761	210	11	-157	-1547	-1746	445	4972	Type-II	6290	6489
SCJXSX14567_TotiChryso_Beihai_sesarmid_crab_virus_	8045	2	7963											1	7961					5892	6290	ORF1	NO		NO					-7963	-7963	0	0	0		5890
SRR7970061.NODE_8_length_8047_cluster_5_candidate_	8047	559	5805	6010	8046									2	5246	2036				5042	5389	ORF1	YES	205	NO					-5805	-5805	-6010	-8046	-8046		4483
SRR12063547.NODE_21_length_8048_cluster_19_candida	8048	0	5372	5545	7914									2	5372	2369				4579	4932	ORF1	YES	173	YES	AFTER ORF1		1	5411	179	39	-134	-2363	-2503	479	4579	Type-I					5411	5551
SRR11829142.NODE_2153_length_8048_cluster_2133_can	8048	104	6961	6931	8046									2	6857	1115				4473	4820	ORF1	YES	-30	NO					-6961	-6961	-6931	-8046	-8046		4369
NC_018506.1_Bluegill_picornavirus_isolate_04-032__	8050	694	7722											1	7028					6974	7306	ORF1	NO		NO					-7722	-7722	0	0	0		6280
MN231041.1_Bemisia-associated_dicistrovirus_2_isol	8052	561	3800	3761	5323	5490	7994							3	3239	1562	2504			4527	4862	ORF2	YES		NO					-3800	-3800	-3761	-5323	-5323		3966
HAMY010017018.1TSA--decomposition-metagenome-conti	8052	0	7982											1	7982					4807	5148	ORF1	NO		NO					-7982	-7982	0	0	0		4807
SRR6808589.NODE_307_length_8053_cluster_206_candid	8053	389	4921	5955	8051									2	4532	2096				4969	5322	OUT-of-ORFs	NO	1034	YES	AFTER ORF1		1	5377	1040	845	-189	-2090	-2285	444	4580	Type-I					5766	5961
SRR8554408.NODE_14_length_8059_cluster_12_candidat	8059	567	5633	5799	8057									2	5066	2258				4834	5178	ORF1	YES	166	NO					-5633	-5633	-5799	-8057	-8057		4267
GHCU01160949.1TSA--Echinogammarus-berilloni-breed-	8059	2	7870											1	7868					4152	4520	ORF1	NO		NO					-7870	-7870	0	0	0		4150
ERR1301557.NODE_33_length_8061_cluster_9_candidate	8061	1	5427											1	5426					4649	4993	ORF1	NO		YES	AFTER ORF1		2	5622	196	196	5623	5623	5623	630	4648	Type-IIType-IIType-I	5438	5623	6503	6682	5440	5623
ERR2309083.NODE_5_length_8061_cluster_4_candidate_	8061	1	2247	2037	7820									2	2246	5783				4381	4716	ORF2	NO	-210	NO					-2247	-2247	-2037	-7820	-7820		4380
SRR12063563.NODE_4_length_8066_cluster_1_candidate	8066	2	5020	5122	7698									2	5018	2576				4224	4583	ORF1	YES	102	YES	AFTER ORF1		1	5007	166	-11	-113	-2512	-2689	426	4222	Type-IC
ERR1301528.NODE_68_length_8068_cluster_10_candidat	8068	1	4827	5176	7776									2	4826	2600				3941	4369	ORF1	YES	349	YES	AFTER ORF1		1	5164	529	338	-11	-2420	-2611	796	3940	Type-I					5165	5356
ERR1301514.NODE_398_length_8071_cluster_59_candida	8071	704	6154	6155	8068									2	5450	1913				5337	5717	ORF1	YES	1	YES	AFTER ORF1		1	5450	190	0	-1	-1724	-1914	437	4633	Type-I					6154	6344
CJLX30730_PicornaCalici_Hubei_leech_virus_4_len807	8074	826	5370	5396	8050									2	4544	2654				4571	4918	ORF1	YES	26	NO					-5370	-5370	-5396	-8050	-8050		3745
shrimp14546_PicornaCalici_Wenzhou_shrimp_virus_4_l	8077	92	5197	5198	7810									2	5105	2612				4437	4778	ORF1	YES	1	YES	AFTER ORF1	IN ORF2	1	5169	280	64	63	-2333	-2549	483	4345	Type-IIType-I	5261	5477			5263	5474
JAAOEH010000363.1_Viral_metagenome_NODE_360_truseq	8078	0	5237	5478	7868									2	5237	2390				4462	4806	ORF1	YES	241	YES	AFTER ORF1		1	5317	271	80	-161	-2360	-2551	511	4462	Type-I					5317	5508
MN905983.1_Dicistroviridae_sp._isolate_spa143dic2n	8079	0	5480	5481	8078									2	5480	2597				4492	4860	ORF1	YES	1	YES	AFTER ORF1		1	5306	19	-174	-175	-2579	-2772	446	4492	Type-I					5306	5499
ERR2815263.NODE_8_length_8080_cluster_7_candidate_	8080	436	5220	5379	7898									2	4784	2519				4442	4789	ORF1	YES	159	YES	AFTER ORF1		1	4780	187	-4	-163	-2491	-2682	427	4006	Type-IType-IC					5228	5407
likevirus-Unaspiseuonymi-8083-NAAstroviridae	8083	1	3570	3486	5213	5289	6998							3	3569	1727	1709			4369	4728	ORF2	YES		NO					-3570	-3570	-3486	-5213	-5213		4368
MN905964.1_Dicistroviridae_sp._isolate_fcc172dic4_	8085	0	4766	4941	7781									2	4766	2840				3976	4335	ORF1	YES	175	YES	AFTER ORF1		1	4756	181	-10	-185	-2834	-3025	421	3976	Type-I					4756	4947
SRR12063611.NODE_1_length_8086_cluster_1_candidate	8086	453	6341	6642	8084									2	5888	1442				5557	5898	ORF1	YES	301	YES	AFTER ORF1		1	6014	310	126	-175	-1433	-1617	569	5104	Type-I					6467	6651
NC_027919.1_Kobuvirus_cattle/Kagoshima-1-22-KoV/20	8087	288	7925											1	7637					7210	7521	ORF1	NO		NO					-7925	-7925	0	0	0		6922
shrimp14502_PicornaCalici_Wenzhou_picorna-like_vir	8091	0	7877											1	7877					4246	4584	ORF1	NO		NO					-7877	-7877	0	0	0		4246
SRR8512519.NODE_31_length_8095_cluster_8_candidate	8095	0	5000	5143	8061									2	5000	2918				4207	4566	ORF1	YES	143	yes			1	5010	173	10	-133	-2888	-3051	444	4207	Type-IC
WZFSL80701_PicornaCalici_Wenzhou_picorna-like_viru	8095	85	7944											1	7859					5216	5563	ORF1	NO		NO					-7944	-7944	0	0	0		5131
NC_026470.1_African_bat_icavirus_A_isolate_PREDICT	8096	1106	7918											1	6812					7218	7535	ORF1	NO		NO					-7918	-7918	0	0	0		6112
ERR1301549.NODE_433_length_8099_cluster_13_candida	8099	15	5639	5988	8096									2	5624	2108				4753	5181	ORF1	YES	349	YES	AFTER ORF1		1	5962	529	338	-11	-1928	-2119	796	4738	Type-I					5977	6168
MN116646.1_Cardiovirus_B_strain_rat08/rCaB/HUN__co	8101	1002	7979											1	6977					7288	7605	ORF1	NO		NO					-7979	-7979	0	0	0		6286
SRR4021770.NODE_16_length_8104_cluster_14_candidat	8104	612	2972	3192	7886									2	2360	4694				7126	7470	ORF2	NO	220	YES	Before ORF1		1	-196	-2348	-2556	-2776	-7262	-7470		6514	Type-II	416	624
ERR1301499.NODE_209_length_8105_cluster_43_candida	8105	359	5425	5593	7929									2	5066	2336				4626	4970	ORF1	YES	168	NO					-5425	-5425	-5593	-7929	-7929		4267
SRR7686813.NODE_1_length_8105_cluster_1_candidate_	8105	559	7818											1	7259					7046	7381	ORF1	NO		NO					-7818	-7818	0	0	0		6487
SRR12063545.NODE_68_length_8110_cluster_50_candida	8110	629	5566	5784	8030									2	4937	2246				4791	5138	ORF1	YES	218	NO					-5566	-5566	-5784	-8030	-8030		4162
ERR3179745.NODE_79_length_8111_cluster_38_candidat	8111	553	5181	4802	8017									2	4628	3215				4385	4729	ORF1	YES	-379	NO					-5181	-5181	-4802	-8017	-8017		3832
SXXX36560_PicornaCalici_Sanxia_picorna-like_virus_	8114	7	5073	5176	7818									2	5066	2642				4250	4591	ORF1	YES	103	NO					-5073	-5073	-5176	-7818	-7818		4243
SRR12391687.NODE_3_length_8115_cluster_2_candidate	8115	2	5476	5644	8112									2	5474	2468				4659	5039	ORF1	YES	168	YES	AFTER ORF1		1	5476	195	2	-166	-2441	-2634	439	4657	Type-I					5478	5671
SRR7686589.NODE_1_length_8116_cluster_1_candidate_	8116	588	7844											1	7256					7072	7407	ORF1	NO		NO					-7844	-7844	0	0	0		6484
MN905955.1_Dicistroviridae_sp._isolate_brb141dic2_	8118	140	4969	5130	7565									2	4829	2435				4080	4505	ORF1	YES	161	YES	AFTER ORF1		1	4824	179	-5	-166	-2417	-2601	459	3940	Type-I					4964	5148
NC_004451.1_Simian_sapelovirus_1__complete_genome	8126	687	8030											1	7343					7327	7638	ORF1	NO		NO					-8030	-8030	0	0	0		6640
WZSBei69283_PicornaCalici_Wenzhou_picorna-like_vir	8127	423	5567	5623	8106									2	5144	2483				4687	5022	ORF1	YES	56	NO					-5567	-5567	-5623	-8106	-8106		4264
SRR7072204.NODE_21_length_8129_cluster_21_candidat	8129	427	2865	3106	7860									2	2438	4754				7088	7432	ORF2	NO	241	YES	Before ORF1		1	-185	-2479	-2623	-2864	-7474	-7618		6661	Type-I					242	386
ERR1301935.NODE_78_length_8133_cluster_11_candidat	8133	1	5436	5430	8027									2	5435	2597				4442	4810	ORF1	YES	-6	YES	AFTER ORF1		1	5258	15	-177	-171	-2576	-2768	449	4441	Type-I					5259	5451
likevirus2-Reuteroscopusornatus-8133-Picornavirale	8133	1	4551	4621	6567	6486	7868							3	4550	1946	1382			3221	3580	ORF1	YES		NO					-4551	-4551	-4621	-6567	-6567		3220
GAZX01041500.1_TSA-_Caligus_rogercresseyi_tsa-crog	8136	416	8134											1	7718					6072	6398	ORF1	NO		NO					-8134	-8134	0	0	0		5656
SRR11647877.NODE_177_length_8139_cluster_139_candi	8139	0	5510	5561	8020									2	5510	2459				4738	5082	ORF1	YES	51	NO					-5510	-5510	-5561	-8020	-8020		4738
GHCT01108499.1TSA--Echinogammarus-berilloni-breed-	8139	0	8003											1	8003					7207	7575	ORF1	NO		NO					-8003	-8003	0	0	0		7207
ERR1301491.NODE_401_length_8140_cluster_106_candid	8140	817	7050	7121	8137									2	6233	1016				6194	6553	ORF1	YES	71	YES	AFTER ORF1		2	6250	212	17	-54	-875	-1070	514	5377	Type-IType-I					1004	1198	7067	7262
BHTH16053_PicornaCalici_Beihai_picorna-like_virus_	8143	0	5162	5295	7796									2	5162	2501				4384	4737	ORF1	YES	133	NO					-5162	-5162	-5295	-7796	-7796		4384
SRR11450577.NODE_71_length_8146_cluster_58_candida	8146	596	5521	5635	8145									2	4925	2510				4695	5057	ORF1	YES	114	YES	AFTER ORF1		1	4926	117	1	-113	-2507	-2623	465	4099	Type-IB											5522	5638
ERR1301588.NODE_127_length_8148_cluster_40_candida	8148	518	5587	5756	8122									2	5069	2366				4788	5132	ORF1	YES	169	NO					-5587	-5587	-5756	-8122	-8122		4270
SRR6808591.NODE_223_length_8149_cluster_127_candid	8149	0	4856	4989	7967									2	4856	2978				4045	4395	ORF1	YES	133	YES	AFTER ORF1		1	4848	187	-8	-141	-2924	-3119	453	4045	Type-IIType-I	4848	5043			4849	5043
JAAOEH010000359.1_Viral_metagenome_NODE_356_truseq	8150	538	5721	5796	8132									2	5183	2336				4880	5221	ORF1	YES	75	NO					-5721	-5721	-5796	-8132	-8132		4342
SRR11648162.NODE_239_length_8150_cluster_164_candi	8150	0	4751	5133	7970									2	4751	2837				3988	4335	ORF1	YES	382	NO					-4751	-4751	-5133	-7970	-7970		3988
JAAOEH010000358.1_Viral_metagenome_NODE_355_truseq	8151	353	5704	5705	8149									2	5351	2444				4938	5273	ORF1	YES	1	NO					-5704	-5704	-5705	-8149	-8149		4585
SRR3218116.NODE_1212_length_8156_cluster_873_candi	8156	577	5484	5598	8114									2	4907	2516				4658	5020	ORF1	YES	114	YES	AFTER ORF1		1	4908	117	1	-113	-2513	-2629	465	4081	Type-IB											5485	5601
gb-GEHP01304870.1-TSA--Porites-astreoidesTR130285_	8156	597	5774	5888	8155									2	5177	2267				4969	5313	ORF1	YES	114	NO					-5774	-5774	-5888	-8155	-8155		4372
ERR1301580.NODE_564_length_8157_cluster_47_candida	8157	834	7067											1	6233					6211	6570	ORF1	NO		YES	AFTER ORF1		2	6250	212	17	7084	7279	7084	514	5377	Type-IType-I					1021	1215	7084	7279
SRR7428108.NODE_39_length_8157_cluster_29_candidat	8157	781	5346	5542	8016									2	4565	2474				4565	4918	ORF1	YES	196	YES	AFTER ORF1		1	4567	202	2	-194	-2468	-2668	430	3784	Type-I					5348	5548
JAAOEH010000357.1_Viral_metagenome_NODE_354_truseq	8157	158	5236	5439	8039									2	5078	2600				4449	4796	ORF1	YES	203	NO					-5236	-5236	-5439	-8039	-8039		4291
SRR11450580.NODE_121_length_8163_cluster_116_candi	8163	471	5249	5291	7870									2	4778	2579				4465	4812	ORF1	YES	42	YES	AFTER ORF1		1	4767	160	-11	-53	-2461	-2632	426	3994	Type-IC
SRR7524631.NODE_49_length_8163_cluster_38_candidat	8163	560	3151	3976	5457	5563	8037							3	2591	1481	2474			4685	5029	ORF2	YES		NO					-3151	-3151	-3976	-5457	-5457		4125
ERR1301545.NODE_23_length_8165_cluster_7_candidate	8165	0	5027	5165	8164									2	5027	2999				4240	4596	ORF1	YES	138	YES	AFTER ORF1		1	5016	180	-11	-149	-2957	-3148	420	4240	Type-I					5016	5207
JAAOEH010000355.1_Viral_metagenome_NODE_352_truseq	8167	33	5072	5160	7814									2	5039	2654				4255	4596	ORF1	YES	88	NO					-5072	-5072	-5160	-7814	-7814		4222
GAXK01154184.1TSA-Calanus-finmarchicus-comp482259_	8171	1116	6062	6304	7845									2	4946	1541				5230	5589	ORF1	YES	242	NO					-6062	-6062	-6304	-7845	-7845		4114
beimix75836_PicornaCalici_Wenzhou_picorna-like_vir	8171	673	5493	5762	8170									2	4820	2408				4673	5032	ORF1	YES	269	NO					-5493	-5493	-5762	-8170	-8170		4000
ERR2309086.NODE_16_length_8173_cluster_4_candidate	8173	0	5423	5424	8042									2	5423	2618				4480	4812	ORF1	YES	1	NO					-5423	-5423	-5424	-8042	-8042		4480
ERR2309086.NODE_21_length_8173_cluster_4_candidate	8173	0	5423	5424	8042									2	5423	2618				4480	4812	ORF1	YES	1	NO					-5423	-5423	-5424	-8042	-8042		4480
BHJP42036_PicornaCalici_Beihai_echinoderm_virus_1_	8175	117	8117											1	8000					4585	4917	ORF1	NO		NO					-8117	-8117	0	0	0		4468
NC_033081.1_Chicken_calicivirus_strain_RS/BR/2015_	8176	276	7244											1	6968					4663	5001	ORF1	NO		NO					-7244	-7244	0	0	0		4387
GITP01028303.1TSA-Tetragnatha-quasimodoTRINITY_DN1	8176	0	8060											1	8060					6685	7044	ORF1	NO		NO					-8060	-8060	0	0	0		6685
SRR12063542.NODE_30_length_8182_cluster_21_candida	8182	2	4897	5577	7946									2	4895	2369				4110	4463	ORF1	YES	680	YES	AFTER ORF1		2	4940	196	45	-635	-2853	-3004	479	4108	Type-IType-I					4942	5093	5445	5607
SRR8512520.NODE_25_length_8182_cluster_22_candidat	8182	2	5071	5336	7924									2	5069	2588				4293	4637	ORF1	YES	265	YES	AFTER ORF1		1	5154	277	85	-180	-2576	-2768	519	4291	Type-I					5156	5348
SRR8512520.NODE_26_length_8182_cluster_22_candidat	8182	2	5071	5336	7924									2	5069	2588				4293	4637	ORF1	YES	265	YES	AFTER ORF1		1	5154	277	85	-180	-2576	-2768	519	4291	Type-I					5156	5348
SRR11450579.NODE_198_length_8182_cluster_181_candi	8182	430	5433	5550	8078									2	5003	2528				4607	4969	ORF1	YES	117	YES	AFTER ORF1		1	5005	120	2	-115	-2525	-2643	466	4177	Type-IB											5435	5553
SRR11450579.NODE_240_length_8183_cluster_223_candi	8183	618	5477	5591	8119									2	4859	2528				4651	5013	ORF1	YES	114	YES	AFTER ORF1		1	4860	117	1	-113	-2525	-2641	465	4033	Type-IB											5478	5594
ERR1301862.NODE_61_length_8184_cluster_19_candidat	8184	291	7097	6872	8002									2	6806	1130				4783	5118	ORF1	YES	-225	NO					-7097	-7097	-6872	-8002	-8002		4492
JAAOEH010000353.1_Viral_metagenome_NODE_351_truseq	8184	934	8181											1	7247					4982	5332	ORF1	NO		NO					-8181	-8181	0	0	0		4048
SRR3218116.NODE_743_length_8186_cluster_420_candid	8186	331	5418	5599	8130									2	5087	2531				4622	4975	ORF1	YES	181	yes			1	5092	187	5	-176	-2525	-2707	448	4291	Type-IC
ERR1301798.NODE_69_length_8186_cluster_2_candidate	8186	2	4567	4450	5478	5973	8183							3	4565	1028	2210			4589	5005	ORF2	YES		YES	AFTER ORF2		1	5801	1412	1236	1353	501	325	798	4587	Type-I					5803	5979
HAEM01085576.1TSA--Bragasellus-molinai-contig-comp	8190	320	6037	6234	8189									2	5717	1955				5250	5597	ORF1	YES	197	NO					-6037	-6037	-6234	-8189	-8189		4930
JAAOEH010000352.1_Viral_metagenome_NODE_350_truseq	8191	1	8052											1	8051					4781	5110	ORF1	NO		NO					-8052	-8052	0	0	0		4780
SRR2089052.NODE_4_length_8193_cluster_2_candidate_	8193	246	2918	2776	5172	5400	7997							3	2672	2396	2597			4361	4699	ORF2	YES		YES	AFTER ORF2		1	5082	2602	2410	2552	348	156	629	4115	Type-I					5328	5520
SRR11414088.NODE_45_length_8199_cluster_41_candida	8199	563	5386	5523	7973									2	4823	2450				4566	4925	ORF1	YES	137	YES	AFTER ORF1		1	4827	140	4	-133	-2447	-2583	465	4003	Type-IB											5390	5526
SRR7540365.NODE_6_length_8201_cluster_3_candidate_	8201	1	4635	4717	7911									2	4634	3194				3410	3784	ORF1	YES	82	YES	AFTER ORF1		1	4630	184	-4	-86	-3092	-3280	847	3409	Type-I					4631	4819
NC_039210.1_Foot-and-mouth_disease_virus_O_isolate	8201	1052	8092											1	7040					7389	7706	ORF1	NO		NO					-8092	-8092	0	0	0		6337
SRR12063560.NODE_93_length_8203_cluster_73_candida	8203	527	5329	5330	8014									2	4802	2684				4560	4889	ORF1	YES	1	NO					-5329	-5329	-5330	-8014	-8014		4033
SRR5466729.NODE_19_length_8204_cluster_16_candidat	8204	483	5552	5718	8048									2	5069	2330				4753	5097	ORF1	YES	166	NO					-5552	-5552	-5718	-8048	-8048		4270
JAAOEH010000350.1_Viral_metagenome_NODE_348_truseq	8207	2	8089											1	8087					4482	4868	ORF1	NO		NO					-8089	-8089	0	0	0		4480
MF189974.1_Caledonia_beadlet_anemone_dicistro-like	8208	0	4775	5281	7608									2	4775	2327				4000	4338	ORF1	YES	506	NO					-4775	-4775	-5281	-7608	-7608		4000
SRR3218116.NODE_933_length_8210_cluster_598_candid	8210	576	5468	5582	8122									2	4892	2540				4642	5004	ORF1	YES	114	YES	AFTER ORF1		1	4892	117	0	-114	-2537	-2654	464	4066	Type-IB											5468	5585
SRR11829101.NODE_139_length_8211_cluster_106_candi	8211	2	2230	2188	7974									2	2228	5786				3881	4207	ORF2	NO	-42	NO					-2230	-2230	-2188	-7974	-7974		3879
KX580886.1_Griffin_dicistrovirus_nonstructural_pro	8211	555	5378	5393	8209									2	4823	2816				4576	4920	ORF1	YES	15	NO					-5378	-5378	-5393	-8209	-8209		4021
HG993811.1_Bactrocera_dorsalis_dicistrovirus_3_par	8212	245	1270	1162	2307	3959	5527	5503	8211					4	1025	1145	1568	2708		4701	5087	ORF3	YES		YES	AFTER ORF3		1	5289	4458	4264	4372	3421	3227	447	4456	Type-IIType-I	5548	5728			5534	5728
SRR11450579.NODE_133_length_8212_cluster_116_candi	8212	465	5291	5314	7896									2	4826	2582				4486	4842	ORF1	YES	23	YES	AFTER ORF1		1	4836	134	10	-13	-2471	-2595	459	4021	Type-IB											5301	5425
SRR12063559.NODE_41_length_8212_cluster_32_candida	8212	505	5589	5705	8209									2	5084	2504				4760	5122	ORF1	YES	116	YES	AFTER ORF1		1	5086	119	2	-114	-2501	-2618	469	4255	Type-IB											5591	5708
JAAOEH010000348.1_Viral_metagenome_NODE_346_truseq	8214	267	5348	5563	7968									2	5081	2405				4579	4929	ORF1	YES	215	YES	AFTER ORF1		1	5091	221	10	-205	-2399	-2610	429	4312	Type-I					5358	5569
JAAOEH010000349.1_Viral_metagenome_NODE_347_truseq	8214	809	5503	5582	8212									2	4694	2630				4533	4874	ORF1	YES	79	NO					-5503	-5503	-5582	-8212	-8212		3724
WZFSL83776_PicornaCalici_Wenzhou_picorna-like_viru	8215	599	8050											1	7451					4482	4823	ORF1	NO		NO					-8050	-8050	0	0	0		3883
MN905971.1_Dicistroviridae_sp._isolate_par078dic1_	8216	495	5282	5396	8023									2	4787	2627				4510	4851	ORF1	YES	114	NO					-5282	-5282	-5396	-8023	-8023		4015
ERR1301460.NODE_216_length_8216_cluster_62_candida	8216	478	5544	5712	8048									2	5066	2336				4745	5089	ORF1	YES	168	NO					-5544	-5544	-5712	-8048	-8048		4267
SRR6960509.NODE_1_length_8217_cluster_1_candidate_	8217	485	5557	5723	8053									2	5072	2330				4758	5102	ORF1	YES	166	NO					-5557	-5557	-5723	-8053	-8053		4273
SRR3233870.NODE_136_length_8219_cluster_72_candida	8219	263	3607	3279	5135	5300	7969							3	3344	1856	2669			4315	4674	ORF2	YES		YES	AFTER ORF2		1	4867	1711	1523	1851	183	-5	456	4052	Type-I					5130	5318
JAAOEH010000347.1_Viral_metagenome_NODE_345_truseq	8220	1	5199	5200	7926									2	5198	2726				4391	4732	ORF1	YES	1	NO					-5199	-5199	-5200	-7926	-7926		4390
SRR6325460.NODE_1_length_8220_cluster_1_candidate_	8220	28	5235	5280	7955									2	5207	2675				4055	4402	ORF1	YES	45	NO					-5235	-5235	-5280	-7955	-7955		4027
BHBJDX18598_PicornaCalici_Beihai_picorna-like_viru	8221	286	5472	5550	8123									2	5186	2573				4694	5023	ORF1	YES	78	NO					-5472	-5472	-5550	-8123	-8123		4408
SRR5466337.NODE_2_length_8221_cluster_1_candidate_	8221	488	5560	5726	8056									2	5072	2330				4761	5105	ORF1	YES	166	NO					-5560	-5560	-5726	-8056	-8056		4273
SRR6960800.NODE_7_length_8221_cluster_7_candidate_	8221	483	5558	5726	8056									2	5075	2330				4756	5100	ORF1	YES	168	NO					-5558	-5558	-5726	-8056	-8056		4273
SRR12063530.NODE_16_length_8223_cluster_16_candida	8223	465	5594	5710	8220									2	5129	2510				4765	5127	ORF1	YES	116	YES	AFTER ORF1		1	5131	119	2	-114	-2507	-2624	469	4300	Type-IB											5596	5713
SRR6047184.NODE_7_length_8224_cluster_6_candidate_	8224	485	5560	5728	8058									2	5075	2330				4758	5102	ORF1	YES	168	NO					-5560	-5560	-5728	-8058	-8058		4273
JAAOEH010000346.1_Viral_metagenome_NODE_344_truseq	8226	0	5882	6009	8159									2	5882	2150				5104	5445	ORF1	YES	127	NO					-5882	-5882	-6009	-8159	-8159		5104
ERR1301603.NODE_66_length_8227_cluster_3_candidate	8227	1	4497	4635	8225									2	4496	3590				3710	4066	ORF1	YES	138	YES	AFTER ORF1		1	4485	180	-11	-149	-3548	-3739	420	3709	Type-I					4486	4677
SRR9035354.NODE_2_length_8227_cluster_2_candidate_	8227	83	5242	5324	7969									2	5159	2645				4467	4811	ORF1	YES	82	NO					-5242	-5242	-5324	-7969	-7969		4384
SRR11450579.NODE_127_length_8230_cluster_110_candi	8230	524	5371	5512	7989									2	4847	2477				4584	4940	ORF1	YES	141	YES	AFTER ORF1		1	4836	148	-11	-152	-2470	-2629	420	4060	Type-IC
SRR12063541.NODE_12_length_8232_cluster_9_candidat	8232	2	5287	5459	7981									2	5285	2522				4473	4847	ORF1	YES	172	YES	AFTER ORF1		1	5281	187	-4	-176	-2507	-2698	436	4471	Type-IC
SRR12063541.NODE_6_length_8232_cluster_5_candidate	8232	2	5287	5459	7981									2	5285	2522				4473	4847	ORF1	YES	172	YES	AFTER ORF1		1	5281	187	-4	-176	-2507	-2698	436	4471	Type-IC
JAAOEH010000345.1_Viral_metagenome_NODE_343_truseq	8232	598	5685	5672	8173									2	5087	2501				4205	4585	ORF1	YES	-13	NO					-5685	-5685	-5672	-8173	-8173		3607
GFKB01068667.1TSA--Bdelloura-candida-comp61173_c0_	8232	79	8019											1	7940					4310	4648	ORF1	NO		NO					-8019	-8019	0	0	0		4231
SRR3218116.NODE_768_length_8233_cluster_442_candid	8233	576	5468	5582	8122									2	4892	2540				4642	5004	ORF1	YES	114	YES	AFTER ORF1		1	4892	117	0	-114	-2537	-2654	464	4066	Type-IB											5468	5585
SRR6255402.NODE_37_length_8233_cluster_33_candidat	8233	486	5558	5724	8054									2	5072	2330				4759	5103	ORF1	YES	166	NO					-5558	-5558	-5724	-8054	-8054		4273
likevirus-Microdynerusnugdunensis-8233-NA-Virgavir	8233	142	8028											1	7886					7280	7582	ORF1	NO		NO					-8028	-8028	0	0	0		7138
JAAOEH010000344.1_Viral_metagenome_NODE_342_truseq	8234	729	5270	5261	8047									2	4541	2786				4477	4824	ORF1	YES	-9	NO					-5270	-5270	-5261	-8047	-8047		3748
ERR1303051.NODE_20_length_8235_cluster_2_candidate	8235	828	4835	4994	8080									2	4007	3086				4054	4404	ORF1	YES	159	YES	AFTER ORF1		1	4012	207	5	-154	-3038	-3240	436	3226	Type-II	4840	5042
WHCCII11151_PicornaCalici_Wenzhou_picorna-like_vir	8235	98	8023											1	7925					5292	5639	ORF1	NO		NO					-8023	-8023	0	0	0		5194
ERR1301798.NODE_71_length_8238_cluster_2_candidate	8238	2	5530	6025	8235									2	5528	2210				4641	5057	ORF1	YES	495	YES	AFTER ORF1		1	5853	501	325	-170	-2204	-2380	798	4639	Type-I					5855	6031
ERR1302928.NODE_18_length_8238_cluster_17_candidat	8238	0	5096	5515	8175									2	5096	2660				4279	4659	ORF1	YES	419	YES	AFTER ORF1		1	5099	196	3	-416	-2883	-3076	440	4279	Type-I					5099	5292
JAAOEH010000343.1_Viral_metagenome_NODE_341_truseq	8240	762	8237											1	7475					5395	5727	ORF1	NO		NO					-8237	-8237	0	0	0		4633
SRR12063622.NODE_49_length_8241_cluster_40_candida	8241	326	5419	5420	8146									2	5093	2726				4644	4976	ORF1	YES	1	YES	AFTER ORF1	IN ORF2	1	5190	298	97	96	-2429	-2630	540	4318	Type-I					5516	5717
SRR5214089.NODE_94_length_8241_cluster_88_candidat	8241	472	5259	5373	8000									2	4787	2627				4487	4828	ORF1	YES	114	NO					-5259	-5259	-5373	-8000	-8000		4015
gi-618726192-gb-GBCS01004140.1-TSA--Latrodectus-he	8241	1	8121											1	8120					7247	7606	ORF1	NO		NO					-8121	-8121	0	0	0		7246
SRR11414094.NODE_7_length_8244_cluster_1_candidate	8244	482	5551	5717	8047									2	5069	2330				4752	5096	ORF1	YES	166	NO					-5551	-5551	-5717	-8047	-8047		4270
SRR11829144.NODE_75_length_8245_cluster_63_candida	8245	449	5545	5715	8051									2	5096	2336				4746	5090	ORF1	YES	170	NO					-5545	-5545	-5715	-8051	-8051		4297
MT108240.1_Anoplolepis_gracilipes_virus_2_putative	8247	2	4150	4342	8055									2	4148	3713				3363	3737	ORF1	YES	192	YES	AFTER ORF1		1	4152	198	4	-188	-3707	-3901	417	3361	Type-I					4154	4348
ERR1301514.NODE_203_length_8250_cluster_5_candidat	8250	155	5386	5524	8247									2	5231	2723				4599	4955	ORF1	YES	138	YES	AFTER ORF1		1	5220	180	-11	-149	-2681	-2872	420	4444	Type-I					5375	5566
NC_001918.1_Aichi_virus__complete_genome	8251	682	8013											1	7331					7301	7609	ORF1	NO		NO					-8013	-8013	0	0	0		6619
SRR12149539.NODE_33_length_8252_cluster_21_candida	8252	2	4834	4964	7921									2	4832	2957				4062	4409	ORF1	YES	130	NO					-4834	-4834	-4964	-7921	-7921		4060
MW826399.1_Dicistroviridae_sp._isolate_XZN141449_g	8253	110	5284	5285	8041									2	5174	2756				4512	4853	ORF1	YES	1	NO					-5284	-5284	-5285	-8041	-8041		4402
WHSF7472_PicornaCalici_Hubei_picorna-like_virus_22	8253	435	5465	5564	8113									2	5030	2549				4669	5013	ORF1	YES	99	NO					-5465	-5465	-5564	-8113	-8113		4234
SRR6466476.NODE_7_length_8254_cluster_7_candidate_	8254	89	5437	5596	8154									2	5348	2558				4665	5012	ORF1	YES	159	NO					-5437	-5437	-5596	-8154	-8154		4576
likevirus-Peripsocusphaeopterus-8254-Picornavirale	8254	2	7633											1	7631					6852	7193	ORF1	NO		NO					-7633	-7633	0	0	0		6850
likevirus-Heterodontonyxsp.-8255-NATotiviridae	8255	1045	5670	5394	8078									2	4625	2684				6667	7020	ORF2	NO	-276	NO					-5670	-5670	-5394	-8078	-8078		5622
SRR11829105.NODE_31_length_8255_cluster_17_candida	8255	280	5103	5294	8023									2	4823	2729				4310	4660	ORF1	YES	191	NO					-5103	-5103	-5294	-8023	-8023		4030
SRR5213866.NODE_110_length_8258_cluster_107_candid	8258	435	5315	5326	7914									2	4880	2588				4510	4866	ORF1	YES	11	YES	AFTER ORF1		1	4890	134	10	-1	-2465	-2589	459	4075	Type-IB											5325	5449
ERR1301527.NODE_239_length_8259_cluster_41_candida	8259	641	6139	7096	8256									2	5498	1160				5307	5693	ORF1	YES		YES	AFTER ORF1		1	5501	194	3	-83	464	273	449	4666	Type-I					6142	6333
ERR1301499.NODE_107_length_8259_cluster_6_candidat	8259	606	6749	6910	8256									2	6143	1346				5860	6285	ORF1	YES	161	YES	AFTER ORF1		1	6138	179	-5	-166	-1328	-1512	459	5254	Type-I					6744	6928
ERR1303051.NODE_21_length_8260_cluster_2_candidate	8260	828	4835	4994	8077									2	4007	3083				4054	4404	ORF1	YES	159	YES	AFTER ORF1		1	4012	207	5	-154	-3035	-3237	436	3226	Type-II	4840	5042
ERR3179233.NODE_16_length_8260_cluster_13_candidat	8260	499	5601	5769	8093									2	5102	2324				4802	5146	ORF1	YES	168	NO					-5601	-5601	-5769	-8093	-8093		4303
JAAOEH010000342.1_Viral_metagenome_NODE_340_truseq	8263	1	5598	5714	8233									2	5597	2519				4724	5101	ORF1	YES	116	NO					-5598	-5598	-5714	-8233	-8233		4723
SRR11828460.NODE_45_length_8263_cluster_30_candida	8263	246	5111	5302	8031									2	4865	2729				4318	4668	ORF1	YES	191	NO					-5111	-5111	-5302	-8031	-8031		4072
GHDU01074974.1TSA--Macrobrachium-koombooloomba-749	8263	1	7749											1	7748					3527	3856	ORF1	NO		NO					-7749	-7749	0	0	0		3526
SRR12391687.NODE_79_length_8265_cluster_56_candida	8265	616	5346	5560	8115									2	4730	2555				4553	4906	ORF1	YES	214	YES	AFTER ORF1		1	4751	229	21	-193	-2540	-2748	461	3937	Type-I					5367	5575
JAAOEH010000341.1_Viral_metagenome_NODE_339_truseq	8266	490	5283	5486	8065									2	4793	2579				4457	4804	ORF1	YES	203	NO					-5283	-5283	-5486	-8065	-8065		3967
SZmix20870_PicornaCalici_Hubei_leech_virus_4_len82	8267	825	5369	5395	8049									2	4544	2654				4570	4917	ORF1	YES	26	NO					-5369	-5369	-5395	-8049	-8049		3745
ERR1301883.NODE_110_length_8268_cluster_32_candida	8268	0	5192	5687	8053									2	5192	2366				4303	4719	ORF1	YES	495	YES	AFTER ORF1		1	5517	501	325	-170	-2360	-2536	798	4303	Type-I					5517	5693
SRR12391223.NODE_93_length_8270_cluster_76_candida	8270	1008	5345	5559	8111									2	4337	2552				4552	4905	ORF1	YES	214	YES	AFTER ORF1		1	4358	229	21	-193	-2537	-2745	461	3544	Type-I					5366	5574
ERR1302948.NODE_38_length_8270_cluster_2_candidate	8270	1	4689	4848	7931									2	4688	3083				3908	4258	ORF1	YES	159	YES	AFTER ORF1		1	4693	207	5	-154	-3035	-3237	436	3907	Type-II	4694	4896
SRR8526268.NODE_38_length_8270_cluster_13_candidat	8270	305	5533	5691	8075									2	5228	2384				4740	5093	ORF1	YES	158	YES	AFTER ORF1		1	5271	197	43	-115	-2345	-2499	483	4435	Type-I					5576	5730
ERR1301446.NODE_350_length_8270_cluster_60_candida	8270	660	5726	5894	8230									2	5066	2336				4927	5271	ORF1	YES	168	NO					-5726	-5726	-5894	-8230	-8230		4267
SRR3401357.NODE_24_length_8271_cluster_22_candidat	8271	625	5622	5682	8270									2	4997	2588				4796	5158	ORF1	YES	60	YES	AFTER ORF1		1	4999	120	2	-58	-2528	-2646	466	4171	Type-IB											5624	5742
SRR3401357.NODE_25_length_8271_cluster_22_candidat	8271	625	5622	5682	8270									2	4997	2588				4796	5158	ORF1	YES	60	YES	AFTER ORF1		1	4999	120	2	-58	-2528	-2646	466	4171	Type-IB											5624	5742
SRR12391171.NODE_4_length_8273_cluster_1_candidate	8273	452	5242	5382	7868									2	4790	2486				4452	4808	ORF1	YES	140	YES	AFTER ORF1		1	4779	150	-11	-151	-2476	-2637	423	4000	Type-IC
SRR6255733.NODE_37_length_8275_cluster_33_candidat	8275	473	3007	3274	5220	5174	7978							3	2534	1946	2804			7206	7550	ORF3	NO		YES	AFTER ORF4		1	-147	-2492	-2681	-2948	-4705	-4894		6733	Type-II	326	515
SRR12391680.NODE_146_length_8275_cluster_115_candi	8275	615	5345	5561	8113									2	4730	2552				4552	4905	ORF1	YES	216	YES	AFTER ORF1		1	4751	206	21	-195	-2562	-2747	461	3937	Type-I					5366	5551
likevirus3Thripstabaci-8275-Picornavirales-Iflavir	8275	0	8144											1	8144					7168	7533	ORF1	NO		NO					-8144	-8144	0	0	0		7168
SRR12063541.NODE_29_length_8276_cluster_24_candida	8276	810	6158	6338	8275									2	5348	1937				5368	5718	ORF1	YES	180	yes			1	5353	186	5	-175	-1931	-2112	445	4558	Type-IC
SRR12063561.NODE_38_length_8276_cluster_34_candida	8276	625	5439	5598	8126									2	4814	2528				4661	5008	ORF1	YES	159	YES	AFTER ORF1		1	4810	184	-4	-163	-2503	-2691	427	4036	Type-IType-IC					5447	5622
SRR8512519.NODE_32_length_8277_cluster_8_candidate	8277	0	5000	5143	8046									2	5000	2903				4207	4566	ORF1	YES	143	yes			1	5010	173	10	-133	-2873	-3036	444	4207	Type-IC
MG799370.1_Black_queen_cell_virus_isolate_KM-1_non	8278	532	5346	5641	8139									2	4814	2498				4637	4999	ORF1	YES	295	YES	AFTER ORF1		1	4873	251	59	-236	-2542	-2734	406	4105	Type-I					5405	5597
KJ738331.1_UNVERIFIED-_Black_queen_cell_virus_non-	8278	546	5408	5594	8122									2	4862	2528				4633	4995	ORF1	YES	186	YES	AFTER ORF1		1	4846	174	-16	-202	-2540	-2730	397	4087	Type-I					5392	5582
GDFL01042893.1TSA--Elipsocus-kuriliensis-breed-wil	8278	2	7825											1	7823					7017	7382	ORF1	NO		NO					-7825	-7825	0	0	0		7015
DRR013899.NODE_10_length_8280_cluster_7_candidate_	8280	593	5293	5436	7910									2	4700	2474				4503	4859	ORF1	YES	143	YES	AFTER ORF1		1	4689	150	-11	-154	-2467	-2628	423	3910	Type-IC
JAAOEH010000340.1_Viral_metagenome_NODE_338_truseq	8281	372	5387	5489	8083									2	5015	2594				4609	4950	ORF1	YES	102	NO					-5387	-5387	-5489	-8083	-8083		4237
JAAOEH010000339.1_Viral_metagenome_NODE_337_truseq	8281	106	5007	5125	7962									2	4901	2837				4193	4534	ORF1	YES	118	NO					-5007	-5007	-5125	-7962	-7962		4087
SHWC13586_PicornaCalici_Shahe_picorna-like_virus_1	8281	275	8104											1	7829					4308	4649	ORF1	NO		NO					-8104	-8104	0	0	0		4033
MZ556232.1_Dicistroviridae_sp._isolate_AliP01dic01	8282	551	5338	5452	8079									2	4787	2627				4566	4907	ORF1	YES	114	NO					-5338	-5338	-5452	-8079	-8079		4015
SRR10849310.NODE_9_length_8284_cluster_8_candidate	8284	635	3127	3489	8099									2	2492	4610				7327	7671	ORF2	NO	362	YES	Before ORF1		1	-177	-2480	-2669	-3031	-7452	-7641		6692	Type-IIType-I	458	647			460	621
SRR12063554.NODE_8_length_8284_cluster_7_candidate	8284	664	5646	5706	8282									2	4982	2576				4820	5182	ORF1	YES	60	YES	AFTER ORF1		1	4984	120	2	-58	-2516	-2634	466	4156	Type-IB											5648	5766
NC_002551.1_Vesicular_exanthema_of_swine_virus__co	8284	16	5664	5658	7775									2	5648	2117				4805	5143	ORF1	YES	-6	NO					-5664	-5664	-5658	-7775	-7775		4789
ERR3179244.NODE_8_length_8286_cluster_6_candidate_	8286	532	3144	3441	8099									2	2612	4658				7345	7689	ORF2	NO	297	YES	AFTER ORF1		2	2897	309	285	-12	-4646	-4670	-4260	6813	Type-IIType-IType-I	3260	3453			3260	3429	441	593
SRR5214153.NODE_68_length_8288_cluster_65_candidat	8288	684	5318	5306	7960									2	4634	2654				4534	4881	ORF1	YES	-12	YES	AFTER ORF1	IN ORF2	1	4623	163	-11	1	-2479	-2653	426	3850	Type-IC
SRR3401357.NODE_33_length_8289_cluster_30_candidat	8289	692	5638	5775	8228									2	4946	2453				4815	5174	ORF1	YES	137	YES	AFTER ORF1		1	4958	140	12	-125	-2450	-2578	476	4123	Type-IB											5650	5778
SRR7080627.NODE_52_length_8289_cluster_46_candidat	8289	0	5453	5650	8286									2	5453	2636				4621	5001	ORF1	YES	197	YES	AFTER ORF1		1	5474	206	21	-176	-2627	-2812	473	4621	Type-I					5474	5659
SRR12391680.NODE_207_length_8289_cluster_171_candi	8289	665	5311	5433	7895									2	4646	2462				4512	4874	ORF1	YES	122	YES	AFTER ORF1		1	4635	150	-11	-133	-2434	-2595	426	3847	Type-IC
NC_006553.1_Anativirus_A1_isolate_TW90A__complete_	8289	419	7990											1	7571					7284	7598	ORF1	NO		NO					-7990	-7990	0	0	0		6865
ERR1301549.NODE_418_length_8290_cluster_11_candida	8290	0	4544	4682	8083									2	4544	3401				3757	4113	ORF1	YES	138	YES	AFTER ORF1		1	4533	180	-11	-149	-3359	-3550	420	3757	Type-I					4533	4724
SRR7976356.NODE_28_length_8290_cluster_28_candidat	8290	479	5554	5722	8052									2	5075	2330				4752	5096	ORF1	YES	168	NO					-5554	-5554	-5722	-8052	-8052		4273
MK533147.1_Tetranychus_urticae-associated_dicistro	8290	65	5182	5565	8288									2	5117	2723				4581	4916	ORF1	YES	383	NO					-5182	-5182	-5565	-8288	-8288		4516
SRR7428103.NODE_6_length_8292_cluster_3_candidate_	8292	448	5757	5853	8291									2	5309	2438				4967	5317	ORF1	YES	96	YES	AFTER ORF1		1	5312	186	3	-93	-2348	-2531	443	4519	Type-I					5760	5943
MH459180.1_Bemisia-associated_dicistrovirus_1_isol	8293	111	4964	5201	7768									2	4853	2567				4168	4503	ORF1	YES	237	NO					-4964	-4964	-5201	-7768	-7768		4057
SRR12063554.NODE_7_length_8295_cluster_7_candidate	8295	664	5646	5706	8294									2	4982	2588				4820	5182	ORF1	YES	60	YES	AFTER ORF1		1	4984	120	2	-58	-2528	-2646	466	4156	Type-IB											5648	5766
ERR1301798.NODE_136_length_8297_cluster_41_candida	8297	0	4706	5346	7937									2	4706	2591				3823	4251	ORF1	YES	640	YES	AFTER ORF1		1	5292	778	586	-54	-2453	-2645	1041	3823	Type-I					5292	5484
gb-GAZM02016663.1-TSA--Stylops-melittae-s517_L_410	8297	0	8156											1	8156					7378	7719	ORF1	NO		NO					-8156	-8156	0	0	0		7378
SRR3218116.NODE_1017_length_8301_cluster_678_candi	8301	668	5659	5671	8256									2	4991	2585				4836	5195	ORF1	YES	12	YES	AFTER ORF1		1	4997	141	6	-6	-2456	-2591	470	4168	Type-IB											5665	5800
JAAOEH010000338.1_Viral_metagenome_NODE_336_truseq	8301	183	5453	5641	8016									2	5270	2375				4648	5007	ORF1	YES	188	YES	AFTER ORF1		1	5284	194	14	-174	-2369	-2549	460	4465	Type-IIType-I	5469	5647			5467	5647
SRR12063539.NODE_47_length_8301_cluster_41_candida	8301	640	5424	5583	8093									2	4784	2510				4646	4993	ORF1	YES	159	YES	AFTER ORF1		1	4780	187	-4	-163	-2482	-2673	427	4006	Type-IType-IC					5432	5611
SRR3218116.NODE_82_length_8301_cluster_9_candidate	8301	1	5436	5568	8207									2	5435	2639				4664	5002	ORF1	YES	132	NO					-5436	-5436	-5568	-8207	-8207		4663
EF517521.1_Black_queen_cell_virus_strain_POLAND-6_	8302	590	5491	5676	8261									2	4901	2585				4692	5054	ORF1	YES	185	YES	AFTER ORF1		1	4923	215	22	-163	-2555	-2748	459	4102	Type-I					5513	5706
ERR1301549.NODE_417_length_8302_cluster_11_candida	8302	0	4544	4682	8095									2	4544	3413				3757	4113	ORF1	YES	138	YES	AFTER ORF1		1	4533	180	-11	-149	-3371	-3562	420	3757	Type-I					4533	4724
ERR1302967.NODE_60_length_8303_cluster_4_candidate	8303	237	6002	6161	8302									2	5765	2141				5221	5571	ORF1	YES	159	YES	AFTER ORF1		1	5770	207	5	-154	-2093	-2295	436	4984	Type-II	6007	6209
MZ556234.1_Dicistroviridae_sp._isolate_AliP02sm13-	8305	353	5293	5378	7957									2	4940	2579				4512	4859	ORF1	YES	85	YES	AFTER ORF1		1	4930	182	-10	-95	-2482	-2674	424	4159	Type-IType-IC					5293	5474
SRR12063582.NODE_32_length_8305_cluster_25_candida	8305	0	5045	5198	7678									2	5045	2480				4240	4608	ORF1	YES	153	YES	AFTER ORF1		1	5035	158	-10	-163	-2475	-2643	427	4240	Type-IC
SRR12063582.NODE_33_length_8305_cluster_25_candida	8305	0	5045	5198	7678									2	5045	2480				4240	4608	ORF1	YES	153	YES	AFTER ORF1		1	5035	158	-10	-163	-2475	-2643	427	4240	Type-IC
HG993809.1_Bactrocera_frauenfeldi_dicistrovirus_2_	8306	1	5601	5577	8303									2	5600	2726				4775	5161	ORF1	YES	-24	YES	AFTER ORF1	IN ORF2	1	5607	201	7	31	-2501	-2695	447	4774	Type-IIType-I	5609	5802			5608	5802
MW208809.1_Bactrocera_tryoni_dicistrovirus_2_strai	8306	1	5601	5577	8303									2	5600	2726				4775	5161	ORF1	YES	-24	YES	AFTER ORF1	IN ORF2	1	5606	201	6	30	-2501	-2696	446	4774	Type-IIType-I	5607	5802			5608	5802
gb-GCIB01150037.1-TSA-Colobanthus-quitensisColoban	8306	2	1894	1881	8156									2	1892	6275				4264	4620	ORF2	NO	-13	NO					-1894	-1894	-1881	-8156	-8156		4262
SRR12063578.NODE_33_length_8306_cluster_30_candida	8306	267	5585	5741	8224									2	5318	2483				4810	5154	ORF1	YES	156	NO					-5585	-5585	-5741	-8224	-8224		4543
SRR11097768.NODE_3983_length_8307_cluster_283_cand	8307	538	5682	5851	8304									2	5144	2453				4865	5245	ORF1	YES	169	YES	AFTER ORF1		1	5147	196	3	-166	-2426	-2619	440	4327	Type-I					5685	5878
SRR11097768.NODE_3986_length_8307_cluster_283_cand	8307	538	5682	5851	8304									2	5144	2453				4865	5245	ORF1	YES	169	YES	AFTER ORF1		1	5147	196	3	-166	-2426	-2619	440	4327	Type-I					5685	5878
QTM27287_PicornaCalici_Hubei_picorna-like_virus_10	8307	5	8053											1	8048					4623	4946	ORF1	NO		NO					-8053	-8053	0	0	0		4618
SRR3218116.NODE_640_length_8308_cluster_326_candid	8308	668	5659	5795	8263									2	4991	2468				4836	5195	ORF1	YES	136	YES	AFTER ORF1		1	4996	139	5	-131	-2465	-2599	469	4168	Type-IB											5664	5798
ERR1301549.NODE_414_length_8308_cluster_11_candida	8308	0	4544	4682	8101									2	4544	3419				3757	4113	ORF1	YES	138	YES	AFTER ORF1		1	4533	180	-11	-149	-3377	-3568	420	3757	Type-I					4533	4724
SRR12063582.NODE_20_length_8308_cluster_14_candida	8308	0	5045	5198	7678									2	5045	2480				4240	4608	ORF1	YES	153	YES	AFTER ORF1		1	5035	158	-10	-163	-2475	-2643	427	4240	Type-IC
SRR3218116.NODE_789_length_8309_cluster_462_candid	8309	2	5539	5733	8132									2	5537	2399				4761	5105	ORF1	YES	194	YES	AFTER ORF1		1	5576	224	39	-155	-2369	-2554	473	4759	Type-I					5578	5763
ERR1301499.NODE_59_length_8311_cluster_2_candidate	8311	1	4476	4614	8048									2	4475	3434				3689	4045	ORF1	YES	138	YES	AFTER ORF1		1	4464	180	-11	-149	-3392	-3583	420	3688	Type-I					4465	4656
ERR1301499.NODE_65_length_8311_cluster_2_candidate	8311	1	4476	4614	8048									2	4475	3434				3689	4045	ORF1	YES	138	YES	AFTER ORF1		1	4464	180	-11	-149	-3392	-3583	420	3688	Type-I					4465	4656
SRR7976357.NODE_31_length_8311_cluster_27_candidat	8311	546	5333	5417	8074									2	4787	2657				4561	4902	ORF1	YES	84	NO					-5333	-5333	-5417	-8074	-8074		4015
JAAOEH010000336.1_Viral_metagenome_NODE_334_truseq	8313	254	5887	6099	8279									2	5633	2180				5088	5441	ORF1	YES	212	NO					-5887	-5887	-6099	-8279	-8279		4834
QTM27271_PicornaCalici_Hubei_odonate_virus_1_len83	8313	1	8052											1	8051					4781	5110	ORF1	NO		NO					-8052	-8052	0	0	0		4780
likevirus2-Lagriahirta-8315-Picornavirales-Iflavir	8315	2	8119											1	8117					7353	7697	ORF1	NO		NO					-8119	-8119	0	0	0		7351
JAAOEH010000335.1_Viral_metagenome_NODE_333_truseq	8316	269	5230	5463	8249									2	4961	2786				4410	4751	ORF1	YES	233	NO					-5230	-5230	-5463	-8249	-8249		4141
SCM49209_Hepe-Virga_Hubei_virga-like_virus_12_len8	8318	1	2919	2874	4742	5259	6710							3	2918	1868	1451			4009	4311	ORF2	YES		NO					-2919	-2919	-2874	-4742	-4742		4008
GHCP01140257.1_TSA-_Gammarus_pulex_breed_In_natura	8319	1	8106											1	8105					3674	4015	ORF1	NO		NO					-8106	-8106	0	0	0		3673
SRR5466338.NODE_30_length_8320_cluster_24_candidat	8320	510	6032	6200	8317									2	5522	2117				5215	5595	ORF1	YES	168	YES	AFTER ORF1		1	5524	195	2	-166	-2090	-2283	439	4705	Type-I					6034	6227
likevirus2-Xenopsyllacheopis-8320-Picornavirales-I	8320	2	8122											1	8120					7335	7697	ORF1	NO		NO					-8122	-8122	0	0	0		7333
ERR1301549.NODE_415_length_8323_cluster_11_candida	8323	0	4544	4682	8116									2	4544	3434				3757	4113	ORF1	YES	138	YES	AFTER ORF1		1	4533	180	-11	-149	-3392	-3583	420	3757	Type-I					4533	4724
SRR5833978.NODE_4_length_8324_cluster_4_candidate_	8324	2	4447	4613	7294									2	4445	2681				3666	4013	ORF1	YES	166	YES	AFTER ORF1		1	4449	193	4	-162	-2654	-2843	438	3664	Type-I					4451	4640
MH727530.1_Solenopsis_invicta_virus_13_isolate_For	8324	148	5286	5473	8130									2	5138	2657				4511	4861	ORF1	YES	187	YES	AFTER ORF1		1	5144	217	6	-181	-2627	-2838	431	4363	Type-II	5292	5503
SRR5830087.NODE_47_length_8325_cluster_37_candidat	8325	685	5355	5497	7968									2	4670	2471				4559	4918	ORF1	YES	142	YES	AFTER ORF1		1	4659	152	-11	-153	-2461	-2624	426	3874	Type-IC
JAAOEH010000334.1_Viral_metagenome_NODE_332_truseq	8327	746	5293	5318	7945									2	4547	2627				4455	4802	ORF1	YES	25	NO					-5293	-5293	-5318	-7945	-7945		3709
ERR1301564.NODE_40_length_8331_cluster_9_candidate	8331	1	4197	4388	8128									2	4196	3740				3419	3778	ORF1	YES	191	YES	AFTER ORF1		1	4201	197	5	-186	-3734	-3926	424	3418	Type-I					4202	4394
EF517519.1_Black_queen_cell_virus_strain_POLAND-4_	8333	589	5490	5675	8260									2	4901	2585				4691	5053	ORF1	YES	185	YES	AFTER ORF1		1	4923	215	22	-163	-2555	-2748	459	4102	Type-I					5512	5705
EF517515.1_Black_queen_cell_virus_strain_HUNGARY-1	8335	589	5490	5675	8260									2	4901	2585				4691	5053	ORF1	YES	185	YES	AFTER ORF1		1	4923	215	22	-163	-2555	-2748	459	4102	Type-I					5512	5705
SRR8820831.NODE_32_length_8335_cluster_26_candidat	8335	288	5234	5415	8222									2	4946	2807				4477	4812	ORF1	YES	181	NO					-5234	-5234	-5415	-8222	-8222		4189
JAAOEH010000333.1_Viral_metagenome_NODE_331_truseq	8335	580	8334											1	7754					5414	5755	ORF1	NO		NO					-8334	-8334	0	0	0		4834
XSNXC32933_BunyaArena_Xingshan_nematode_virus_3_le	8335	0	8282											1	8282					3724	4134	ORF1	NO		NO					-8282	-8282	0	0	0		3724
SRR5868319.NODE_266_length_8340_cluster_25_candida	8340	2	5455	5551	8145									2	5453	2594				4671	5000	ORF1	YES	96	NO					-5455	-5455	-5551	-8145	-8145		4669
SRR6291363.NODE_2_length_8340_cluster_2_candidate_	8340	1	4713	5013	7424									2	4712	2411				3962	4291	ORF1	YES	300	NO					-4713	-4713	-5013	-7424	-7424		3961
SRR3401361.NODE_13_length_8342_cluster_13_candidat	8342	389	5359	5481	8012									2	4970	2531				4536	4895	ORF1	YES	122	YES	AFTER ORF1		1	4974	125	4	-118	-2528	-2649	468	4147	Type-IB											5363	5484
GGAG01012223.1TSA-Amrasca-biguttula-biguttula-isol	8342	0	4652	5028	7928									2	4652	2900				7483	7851	ORF2	NO	376	NO					-4652	-4652	-5028	-7928	-7928		7483
SRR3218116.NODE_426_length_8343_cluster_142_candid	8343	679	5463	5621	8149									2	4784	2528				4685	5032	ORF1	YES	158	YES	AFTER ORF1		1	4792	182	8	-150	-2504	-2678	439	4006	Type-I					5471	5645
SRR10854864.NODE_260_length_8344_cluster_240_candi	8344	547	5532	5581	8238									2	4985	2657				4736	5089	ORF1	YES	49	YES	AFTER ORF1		1	4981	182	-4	-53	-2524	-2710	439	4189	Type-IC
SRR3218116.NODE_538_length_8344_cluster_236_candid	8344	6	5381	5482	8295									2	5375	2813				4606	4956	ORF1	YES	101	YES	AFTER ORF1		1	5364	165	-11	-112	-2749	-2925	414	4600	Type-IC
SCJXSX39031_PicornaCalici_Beihai_picorna-like_viru	8344	257	5161	5346	8060									2	4904	2714				4368	4718	ORF1	YES	185	NO					-5161	-5161	-5346	-8060	-8060		4111
JAAOEH010000332.1_Viral_metagenome_NODE_330_truseq	8344	267	5255	5488	8277									2	4988	2789				4435	4776	ORF1	YES	233	NO					-5255	-5255	-5488	-8277	-8277		4168
SRR3218116.NODE_517_length_8345_cluster_218_candid	8345	708	5642	5810	7639									2	4934	1829				4834	5199	ORF1	YES	168	yes			1	4939	174	5	-163	-1823	-1992	448	4126	Type-IC
JAAOEH010000331.1_Viral_metagenome_NODE_329_truseq	8345	648	5273	5278	7944									2	4625	2666				4465	4815	ORF1	YES	5	NO					-5273	-5273	-5278	-7944	-7944		3817
SRR12063606.NODE_35_length_8347_cluster_17_candida	8347	654	5405	5483	6733	6690	8057							3	4751	1250	1367			4624	4971	ORF1	YES		YES	AFTER ORF1		1	4740	181	-11	-89	-1147	-1339	423	3970	Type-IType-IC					5456	5585
GIFI01275958.1TSA--Halisarca-dujardiniiTRINITY_DN5	8347	505	5979	6143	8344									2	5474	2201				5198	5545	ORF1	YES	164	YES	AFTER ORF1		1	5474	191	0	-164	-2174	-2365	434	4693	Type-I					5979	6170
MN606294.1_Rosaceae-associated_triatovirus_1_strai	8347	421	5583	5733	8267									2	5162	2534				4793	5152	ORF1	YES	150	YES	AFTER ORF1		1	5151	180	-11	-161	-2504	-2695	420	4372	Type-I					5572	5763
JAAOEH010000330.1_Viral_metagenome_NODE_328_truseq	8347	548	5788	5789	8344									2	5240	2555				5028	5375	ORF1	YES	1	NO					-5788	-5788	-5789	-8344	-8344		4480
SRR8820974.NODE_88_length_8349_cluster_75_candidat	8349	411	5519	5726	8227									2	5108	2501				4759	5106	ORF1	YES	207	NO					-5519	-5519	-5726	-8227	-8227		4348
SRR11450577.NODE_52_length_8351_cluster_42_candida	8351	363	5420	5556	8039									2	5057	2483				4600	4959	ORF1	YES	136	YES	AFTER ORF1		1	5062	139	5	-131	-2480	-2614	466	4237	Type-IB											5425	5559
SCJXSX39002_PicornaCalici_Beihai_sesarmid_crab_vir	8351	319	7992											1	7673					4724	5041	ORF1	NO		NO					-7992	-7992	0	0	0		4405
SRR6808584.NODE_276_length_8352_cluster_150_candid	8352	704	5350	5577	8123									2	4646	2546				4569	4922	ORF1	YES	227	YES	AFTER ORF1		1	4675	238	29	-198	-2535	-2744	457	3865	Type-I					5379	5588
SRR12063569.NODE_59_length_8352_cluster_52_candida	8352	643	5427	5586	8105									2	4784	2519				4649	4996	ORF1	YES	159	YES	AFTER ORF1		1	4780	187	-4	-163	-2491	-2682	427	4006	Type-IType-IC					5435	5614
SRR12063567.NODE_228_length_8353_cluster_193_candi	8353	396	5330	5415	8021									2	4934	2606				4549	4896	ORF1	YES	85	YES	AFTER ORF1		1	4924	179	-10	-95	-2512	-2701	424	4153	Type-IC
SRR12063609.NODE_112_length_8354_cluster_77_candid	8354	655	5406	5484	8060									2	4751	2576				4625	4972	ORF1	YES	78	YES	AFTER ORF1		1	4741	181	-10	-88	-2473	-2664	424	3970	Type-IType-IC					5404	5586
likevirus-Brachygasterminutus-8354-Picornavirales-	8354	2	8218											1	8216					7455	7799	ORF1	NO		NO					-8218	-8218	0	0	0		7453
WGML142000_PicornaCalici_Hubei_picorna-like_virus_	8358	432	5594	5744	8197									2	5162	2453				4804	5163	ORF1	YES	150	YES	AFTER ORF1		1	5151	180	-11	-161	-2423	-2614	420	4372	Type-I					5583	5774
JAAOEH010000329.1_Viral_metagenome_NODE_327_truseq	8359	562	5649	5715	8228									2	5087	2513				4850	5203	ORF1	YES	66	NO					-5649	-5649	-5715	-8228	-8228		4288
likevirusCyrpoptusbelfragei-8360-Picornavirales-If	8360	0	8048											1	8048					7222	7599	ORF1	NO		NO					-8048	-8048	0	0	0		7222
JMYJCC72012_BunyaArena_Jingmen_bunya-like_virus_1_	8361	2	8299											1	8297					3732	4142	ORF1	NO		NO					-8299	-8299	0	0	0		3730
SRR12391680.NODE_139_length_8362_cluster_108_candi	8362	698	5638	5750	8275									2	4940	2525				4812	5174	ORF1	YES	112	YES	AFTER ORF1		1	4941	118	1	-111	-2519	-2636	465	4114	Type-IB											5639	5756
SRR5466725.NODE_26_length_8363_cluster_17_candidat	8363	474	3008	3275	8014									2	2534	4739				7242	7586	ORF2	NO	267	YES	Before ORF1		1	-147	-2492	-2681	-2948	-7498	-7687		6768	Type-II	327	516
SRR6960549.NODE_30_length_8364_cluster_27_candidat	8364	549	5621	5787	8120									2	5072	2333				4822	5166	ORF1	YES	166	NO					-5621	-5621	-5787	-8120	-8120		4273
SRR12063542.NODE_54_length_8365_cluster_42_candida	8365	563	5713	5858	8362									2	5150	2504				4938	5285	ORF1	YES	145	YES	AFTER ORF1		1	5146	179	-4	-149	-2470	-2653	424	4375	Type-IType-IC					5762	5891
SRR8820973.NODE_46_length_8365_cluster_38_candidat	8365	411	5519	5726	8227									2	5108	2501				4759	5106	ORF1	YES	207	NO					-5519	-5519	-5726	-8227	-8227		4348
SRR5213861.NODE_81_length_8367_cluster_74_candidat	8367	555	5384	5521	7974									2	4829	2453				4564	4923	ORF1	YES	137	YES	AFTER ORF1		1	4833	140	4	-133	-2450	-2586	465	4009	Type-IB											5388	5524
SRR12063548.NODE_2_length_8367_cluster_2_candidate	8367	424	5328	5454	8003									2	4904	2549				4544	4891	ORF1	YES	126	YES	AFTER ORF1		1	4893	166	-11	-137	-2509	-2686	426	4120	Type-IC
SRR12063583.NODE_201_length_8368_cluster_175_candi	8368	426	5330	5456	8005									2	4904	2549				4546	4893	ORF1	YES	126	YES	AFTER ORF1		1	4893	166	-11	-137	-2509	-2686	426	4120	Type-IC
JAAOEH010000327.1_Viral_metagenome_NODE_325_truseq	8368	580	5511	5756	8206									2	4931	2450				4703	5074	ORF1	YES	245	NO					-5511	-5511	-5756	-8206	-8206		4123
SRR12063543.NODE_81_length_8369_cluster_75_candida	8369	426	5330	5456	8005									2	4904	2549				4546	4893	ORF1	YES	126	YES	AFTER ORF1		1	4893	166	-11	-137	-2509	-2686	426	4120	Type-IC
ERR3179328.NODE_11_length_8370_cluster_6_candidate	8370	2	4222	4281	8111									2	4220	3830				3444	3803	ORF1	YES	59	YES	AFTER ORF1		1	4224	197	4	-55	-3692	-3885	423	3442	Type-I					4226	4419
SRR12063605.NODE_60_length_8370_cluster_58_candida	8370	293	5332	5458	8007									2	5039	2549				4548	4895	ORF1	YES	126	YES	AFTER ORF1		1	5028	166	-11	-137	-2509	-2686	426	4255	Type-IC
ERR1719255.NODE_1_length_8371_cluster_1_candidate_	8371	2	5482	5520	8318									2	5480	2798				4716	5063	ORF1	YES	38	YES	AFTER ORF1		1	5493	189	13	-25	-2647	-2823	432	4714	Type-I					5495	5671
SRR12063560.NODE_66_length_8372_cluster_48_candida	8372	540	5387	5464	8049									2	4847	2585				4606	4953	ORF1	YES	77	YES	AFTER ORF1		1	4837	180	-10	-87	-2482	-2672	424	4066	Type-IC
HC21343_BunyaArena_Shayang_ascaridia_galli_virus_1	8373	2	8314											1	8312					3762	4172	ORF1	NO		NO					-8314	-8314	0	0	0		3760
NC_004421.1_Aichivirus_B_genomic_RNA__complete_gen	8374	637	8199											1	7562					7484	7792	ORF1	NO		NO					-8199	-8199	0	0	0		6847
CJLX30786_PicornaCalici_Changjiang_crawfish_virus_	8375	569	5392	5529	7985									2	4823	2456				4572	4931	ORF1	YES	137	YES	AFTER ORF1		1	4827	140	4	-133	-2453	-2589	465	4003	Type-IB											5396	5532
SRR3218116.NODE_218_length_8375_cluster_32_candida	8375	582	5582	5698	8223									2	5000	2525				4753	5115	ORF1	YES	116	YES	AFTER ORF1		1	5002	119	2	-114	-2522	-2639	469	4171	Type-IB											5584	5701
SRR12063547.NODE_33_length_8375_cluster_31_candida	8375	493	5487	5492	8176									2	4994	2684				4706	5053	ORF1	YES	5	YES	AFTER ORF1		1	4984	174	-10	-15	-2515	-2699	424	4213	Type-IType-IC					5517	5660
JAAOEH010000326.1_Viral_metagenome_NODE_324_truseq	8376	774	5837	6058	8373									2	5063	2315				5032	5379	ORF1	YES	221	NO					-5837	-5837	-6058	-8373	-8373		4258
WHJHC41208_BunyaArena_Wuhan_ascaridia_galli_virus_	8376	0	8315											1	8315					3763	4173	ORF1	NO		NO					-8315	-8315	0	0	0		3763
BHBei77067_PicornaCalici_Wenzhou_channeled_applesn	8377	685	8229											1	7544					4628	4969	ORF1	NO		NO					-8229	-8229	0	0	0		3943
SRR11097768.NODE_3984_length_8378_cluster_283_cand	8378	538	5682	5851	8376									2	5144	2525				4865	5245	ORF1	YES	169	YES	AFTER ORF1		1	5147	196	3	-166	-2498	-2691	440	4327	Type-I					5685	5878
SRR11097768.NODE_3987_length_8378_cluster_283_cand	8378	538	5682	5851	8376									2	5144	2525				4865	5245	ORF1	YES	169	YES	AFTER ORF1		1	5147	196	3	-166	-2498	-2691	440	4327	Type-I					5685	5878
ERR3586704.NODE_1_length_8378_cluster_1_candidate_	8378	0	5315	5503	8376									2	5315	2873				4540	4887	ORF1	YES	188	NO					-5315	-5315	-5503	-8376	-8376		4540
SRR12063623.NODE_29_length_8379_cluster_25_candida	8379	499	5739	5905	8307									2	5240	2402				4946	5299	ORF1	YES	166	yes			1	5238	181	-2	-168	-2387	-2570	438	4447	Type-IType-IC					5737	5920
SRR12063608.NODE_43_length_8380_cluster_38_candida	8380	571	5430	5515	8088									2	4859	2573				4649	4996	ORF1	YES	85	YES	AFTER ORF1		1	4849	182	-10	-95	-2476	-2668	424	4078	Type-IType-IC					5477	5611
ERR1301883.NODE_111_length_8382_cluster_32_candida	8382	0	5192	5687	8053									2	5192	2366				4303	4719	ORF1	YES	495	YES	AFTER ORF1		1	5517	501	325	-170	-2360	-2536	798	4303	Type-I					5517	5693
WGML146806_PicornaCalici_Hubei_picorna-like_virus_	8382	521	5398	5478	8087									2	4877	2609				4617	4964	ORF1	YES	80	YES	AFTER ORF1		1	4867	180	-10	-90	-2509	-2699	424	4096	Type-IType-IC					5397	5577
SRR12063582.NODE_92_length_8383_cluster_82_candida	8383	539	5386	5466	8042									2	4847	2576				4605	4952	ORF1	YES	80	YES	AFTER ORF1		1	4837	180	-10	-90	-2476	-2666	424	4066	Type-IType-IC					5457	5565
SRR11450585.NODE_85_length_8384_cluster_79_candida	8384	498	5453	5513	8062									2	4955	2549				4636	4992	ORF1	YES	60	YES	AFTER ORF1		1	4960	138	5	-55	-2471	-2604	466	4138	Type-IB											5458	5591
SRR7086193.NODE_35_length_8384_cluster_31_candidat	8384	349	6024	6338	8383									2	5675	2045				5255	5593	ORF1	YES	314	NO					-6024	-6024	-6338	-8383	-8383		4906
SRR12391223.NODE_11_length_8385_cluster_4_candidat	8385	746	5434	5571	8018									2	4688	2447				4635	4997	ORF1	YES	137	YES	AFTER ORF1		1	4677	145	-11	-148	-2439	-2595	426	3889	Type-IC
SRR6808590.NODE_265_length_8386_cluster_189_candid	8386	360	5750	5908	8310									2	5390	2402				4957	5310	ORF1	YES	158	YES	AFTER ORF1		1	5433	197	43	-115	-2363	-2517	483	4597	Type-I					5793	5947
JAAOEH010000325.1_Viral_metagenome_NODE_323_truseq	8386	589	5277	5484	8384									2	4688	2900				4439	4822	ORF1	YES	207	NO					-5277	-5277	-5484	-8384	-8384		3850
SRR12063530.NODE_5_length_8387_cluster_5_candidate	8387	451	5385	5475	8042									2	4934	2567				4559	4921	ORF1	YES	90	YES	AFTER ORF1		1	4936	120	2	-88	-2537	-2655	466	4108	Type-IB											5387	5505
MN906001.1_Dicistroviridae_sp._isolate_wpk139dic02	8388	412	5601	5740	8199									2	5189	2459				4802	5179	ORF1	YES	139	YES	AFTER ORF1		1	5216	172	27	-112	-2426	-2571	449	4390	Type-I					5628	5773
SRR3233270.NODE_474_length_8388_cluster_396_candid	8388	578	5308	5433	8024									2	4730	2591				4524	4871	ORF1	YES	125	YES	AFTER ORF1		1	4719	165	-11	-136	-2551	-2727	426	3946	Type-IC
SRR7976299.NODE_25_length_8389_cluster_19_candidat	8389	538	5610	5776	8109									2	5072	2333				4811	5155	ORF1	YES	166	NO					-5610	-5610	-5776	-8109	-8109		4273
SRR9703287.NODE_6_length_8390_cluster_5_candidate_	8390	410	5542	5651	8182									2	5132	2531				4743	5090	ORF1	YES	109	NO					-5542	-5542	-5651	-8182	-8182		4333
JAAOEH010000324.1_Viral_metagenome_NODE_322_truseq	8391	427	5055	5760	8198									2	4628	2438				4280	4624	ORF1	YES	705	NO					-5055	-5055	-5760	-8198	-8198		3853
SRR11061009.NODE_12_length_8392_cluster_5_candidat	8392	553	3009	3492	8195									2	2456	4703				7423	7767	ORF2	NO	483	YES	Before ORF1		1	-179	-2447	-2635	-3118	-7633	-7821		6870	Type-IIType-I	375	562			374	541
JX149531.1_Black_queen_cell_virus_strain_AY_non-st	8392	575	5479	5762	8248									2	4904	2486				4680	5042	ORF1	YES	283	YES	AFTER ORF1		1	4926	215	22	-261	-2554	-2747	459	4105	Type-I					5501	5694
JAAOEH010000323.1_Viral_metagenome_NODE_321_truseq	8394	0	5804	5805	8393									2	5804	2588				4942	5379	ORF1	YES	1	NO					-5804	-5804	-5805	-8393	-8393		4942
MN917663.1_Dicistroviridae_sp._isolate_jyt032shi3_	8395	2	4453	4968	7349									2	4451	2381				4059	4418	ORF1	YES	515	YES	AFTER ORF1		1	4781	521	330	-185	-2375	-2566	365	4057	Type-I					4783	4974
SRR6291279.NODE_54_length_8395_cluster_51_candidat	8395	447	5420	5546	8065									2	4973	2519				4594	4956	ORF1	YES	126	YES	AFTER ORF1		1	4976	129	3	-123	-2516	-2642	467	4147	Type-IB											5423	5549
SRR8535405.NODE_1_length_8395_cluster_1_candidate_	8395	1	2193	2646	8162									2	2192	5516				7387	7734	ORF2	NO	453	NO					-2193	-2193	-2646	-8162	-8162		7386
SRR12063552.NODE_10_length_8396_cluster_10_candida	8396	394	5394	5527	8013									2	5000	2486				4571	4930	ORF1	YES	133	YES	AFTER ORF1		1	5007	136	7	-126	-2483	-2612	471	4177	Type-IB											5401	5530
NC_023987.1_Mosavirus_A2_strain_SZAL6-MoV/2011/HUN	8398	578	8311											1	7733					7596	7922	ORF1	NO		NO					-8311	-8311	0	0	0		7018
JAAOEH010000321.1_Viral_metagenome_NODE_319_truseq	8399	125	8131											1	8006					4437	4811	ORF1	NO		NO					-8131	-8131	0	0	0		4312
BHZY60889_PicornaCalici_Beihai_mollusks_virus_2_le	8402	433	5316	5541	8339									2	4883	2798				4520	4879	ORF1	YES	225	NO					-5316	-5316	-5541	-8339	-8339		4087
JAAOEH010000320.1_Viral_metagenome_NODE_318_truseq	8405	1	5181	5372	8164									2	5180	2792				4295	4645	ORF1	YES	191	NO					-5181	-5181	-5372	-8164	-8164		4294
SRR6808589.NODE_157_length_8407_cluster_73_candida	8407	0	5780	5815	8406									2	5780	2591				4984	5331	ORF1	YES	35	YES	AFTER ORF1		1	5800	173	20	-15	-2453	-2606	469	4984	Type-IA									5800	5953
BHZC36855_PicornaCalici_Beihai_picorna-like_virus_	8407	792	5543	5510	8224									2	4751	2714				4741	5094	ORF1	YES	-33	NO					-5543	-5543	-5510	-8224	-8224		3949
HOU158647_PicornaCalici_Beihai_picorna-like_virus_	8407	388	8199											1	7811					5054	5371	ORF1	NO		NO					-8199	-8199	0	0	0		4666
SRR12391176.NODE_104_length_8409_cluster_90_candid	8409	591	5474	5605	8079									2	4883	2474				4657	5013	ORF1	YES	131	YES	AFTER ORF1		1	4888	137	5	-126	-2468	-2600	466	4066	Type-IB											5479	5611
SRR8512519.NODE_174_length_8409_cluster_105_candid	8409	569	5434	5577	8114									2	4865	2537				4629	4988	ORF1	YES	143	YES	AFTER ORF1		1	4854	168	-11	-154	-2512	-2691	435	4060	Type-IC
SRR11450585.NODE_53_length_8410_cluster_47_candida	8410	497	5461	5628	8231									2	4964	2603				4671	5018	ORF1	YES	167	yes			1	4968	185	4	-163	-2585	-2766	447	4174	Type-IC
CJLX40994_PicornaCalici_Changjiang_picorna-like_vi	8410	483	5468	5694	8135									2	4985	2441				4693	5046	ORF1	YES	226	YES	AFTER ORF1		1	5058	256	73	-153	-2411	-2594	495	4210	Type-I					5541	5724
JAAOEH010000319.1_Viral_metagenome_NODE_317_truseq	8410	147	5660	5797	8316									2	5513	2519				4516	4881	ORF1	YES	137	NO					-5660	-5660	-5797	-8316	-8316		4369
JAAOEH010000318.1_Viral_metagenome_NODE_316_truseq	8410	470	5281	5511	7988									2	4811	2477				4446	4796	ORF1	YES	230	NO					-5281	-5281	-5511	-7988	-7988		3976
SRR11097768.NODE_3708_length_8411_cluster_206_cand	8411	360	5336	5369	8029									2	4976	2660				4537	4893	ORF1	YES	33	YES	AFTER ORF1		1	4966	166	-10	-43	-2527	-2703	433	4177	Type-IC
BHBei77093_PicornaCalici_Beihai_picorna-like_virus	8411	1	5592	5593	8247									2	5591	2654				4511	5080	ORF1	YES	1	NO					-5592	-5592	-5593	-8247	-8247		4510
SRR12063586.NODE_67_length_8411_cluster_52_candida	8411	409	5328	5632	8148									2	4919	2516				4547	4888	ORF1	YES	304	NO					-5328	-5328	-5632	-8148	-8148		4138
MT482476.1_Black_queen_cell_virus_isolate_BQCV/PNG	8412	588	5489	5673	8258									2	4901	2585				4690	5052	ORF1	YES	184	YES	AFTER ORF1		1	4922	214	21	-163	-2555	-2748	458	4102	Type-I					5510	5703
SRR11178169.NODE_7_length_8412_cluster_7_candidate	8412	1	5178	5218	8181									2	5177	2963				4382	4729	ORF1	YES	40	YES	AFTER ORF1		1	5197	172	20	-20	-2831	-2983	469	4381	Type-IA									5198	5350
MF352424.1_Cardiovirus_C3_strain_Wencheng-Rn416_po	8417	1269	8249											1	6980					7558	7875	ORF1	NO		NO					-8249	-8249	0	0	0		6289
SRR12391680.NODE_61_length_8419_cluster_33_candida	8419	2	5476	5644	8412									2	5474	2768				4659	5039	ORF1	YES	168	YES	AFTER ORF1		1	5476	195	2	-166	-2741	-2934	439	4657	Type-I					5478	5671
SRR3233886.NODE_437_length_8420_cluster_168_candid	8420	264	5336	5501	8170									2	5072	2669				4516	4875	ORF1	YES	165	YES	AFTER ORF1		1	5067	183	-5	-170	-2651	-2839	456	4252	Type-I					5331	5519
JAAOEH010000316.1_Viral_metagenome_NODE_314_truseq	8422	60	5420	5580	8225									2	5360	2645				4558	4920	ORF1	YES	160	NO					-5420	-5420	-5580	-8225	-8225		4498
SRR12266338.NODE_23_length_8424_cluster_22_candida	8424	744	5702	5854	8421									2	4958	2567				4906	5265	ORF1	YES	152	YES	AFTER ORF1		1	4947	162	-11	-163	-2557	-2730	426	4162	Type-IC
SRR8820973.NODE_69_length_8424_cluster_60_candidat	8424	303	5564	5778	8303									2	5261	2525				4735	5118	ORF1	YES	214	NO					-5564	-5564	-5778	-8303	-8303		4432
SRR12063559.NODE_38_length_8425_cluster_29_candida	8425	616	5412	5495	8080									2	4796	2585				4628	4975	ORF1	YES	83	YES	AFTER ORF1		1	4785	162	-11	-94	-2506	-2679	426	4012	Type-IC
SRR5834612.NODE_5_length_8426_cluster_4_candidate_	8426	2	5410	5542	8043									2	5408	2501				4629	4964	ORF1	YES	132	NO					-5410	-5410	-5542	-8043	-8043		4627
SRR11450577.NODE_49_length_8429_cluster_39_candida	8429	444	5438	5577	8138									2	4994	2561				4615	4974	ORF1	YES	139	YES	AFTER ORF1		1	5016	142	22	-117	-2558	-2678	486	4171	Type-IB											5460	5580
MW390818.1_Black_queen_cell_virus_strain_BQCV_Sydn	8430	585	5486	5670	8255									2	4901	2585				4687	5049	ORF1	YES	184	YES	AFTER ORF1		1	4922	214	21	-163	-2555	-2748	458	4102	Type-I					5507	5700
SRR5868319.NODE_279_length_8430_cluster_34_candida	8430	352	5781	5408	8299									2	5429	2891				5003	5341	ORF1	YES	-373	NO					-5781	-5781	-5408	-8299	-8299		4651
JAAOEH010000315.1_Viral_metagenome_NODE_313_truseq	8431	757	5358	5596	8217									2	4601	2621				4532	4879	ORF1	YES	238	NO					-5358	-5358	-5596	-8217	-8217		3775
SRR12063546.NODE_69_length_8433_cluster_58_candida	8433	458	5428	5540	8074									2	4970	2534				4605	4964	ORF1	YES	112	YES	AFTER ORF1		1	4974	115	4	-108	-2531	-2642	468	4147	Type-IB											5432	5543
SRR12063532.NODE_26_length_8433_cluster_20_candida	8433	486	5459	5577	8144									2	4973	2567				4633	4995	ORF1	YES	118	YES	AFTER ORF1		1	4975	121	2	-116	-2564	-2683	466	4147	Type-IB											5461	5580
SRR11648383.NODE_161_length_8433_cluster_133_candi	8433	1	5409	5576	8110									2	5408	2534				4637	4984	ORF1	YES	167	NO					-5409	-5409	-5576	-8110	-8110		4636
MT096521.1_Black_queen_cell_virus_isolate_FTA1-7__	8436	633	5534	5718	8300									2	4901	2582				4735	5097	ORF1	YES	184	YES	AFTER ORF1		1	4922	214	21	-163	-2552	-2745	458	4102	Type-I					5555	5748
SRR6808585.NODE_215_length_8436_cluster_134_candid	8436	488	5800	5958	8360									2	5312	2402				5007	5360	ORF1	YES	158	YES	AFTER ORF1		1	5364	197	52	-106	-2363	-2508	492	4519	Type-I					5852	5997
SRR12391864.NODE_83_length_8439_cluster_62_candida	8439	529	5376	5517	7991									2	4847	2474				4589	4945	ORF1	YES	141	YES	AFTER ORF1		1	4836	148	-11	-152	-2467	-2626	420	4060	Type-IC
SRR3234059.NODE_429_length_8440_cluster_349_candid	8440	378	5465	5646	8177									2	5087	2531				4669	5022	ORF1	YES	181	yes			1	5092	187	5	-176	-2525	-2707	448	4291	Type-IC
SRR7687097.NODE_20_length_8440_cluster_17_candidat	8440	608	5599	5731	8280									2	4991	2549				4776	5135	ORF1	YES	132	YES	AFTER ORF1		1	4997	135	6	-126	-2546	-2675	470	4168	Type-IB											5605	5734
KF510029.2_Laverivirus_UC1_gp1_and_gp2_genes__comp	8440	156	2588	2739	8354									2	2432	5615				7549	7902	ORF2	NO	151	NO					-2588	-2588	-2739	-8354	-8354		7393
SRR12063599.NODE_50_length_8444_cluster_49_candida	8444	500	5407	5529	8066									2	4907	2537				4584	4943	ORF1	YES	122	YES	AFTER ORF1		1	4900	125	-7	-129	-2534	-2666	457	4084	Type-IB											5400	5532
SRR6808589.NODE_124_length_8445_cluster_50_candida	8445	706	5307	5661	8198									2	4601	2537				4523	4876	ORF1	YES	354	YES	AFTER ORF1		1	4743	360	142	-212	-2531	-2749	573	3817	Type-I					5449	5667
SRR11450580.NODE_30_length_8445_cluster_28_candida	8445	657	5525	5661	8129									2	4868	2468				4702	5061	ORF1	YES	136	YES	AFTER ORF1		1	4873	139	5	-131	-2465	-2599	469	4045	Type-IB											5530	5664
SRR12063605.NODE_23_length_8446_cluster_21_candida	8446	667	5397	5523	8087									2	4730	2564				4613	4960	ORF1	YES	126	YES	AFTER ORF1		1	4719	166	-11	-137	-2524	-2701	426	3946	Type-IC
GILU01000001.1TSA--Myrciaria-dubia-cultivar-Wild-t	8447	403	5250	5371	8004									2	4847	2633				4421	4798	ORF1	YES	121	NO					-5250	-5250	-5371	-8004	-8004		4018
SRR11647991.NODE_41_length_8449_cluster_11_candida	8449	2	5494	5682	8447									2	5492	2765				4713	5057	ORF1	YES	188	NO					-5494	-5494	-5682	-8447	-8447		4711
SRR11648412.NODE_230_length_8449_cluster_102_candi	8449	2	5494	5682	8447									2	5492	2765				4713	5057	ORF1	YES	188	NO					-5494	-5494	-5682	-8447	-8447		4711
MK533148.1_UNVERIFIED-_Tetranychus_urticae-associa	8449	290	5542	6431	8362									2	5252	1931				4746	5081	ORF1	YES	889	NO					-5542	-5542	-6431	-8362	-8362		4456
MF623171.1_Black_queen_cell_virus_isolate_Sydney_n	8450	627	5525	5709	8294									2	4898	2585				4726	5088	ORF1	YES	184	YES	AFTER ORF1		1	4919	214	21	-163	-2555	-2748	458	4099	Type-I					5546	5739
ERR2309084.NODE_18_length_8450_cluster_3_candidate	8450	0	5702	5703	8321									2	5702	2618				4759	5091	ORF1	YES	1	NO					-5702	-5702	-5703	-8321	-8321		4759
ERR2309084.NODE_20_length_8450_cluster_4_candidate	8450	0	5702	5703	8321									2	5702	2618				4759	5091	ORF1	YES	1	NO					-5702	-5702	-5703	-8321	-8321		4759
SRR12391687.NODE_167_length_8452_cluster_140_candi	8452	643	5373	5498	8089									2	4730	2591				4589	4936	ORF1	YES	125	YES	AFTER ORF1		1	4719	165	-11	-136	-2551	-2727	426	3946	Type-IC
likevirusCosmocomoideamorrilli-8452-NATotiviridae	8452	479	4405	4366	8331									2	3926	3965				6452	6829	ORF2	NO	-39	NO					-4405	-4405	-4366	-8331	-8331		5973
SRR11647991.NODE_40_length_8452_cluster_10_candida	8452	2	5494	5682	8450									2	5492	2768				4713	5057	ORF1	YES	188	NO					-5494	-5494	-5682	-8450	-8450		4711
WZSBei69560_PicornaCalici_Wenzhou_picorna-like_vir	8452	574	8349											1	7775					4904	5239	ORF1	NO		NO					-8349	-8349	0	0	0		4330
GBXE01028006.1TSA-Carcinus-maenas-comp41371_c1_seq	8453	385	5439	5623	8451									2	5054	2828				4634	4978	ORF1	YES	184	YES	AFTER ORF1		1	5052	196	-2	-186	-2816	-3014	459	4249	Type-IIType-I	5437	5635			5437	5635
MH267694.1_Black_queen_cell_virus_isolate_BQCV_MS_	8454	639	5549	5733	8318									2	4910	2585				4741	5103	ORF1	YES	184	YES	AFTER ORF1		1	4931	214	21	-163	-2555	-2748	467	4102	Type-I					5570	5763
SRR7109325.NODE_71_length_8454_cluster_50_candidat	8454	396	5426	5547	8078									2	5030	2531				4600	4962	ORF1	YES	121	YES	AFTER ORF1		1	5032	120	2	-119	-2532	-2650	466	4204	Type-IB											5428	5546
MZ821811.1_Black_queen_cell_virus_isolate_BQCV_No1	8455	626	5527	5712	8297									2	4901	2585				4728	5090	ORF1	YES	185	YES	AFTER ORF1		1	4923	215	22	-163	-2555	-2748	459	4102	Type-I					5549	5742
WZSLuoI83448_PicornaCalici_Wenzhou_picorna-like_vi	8456	927	5720	5951	8455									2	4793	2504				4921	5277	ORF1	YES	231	NO					-5720	-5720	-5951	-8455	-8455		3994
SRR8820898.NODE_58_length_8457_cluster_52_candidat	8457	1	5433	5721	8192									2	5432	2471				4661	4999	ORF1	YES	288	YES	AFTER ORF1		1	5537	294	105	-183	-2465	-2654	539	4660	Type-I					5538	5727
likevirus1-Vespacrabro-8457-Picornavirales-Dicistr	8457	629	5530	5715	8300									2	4901	2585				4731	5093	ORF1	YES	185	YES	AFTER ORF1		1	4923	215	22	-163	-2555	-2748	459	4102	Type-I					5552	5745
MZ821802.1_Black_queen_cell_virus_isolate_BQCV_No3	8457	627	5528	5713	8298									2	4901	2585				4729	5091	ORF1	YES	185	YES	AFTER ORF1		1	4923	215	22	-163	-2555	-2748	459	4102	Type-I					5550	5743
MZ821816.1_Black_queen_cell_virus_isolate_BQCV_No1	8457	628	5529	5714	8299									2	4901	2585				4730	5092	ORF1	YES	185	YES	AFTER ORF1		1	4923	215	22	-163	-2555	-2748	459	4102	Type-I					5551	5744
SRR12063569.NODE_32_length_8457_cluster_25_candida	8457	411	5345	5649	8165									2	4934	2516				4564	4905	ORF1	YES	304	NO					-5345	-5345	-5649	-8165	-8165		4153
JAAOEH010000314.1_Viral_metagenome_NODE_312_truseq	8457	336	8273											1	7937					4831	5178	ORF1	NO		NO					-8273	-8273	0	0	0		4495
MT416539.1_Black_queen_cell_virus_isolate_BQCV-IT1	8458	632	5533	5718	8303									2	4901	2585				4734	5096	ORF1	YES	185	YES	AFTER ORF1		1	4923	215	22	-163	-2555	-2748	459	4102	Type-I					5555	5748
MZ821813.1_Black_queen_cell_virus_isolate_BQCV_No1	8458	631	5532	5717	8302									2	4901	2585				4733	5095	ORF1	YES	185	YES	AFTER ORF1		1	4923	215	22	-163	-2555	-2748	459	4102	Type-I					5554	5747
MZ821815.1_Black_queen_cell_virus_isolate_BQCV_No1	8458	629	5530	5715	8300									2	4901	2585				4731	5093	ORF1	YES	185	YES	AFTER ORF1		1	4923	215	22	-163	-2555	-2748	459	4102	Type-I					5552	5745
SRR12235131.NODE_6_length_8458_cluster_2_candidate	8458	891	5741	5875	8355									2	4850	2480				4954	5310	ORF1	YES	134	NO					-5741	-5741	-5875	-8355	-8355		4063
ERR2309086.NODE_2_length_8458_cluster_1_candidate_	8458	186	8456											1	8270					4915	5247	ORF1	NO		NO					-8456	-8456	0	0	0		4729
SRR12235131.NODE_10_length_8459_cluster_6_candidat	8459	891	5741	5875	8355									2	4850	2480				4954	5310	ORF1	YES	134	NO					-5741	-5741	-5875	-8355	-8355		4063
JAAOEH010000313.1_Viral_metagenome_NODE_311_truseq	8459	235	5370	5654	8257									2	5135	2603				4589	4927	ORF1	YES	284	NO					-5370	-5370	-5654	-8257	-8257		4354
SRR3927496.NODE_160_length_8460_cluster_23_candida	8460	632	5533	5718	8303									2	4901	2585				4734	5096	ORF1	YES	185	YES	AFTER ORF1		1	4923	215	22	-163	-2555	-2748	459	4102	Type-I					5555	5748
SRR12063542.NODE_98_length_8460_cluster_84_candida	8460	515	5491	5661	8222									2	4976	2561				4710	5057	ORF1	YES	170	YES	AFTER ORF1		1	4965	177	-11	-181	-2554	-2742	423	4195	Type-IType-IC					5508	5667
SRR8820973.NODE_90_length_8461_cluster_79_candidat	8461	536	5629	5836	8337									2	5093	2501				4869	5216	ORF1	YES	207	NO					-5629	-5629	-5836	-8337	-8337		4333
SRR11061006.NODE_3_length_8462_cluster_3_candidate	8462	128	2566	2975	8299									2	2438	5324				7545	7880	ORF2	NO	409	YES	Before ORF1		1	-116	-2366	-2554	-2963	-8099	-8287		7417	Type-IIType-I	12	200			13	200
SRR3218116.NODE_751_length_8462_cluster_427_candid	8462	529	5286	5553	8201									2	4757	2648				4502	4837	ORF1	YES	267	YES	AFTER ORF1		1	4897	318	140	-127	-2597	-2775	589	3973	Type-I					5426	5604
SRR4381467.NODE_3_length_8462_cluster_3_candidate_	8462	655	5394	5550	8057									2	4739	2507				4595	4957	ORF1	YES	156	YES	AFTER ORF1		1	4765	173	26	-130	-2490	-2637	463	3940	Type-IC
MW397638.1_Black_queen_cell_virus_isolate_BQCV/Isr	8462	625	5526	5711	8296									2	4901	2585				4727	5089	ORF1	YES	185	YES	AFTER ORF1		1	4923	215	22	-163	-2555	-2748	459	4102	Type-I					5548	5741
SRR6808580.NODE_369_length_8462_cluster_288_candid	8462	335	5485	5657	8353									2	5150	2696				4668	5048	ORF1	YES	172	YES	AFTER ORF1		1	5151	193	1	-171	-2675	-2867	438	4333	Type-I					5486	5678
SRR11450579.NODE_138_length_8463_cluster_121_candi	8463	542	5545	5640	8147									2	5003	2507				4740	5096	ORF1	YES	95	YES	AFTER ORF1		1	5010	131	7	-88	-2471	-2595	456	4198	Type-IB											5552	5676
MN565034.1_Black_queen_cell_virus_isolate_BQCV/144	8464	637	5538	5723	8308									2	4901	2585				4739	5101	ORF1	YES	185	YES	AFTER ORF1		1	4923	215	22	-163	-2555	-2748	459	4102	Type-I					5560	5753
ERR2309082.NODE_7_length_8464_cluster_2_candidate_	8464	0	5702	5703	8321									2	5702	2618				4759	5091	ORF1	YES	1	NO					-5702	-5702	-5703	-8321	-8321		4759
JAAOEH010000312.1_Viral_metagenome_NODE_310_truseq	8464	97	5661	5867	8461									2	5564	2594				4337	4792	ORF1	YES	206	NO					-5661	-5661	-5867	-8461	-8461		4240
WZFSL75477_PicornaCalici_Wenzhou_picorna-like_viru	8464	1	8289											1	8288					5102	5425	ORF1	NO		NO					-8289	-8289	0	0	0		5101
WZFSL76563_PicornaCalici_Wenzhou_picorna-like_viru	8465	686	5440	5583	8081									2	4754	2498				4650	5006	ORF1	YES	143	yes			1	4755	147	1	-142	-2494	-2640	435	3964	Type-IC
SRR8820974.NODE_87_length_8465_cluster_74_candidat	8465	537	5630	5837	8338									2	5093	2501				4870	5217	ORF1	YES	207	NO					-5630	-5630	-5837	-8338	-8338		4333
BHHK123579_PicornaCalici_Beihai_picorna-like_virus	8466	486	8348											1	7862					4900	5235	ORF1	NO		NO					-8348	-8348	0	0	0		4414
SRR11061009.NODE_10_length_8467_cluster_4_candidat	8467	118	2556	2965	8304									2	2438	5339				7550	7885	ORF2	NO	409	YES	Before ORF1		1	-116	-2366	-2554	-2963	-8114	-8302		7432	Type-IIType-I	2	190			3	190
SRR11450585.NODE_84_length_8467_cluster_78_candida	8467	546	5576	5702	8221									2	5030	2519				4750	5112	ORF1	YES	126	YES	AFTER ORF1		1	5033	129	3	-123	-2516	-2642	467	4204	Type-IB											5579	5705
ERR1301507.NODE_91_length_8467_cluster_2_candidate	8467	2	5008	5146	8466									2	5006	3320				4221	4577	ORF1	YES	138	YES	AFTER ORF1		1	4995	180	-11	-149	-3278	-3469	420	4219	Type-I					4997	5188
JAAOEH010000311.1_Viral_metagenome_NODE_309_truseq	8467	961	5454	5455	8082									2	4493	2627				4613	4960	ORF1	YES	1	NO					-5454	-5454	-5455	-8082	-8082		3652
SRR6048938.NODE_38_length_8467_cluster_22_candidat	8467	71	5803	5935	8466									2	5732	2531				5031	5378	ORF1	YES	132	NO					-5803	-5803	-5935	-8466	-8466		4960
ERR2309086.NODE_1_length_8467_cluster_1_candidate_	8467	186	8465											1	8279					4915	5247	ORF1	NO		NO					-8465	-8465	0	0	0		4729
NC_034381.1_Miniopterus_schreibersii_picornavirus_	8468	1356	8252											1	6896					7552	7869	ORF1	NO		NO					-8252	-8252	0	0	0		6196
SRR5214156.NODE_20_length_8471_cluster_17_candidat	8471	520	3600	3551	5518	5613	8120							3	3080	1967	2507			4713	5069	ORF2	YES		YES	AFTER ORF2		1	5005	2049	1925	1974	131	7	456	4193	Type-IB											5525	5649
SRR12063563.NODE_32_length_8471_cluster_13_candida	8471	642	5774	5759	8338									2	5132	2579				4999	5343	ORF1	YES	-15	NO					-5774	-5774	-5759	-8338	-8338		4357
SRR11450580.NODE_63_length_8472_cluster_58_candida	8472	0	4988	5167	8358									2	4988	3191				4210	4554	ORF1	YES	179	YES	AFTER ORF1		1	5075	273	87	-92	-3097	-3283	521	4210	Type-IC
SRR11061009.NODE_8_length_8473_cluster_3_candidate	8473	118	2556	2965	8310									2	2438	5345				7556	7891	ORF2	NO	409	YES	Before ORF1		1	-116	-2366	-2554	-2963	-8120	-8308		7438	Type-IIType-I	2	190			3	190
SRR12063575.NODE_1_length_8473_cluster_1_candidate	8473	547	5841	5796	8402									2	5294	2606				5048	5401	ORF1	YES	-45	YES	AFTER ORF1	IN ORF2	1	5349	198	55	100	-2363	-2506	495	4501	Type-I					5896	6039
SRR12063530.NODE_17_length_8474_cluster_17_candida	8474	551	5458	5523	8114									2	4907	2591				4635	4994	ORF1	YES	65	YES	AFTER ORF1		1	4910	125	3	-62	-2531	-2653	467	4084	Type-IB											5461	5583
SRR10849159.NODE_3_length_8476_cluster_3_candidate	8476	118	2556	2924	8305									2	2438	5381				7551	7886	ORF2	NO	368	YES	Before ORF1		1	-116	-2366	-2554	-2922	-8115	-8303		7433	Type-IIType-I	2	190			3	190
SRR5213862.NODE_76_length_8476_cluster_62_candidat	8476	478	5445	5584	8148									2	4967	2564				4622	4981	ORF1	YES	139	YES	AFTER ORF1		1	4989	142	22	-117	-2561	-2681	486	4144	Type-IB											5467	5587
SRR12063551.NODE_39_length_8476_cluster_33_candida	8476	445	5430	5573	8158									2	4985	2585				4649	4996	ORF1	YES	143	YES	AFTER ORF1		1	5032	176	47	-96	-2552	-2681	481	4204	Type-I					5477	5606
SRR12063542.NODE_60_length_8476_cluster_48_candida	8476	445	5430	5573	8158									2	4985	2585				4649	4996	ORF1	YES	143	YES	AFTER ORF1		1	4975	177	-10	-153	-2551	-2738	424	4204	Type-IType-IC					5481	5606
SRR5466725.NODE_107_length_8476_cluster_95_candida	8476	667	5451	5584	8196									2	4784	2612				4679	5020	ORF1	YES	133	NO					-5451	-5451	-5584	-8196	-8196		4012
WZSBei68985_PicornaCalici_Wenzhou_picorna-like_vir	8476	712	5454	5621	8305									2	4742	2684				4556	4918	ORF1	YES	167	NO					-5454	-5454	-5621	-8305	-8305		3844
SRR12063601.NODE_50_length_8477_cluster_39_candida	8477	354	5762	5954	8302									2	5408	2348				4969	5322	ORF1	YES	192	YES	AFTER ORF1		1	5452	198	44	-148	-2342	-2496	484	4615	Type-I					5806	5960
SRR12063545.NODE_74_length_8478_cluster_56_candida	8478	717	5555	5654	8185									2	4838	2531				4771	5118	ORF1	YES	99	YES	AFTER ORF1		1	4827	163	-11	-110	-2467	-2641	426	4054	Type-IC
SRR11061006.NODE_5_length_8479_cluster_4_candidate	8479	128	2566	2935	8316									2	2438	5381				7562	7897	ORF2	NO	369	YES	Before ORF1		1	-116	-2366	-2554	-2923	-8116	-8304		7434	Type-IIType-I	12	200			13	200
SRR11450580.NODE_66_length_8479_cluster_61_candida	8479	34	4989	5222	8359									2	4955	3137				4211	4555	ORF1	YES	233	YES	AFTER ORF1		1	5042	273	87	-146	-3097	-3283	521	4177	Type-IC
SRR12063613.NODE_18_length_8479_cluster_17_candida	8479	447	5432	5575	8160									2	4985	2585				4651	4998	ORF1	YES	143	YES	AFTER ORF1		1	4975	177	-10	-153	-2551	-2738	424	4204	Type-IType-IC					5483	5608
SRR5839142.NODE_12_length_8479_cluster_12_candidat	8479	596	5851	5833	8289									2	5255	2456				4953	5291	ORF1	YES	-18	NO					-5851	-5851	-5833	-8289	-8289		4357
GICG01000094.1TSA-Austropotamobius-pallipes-isolat	8480	74	5350	5806	8355									2	5276	2549				4584	4931	ORF1	YES	456	NO					-5350	-5350	-5806	-8355	-8355		4510
SRR12391680.NODE_69_length_8481_cluster_40_candida	8481	2	5476	5644	8406									2	5474	2762				4659	5039	ORF1	YES	168	YES	AFTER ORF1		1	5476	195	2	-166	-2735	-2928	439	4657	Type-I					5478	5671
ERR1303004.NODE_2_length_8482_cluster_2_candidate_	8482	396	8369											1	7973					4888	5223	ORF1	NO		NO					-8369	-8369	0	0	0		4492
SRR11648383.NODE_200_length_8483_cluster_172_candi	8483	601	5523	5644	8145									2	4922	2501				4712	5071	ORF1	YES	121	YES	AFTER ORF1		1	4926	124	4	-117	-2498	-2618	456	4111	Type-IB											5527	5647
JAAOEH010000308.1_Viral_metagenome_NODE_306_truseq	8487	86	6754	6755	8485									2	6668	1730				5979	6332	ORF1	YES	1	NO					-6754	-6754	-6755	-8485	-8485		5893
BHZC37368_PicornaCalici_Beihai_sipunculid_worm_vir	8487	2	4993	5140	8076									2	4991	2936				3795	4154	ORF1	YES	147	NO					-4993	-4993	-5140	-8076	-8076		3793
SRR12063542.NODE_122_length_8487_cluster_108_candi	8487	439	5490	5646	8180									2	5051	2534				4709	5053	ORF1	YES	156	NO					-5490	-5490	-5646	-8180	-8180		4270
SRR10854864.NODE_112_length_8487_cluster_95_candid	8487	427	5490	5647	8187									2	5063	2540				4709	5053	ORF1	YES	157	NO					-5490	-5490	-5647	-8187	-8187		4282
MT482475.1_Black_queen_cell_virus_isolate_BQCV/PNG	8488	646	5547	5731	8316									2	4901	2585				4748	5110	ORF1	YES	184	YES	AFTER ORF1		1	4922	214	21	-163	-2555	-2748	458	4102	Type-I					5568	5761
SRR3401357.NODE_39_length_8489_cluster_36_candidat	8489	599	5554	5614	8163									2	4955	2549				4737	5093	ORF1	YES	60	YES	AFTER ORF1		1	4960	138	5	-55	-2471	-2604	466	4138	Type-IB											5559	5692
SRR12063586.NODE_72_length_8490_cluster_57_candida	8490	547	5463	5662	8241									2	4916	2579				4658	5020	ORF1	YES	199	YES	AFTER ORF1		1	5026	304	110	-89	-2474	-2668	553	4111	Type-I					5573	5767
SRR12391340.NODE_128_length_8490_cluster_111_candi	8490	664	5547	5678	8152									2	4883	2474				4730	5086	ORF1	YES	131	YES	AFTER ORF1		1	4888	137	5	-126	-2468	-2600	466	4066	Type-IB											5552	5684
SRR12063611.NODE_8_length_8490_cluster_6_candidate	8490	475	5496	5639	8146									2	5021	2507				4718	5065	ORF1	YES	143	YES	AFTER ORF1		1	5011	177	-10	-153	-2473	-2660	421	4243	Type-IType-IC					5514	5672
MG995707.1_Bundaberg_bee_virus_6_isolate_QLD-14_po	8490	0	8231											1	8231					7456	7809	ORF1	NO		NO					-8231	-8231	0	0	0		7456
SRR12063551.NODE_31_length_8491_cluster_25_candida	8491	285	5411	5626	8229									2	5126	2603				4630	4971	ORF1	YES	215	YES	AFTER ORF1		1	5283	321	157	-58	-2497	-2661	597	4345	Type-I					5568	5732
SRR3218116.NODE_682_length_8491_cluster_363_candid	8491	991	5970	6052	7383									2	4979	1331				5168	5515	ORF1	YES	82	YES	AFTER ORF1		1	4969	164	-10	-92	-1249	-1423	445	4177	Type-IC
SRR7089627.NODE_8_length_8492_cluster_7_candidate_	8492	749	5479	5741	8242									2	4730	2501				4701	5042	ORF1	YES	262	YES	AFTER ORF1		1	4825	289	95	-167	-2474	-2668	532	3952	Type-I					5574	5768
WZFSL80163_PicornaCalici_Wenzhou_picorna-like_viru	8492	351	5720	6048	8489									2	5369	2441				4957	5298	ORF1	YES	328	YES	AFTER ORF1		1	5487	334	118	-210	-2435	-2651	540	4606	Type-I					5838	6054
SRR5252284.NODE_8_length_8492_cluster_6_candidate_	8492	472	5994	6265	8490									2	5522	2225				5192	5527	ORF1	YES	271	YES	AFTER ORF1		1	5633	295	111	-160	-2201	-2385	578	4720	Type-I					6105	6289
JAAOEH010000307.1_Viral_metagenome_NODE_305_truseq	8494	1015	5952	6086	8473									2	4937	2387				5081	5473	ORF1	YES	134	NO					-5952	-5952	-6086	-8473	-8473		4066
SRR12063560.NODE_36_length_8495_cluster_22_candida	8495	401	5467	5610	8177									2	5066	2567				4686	5033	ORF1	YES	143	YES	AFTER ORF1		1	5056	177	-10	-153	-2533	-2720	424	4285	Type-IType-IC					5506	5643
NC_043543.1_Marine_RNA_virus_BC-3_non-structural_p	8496	1	5322	5626	8199									2	5321	2573				4493	4879	ORF1	YES	304	NO					-5322	-5322	-5626	-8199	-8199		4492
NC_018400.1_Gallivirus_A1_strain_turkey/M176/2011/	8496	689	8185											1	7496					7446	7778	ORF1	NO		NO					-8185	-8185	0	0	0		6757
SRR12063601.NODE_42_length_8498_cluster_31_candida	8498	400	5778	5969	8308									2	5378	2339				4985	5338	ORF1	YES	191	YES	AFTER ORF1		1	5402	197	24	-167	-2333	-2506	464	4585	Type-I					5802	5975
SRR12063542.NODE_148_length_8498_cluster_133_candi	8498	525	5480	5468	8092									2	4955	2624				4684	5043	ORF1	YES	-12	YES	AFTER ORF1	IN ORF2	1	4944	154	-11	1	-2458	-2623	426	4159	Type-IC
SRR11648395.NODE_83_length_8499_cluster_55_candida	8499	328	5703	5893	8352									2	5375	2459				4913	5266	ORF1	YES	190	YES	AFTER ORF1		1	5421	196	46	-144	-2453	-2603	483	4585	Type-I					5749	5899
ERR1301499.NODE_84_length_8499_cluster_3_candidate	8499	0	4697	4835	8236									2	4697	3401				3910	4266	ORF1	YES	138	YES	AFTER ORF1		1	4686	180	-11	-149	-3359	-3550	420	3910	Type-I					4686	4877
SRR3218116.NODE_681_length_8503_cluster_362_candid	8503	395	5752	5781	8351									2	5357	2570				4959	5312	ORF1	YES	29	YES	AFTER ORF1	IN ORF2	1	5401	179	44	15	-2420	-2555	484	4564	Type-I					5796	5931
SRR12063605.NODE_21_length_8504_cluster_19_candida	8504	331	5613	5884	8319									2	5282	2435				4838	5185	ORF1	YES	271	YES	AFTER ORF1		1	5379	286	97	-174	-2420	-2609	525	4507	Type-IIType-I	5710	5899			5710	5899
SRR9189186.NODE_4_length_8505_cluster_4_candidate_	8505	601	5493	5629	8151									2	4892	2522				4670	5029	ORF1	YES	136	YES	AFTER ORF1		1	4897	139	5	-131	-2519	-2653	469	4069	Type-IB											5498	5632
ERR1301612.NODE_3_length_8505_cluster_2_candidate_	8505	750	6986	7195	8502									2	6236	1307				6169	6519	ORF1	YES	209	NO					-6986	-6986	-7195	-8502	-8502		5419
BHBei74566_PicornaCalici_Beihai_picorna-like_virus	8507	340	8415											1	8075					4784	5128	ORF1	NO		NO					-8415	-8415	0	0	0		4444
ERR1303025.NODE_34_length_8508_cluster_1_candidate	8508	0	5258	5339	8041									2	5258	2702				4435	4815	ORF1	YES	81	YES	AFTER ORF1		1	5263	198	5	-76	-2585	-2778	448	4435	Type-I					5263	5456
ERR1303025.NODE_57_length_8508_cluster_2_candidate	8508	0	5258	5339	8041									2	5258	2702				4435	4815	ORF1	YES	81	YES	AFTER ORF1		1	5263	198	5	-76	-2585	-2778	448	4435	Type-I					5263	5456
SRR12063577.NODE_32_length_8508_cluster_25_candida	8508	612	5630	5732	8311									2	5018	2579				4834	5193	ORF1	YES	102	YES	AFTER ORF1		1	5007	166	-11	-113	-2515	-2692	426	4222	Type-IC
JAAOEH010000306.1_Viral_metagenome_NODE_304_truseq	8508	627	5531	5580	8240									2	4904	2660				4741	5088	ORF1	YES	49	NO					-5531	-5531	-5580	-8240	-8240		4114
MZ556276.1_Red_panda_dicistro-like_virus_isolate_R	8510	15	5780	5992	8400									2	5765	2408				4990	5328	ORF1	YES	212	yes			1	5838	221	73	-139	-2399	-2547	525	4975	Type-II	5853	6001
SRR6291368.NODE_269_length_8510_cluster_113_candid	8510	2	5266	5415	8285									2	5264	2870				4479	4823	ORF1	YES	149	NO					-5266	-5266	-5415	-8285	-8285		4477
KY243932.1_Black_queen_cell_virus_strain_PP__compl	8511	642	5585	5770	8355									2	4943	2585				4786	5148	ORF1	YES	185	YES	AFTER ORF1		1	4966	215	23	-162	-2555	-2747	460	4144	Type-I					5608	5800
ERR1301499.NODE_77_length_8511_cluster_3_candidate	8511	0	4697	4835	8248									2	4697	3413				3910	4266	ORF1	YES	138	YES	AFTER ORF1		1	4686	180	-11	-149	-3371	-3562	420	3910	Type-I					4686	4877
ERR1301491.NODE_150_length_8511_cluster_5_candidat	8511	759	5990	6128	8509									2	5231	2381				5203	5559	ORF1	YES	138	YES	AFTER ORF1		1	5220	180	-11	-149	-2339	-2530	420	4444	Type-I					5979	6170
ERR1301460.NODE_169_length_8512_cluster_26_candida	8512	595	6630	7125	8510									2	6035	1385				5741	6157	ORF1	YES	495	YES	AFTER ORF1		1	6360	501	325	-170	-1379	-1555	798	5146	Type-I					6955	7131
JAAOEH010000305.1_Viral_metagenome_NODE_303_truseq	8513	749	5641	5660	8335									2	4892	2675				4824	5171	ORF1	YES	19	NO					-5641	-5641	-5660	-8335	-8335		4075
SRR3233870.NODE_147_length_8514_cluster_81_candida	8514	432	5471	5559	8177									2	5039	2618				4672	5025	ORF1	YES	88	YES	AFTER ORF1		1	5031	185	-8	-96	-2521	-2714	438	4240	Type-IType-IC					5498	5655
gi-532997869-gb-GAHU01086141.1-TSA-Agave-tequilana	8515	1	5313	5806	8247									2	5312	2441				4421	4849	ORF1	YES	493	YES	AFTER ORF1		1	5660	541	348	-145	-2393	-2586	812	4420	Type-I					5661	5854
SRR6049377.NODE_9_length_8515_cluster_8_candidate_	8515	319	5454	5547	8180									2	5135	2633				4655	5017	ORF1	YES	93	YES	AFTER ORF1		1	5124	149	-11	-104	-2577	-2737	426	4336	Type-IC
SRR5213863.NODE_49_length_8516_cluster_44_candidat	8516	694	3978	3911	5557	5675	8215							3	3284	1646	2540			4734	5096	ORF2	YES		YES	AFTER ORF2		1	4865	1700	1581	1648	121	2	463	4040	Type-IB											5559	5678
SRR6253579.NODE_12_length_8516_cluster_11_candidat	8516	528	5390	5575	6924	6894	8246							3	4862	1349	1352			4597	4947	ORF1	YES		NO					-5390	-5390	-5575	-6924	-6924		4069
SRR12063600.NODE_3_length_8516_cluster_3_candidate	8516	0	8297											1	8297					4720	5064	ORF1	NO		NO					-8297	-8297	0	0	0		4720
ERR1301499.NODE_80_length_8517_cluster_3_candidate	8517	0	4697	4835	8254									2	4697	3419				3910	4266	ORF1	YES	138	YES	AFTER ORF1		1	4686	180	-11	-149	-3377	-3568	420	3910	Type-I					4686	4877
SRR11829332.NODE_119_length_8517_cluster_86_candid	8517	742	5862	5894	8365									2	5120	2471				5087	5431	ORF1	YES	32	NO					-5862	-5862	-5894	-8365	-8365		4345
SRR5214156.NODE_39_length_8517_cluster_36_candidat	8517	458	5584	5902	8349									2	5126	2447				4800	5147	ORF1	YES	318	NO					-5584	-5584	-5902	-8349	-8349		4342
JAAOEH010000304.1_Viral_metagenome_NODE_302_truseq	8517	679	8238											1	7559					4583	4930	ORF1	NO		NO					-8238	-8238	0	0	0		3904
SXXX24153_PicornaCalici_Sanxia_picorna-like_virus_	8518	665	5557	5593	8199									2	4892	2606				4773	5120	ORF1	YES	36	YES	AFTER ORF1		1	4881	163	-11	-47	-2479	-2653	426	4108	Type-IC
BHHQ57630_PicornaCalici_Beihai_picorna-like_virus_	8518	289	8376											1	8087					5147	5548	ORF1	NO		NO					-8376	-8376	0	0	0		4858
JAAOEH010000303.1_Viral_metagenome_NODE_301_truseq	8520	635	5539	5587	8370									2	4904	2783				4692	5039	ORF1	YES	48	NO					-5539	-5539	-5587	-8370	-8370		4057
JAAOEH010000302.1_Viral_metagenome_NODE_300_truseq	8521	609	6056	6057	8519									2	5447	2462				5200	5544	ORF1	YES	1	NO					-6056	-6056	-6057	-8519	-8519		4591
ERR2309082.NODE_3_length_8521_cluster_2_candidate_	8521	0	5759	5760	8378									2	5759	2618				4816	5148	ORF1	YES	1	NO					-5759	-5759	-5760	-8378	-8378		4816
ERR2309082.NODE_6_length_8521_cluster_2_candidate_	8521	0	5759	5760	8378									2	5759	2618				4816	5148	ORF1	YES	1	NO					-5759	-5759	-5760	-8378	-8378		4816
MG599967.1_Dongbei_arctic_lamprey_calicivirus_1_po	8522	11	7924	6156	7961									2	7913	1805				5250	5615	ORF1	YES	-1768	NO					-7924	-7924	-6156	-7961	-7961		5239
MN734250.1_Trichosanthes_kirilowii_dicistrovirus_s	8522	716	5917	5986	8385									2	5201	2399				4950	5303	ORF1	YES	69	NO					-5917	-5917	-5986	-8385	-8385		4234
SRR9108877.NODE_1_length_8523_cluster_1_candidate_	8523	202	5547	5736	8474									2	5345	2738				4766	5113	ORF1	YES	189	YES	AFTER ORF1		1	5358	204	13	-176	-2723	-2914	447	4564	Type-I					5560	5751
shrimp14323_PicornaCalici_Wenzhou_shrimp_virus_5_l	8524	748	6030	6031	8511									2	5282	2480				5264	5611	ORF1	YES	1	YES	AFTER ORF1	IN ORF2	1	5349	277	67	66	-2204	-2414	486	4516	Type-IIType-I	6103	6307			6097	6304
SRR12391687.NODE_241_length_8524_cluster_214_candi	8524	547	5439	5527	8175									2	4892	2648				4619	4978	ORF1	YES	88	YES	AFTER ORF1		1	4898	142	6	-82	-2594	-2730	467	4072	Type-IB											5445	5581
SRR11450580.NODE_29_length_8524_cluster_27_candida	8524	386	5233	5348	8287									2	4847	2939				4452	4799	ORF1	YES	115	NO					-5233	-5233	-5348	-8287	-8287		4066
ERR1301454.NODE_273_length_8526_cluster_11_candida	8526	697	5928	6066	8525									2	5231	2459				5141	5497	ORF1	YES	138	YES	AFTER ORF1		1	5220	180	-11	-149	-2417	-2608	420	4444	Type-I					5917	6108
LC552045.1_Sacri_virus_2-SJK2018-18BF1_genes_for_n	8528	1	5403	5863	8322									2	5402	2459				4511	4948	ORF1	YES	460	YES	AFTER ORF1		1	5678	473	276	-184	-2446	-2643	731	4510	Type-I					5679	5876
SRR11450585.NODE_30_length_8528_cluster_25_candida	8528	705	5471	5615	8146									2	4766	2531				4684	5031	ORF1	YES	144	YES	AFTER ORF1		1	4755	175	-11	-155	-2500	-2686	429	3979	Type-IC
JAAOEH010000300.1_Viral_metagenome_NODE_298_truseq	8530	484	5361	5566	8436									2	4877	2870				4568	4915	ORF1	YES	205	NO					-5361	-5361	-5566	-8436	-8436		4084
JAAOEH010000299.1_Viral_metagenome_NODE_297_truseq	8531	215	5437	5686	8316									2	5222	2630				4650	5018	ORF1	YES	249	YES	AFTER ORF1		1	5288	255	66	-183	-2624	-2813	485	4435	Type-I					5503	5692
SRR1210768.NODE_1_length_8531_cluster_1_candidate_	8531	1136	6475	6956	8002									2	5339	1046				5697	6041	ORF1	YES	481	YES	AFTER ORF1		1	5322	154	-17	-498	-1373	-1544	417	4561	Type-IC
SRR9189180.NODE_11_length_8531_cluster_10_candidat	8531	618	5609	6084	8207									2	4991	2123				4786	5145	ORF1	YES	475	YES	AFTER ORF1		1	4997	135	6	-469	-2463	-2592	470	4168	Type-IB											5615	5744
SRR7080626.NODE_30_length_8531_cluster_27_candidat	8531	670	5595	5723	8278									2	4925	2555				4799	5158	ORF1	YES	128	YES	AFTER ORF1		1	4914	159	-11	-139	-2524	-2694	426	4129	Type-IC
ERR1301499.NODE_82_length_8532_cluster_3_candidate	8532	0	4697	4835	8269									2	4697	3434				3910	4266	ORF1	YES	138	YES	AFTER ORF1		1	4686	180	-11	-149	-3392	-3583	420	3910	Type-I					4686	4877
SRR12063599.NODE_21_length_8534_cluster_21_candida	8534	439	5421	5537	8062									2	4982	2525				4592	4954	ORF1	YES	116	YES	AFTER ORF1		1	4984	119	2	-114	-2522	-2639	469	4153	Type-IB											5423	5540
GDFA01018967.1_TSA-_Metatropis_rufescens_breed_wil	8534	2	8191											1	8189					7263	7646	ORF1	NO		NO					-8191	-8191	0	0	0		7261
SRR12266613.NODE_27_length_8536_cluster_24_candida	8536	519	5621	5716	8223									2	5102	2507				4816	5172	ORF1	YES	95	YES	AFTER ORF1		1	5109	131	7	-88	-2471	-2595	456	4297	Type-IB											5628	5752
SRR12063545.NODE_57_length_8536_cluster_39_candida	8536	0	5669	5638	8337									2	5669	2699				4855	5229	ORF1	YES	-31	YES	AFTER ORF1	IN ORF2	1	5684	174	15	46	-2494	-2653	455	4855	Type-IC
SRR5213862.NODE_59_length_8537_cluster_46_candidat	8537	693	5573	5674	8235									2	4880	2561				4789	5136	ORF1	YES	101	YES	AFTER ORF1		1	4869	162	-11	-112	-2500	-2673	426	4096	Type-IC
SRR12063583.NODE_120_length_8537_cluster_99_candid	8537	775	5736	5858	8410									2	4961	2552				4958	5305	ORF1	YES	122	YES	AFTER ORF1		1	4951	168	-10	-132	-2506	-2684	421	4183	Type-IC
SRR12063606.NODE_47_length_8538_cluster_29_candida	8538	513	5801	5957	8491									2	5288	2534				5023	5370	ORF1	YES	156	YES	AFTER ORF1		1	5278	181	-10	-166	-2509	-2700	421	4510	Type-IType-IC					5815	5981
SRR11647877.NODE_78_length_8539_cluster_46_candida	8539	327	5339	5455	8367									2	5012	2912				4582	4917	ORF1	YES	116	NO					-5339	-5339	-5455	-8367	-8367		4255
SRR5214156.NODE_40_length_8540_cluster_37_candidat	8540	530	5506	5659	8136									2	4976	2477				4698	5069	ORF1	YES	153	YES	AFTER ORF1		1	4965	155	-11	-164	-2475	-2641	426	4168	Type-IC
SRR11450579.NODE_140_length_8541_cluster_123_candi	8541	686	5419	5483	8068									2	4733	2585				4611	4967	ORF1	YES	64	yes			1	4735	151	2	-62	-2498	-2647	454	3925	Type-IC
SRR11450579.NODE_113_length_8541_cluster_96_candid	8541	726	5576	5711	8182									2	4850	2471				4759	5115	ORF1	YES	135	YES	AFTER ORF1		1	4855	138	5	-130	-2468	-2601	466	4033	Type-IB											5581	5714
SRR8857866.NODE_4_length_8541_cluster_4_candidate_	8541	606	6416	6462	8540									2	5810	2078				5638	5985	ORF1	YES	46	YES	AFTER ORF1		1	5800	179	-10	-56	-1945	-2134	421	5032	Type-IC
SRR11829105.NODE_1_length_8542_cluster_1_candidate	8542	41	2536	3383	8170									2	2495	4787				7398	7742	ORF2	NO	847	NO					-2536	-2536	-3383	-8170	-8170		7357
GCTD01038252.1TSA-Chrysoperla-carnea-breed-wildtyp	8543	2	8275											1	8273					7425	7829	ORF1	NO		NO					-8275	-8275	0	0	0		7423
SRR12063618.NODE_175_length_8544_cluster_162_candi	8544	727	5568	5706	8195									2	4841	2489				4748	5104	ORF1	YES	138	YES	AFTER ORF1		1	4847	141	6	-132	-2486	-2621	470	4021	Type-IB											5574	5709
SRR12063545.NODE_58_length_8545_cluster_40_candida	8545	710	5578	5712	8195									2	4868	2483				4755	5114	ORF1	YES	134	YES	AFTER ORF1		1	4878	137	10	-124	-2480	-2607	474	4045	Type-IB											5588	5715
SRR1211009.NODE_4_length_8545_cluster_3_candidate_	8545	1136	6475	6539	8014									2	5339	1475				5697	6041	ORF1	YES	64	NO					-6475	-6475	-6539	-8014	-8014		4561
ERR1301535.NODE_215_length_8547_cluster_11_candida	8547	1	4494	4685	8425									2	4493	3740				3716	4075	ORF1	YES	191	YES	AFTER ORF1		1	4498	197	5	-186	-3734	-3926	424	3715	Type-I					4499	4691
ERR1301538.NODE_31_length_8549_cluster_22_candidat	8549	567	6692	7041	8546									2	6125	1505				5806	6234	ORF1	YES	349	YES	AFTER ORF1		1	6463	529	338	-11	-1325	-1516	796	5239	Type-I					7030	7221
MN734251.1_Trichosanthes_kirilowii_dicistrovirus_s	8549	400	5307	5442	8378									2	4907	2936				4526	4873	ORF1	YES	135	NO					-5307	-5307	-5442	-8378	-8378		4126
SRR11648168.NODE_41_length_8550_cluster_33_candida	8550	243	5474	5637	8213									2	5231	2576				4696	5028	ORF1	YES	163	YES	AFTER ORF1		1	5306	268	75	-88	-2471	-2664	521	4453	Type-I					5549	5742
NC_003784.1_Black_queen_cell_virus_nonstructural_p	8550	642	5624	5809	8394									2	4982	2585				4825	5187	ORF1	YES	185	YES	AFTER ORF1		1	5005	215	23	-162	-2555	-2747	460	4183	Type-I					5647	5839
ERR1301513.NODE_50_length_8550_cluster_1_candidate	8550	155	5386	5524	8547									2	5231	3023				4599	4955	ORF1	YES	138	YES	AFTER ORF1		1	5220	180	-11	-149	-2981	-3172	420	4444	Type-I					5375	5566
SRR12063543.NODE_65_length_8551_cluster_60_candida	8551	634	5736	5798	8446									2	5102	2648				4937	5299	ORF1	YES	62	YES	AFTER ORF1		1	5091	165	-11	-73	-2545	-2721	426	4303	Type-IC
spider70066_PicornaCalici_Hubei_picorna-like_virus	8554	390	6083	6121	8553									2	5693	2432				5050	5421	ORF1	YES	38	YES	AFTER ORF1		1	5698	194	5	-33	-2276	-2465	667	4660	Type-I					6088	6277
SRR12063569.NODE_54_length_8555_cluster_47_candida	8555	767	5566	5741	8239									2	4799	2498				4788	5135	ORF1	YES	175	YES	AFTER ORF1		1	4797	185	-2	-177	-2488	-2675	429	4021	Type-IType-IC					5615	5750
SRR12063586.NODE_70_length_8555_cluster_55_candida	8555	127	5814	5935	8358									2	5687	2423				5021	5374	ORF1	YES	121	YES	AFTER ORF1		1	5684	187	-3	-124	-2357	-2547	437	4894	Type-I					5811	6001
GHIX01010780.1TSA--Dreissena-rostriformis-bugensis	8555	472	8424											1	7952					4931	5269	ORF1	NO		NO					-8424	-8424	0	0	0		4459
SRR12063586.NODE_55_length_8558_cluster_40_candida	8558	565	5763	5764	7401									2	5198	1637				4985	5317	ORF1	YES	1	YES	AFTER ORF1	IN ORF2	1	5313	313	115	114	-1325	-1523	561	4420	Type-I					5878	6076
SRR12063567.NODE_179_length_8558_cluster_147_candi	8558	464	5662	5813	8338									2	5198	2525				4875	5222	ORF1	YES	151	YES	AFTER ORF1		1	5187	173	-11	-162	-2503	-2687	429	4411	Type-IC
SRR12063542.NODE_123_length_8559_cluster_109_candi	8559	1	5400	5734	8250									2	5399	2516				4625	4957	ORF1	YES	334	YES	AFTER ORF1		1	5600	388	201	-133	-2462	-2649	644	4624	Type-I					5601	5788
SRR1210849.NODE_2_length_8559_cluster_1_candidate_	8559	1118	6457	6535	7584									2	5339	1049				5679	6023	ORF1	YES	78	YES	AFTER ORF1		1	5322	154	-17	-95	-973	-1144	417	4561	Type-IC
SRR12063541.NODE_143_length_8559_cluster_136_candi	8559	582	5462	5614	8100									2	4880	2486				4669	5025	ORF1	YES	152	YES	AFTER ORF1		1	4869	159	-11	-163	-2479	-2649	426	4087	Type-IC
gb-GAZM02016674.1-TSA--Stylops-melittae-s518_L_410	8559	2	7951											1	7949					7173	7514	ORF1	NO		NO					-7951	-7951	0	0	0		7171
SRR7687296.NODE_3_length_8561_cluster_1_candidate_	8561	900	5696	5902	8502									2	4796	2600				4945	5277	ORF1	YES	206	YES	AFTER ORF1		1	4974	344	178	-28	-2462	-2628	597	4045	Type-I					5874	6040
SRR5834683.NODE_18_length_8563_cluster_17_candidat	8563	645	5558	5695	8172									2	4913	2477				4735	5094	ORF1	YES	137	YES	AFTER ORF1		1	4925	140	12	-125	-2474	-2602	476	4090	Type-IB											5570	5698
ERR1302967.NODE_86_length_8563_cluster_10_candidat	8563	778	6009	6147	8561									2	5231	2414				5222	5578	ORF1	YES	138	YES	AFTER ORF1		1	5220	180	-11	-149	-2372	-2563	420	4444	Type-I					5998	6189
SRR8840725.NODE_22_length_8564_cluster_20_candidat	8564	517	5661	5812	8361									2	5144	2549				4883	5230	ORF1	YES	151	YES	AFTER ORF1		1	5133	182	-11	-162	-2518	-2711	420	4366	Type-IType-IC					5661	5842
JAAOEH010000296.1_Viral_metagenome_NODE_294_truseq	8564	1	5691	5932	8379									2	5690	2447				4868	5212	ORF1	YES	241	NO					-5691	-5691	-5932	-8379	-8379		4867
SRR12063538.NODE_36_length_8565_cluster_26_candida	8565	615	5573	5732	8287									2	4958	2555				4798	5133	ORF1	YES	159	YES	AFTER ORF1		1	5049	276	91	-68	-2438	-2623	531	4183	Type-I					5664	5849
SRR11178183.NODE_1_length_8565_cluster_1_candidate	8565	153	5378	5564	8407									2	5225	2843				4621	4956	ORF1	YES	186	NO					-5378	-5378	-5564	-8407	-8407		4468
SRR5447148.NODE_3_length_8566_cluster_3_candidate_	8566	540	5888	5970	8486									2	5348	2516				5110	5457	ORF1	YES	82	YES	AFTER ORF1		1	5347	196	-1	-83	-2402	-2599	430	4570	Type-IIType-I	5887	6084			5888	6084
SRR7109325.NODE_53_length_8567_cluster_36_candidat	8567	13	8373											1	8360					4835	5173	ORF1	NO		YES	IN ORF1	IN ORF1	1	5799	-2387	-2561	5812	5986	5812	639	4822	Type-I					5812	5986
SRR12063545.NODE_79_length_8567_cluster_61_candida	8567	733	5517	5604	8210									2	4784	2606				4733	5080	ORF1	YES	87	YES	AFTER ORF1		1	4773	166	-11	-98	-2527	-2704	426	4000	Type-IC
MN905988.1_Dicistroviridae_sp._isolate_swa134dic1_	8567	266	5599	5760	8195									2	5333	2435				4710	5135	ORF1	YES	161	YES	AFTER ORF1		1	5328	179	-5	-166	-2417	-2601	459	4444	Type-I					5594	5778
MN905963.1_Dicistroviridae_sp._isolate_dwb184dic1n	8567	446	6589	6750	8564									2	6143	1814				5700	6125	ORF1	YES	161	YES	AFTER ORF1		1	6138	179	-5	-166	-1796	-1980	459	5254	Type-I					6584	6768
ERR1301513.NODE_48_length_8568_cluster_1_candidate	8568	155	5386	5524	8565									2	5231	3041				4599	4955	ORF1	YES	138	YES	AFTER ORF1		1	5220	180	-11	-149	-2999	-3190	420	4444	Type-I					5375	5566
GEWJ01000015.1TSA--Egregia-menziesiiGWS036264_c430	8568	454	5544	5731	8349									2	5090	2618				4724	5068	ORF1	YES	187	NO					-5544	-5544	-5731	-8349	-8349		4270
SRR7428133.NODE_9_length_8570_cluster_5_candidate_	8570	605	5398	5654	8215									2	4793	2561				4614	4967	ORF1	YES	256	NO					-5398	-5398	-5654	-8215	-8215		4009
JAAOEH010000295.1_Viral_metagenome_NODE_293_truseq	8571	929	5644	5711	8329									2	4715	2618				4746	5093	ORF1	YES	67	NO					-5644	-5644	-5711	-8329	-8329		3817
SRR6254351.NODE_12_length_8572_cluster_11_candidat	8572	558	5420	5605	8301									2	4862	2696				4627	4977	ORF1	YES	185	NO					-5420	-5420	-5605	-8301	-8301		4069
SRR5839378.NODE_18_length_8572_cluster_18_candidat	8572	392	5368	5700	8345									2	4976	2645				4593	4925	ORF1	YES	332	NO					-5368	-5368	-5700	-8345	-8345		4201
JAAOEH010000294.1_Viral_metagenome_NODE_292_truseq	8573	455	5473	5558	8329									2	5018	2771				4686	5033	ORF1	YES	85	YES	AFTER ORF1		1	5008	164	-10	-95	-2692	-2866	430	4231	Type-IC
SRR12391223.NODE_99_length_8574_cluster_82_candida	8574	485	5719	5912	8464									2	5234	2552				4941	5288	ORF1	YES	193	YES	AFTER ORF1		1	5230	233	-4	-197	-2512	-2749	427	4456	Type-IC
SRR5839349.NODE_15_length_8577_cluster_14_candidat	8577	626	5584	5855	8299									2	4958	2444				4809	5144	ORF1	YES	271	YES	AFTER ORF1		1	5049	277	91	-180	-2438	-2624	531	4183	Type-I					5675	5861
SRR3218116.NODE_382_length_8577_cluster_113_candid	8577	0	5315	5336	8263									2	5315	2927				4501	4866	ORF1	YES	21	YES	AFTER ORF1		1	5327	159	12	-9	-2789	-2936	461	4501	Type-IA									5327	5474
BHWZXX15436_PicornaCalici_Beihai_picorna-like_viru	8577	131	6007	6075	8576									2	5876	2501				4131	4484	ORF1	YES	68	NO					-6007	-6007	-6075	-8576	-8576		4000
ERR1301580.NODE_148_length_8578_cluster_5_candidat	8578	1	1704	1683	5567	5726	8575							3	1703	3884	2849			4786	5136	ORF2	YES		YES	AFTER ORF2		1	5571	4070	3868	3889	207	5	436	4785	Type-II	5572	5774
ERR1301507.NODE_76_length_8578_cluster_2_candidate	8578	2	5008	5146	8547									2	5006	3401				4221	4577	ORF1	YES	138	YES	AFTER ORF1		1	4995	180	-11	-149	-3359	-3550	420	4219	Type-I					4997	5188
ERR1301545.NODE_67_length_8579_cluster_48_candidat	8579	521	6013											1	5492					5235	5579	ORF1	NO		YES	AFTER ORF1		2	5688	196	196	6209	6209	6209	630	4714	Type-IIType-IIType-I	6024	6209	7089	7268	6026	6209
SRR5213861.NODE_46_length_8579_cluster_41_candidat	8579	1372	5529	5733	8186									2	4157	2453				4793	5152	ORF1	YES	204	YES	AFTER ORF1		1	4236	207	79	-125	-2450	-2578	456	3421	Type-IB											5608	5736
GIFJ01081196.1TSA--Halichondria-paniceaTRINITY_DN3	8579	561	5690	5706	8378									2	5129	2672				4765	5109	ORF1	YES	16	NO					-5690	-5690	-5706	-8378	-8378		4204
ERR1301492.NODE_14_length_8579_cluster_5_candidate	8579	467	8440											1	7973					4959	5294	ORF1	NO		NO					-8440	-8440	0	0	0		4492
JAAOEH010000291.1_Viral_metagenome_NODE_289_truseq	8580	560	5329	5535	8402									2	4769	2867				4536	4883	ORF1	YES	206	NO					-5329	-5329	-5535	-8402	-8402		3976
SRR12063609.NODE_60_length_8581_cluster_29_candida	8581	1	3732	3733	5301	5439	8315							3	3731	1568	2876			4505	4852	ORF2	YES		YES	AFTER ORF2		1	5308	1716	1577	1576	147	8	457	4504	Type-IA									5309	5448
SRR5213865.NODE_103_length_8581_cluster_101_candid	8581	639	5636	5773	8226									2	4997	2453				4813	5172	ORF1	YES	137	YES	AFTER ORF1		1	5009	140	12	-125	-2450	-2578	476	4174	Type-IB											5648	5776
JAAOEH010000289.1_Viral_metagenome_NODE_287_truseq	8581	738	5603	5613	8312									2	4865	2699				4810	5157	ORF1	YES	10	NO					-5603	-5603	-5613	-8312	-8312		4072
JAAOEH010000288.1_Viral_metagenome_NODE_286_truseq	8581	494	5419	5609	8371									2	4925	2762				4620	4967	ORF1	YES	190	NO					-5419	-5419	-5609	-8371	-8371		4126
JAAOEH010000290.1_Viral_metagenome_NODE_288_truseq	8581	765	8441											1	7676					4954	5301	ORF1	NO		NO					-8441	-8441	0	0	0		4189
SRR12063618.NODE_124_length_8582_cluster_111_candi	8582	577	5709	5855	8374									2	5132	2519				4934	5281	ORF1	YES	146	YES	AFTER ORF1		1	5128	180	-4	-150	-2485	-2669	424	4357	Type-IType-IC					5760	5888
ERR1301535.NODE_213_length_8583_cluster_10_candida	8583	1	4530	4721	8461									2	4529	3740				3752	4111	ORF1	YES	191	YES	AFTER ORF1		1	4534	197	5	-186	-3734	-3926	424	3751	Type-I					4535	4727
SRR11647858.NODE_29_length_8583_cluster_22_candida	8583	477	5705	5858	8404									2	5228	2546				4927	5274	ORF1	YES	153	YES	AFTER ORF1		1	5217	184	-11	-164	-2515	-2710	420	4450	Type-IC
ERR1301513.NODE_5_length_8583_cluster_1_candidate_	8583	155	5386	5524	8580									2	5231	3056				4599	4955	ORF1	YES	138	YES	AFTER ORF1		1	5220	180	-11	-149	-3014	-3205	420	4444	Type-I					5375	5566
SRR11647857.NODE_221_length_8584_cluster_182_candi	8584	360	5609	5878	8295									2	5249	2417				4840	5175	ORF1	YES	269	YES	AFTER ORF1		1	5335	275	86	-183	-2411	-2600	520	4480	Type-I					5695	5884
QTM26628_PicornaCalici_Hubei_picorna-like_virus_31	8584	1	8499											1	8498					7706	8074	ORF1	NO		NO					-8499	-8499	0	0	0		7705
SRR12391680.NODE_48_length_8585_cluster_21_candida	8585	399	5246	5343	8297									2	4847	2954				4465	4812	ORF1	YES	97	NO					-5246	-5246	-5343	-8297	-8297		4066
ERR1303036.NODE_17_length_8587_cluster_11_candidat	8587	68	5332	5333	8299									2	5264	2966				4515	4895	ORF1	YES	1	YES	AFTER ORF1		1	5264	190	0	-1	-2777	-2967	437	4447	Type-I					5332	5522
NC_005281.1_Heterosigma_akashiwo_RNA_virus_SOG263_	8587	477	8228											1	7751					4786	5133	ORF1	NO		NO					-8228	-8228	0	0	0		4309
SRR11829105.NODE_2_length_8587_cluster_1_candidate	8587	41	2542	3344	8215									2	2501	4871				7443	7787	ORF2	NO	802	NO					-2542	-2542	-3344	-8215	-8215		7402
ERR1302960.NODE_38_length_8588_cluster_33_candidat	8588	1169	6685											1	5516					5907	6251	ORF1	NO		YES	AFTER ORF1		2	5711	195	195	6880	6880	6880	629	4738	Type-IIType-IIType-I	6694	6880	7760	7939	6698	6880
ERR1301454.NODE_340_length_8588_cluster_14_candida	8588	1	5094	5253	8336									2	5093	3083				4313	4663	ORF1	YES	159	YES	AFTER ORF1		1	5098	207	5	-154	-3035	-3237	436	4312	Type-II	5099	5301
ERR1302963.NODE_17_length_8588_cluster_9_candidate	8588	1	5193	5352	8435									2	5192	3083				4412	4762	ORF1	YES	159	YES	AFTER ORF1		1	5197	207	5	-154	-3035	-3237	436	4411	Type-II	5198	5400
SRR3233886.NODE_842_length_8588_cluster_526_candid	8588	553	5514	5564	8203									2	4961	2639				4715	5071	ORF1	YES	50	YES	AFTER ORF1		1	4950	165	-11	-61	-2524	-2700	432	4162	Type-IC
JAAOEH010000286.1_Viral_metagenome_NODE_284_truseq	8589	446	5665	5850	8489									2	5219	2639				4773	5159	ORF1	YES	185	NO					-5665	-5665	-5850	-8489	-8489		4327
SRR12063604.NODE_141_length_8590_cluster_141_candi	8590	767	5605	5738	8224									2	4838	2486				4782	5141	ORF1	YES	133	YES	AFTER ORF1		1	4845	136	7	-126	-2483	-2612	471	4015	Type-IB											5612	5741
ERR1301507.NODE_96_length_8590_cluster_2_candidate	8590	2	5008	5146	8559									2	5006	3413				4221	4577	ORF1	YES	138	YES	AFTER ORF1		1	4995	180	-11	-149	-3371	-3562	420	4219	Type-I					4997	5188
SRR11827439.NODE_13_length_8590_cluster_11_candida	8590	493	5436	5628	8342									2	4943	2714				4643	4993	ORF1	YES	192	NO					-5436	-5436	-5628	-8342	-8342		4150
SRR3233207.NODE_984_length_8591_cluster_665_candid	8591	729	5582	5719	8220									2	4853	2501				4759	5118	ORF1	YES	137	YES	AFTER ORF1		1	4858	140	5	-132	-2498	-2633	469	4030	Type-IB											5587	5722
SRR5830092.NODE_62_length_8591_cluster_52_candidat	8591	728	5557	5699	8179									2	4829	2480				4743	5099	ORF1	YES	142	YES	AFTER ORF1		1	4818	149	-11	-153	-2473	-2633	447	4015	Type-IC
JAAOEH010000285.1_Viral_metagenome_NODE_283_truseq	8591	773	5578	5631	8237									2	4805	2606				4782	5129	ORF1	YES	53	NO					-5578	-5578	-5631	-8237	-8237		4009
ERR1303018.NODE_4_length_8591_cluster_4_candidate_	8591	477	8450											1	7973					4969	5304	ORF1	NO		NO					-8450	-8450	0	0	0		4492
JAAOEH010000284.1_Viral_metagenome_NODE_282_truseq	8591	2	8449											1	8447					5064	5450	ORF1	NO		NO					-8449	-8449	0	0	0		5062
SRR6049189.NODE_27_length_8592_cluster_24_candidat	8592	654	5960	6067	8508									2	5306	2441				5167	5520	ORF1	YES	107	YES	AFTER ORF1		1	5279	197	-27	-134	-2351	-2575	413	4513	Type-I					5933	6157
SRR12391680.NODE_208_length_8592_cluster_172_candi	8592	692	5590	5708	8248									2	4898	2540				4767	5129	ORF1	YES	118	YES	AFTER ORF1		1	4900	121	2	-116	-2537	-2656	463	4075	Type-IB											5592	5711
JAAOEH010000283.1_Viral_metagenome_NODE_281_truseq	8592	2	8590											1	8588					5655	5978	ORF1	NO		NO					-8590	-8590	0	0	0		5653
SRR12063621.NODE_105_length_8593_cluster_91_candid	8593	664	5700	5789	8374									2	5036	2585				4913	5260	ORF1	YES	89	YES	AFTER ORF1		1	5025	171	-11	-100	-2503	-2685	429	4249	Type-IC
JAAOEH010000282.1_Viral_metagenome_NODE_280_truseq	8594	4	5640	5968	8400									2	5636	2432				4868	5209	ORF1	YES	328	YES	AFTER ORF1		1	5800	352	164	-164	-2408	-2596	595	4864	Type-I					5804	5992
SRR12063624.NODE_34_length_8594_cluster_27_candida	8594	559	5715	5903	7555	7357	8592							3	5156	1652	1235			4898	5278	ORF1	YES		YES	AFTER ORF1		1	5177	215	21	-167	-1625	-1819	458	4339	Type-I					5736	5930
SRR11678315.NODE_10_length_8595_cluster_10_candida	8595	567	5525	5663	8311									2	4958	2648				4750	5094	ORF1	YES	138	NO					-5525	-5525	-5663	-8311	-8311		4183
ERR1301507.NODE_99_length_8596_cluster_2_candidate	8596	2	5008	5146	8565									2	5006	3419				4221	4577	ORF1	YES	138	YES	AFTER ORF1		1	4995	180	-11	-149	-3377	-3568	420	4219	Type-I					4997	5188
ERR1301475.NODE_83_length_8596_cluster_11_candidat	8596	367	8340											1	7973					4859	5194	ORF1	NO		NO					-8340	-8340	0	0	0		4492
SRR4021774.NODE_9_length_8597_cluster_9_candidate_	8597	523	3063	3583	8361									2	2540	4778				7601	7945	ORF2	NO	520	YES	AFTER ORF1		2	2711	265	171	-349	-5033	-5127	-4711	7078	Type-IIType-I	341	544			3234	3328
SRR7963257.NODE_3_length_8597_cluster_3_candidate_	8597	346	5778	5927	8506									2	5432	2579				4937	5290	ORF1	YES	149	YES	AFTER ORF1		1	5451	155	19	-130	-2573	-2709	507	4591	Type-I					5797	5933
SRR11675902.NODE_6_length_8597_cluster_3_candidate	8597	0	5225	5350	8307									2	5225	2957				4453	4800	ORF1	YES	125	NO					-5225	-5225	-5350	-8307	-8307		4453
SRR11647991.NODE_46_length_8597_cluster_14_candida	8597	2	5476	5663	8440									2	5474	2777				4686	5030	ORF1	YES	187	NO					-5476	-5476	-5663	-8440	-8440		4684
SRR11647991.NODE_60_length_8597_cluster_22_candida	8597	2	5476	5663	8440									2	5474	2777				4686	5030	ORF1	YES	187	NO					-5476	-5476	-5663	-8440	-8440		4684
JAAOEH010000281.1_Viral_metagenome_NODE_279_truseq	8597	205	8595											1	8390					5225	5650	ORF1	NO		NO					-8595	-8595	0	0	0		5020
SRR12063574.NODE_33_length_8598_cluster_26_candida	8598	675	5960	6077	8473									2	5285	2396				5167	5520	ORF1	YES	117	YES	AFTER ORF1		1	5287	183	2	-115	-2330	-2511	442	4492	Type-I					5962	6143
SRR3218116.NODE_275_length_8598_cluster_55_candida	8598	468	5507	5686	8214									2	5039	2528				4714	5067	ORF1	YES	179	YES	AFTER ORF1		1	5028	186	-11	-190	-2521	-2718	429	4246	Type-IC
JAAOEH010000280.1_Viral_metagenome_NODE_278_truseq	8599	751	5592	5593	8319									2	4841	2726				4742	5089	ORF1	YES	1	NO					-5592	-5592	-5593	-8319	-8319		3991
SRR8437611.NODE_64_length_8600_cluster_64_candidat	8600	0	5414	5566	8034									2	5414	2468				4519	4953	ORF1	YES	152	YES	AFTER ORF1		1	5408	182	-6	-158	-2438	-2626	455	4519	Type-I					5408	5596
SRR9938986.NODE_1_length_8601_cluster_1_candidate_	8601	715	5691	5832	8324									2	4976	2492				4901	5257	ORF1	YES	141	YES	AFTER ORF1		1	4966	148	-10	-151	-2485	-2643	424	4186	Type-IC
arthropodmix23158_PicornaCalici_Hubei_tetragnatha_	8601	25	8547											1	8522					4820	5149	ORF1	NO		NO					-8547	-8547	0	0	0		4795
SRR3218116.NODE_796_length_8603_cluster_469_candid	8603	635	5917	6082	8478									2	5282	2396				5124	5477	ORF1	YES	165	yes			1	5299	194	17	-148	-2367	-2544	457	4489	Type-IC
SRR12063610.NODE_25_length_8603_cluster_22_candida	8603	2	5695	6054	8393									2	5693	2339				4920	5264	ORF1	YES	359	YES	AFTER ORF1		1	5867	365	174	-185	-2333	-2524	605	4918	Type-I					5869	6060
SRR11563839.NODE_4_length_8603_cluster_4_candidate	8603	286	5643	5644	8298									2	5357	2654				4871	5212	ORF1	YES	1	NO					-5643	-5643	-5644	-8298	-8298		4585
WHBL90007_PicornaCalici_Hubei_picorna-like_virus_4	8604	679	5598	5492	8263									2	4919	2771				4793	5140	ORF1	YES	-106	NO					-5598	-5598	-5492	-8263	-8263		4114
SRR6808591.NODE_309_length_8605_cluster_206_candid	8605	317	5863	6021	8396									2	5546	2375				5070	5423	ORF1	YES	158	YES	AFTER ORF1		1	5516	197	-30	-188	-2336	-2563	410	4753	Type-I					5833	6060
SRR11450577.NODE_76_length_8605_cluster_63_candida	8605	629	5596	5732	8230									2	4967	2498				4776	5132	ORF1	YES	136	YES	AFTER ORF1		1	4972	139	5	-131	-2495	-2629	469	4147	Type-IB											5601	5735
SRR5214152.NODE_40_length_8606_cluster_40_candidat	8606	696	5594	5712	8252									2	4898	2540				4771	5133	ORF1	YES	118	YES	AFTER ORF1		1	4900	121	2	-116	-2537	-2656	463	4075	Type-IB											5596	5715
JAAOEH010000278.1_Viral_metagenome_NODE_276_truseq	8607	740	5656	5657	8281									2	4916	2624				4797	5144	ORF1	YES	1	NO					-5656	-5656	-5657	-8281	-8281		4057
ERR1301848.NODE_23_length_8607_cluster_18_candidat	8607	459	7409	7410	8432									2	6950	1022				4951	5286	ORF1	YES	1	NO					-7409	-7409	-7410	-8432	-8432		4492
JAAOEH010000279.1_Viral_metagenome_NODE_277_truseq	8607	507	5537	5767	8412									2	5030	2645				4681	5028	ORF1	YES	230	NO					-5537	-5537	-5767	-8412	-8412		4174
SRR11828805.NODE_113_length_8608_cluster_101_candi	8608	482	2965	3405	8081									2	2483	4676				7309	7653	ORF2	NO	440	YES	Before ORF1		1	-185	-2477	-2668	-3108	-7593	-7784		6827	Type-IIType-I	297	488			297	488
SRR12063543.NODE_45_length_8608_cluster_40_candida	8608	371	5653	5924	8359									2	5282	2435				4878	5225	ORF1	YES	271	YES	AFTER ORF1		1	5379	286	97	-174	-2420	-2609	525	4507	Type-IIType-I	5750	5939			5750	5939
SRR12391340.NODE_63_length_8608_cluster_48_candida	8608	502	5436	5588	8071									2	4934	2483				4628	4999	ORF1	YES	152	YES	AFTER ORF1		1	4920	159	-14	-166	-2476	-2649	423	4126	Type-IC
SRR12063621.NODE_128_length_8608_cluster_111_candi	8608	566	5716	5861	8380									2	5150	2519				4941	5288	ORF1	YES	145	YES	AFTER ORF1		1	5146	179	-4	-149	-2485	-2668	424	4375	Type-IType-IC					5765	5894
SRR8549886.NODE_6_length_8609_cluster_6_candidate_	8609	404	5515	5749	8349									2	5111	2600				4737	5072	ORF1	YES	234	YES	AFTER ORF1		1	5228	288	117	-117	-2546	-2717	560	4333	Type-I					5632	5803
ERR1301850.NODE_55_length_8610_cluster_2_candidate	8610	5242	8325											1	3083					4302	4652	OUT-of-ORFs	NO		YES	Before ORF1		1	-154	-3035	-3237	5088	5290	5088	436	-940	Type-II	5088	5290
SRR12063600.NODE_18_length_8610_cluster_16_candida	8610	468	5450	5566	8091									2	4982	2525				4621	4983	ORF1	YES	116	YES	AFTER ORF1		1	4984	119	2	-114	-2522	-2639	469	4153	Type-IB											5452	5569
ERR1302966.NODE_6_length_8610_cluster_4_candidate_	8610	1	4863	5070	8408									2	4862	3338				4046	4396	ORF1	YES	207	NO					-4863	-4863	-5070	-8408	-8408		4045
SRR3401656.NODE_10_length_8610_cluster_10_candidat	8610	874	5625	5887	8403									2	4751	2516				4820	5173	ORF1	YES	262	NO					-5625	-5625	-5887	-8403	-8403		3946
JAAOEH010000276.1_Viral_metagenome_NODE_274_truseq	8611	437	6073	6198	8609									2	5636	2411				5265	5636	ORF1	YES	125	yes			1	5670	215	34	-91	-2321	-2502	471	4828	Type-II	6107	6288
MN720005.1_Ginkgo_biloba_dicistrovirus_strain_pt11	8611	769	5664	5890	8355									2	4895	2465				4865	5227	ORF1	YES	226	YES	AFTER ORF1		1	4990	247	95	-131	-2444	-2596	532	4096	Type-IC
ERR1301549.NODE_582_length_8611_cluster_109_candid	8611	142	5436	5625	8327									2	5294	2702				4613	4993	ORF1	YES	189	YES	AFTER ORF1		1	5298	195	4	-185	-2696	-2887	447	4471	Type-I					5440	5631
SRR10854864.NODE_140_length_8611_cluster_123_candi	8611	694	5589	5753	8359									2	4895	2606				4793	5146	ORF1	YES	164	YES	AFTER ORF1		1	4885	192	-10	-174	-2578	-2780	433	4099	Type-IC
SRR6401741.NODE_54_length_8611_cluster_44_candidat	8611	190	5424	5613	8450									2	5234	2837				4667	5002	ORF1	YES	189	NO					-5424	-5424	-5613	-8450	-8450		4477
SRR7687296.NODE_1_length_8613_cluster_1_candidate_	8613	900	4535	4501	5748	5954	8554							3	3635	1247	2600			4997	5329	ORF2	YES		YES	AFTER ORF2		1	5026	1557	1391	1425	344	178	597	4097	Type-I					5926	6092
SRR11178166.NODE_2_length_8614_cluster_2_candidate	8614	193	5427	5556	8453									2	5234	2897				4670	5005	ORF1	YES	129	NO					-5427	-5427	-5556	-8453	-8453		4477
SRR11450580.NODE_86_length_8615_cluster_81_candida	8615	963	5984	6136	8613									2	5021	2477				5206	5553	ORF1	YES	152	YES	AFTER ORF1		1	5017	183	-4	-156	-2446	-2633	427	4243	Type-IC
SRR4381459.NODE_9_length_8616_cluster_9_candidate_	8616	624	5624	5740	8262									2	5000	2522				4795	5157	ORF1	YES	116	YES	AFTER ORF1		1	5002	119	2	-114	-2519	-2636	469	4171	Type-IB											5626	5743
SRR3218116.NODE_355_length_8617_cluster_96_candida	8617	335	5476	5792	8347									2	5141	2555				4689	5027	ORF1	YES	316	YES	AFTER ORF1		1	5295	328	154	-162	-2543	-2717	603	4354	Type-I					5630	5804
SRR11097768.NODE_4807_length_8618_cluster_704_cand	8618	2	5503	5122	8241									2	5501	3119				4740	5072	ORF1	YES	-381	YES	AFTER ORF1	IN ORF2	1	5530	219	29	410	-2519	-2709	460	4738	Type-I					5532	5722
SRR12063542.NODE_91_length_8618_cluster_78_candida	8618	530	5695	5753	8368									2	5165	2615				4920	5267	ORF1	YES	58	YES	AFTER ORF1		1	5158	179	-7	-65	-2494	-2680	421	4390	Type-IType-IC					5727	5873
SRR12391340.NODE_90_length_8619_cluster_75_candida	8619	719	5557	5696	8173									2	4838	2477				4770	5126	ORF1	YES	139	YES	AFTER ORF1		1	4827	149	-11	-150	-2467	-2627	420	4051	Type-IC
SRR6808589.NODE_250_length_8620_cluster_155_candid	8620	471	5717	5903	8452									2	5246	2549				4924	5277	ORF1	YES	186	YES	AFTER ORF1		1	5291	192	45	-141	-2543	-2690	485	4453	Type-I					5762	5909
BHHZL10364_PicornaCalici_Beihai_picorna-like_virus	8621	2	7327											1	7325					4698	5084	ORF1	NO		NO					-7327	-7327	0	0	0		4696
MN722415.1_Lactuca_sativa_dicistroviridae_strain_p	8622	673	5613	5614	8256									2	4940	2642				4823	5179	ORF1	YES	1	YES	AFTER ORF1		1	4929	149	-11	-12	-2494	-2654	423	4150	Type-IC
SRR12063599.NODE_47_length_8623_cluster_46_candida	8623	311	5269	5391	7937									2	4958	2546				4443	4805	ORF1	YES	122	YES	AFTER ORF1		1	4961	125	3	-119	-2543	-2665	467	4132	Type-IB											5272	5394
ERR1301483.NODE_9_length_8623_cluster_1_candidate_	8623	0	5312	5471	8554									2	5312	3083				4531	4881	ORF1	YES	159	YES	AFTER ORF1		1	5317	207	5	-154	-3035	-3237	436	4531	Type-II	5317	5519
JAAOEH010000273.1_Viral_metagenome_NODE_271_truseq	8623	355	5751	5964	8372									2	5396	2408				4943	5305	ORF1	YES	213	NO					-5751	-5751	-5964	-8372	-8372		4588
SRR12391171.NODE_78_length_8624_cluster_48_candida	8624	502	5436	5588	8071									2	4934	2483				4628	4999	ORF1	YES	152	YES	AFTER ORF1		1	4923	159	-11	-163	-2476	-2646	426	4126	Type-IC
SRR5830092.NODE_77_length_8624_cluster_67_candidat	8624	600	5867	5986	8622									2	5267	2636				5071	5418	ORF1	YES	119	YES	AFTER ORF1		1	5257	144	-10	-129	-2611	-2765	439	4471	Type-IC
SRR10854864.NODE_155_length_8625_cluster_138_candi	8625	683	5611	5744	8275									2	4928	2531				4794	5150	ORF1	YES	133	YES	AFTER ORF1		1	4935	136	7	-126	-2528	-2657	468	4111	Type-IB											5618	5747
SRR11829099.NODE_18_length_8626_cluster_17_candida	8626	504	5447	5638	8367									2	4943	2729				4654	5004	ORF1	YES	191	NO					-5447	-5447	-5638	-8367	-8367		4150
BHZY60580_PicornaCalici_Beihai_picorna-like_virus_	8626	309	8429											1	8120					5053	5397	ORF1	NO		NO					-8429	-8429	0	0	0		4744
BHZC37272_PicornaCalici_Beihai_razor_shell_virus_1	8628	386	5722	5723	8518									2	5336	2795				4896	5261	ORF1	YES	1	NO					-5722	-5722	-5723	-8518	-8518		4510
SRR8820831.NODE_17_length_8628_cluster_13_candidat	8628	194	5428	5617	8463									2	5234	2846				4671	5006	ORF1	YES	189	NO					-5428	-5428	-5617	-8463	-8463		4477
ERR1301478.NODE_11_length_8628_cluster_8_candidate	8628	459	8432											1	7973					4951	5286	ORF1	NO		NO					-8432	-8432	0	0	0		4492
SRR12063583.NODE_152_length_8629_cluster_129_candi	8629	478	5490	5802	8324									2	5012	2522				4709	5050	ORF1	YES	312	YES	AFTER ORF1		1	5186	356	174	-138	-2478	-2660	614	4231	Type-I					5664	5846
SRR12063616.NODE_51_length_8629_cluster_41_candida	8629	222	5276	5398	7944									2	5054	2546				4450	4812	ORF1	YES	122	YES	AFTER ORF1		1	5057	125	3	-119	-2543	-2665	467	4228	Type-IB											5279	5401
SRR12063539.NODE_39_length_8629_cluster_34_candida	8629	612	5624	5726	8305									2	5012	2579				4828	5187	ORF1	YES	102	YES	AFTER ORF1		1	5001	166	-11	-113	-2515	-2692	426	4216	Type-IC
SRR8840828.NODE_57_length_8630_cluster_53_candidat	8630	864	5963	6089	8629									2	5099	2540				5161	5520	ORF1	YES	126	YES	AFTER ORF1		1	5088	157	-11	-137	-2509	-2677	432	4297	Type-IC
SRR3218116.NODE_646_length_8632_cluster_332_candid	8632	858	5498	5726	8308									2	4640	2582				4855	5214	ORF1	YES	228	YES	AFTER ORF1		1	4823	337	183	-45	-2473	-2627	467	3997	Type-IC
GDPW01005245.1TSA--Pycnomerus-sp.AD-2015-breed-wil	8632	1	8349											1	8348					7550	7915	ORF1	NO		NO					-8349	-8349	0	0	0		7549
SRR12063608.NODE_52_length_8635_cluster_47_candida	8635	687	6008	6195	8549									2	5321	2354				5215	5568	ORF1	YES	187	YES	AFTER ORF1		1	5336	193	15	-172	-2348	-2526	455	4528	Type-I					6023	6201
WZRBX43306_PicornaCalici_Wenzhou_shrimp_virus_4_le	8636	767	5872	5873	8353									2	5105	2480				5112	5453	ORF1	YES	1	YES	AFTER ORF1	IN ORF2	1	5169	280	64	63	-2201	-2417	483	4345	Type-IIType-I	5936	6152			5938	6149
MN729612.1_Ginkgo_biloba_dicistrovirus_strain_pt11	8639	718	5733	5874	8369									2	5015	2495				4925	5299	ORF1	YES	141	yes			1	5015	150	0	-141	-2486	-2636	434	4207	Type-IC
SRR12063539.NODE_76_length_8640_cluster_70_candida	8640	629	5647	5805	8291									2	5018	2486				4842	5210	ORF1	YES	158	YES	AFTER ORF1		1	5008	165	-10	-168	-2479	-2654	427	4213	Type-IC
SRR10854662.NODE_17_length_8640_cluster_12_candida	8640	1	4914	4915	8598									2	4913	3683				5699	6052	ORF2	NO	1	NO					-4914	-4914	-4915	-8598	-8598		5698
JAAOEH010000271.1_Viral_metagenome_NODE_269_truseq	8641	487	5499	5659	8310									2	5012	2651				4691	5032	ORF1	YES	160	NO					-5499	-5499	-5659	-8310	-8310		4204
SRR12063567.NODE_465_length_8641_cluster_426_candi	8641	645	5591	5828	8431									2	4946	2603				4810	5157	ORF1	YES	237	NO					-5591	-5591	-5828	-8431	-8431		4165
SRR12063624.NODE_11_length_8642_cluster_7_candidat	8642	612	5630	5732	8308									2	5018	2576				4834	5193	ORF1	YES	102	YES	AFTER ORF1		1	5007	166	-11	-113	-2512	-2689	426	4222	Type-IC
SRR11450579.NODE_29_length_8643_cluster_19_candida	8643	723	5675	5751	8297									2	4952	2546				4888	5235	ORF1	YES	76	YES	AFTER ORF1		1	4941	155	-11	-87	-2467	-2633	429	4165	Type-IC
SRR12063545.NODE_62_length_8643_cluster_44_candida	8643	1	5496	5617	8199									2	5495	2582				4718	5053	ORF1	YES	121	NO					-5496	-5496	-5617	-8199	-8199		4717
JAAOEH010000270.1_Viral_metagenome_NODE_268_truseq	8643	544	5640	5798	8401									2	5096	2603				4844	5191	ORF1	YES	158	NO					-5640	-5640	-5798	-8401	-8401		4300
SRR12265900.NODE_5_length_8644_cluster_4_candidate	8644	550	5871	6050	8524									2	5321	2474				5081	5431	ORF1	YES	179	YES	AFTER ORF1		1	5317	186	-4	-183	-2467	-2657	436	4531	Type-IC
JAAOEH010000269.1_Viral_metagenome_NODE_267_truseq	8644	902	5785	5869	8484									2	4883	2615				4965	5306	ORF1	YES	84	NO					-5785	-5785	-5869	-8484	-8484		4063
JAAOEH010000268.1_Viral_metagenome_NODE_266_truseq	8644	992	8449											1	7457					4938	5291	ORF1	NO		NO					-8449	-8449	0	0	0		3946
SCJXSX36597_BunyaArena_Beihai_sesarmid_crab_virus_	8644	10	8607											1	8597					3767	4180	ORF1	NO		NO					-8607	-8607	0	0	0		3757
gb-GEHP01241775.1-TSA--Porites-astreoidesTR115206_	8646	10	5406	5471	8371									2	5396	2900				4604	4948	ORF1	YES	65	NO					-5406	-5406	-5471	-8371	-8371		4594
JAAOEH010000267.1_Viral_metagenome_NODE_265_truseq	8647	518	8377											1	7859					4875	5210	ORF1	NO		NO					-8377	-8377	0	0	0		4357
SRR12063623.NODE_145_length_8648_cluster_131_candi	8648	157	5853	6099	8429									2	5696	2330				5078	5422	ORF1	YES	246	YES	AFTER ORF1		1	5754	252	58	-188	-2324	-2518	489	4921	Type-I					5911	6105
SRR12063531.NODE_43_length_8648_cluster_31_candida	8648	401	5524	5667	8234									2	5123	2567				4743	5090	ORF1	YES	143	YES	AFTER ORF1		1	5113	177	-10	-153	-2533	-2720	424	4342	Type-IType-IC					5563	5700
NC_043519.1_Marine_RNA_virus_SF-3_polyprotein_gene	8648	552	8372											1	7820					4780	5127	ORF1	NO		NO					-8372	-8372	0	0	0		4228
JAAOEH010000266.1_Viral_metagenome_NODE_264_truseq	8649	763	8349											1	7586					4859	5206	ORF1	NO		NO					-8349	-8349	0	0	0		4096
SRR11648415.NODE_33_length_8650_cluster_16_candida	8650	474	4697	4666	5904	6223	8649							3	4223	1238	2426			5129	5461	ORF2	YES		NO					-4697	-4697	-4666	-5904	-5904		4655
SRR11097768.NODE_5298_length_8650_cluster_1066_can	8650	282	5711	5965	8523									2	5429	2558				4912	5256	ORF1	YES	254	NO					-5711	-5711	-5965	-8523	-8523		4630
SRR11622778.NODE_11_length_8652_cluster_10_candida	8652	420	2912	3272	8080									2	2492	4808				7305	7649	ORF2	NO	360	YES	Before ORF1		1	-175	-2480	-2667	-3027	-7648	-7835		6885	Type-IIType-I	247	432			245	404
ERR1301897.NODE_118_length_8652_cluster_40_candida	8652	415	6045	6188	8650									2	5630	2462				5228	5620	ORF1	YES	143	YES	AFTER ORF1		1	5632	206	2	-141	-2399	-2603	427	4813	Type-II	6047	6251
SRR12063583.NODE_241_length_8652_cluster_215_candi	8652	879	5711	5856	8390									2	4832	2534				4909	5268	ORF1	YES	145	YES	AFTER ORF1		1	4821	155	-11	-156	-2524	-2690	432	4030	Type-IC
SRR12063614.NODE_18_length_8652_cluster_17_candida	8652	876	5708	5853	8390									2	4832	2537				4906	5265	ORF1	YES	145	YES	AFTER ORF1		1	4821	155	-11	-156	-2527	-2693	432	4030	Type-IC
CJLX26226_PicornaCalici_Changjiang_picorna-like_vi	8652	575	5551	5586	8186									2	4976	2600				4731	5120	ORF1	YES	35	YES	AFTER ORF1		1	4965	168	-11	-46	-2467	-2646	420	4156	Type-IC
JAAOEH010000265.1_Viral_metagenome_NODE_263_truseq	8652	360	8612											1	8252					5269	5673	ORF1	NO		NO					-8612	-8612	0	0	0		4909
JAAOEH010000264.1_Viral_metagenome_NODE_262_truseq	8653	563	5575	5593	8463									2	5012	2870				4719	5069	ORF1	YES	18	NO					-5575	-5575	-5593	-8463	-8463		4156
SRR10854864.NODE_187_length_8654_cluster_168_candi	8654	694	5586	5749	8349									2	4892	2600				4790	5143	ORF1	YES	163	yes			1	4896	190	4	-159	-2573	-2759	447	4096	Type-IType-IC					5613	5776
SRR12063577.NODE_42_length_8655_cluster_35_candida	8655	876	5708	5853	8387									2	4832	2534				4906	5265	ORF1	YES	145	YES	AFTER ORF1		1	4821	155	-11	-156	-2524	-2690	432	4030	Type-IC
SRR11450577.NODE_125_length_8655_cluster_111_candi	8655	801	5669	5745	8291									2	4868	2546				4882	5229	ORF1	YES	76	YES	AFTER ORF1		1	4857	155	-11	-87	-2467	-2633	429	4081	Type-IC
SRR12063535.NODE_118_length_8656_cluster_102_candi	8656	528	5672	5762	8335									2	5144	2573				4888	5235	ORF1	YES	90	YES	AFTER ORF1		1	5140	177	-4	-94	-2486	-2667	433	4360	Type-IType-IC					5677	5849
SHWC13542_PicornaCalici_Shahe_picorna-like_virus_5	8658	849	5678	5716	8391									2	4829	2675				4870	5217	ORF1	YES	38	NO					-5678	-5678	-5716	-8391	-8391		4021
BHHK130969_PicornaCalici_Beihai_picorna-like_virus	8658	565	5469	5654	8368									2	4904	2714				4676	5026	ORF1	YES	185	NO					-5469	-5469	-5654	-8368	-8368		4111
JAAOEH010000260.1_Viral_metagenome_NODE_258_truseq	8660	709	5949	6190	8658									2	5240	2468				5180	5506	ORF1	YES	241	YES	AFTER ORF1		1	5316	259	76	-165	-2450	-2633	519	4471	Type-I					6025	6208
SRR7080224.NODE_4_length_8660_cluster_4_candidate_	8660	515	6136	6303	8657									2	5621	2354				5319	5699	ORF1	YES	167	YES	AFTER ORF1		1	5622	194	1	-166	-2327	-2520	438	4804	Type-I					6137	6330
JAAOEH010000262.1_Viral_metagenome_NODE_260_truseq	8660	759	5996	6125	8641									2	5237	2516				5227	5571	ORF1	YES	129	YES	AFTER ORF1		1	5226	154	-11	-140	-2491	-2656	414	4468	Type-IC
NC_029306.1_Marine_RNA_virus_PAL128__complete_geno	8660	165	5768	5803	8232									2	5603	2429				4972	5316	ORF1	YES	35	NO					-5768	-5768	-5803	-8232	-8232		4807
JAAOEH010000261.1_Viral_metagenome_NODE_259_truseq	8660	1007	6406	6732	8657									2	5399	1925				5538	5942	ORF1	YES	326	NO					-6406	-6406	-6732	-8657	-8657		4531
SRR6808589.NODE_109_length_8660_cluster_41_candida	8660	447	5411	5866	8433									2	4964	2567				4648	4995	ORF1	YES	455	NO					-5411	-5411	-5866	-8433	-8433		4201
SRR11450585.NODE_71_length_8661_cluster_65_candida	8661	623	5479	5619	8216									2	4856	2597				4659	5018	ORF1	YES	140	YES	AFTER ORF1		1	4863	143	7	-133	-2594	-2730	468	4036	Type-IB											5486	5622
gb-GCIB01107921.1-TSA-Colobanthus-quitensisColoban	8661	50	5476	5733	8255									2	5426	2522				4695	5042	ORF1	YES	257	NO					-5476	-5476	-5733	-8255	-8255		4645
gi-748427132-gb-GBYB01002971.1-TSA--Fopius-arisanu	8662	0	5624	5600	7189	7158	8456							3	5624	1589	1298			4798	5184	ORF1	YES		YES	AFTER ORF1	IN ORF2	1	5628	198	4	28	-1367	-1561	444	4798	Type-IIType-I	5640	5822			5628	5822
SRR5214089.NODE_114_length_8662_cluster_106_candid	8662	820	5628	5768	8254									2	4808	2486				4838	5194	ORF1	YES	140	YES	AFTER ORF1		1	4797	150	-11	-151	-2476	-2637	423	4018	Type-IC
JAAOEH010000259.1_Viral_metagenome_NODE_257_truseq	8662	659	5851	6049	8637									2	5192	2588				4977	5330	ORF1	YES	198	NO					-5851	-5851	-6049	-8637	-8637		4318
SRR12391687.NODE_72_length_8664_cluster_50_candida	8664	485	4000	3879	5810	6003	8555							3	3515	1931	2552			5032	5379	ORF2	YES		YES	AFTER ORF2		1	5321	2043	1806	1927	233	-4	427	4547	Type-IC
WLJQ102135_PicornaCalici_Wenling_crustacean_virus_	8664	593	5596	5670	8468									2	5003	2798				4818	5165	ORF1	YES	74	YES	AFTER ORF1		1	5010	185	7	-67	-2687	-2865	438	4225	Type-I					5603	5781
likevirusAaroniellasp.AD-2014-8665-Picornavirales-	8665	0	8576											1	8576					4666	5058	ORF1	NO		NO					-8576	-8576	0	0	0		4666
ERR1301513.NODE_74_length_8666_cluster_9_candidate	8666	1	5373	5532	8615									2	5372	3083				4592	4942	ORF1	YES	159	YES	AFTER ORF1		1	5377	207	5	-154	-3035	-3237	436	4591	Type-II	5378	5580
ERR1301513.NODE_77_length_8666_cluster_10_candidat	8666	1	5373	5532	8615									2	5372	3083				4592	4942	ORF1	YES	159	YES	AFTER ORF1		1	5377	207	5	-154	-3035	-3237	436	4591	Type-II	5378	5580
SRR12063590.NODE_46_length_8666_cluster_41_candida	8666	1025	5740	5885	8413									2	4715	2528				4938	5297	ORF1	YES	145	YES	AFTER ORF1		1	4704	155	-11	-156	-2518	-2684	432	3913	Type-IC
SRR11648395.NODE_61_length_8667_cluster_35_candida	8667	444	5591	5592	8354									2	5147	2762				4819	5148	ORF1	YES	1	YES	AFTER ORF1	IN ORF2	1	5252	304	105	104	-2459	-2658	548	4375	Type-I					5696	5895
SRR12063559.NODE_30_length_8667_cluster_21_candida	8667	612	5630	5732	8308									2	5018	2576				4834	5193	ORF1	YES	102	YES	AFTER ORF1		1	5007	166	-11	-113	-2512	-2689	426	4222	Type-IC
SRR12063529.NODE_1_length_8668_cluster_1_candidate	8668	2	3829	3830	5398	5536	8412							3	3827	1568	2876			4602	4949	ORF2	YES		YES	AFTER ORF2		1	5404	1716	1577	1576	147	8	457	4600	Type-IA									5406	5545
SRR12063605.NODE_32_length_8670_cluster_30_candida	8670	690	5663	5779	8373									2	4973	2594				4885	5220	ORF1	YES	116	yes			1	5057	230	84	-32	-2480	-2626	527	4195	Type-II	5747	5893
JAAOEH010000257.1_Viral_metagenome_NODE_255_truseq	8670	721	5790	5791	8430									2	5069	2639				4943	5290	ORF1	YES	1	NO					-5790	-5790	-5791	-8430	-8430		4222
SRR12063623.NODE_23_length_8671_cluster_19_candida	8671	755	5926	6087	8585									2	5171	2498				5133	5486	ORF1	YES	161	YES	AFTER ORF1		1	5171	182	0	-161	-2477	-2659	440	4378	Type-I					5926	6108
JAAOEH010000256.1_Viral_metagenome_NODE_254_truseq	8671	132	5690	5848	8523									2	5558	2675				4903	5259	ORF1	YES	158	YES	AFTER ORF1		1	5645	221	87	-71	-2612	-2746	518	4771	Type-I					5777	5911
ERR1301535.NODE_160_length_8673_cluster_4_candidat	8673	642	6767	7116	8672									2	6125	1556				5881	6309	ORF1	YES	349	YES	AFTER ORF1		1	6463	529	338	-11	-1376	-1567	796	5239	Type-I					7105	7296
SRR12063570.NODE_41_length_8673_cluster_32_candida	8673	590	5785	5933	8455									2	5195	2522				5010	5357	ORF1	YES	148	YES	AFTER ORF1		1	5191	182	-4	-152	-2488	-2674	424	4420	Type-IType-IC					5826	5966
SXXX34146_PicornaCalici_Sanxia_picorna-like_virus_	8673	613	5739	5818	8547									2	5126	2729				4961	5302	ORF1	YES	79	NO					-5739	-5739	-5818	-8547	-8547		4348
GDMU01025875.1_TSA-_Serangium_maculigerum_breed_wi	8673	2	8512											1	8510					7704	8069	ORF1	NO		NO					-8512	-8512	0	0	0		7702
JAAOEH010000255.1_Viral_metagenome_NODE_253_truseq	8674	240	5588	5809	8412									2	5348	2603				4810	5166	ORF1	YES	221	YES	AFTER ORF1		1	5431	269	83	-138	-2555	-2741	505	4570	Type-I					5671	5857
SRR5214156.NODE_26_length_8674_cluster_23_candidat	8674	349	5511	5566	8127									2	5162	2561				4712	5074	ORF1	YES	55	NO					-5511	-5511	-5566	-8127	-8127		4363
BHBJDX18814_PicornaCalici_Beihai_picorna-like_viru	8677	886	5565	5830	8382									2	4679	2552				4739	5125	ORF1	YES	265	NO					-5565	-5565	-5830	-8382	-8382		3853
SRR3233886.NODE_1077_length_8678_cluster_754_candi	8678	610	5691	5802	8372									2	5081	2570				4874	5230	ORF1	YES	111	YES	AFTER ORF1		1	5089	138	8	-103	-2543	-2673	469	4264	Type-IB											5699	5829
SRR5830081.NODE_50_length_8679_cluster_34_candidat	8679	450	8585											1	8135					4486	4812	ORF1	NO		NO					-8585	-8585	0	0	0		4036
SRR3233870.NODE_340_length_8680_cluster_260_candid	8680	542	5611	5661	8300									2	5069	2639				4812	5168	ORF1	YES	50	YES	AFTER ORF1		1	5058	165	-11	-61	-2524	-2700	432	4270	Type-IC
SRR12266271.NODE_16_length_8680_cluster_15_candida	8680	510	5864	6043	8517									2	5354	2474				5074	5424	ORF1	YES	179	YES	AFTER ORF1		1	5350	186	-4	-183	-2467	-2657	436	4564	Type-IC
SRR12063528.NODE_50_length_8681_cluster_43_candida	8681	1048	6018	6082	8679									2	4970	2597				5216	5563	ORF1	YES	64	YES	AFTER ORF1		1	4959	164	-11	-75	-2497	-2672	444	4168	Type-IC
SRR12063528.NODE_51_length_8681_cluster_43_candida	8681	1048	6018	6082	8679									2	4970	2597				5216	5563	ORF1	YES	64	YES	AFTER ORF1		1	4959	164	-11	-75	-2497	-2672	444	4168	Type-IC
mosHB235903_PicornaCalici_Hubei_picorna-like_virus	8681	300	8564											1	8264					5077	5415	ORF1	NO		NO					-8564	-8564	0	0	0		4777
ICLH01007965.1_TSA-_Pristomyrmex_punctatus_RNA__TR	8682	441	2984	3248	8638									2	2543	5390				7845	8198	ORF2	NO	264	NO					-2984	-2984	-3248	-8638	-8638		7404
SRR11829332.NODE_117_length_8683_cluster_84_candid	8683	472	8325											1	7853					7550	7894	ORF1	NO		YES	Before ORF1		1	-191	-7847	-8044	281	478	281		7078	Type-IIType-I	281	478			283	478
SRR3401397.NODE_19_length_8683_cluster_19_candidat	8683	442	5736	5926	8577									2	5294	2651				4973	5311	ORF1	YES	190	YES	AFTER ORF1		1	5283	196	-11	-201	-2645	-2852	414	4531	Type-I					5725	5932
tick109024_MonoChu_Tacheng_Tick_Virus_3_KM817640_l	8683	1955	8539											1	6584					3900	4250	ORF1	NO		NO					-8539	-8539	0	0	0		1945
SRR6808589.NODE_404_length_8685_cluster_301_candid	8685	835	6066	6012	8633									2	5231	2621				5273	5626	ORF1	YES	-54	YES	AFTER ORF1	IN ORF2	1	5310	195	79	133	-2372	-2488	519	4438	Type-I					6145	6261
CJLX30776_PicornaCalici_Changjiang_picorna-like_vi	8685	355	5505	5560	8124									2	5150	2564				4706	5068	ORF1	YES	55	NO					-5505	-5505	-5560	-8124	-8124		4351
SRR12063534.NODE_79_length_8686_cluster_72_candida	8686	592	5637	5739	8318									2	5045	2579				4841	5200	ORF1	YES	102	YES	AFTER ORF1		1	5034	166	-11	-113	-2515	-2692	426	4249	Type-IC
SXSSP2367_PicornaCalici_Sanxia_water_strider_virus	8687	94	8559											1	8465					7721	8086	ORF1	NO		NO					-8559	-8559	0	0	0		7627
SRR12063582.NODE_34_length_8688_cluster_26_candida	8688	820	6312	6468	8687									2	5492	2219				5525	5878	ORF1	YES	156	yes			1	5501	186	9	-147	-2189	-2366	443	4705	Type-IC
SRR5213863.NODE_120_length_8688_cluster_115_candid	8688	612	5693	5804	8374									2	5081	2570				4876	5232	ORF1	YES	111	YES	AFTER ORF1		1	5089	138	8	-103	-2543	-2673	469	4264	Type-IB											5701	5831
SRR7541278.NODE_54_length_8688_cluster_53_candidat	8688	5	5644	5727	8363									2	5639	2636				4875	5210	ORF1	YES	83	YES	AFTER ORF1		1	5648	200	9	-74	-2519	-2710	443	4870	Type-I					5653	5844
SRR12063606.NODE_68_length_8689_cluster_49_candida	8689	590	5785	5933	8455									2	5195	2522				5010	5357	ORF1	YES	148	YES	AFTER ORF1		1	5191	182	-4	-152	-2488	-2674	424	4420	Type-IType-IC					5845	5966
likevirus-Daktulosphairavitifoliae-8689-Picornavir	8689	1	8214											1	8213					7406	7762	ORF1	NO		NO					-8214	-8214	0	0	0		7405
SRR12265900.NODE_29_length_8690_cluster_27_candida	8690	687	5582	5776	8580									2	4895	2804				4807	5154	ORF1	YES	194	yes			1	4957	224	62	-132	-2774	-2936	490	4120	Type-IC
SRR12063541.NODE_86_length_8691_cluster_79_candida	8691	917	5749	5894	8428									2	4832	2534				4947	5306	ORF1	YES	145	YES	AFTER ORF1		1	4821	155	-11	-156	-2524	-2690	432	4030	Type-IC
WZRBX37749_TotiChryso_Wenzhou_crab_virus_5_len8690	8691	2	1885	3111	5942	5788	8538							3	1883	2831	2750			7130	7468	ORF3	NO		NO					-1885	-1885	-3111	-5942	-5942		7128
JAAOEH010000253.1_Viral_metagenome_NODE_251_truseq	8692	372	5780	5737	8598									2	5408	2861				4963	5328	ORF1	YES	-43	NO					-5780	-5780	-5737	-8598	-8598		4591
BHBei68636_PicornaCalici_Beihai_picorna-like_virus	8697	525	8549											1	8024					4828	5172	ORF1	NO		NO					-8549	-8549	0	0	0		4303
JAAOEH010000252.1_Viral_metagenome_NODE_250_truseq	8698	419	5140	5369	8488									2	4721	3119				4299	4673	ORF1	YES	229	NO					-5140	-5140	-5369	-8488	-8488		3880
MT558856.1_Rosavirus_B_isolate_RosV/SDS9/01_polypr	8699	521	8002											1	7481					7269	7583	ORF1	NO		NO					-8002	-8002	0	0	0		6748
JAAOEH010000250.1_Viral_metagenome_NODE_248_truseq	8700	622	6048	6030	8582									2	5426	2552				5255	5602	ORF1	YES	-18	NO					-6048	-6048	-6030	-8582	-8582		4633
JAAOEH010000249.1_Viral_metagenome_NODE_247_truseq	8700	591	5612	5802	8492									2	5021	2690				4810	5151	ORF1	YES	190	NO					-5612	-5612	-5802	-8492	-8492		4219
JAAOEH010000248.1_Viral_metagenome_NODE_246_truseq	8701	527	5677	5927	8629									2	5150	2702				4893	5237	ORF1	YES	250	NO					-5677	-5677	-5927	-8629	-8629		4366
SRR12063616.NODE_56_length_8702_cluster_46_candida	8702	563	5845	6074	8554									2	5282	2480				5067	5414	ORF1	YES	229	yes			1	5371	244	89	-140	-2465	-2620	520	4504	Type-IC
BHBei76898_PicornaCalici_Beihai_razor_shell_virus_	8702	393	5771	5764	8580									2	5378	2816				4954	5319	ORF1	YES	-7	NO					-5771	-5771	-5764	-8580	-8580		4561
SRR10854864.NODE_211_length_8703_cluster_191_candi	8703	482	5683	5931	8447									2	5201	2516				4869	5249	ORF1	YES	248	YES	AFTER ORF1		1	5335	332	134	-114	-2432	-2630	568	4387	Type-IIType-I	5817	6015			5820	6000
JAAOEH010000247.1_Viral_metagenome_NODE_245_truseq	8703	521	5908	5909	8461									2	5387	2552				5136	5480	ORF1	YES	1	NO					-5908	-5908	-5909	-8461	-8461		4615
SRR7109325.NODE_40_length_8704_cluster_26_candidat	8704	619	5970	6082	8619									2	5351	2537				5180	5533	ORF1	YES	112	YES	AFTER ORF1		1	5346	178	-5	-117	-2471	-2654	432	4561	Type-I					5965	6148
GHJN010103551.1TSA--Patiria-miniataTRINITY_DN34966	8704	612	5696	5883	8534									2	5084	2651				4864	5214	ORF1	YES	187	NO					-5696	-5696	-5883	-8534	-8534		4252
SRR12391864.NODE_48_length_8705_cluster_29_candida	8705	834	5897	6015	8477									2	5063	2462				5113	5460	ORF1	YES	118	yes			1	5064	142	1	-117	-2438	-2579	438	4279	Type-IC
GBNE01030609.1TSA--Leptomastix-dactylopii-s2994_L_	8705	577	8496											1	7919					4829	5200	ORF1	NO		YES	IN ORF1	IN ORF1	1	5063	-2666	-2856	5640	5830	5640	440	4252	Type-I					5640	5830
SRR5209166.NODE_22_length_8705_cluster_16_candidat	8705	0	5321	5453	8380									2	5321	2927				4549	4896	ORF1	YES	132	NO					-5321	-5321	-5453	-8380	-8380		4549
SRR3218116.NODE_999_length_8706_cluster_661_candid	8706	708	5642	5810	8362									2	4934	2552				4834	5199	ORF1	YES	168	yes			1	4939	174	5	-163	-2546	-2715	448	4126	Type-IC
SRR12063596.NODE_17_length_8706_cluster_17_candida	8706	564	5627	5968	8490									2	5063	2522				4846	5178	ORF1	YES	341	YES	AFTER ORF1		1	5229	347	166	-175	-2516	-2697	615	4282	Type-I					5793	5974
SRR6808589.NODE_365_length_8707_cluster_263_candid	8707	547	5814	5898	8705									2	5267	2807				5039	5386	ORF1	YES	84	YES	AFTER ORF1		1	5293	225	26	-58	-2666	-2865	454	4492	Type-II	5840	6039
SRR12391171.NODE_48_length_8707_cluster_18_candida	8707	788	6658	6622	8685									2	5870	2063				5256	5594	ORF1	YES	-36	NO					-6658	-6658	-6622	-8685	-8685		4468
SRR12063605.NODE_25_length_8709_cluster_23_candida	8709	1	5931	6163	8442									2	5930	2279				5156	5497	ORF1	YES	232	YES	AFTER ORF1		1	6000	239	70	-162	-2272	-2441	504	5155	Type-I					6001	6170
JAAOEH010000245.1_Viral_metagenome_NODE_243_truseq	8709	584	5893	6110	8566									2	5309	2456				4728	5108	ORF1	YES	217	NO					-5893	-5893	-6110	-8566	-8566		4144
SRR10849156.NODE_1_length_8710_cluster_1_candidate	8710	179	5755	6290	8299									2	5576	2009				4953	5324	ORF1	YES	535	YES	AFTER ORF1		1	5626	252	50	-485	-2292	-2494	481	4774	Type-IIType-I	5805	6007			5808	6007
ERR1303024.NODE_61_length_8710_cluster_19_candidat	8710	2	5179	5370	8708									2	5177	3338				4401	4760	ORF1	YES	191	YES	AFTER ORF1		1	5182	197	5	-186	-3332	-3524	424	4399	Type-I					5184	5376
ERR3687836.NODE_3_length_8710_cluster_2_candidate_	8710	324	5672	5821	8616									2	5348	2795				4909	5247	ORF1	YES	149	YES	AFTER ORF1		1	5337	197	-11	-160	-2747	-2955	414	4585	Type-I					5661	5869
ERR1301483.NODE_50_length_8711_cluster_1_candidate	8711	0	5312	5471	8557									2	5312	3086				4531	4881	ORF1	YES	159	YES	AFTER ORF1		1	5317	207	5	-154	-3038	-3240	436	4531	Type-II	5317	5519
SRR12063594.NODE_21_length_8711_cluster_16_candida	8711	646	5664	5766	8342									2	5018	2576				4868	5227	ORF1	YES	102	YES	AFTER ORF1		1	5007	166	-11	-113	-2512	-2689	426	4222	Type-IC
BHXG26143_PicornaCalici_Beihai_picorna-like_virus_	8711	715	5979	5976	8495									2	5264	2519				5171	5521	ORF1	YES	-3	NO					-5979	-5979	-5976	-8495	-8495		4456
CJLX30764_PicornaCalici_Changjiang_crawfish_virus_	8712	692	5695	5828	8314									2	5003	2486				4872	5231	ORF1	YES	133	YES	AFTER ORF1		1	5010	136	7	-126	-2483	-2612	471	4180	Type-IB											5702	5831
ERR440689.NODE_1_length_8712_cluster_1_candidate_1	8712	37	5949	5950	8481									2	5912	2531				5174	5509	ORF1	YES	1	YES	AFTER ORF1	IN ORF2	1	5931	211	19	18	-2321	-2513	459	5137	Type-I					5968	6160
SRR8820861.NODE_91_length_8712_cluster_80_candidat	8712	420	5882	6025	8592									2	5462	2567				5056	5439	ORF1	YES	143	NO					-5882	-5882	-6025	-8592	-8592		4636
JAAOEH010000244.1_Viral_metagenome_NODE_242_truseq	8712	537	5666	5836	8436									2	5129	2600				4846	5205	ORF1	YES	170	NO					-5666	-5666	-5836	-8436	-8436		4309
GIYW01001755.1TSA--Neopetrosia-compacta-breed-spon	8712	501	8504											1	8003					4348	4698	ORF1	NO		NO					-8504	-8504	0	0	0		3847
SRR12063535.NODE_105_length_8714_cluster_90_candid	8714	651	5669	5771	8347									2	5018	2576				4873	5232	ORF1	YES	102	YES	AFTER ORF1		1	5007	166	-11	-113	-2512	-2689	426	4222	Type-IC
JAAOEH010000240.1_Viral_metagenome_NODE_238_truseq	8714	801	5873	5828	8521									2	5072	2693				5065	5412	ORF1	YES	-45	NO					-5873	-5873	-5828	-8521	-8521		4264
JAAOEH010000243.1_Viral_metagenome_NODE_241_truseq	8714	715	5781	5812	8451									2	5066	2639				4976	5323	ORF1	YES	31	NO					-5781	-5781	-5812	-8451	-8451		4261
JAAOEH010000242.1_Viral_metagenome_NODE_240_truseq	8714	333	5690	5850	8498									2	5357	2648				4828	5190	ORF1	YES	160	NO					-5690	-5690	-5850	-8498	-8498		4495
JAAOEH010000241.1_Viral_metagenome_NODE_239_truseq	8714	781	5469	5642	8362									2	4688	2720				4655	4996	ORF1	YES	173	NO					-5469	-5469	-5642	-8362	-8362		3874
likevirus-Buenoamargaritacea-8715-Picornavirales-D	8715	380	5344	5271	8624									2	4964	3353				4605	4937	ORF1	YES	-73	NO					-5344	-5344	-5271	-8624	-8624		4225
JAAOEH010000239.1_Viral_metagenome_NODE_237_truseq	8715	694	6003	5978	8569									2	5309	2591				5147	5491	ORF1	YES	-25	NO					-6003	-6003	-5978	-8569	-8569		4453
SRR12063623.NODE_208_length_8715_cluster_194_candi	8715	341	5749	5865	8390									2	5408	2525				4977	5321	ORF1	YES	116	NO					-5749	-5749	-5865	-8390	-8390		4636
SRR11450579.NODE_95_length_8715_cluster_78_candida	8715	601	5655	5821	8322									2	5054	2501				4865	5221	ORF1	YES	166	NO					-5655	-5655	-5821	-8322	-8322		4264
MT498598.1_Raccoon_dog_picodicistrovirus_strain_RD	8715	1054	3711	4267	8526									2	2657	4259				7784	8098	ORF2	NO	556	NO					-3711	-3711	-4267	-8526	-8526		6730
SRR12063579.NODE_24_length_8716_cluster_22_candida	8716	692	5701	5955	8510									2	5009	2555				4929	5258	ORF1	YES	254	YES	AFTER ORF1		1	5110	284	101	-153	-2525	-2708	544	4237	Type-I					5802	5985
GDPL01011973.1_TSA-_Oreina_cacaliae_C137621_a_51_0	8716	0	8639											1	8639					4723	5088	ORF1	NO		NO					-8639	-8639	0	0	0		4723
SRR5216504.NODE_87_length_8717_cluster_48_candidat	8717	660	5969	6076	8517									2	5309	2441				5176	5529	ORF1	YES	107	YES	AFTER ORF1		1	5282	197	-27	-134	-2351	-2575	413	4516	Type-I					5942	6166
KX657788.1_Midge_dicistrovirus_strain_RP1__partial	8717	540	6452	6465	8714									2	5912	2249				5554	5832	ORF1	YES	13	YES	AFTER ORF1		1	5738	19	-174	-187	-2243	-2436	446	5014	Type-I					6278	6471
SRR7976620.NODE_5_length_8717_cluster_5_candidate_	8717	623	2608	2556	5693	5925	8507							3	1985	3137	2582			4894	5253	ORF2	YES		YES	AFTER ORF2		1	5178	3383	3193	3245	298	108	548	4271	Type-IIType-I	5802	5991			5801	5991
JAAOEH010000238.1_Viral_metagenome_NODE_236_truseq	8717	495	5681	5854	8496									2	5186	2642				4795	5175	ORF1	YES	173	NO					-5681	-5681	-5854	-8496	-8496		4300
JAAOEH010000237.1_Viral_metagenome_NODE_235_truseq	8718	536	5743	5949	8399									2	5207	2450				4965	5309	ORF1	YES	206	YES	AFTER ORF1		1	5243	230	36	-170	-2426	-2620	470	4429	Type-I					5779	5973
SRR12063567.NODE_295_length_8719_cluster_256_candi	8719	618	5588	5525	8389									2	4970	2864				4798	5145	ORF1	YES	-63	yes			1	4975	186	5	68	-2615	-2796	448	4180	Type-IC
SRR3218116.NODE_483_length_8719_cluster_189_candid	8719	504	5846	6003	8537									2	5342	2534				5068	5415	ORF1	YES	157	YES	AFTER ORF1		1	5332	182	-10	-167	-2509	-2701	421	4564	Type-IType-IC					5873	6027
JAAOEH010000236.1_Viral_metagenome_NODE_234_truseq	8719	1172	6235	6324	8717									2	5063	2393				5427	5768	ORF1	YES	89	NO					-6235	-6235	-6324	-8717	-8717		4255
ERR1301446.NODE_106_length_8720_cluster_4_candidat	8720	222	6347	6696	8717									2	6125	2021				5461	5889	ORF1	YES	349	YES	AFTER ORF1		1	6463	529	338	-11	-1841	-2032	796	5239	Type-I					6685	6876
ERR1301596.NODE_254_length_8721_cluster_8_candidat	8721	697	5928	6066	8720									2	5231	2654				5141	5497	ORF1	YES	138	YES	AFTER ORF1		1	5220	180	-11	-149	-2612	-2803	420	4444	Type-I					5917	6108
SRR12063531.NODE_74_length_8721_cluster_61_candida	8721	475	5928	5963	8497									2	5453	2534				5138	5491	ORF1	YES	35	NO					-5928	-5928	-5963	-8497	-8497		4663
SRR11648383.NODE_155_length_8722_cluster_127_candi	8722	550	5553	5685	8210									2	5003	2525				4736	5092	ORF1	YES	132	YES	AFTER ORF1		1	5014	135	11	-121	-2522	-2646	472	4186	Type-IB											5564	5688
SRR8820784.NODE_58_length_8722_cluster_17_candidat	8722	0	5768	5769	8504									2	5768	2735				5008	5349	ORF1	YES	1	NO					-5768	-5768	-5769	-8504	-8504		5008
SRR12063574.NODE_65_length_8723_cluster_56_candida	8723	600	5639	5932	8493									2	5039	2561				4858	5190	ORF1	YES	293	YES	AFTER ORF1		1	5198	341	159	-134	-2513	-2695	608	4258	Type-I					5798	5980
SRR9317354.NODE_1_length_8724_cluster_1_candidate_	8724	335	5719	5868	8390									2	5384	2522				4896	5249	ORF1	YES	149	yes			1	5356	155	-28	-177	-2516	-2699	442	4561	Type-IType-IC					5753	5874
SRR8820897.NODE_22_length_8724_cluster_15_candidat	8724	191	5527	5667	8561									2	5336	2894				4770	5105	ORF1	YES	140	NO					-5527	-5527	-5667	-8561	-8561		4579
ERR1301454.NODE_408_length_8725_cluster_30_candida	8725	0	5588	5937	8537									2	5588	2600				4702	5130	ORF1	YES	349	YES	AFTER ORF1		1	5926	529	338	-11	-2420	-2611	796	4702	Type-I					5926	6117
SRR7080553.NODE_4_length_8725_cluster_3_candidate_	8725	571	5715	5884	7551									2	5144	1667				4898	5278	ORF1	YES	169	YES	AFTER ORF1		1	5147	196	3	-166	-1640	-1833	440	4327	Type-I					5718	5911
SRR12063532.NODE_12_length_8725_cluster_8_candidat	8725	604	5613	5734	8523									2	5009	2789				4835	5185	ORF1	YES	121	YES	AFTER ORF1		1	5002	164	-7	-128	-2746	-2917	421	4231	Type-IC
SRR12063618.NODE_137_length_8726_cluster_124_candi	8726	876	5708	5853	8387									2	4832	2534				4906	5265	ORF1	YES	145	YES	AFTER ORF1		1	4821	155	-11	-156	-2524	-2690	432	4030	Type-IC
GIFJ01081193.1TSA--Halichondria-paniceaTRINITY_DN3	8726	735	5384	5601	8441									2	4649	2840				4588	4947	ORF1	YES	217	NO					-5384	-5384	-5601	-8441	-8441		3853
gi-556693279-gb-GAFS01001458.1-TSA--Pontastacus-le	8727	353	5683	5875	8496									2	5330	2621				4893	5237	ORF1	YES	192	YES	AFTER ORF1		1	5345	207	15	-177	-2606	-2798	461	4540	Type-I					5698	5890
SRR11450585.NODE_27_length_8728_cluster_22_candida	8728	728	5851	6018	8726									2	5123	2708				5034	5414	ORF1	YES	167	YES	AFTER ORF1		1	5125	194	2	-165	-2681	-2873	439	4306	Type-I					5853	6045
[truncated: 2,295 more rows]
[truncated: 10 more columns]

## Sheet: IRES within IGR <230
Name	Length	ORF1 START	ORF1 END	ORF2 START	ORF2 END	ORF3 START	ORF3 END	ORF4 START	ORF4 END	ORF5 START	ORF5 END	ORFs	ORF1-Size	ORF2-Size	ORF3-Size	ORF1-Size4	ORF1-Size5	RdRP START	RdRP END	RdRP ORF	With ORF DT IGR?	IGR-size-in genomes-with-2-ORFs	IRES	IRES categorical location	IRES-withing-PEPTIDE	# of IRES	IRES-START-relative-to-ORF1-START	IRES-END-relative to ORF1-end	IRES-START-Relative-to-ORF1-END	IRES-START-relative-to-ORF2-START	IRES-END-relative to ORF2-end	IRES-START-Relative-to-ORF2-END	IRES-relative-to-RdRP-START	RdRP-relative-to-ORF1-START	Types of IRES	Type-6B-II-1-START	Type-6B-II-1-END	Type-6B-II-2-START	Type-6B-II-2-END	Type-6A-I-1-START	Type-6A-I-1-END	Type-6A-I-2-START	Type-6A-I-2-END	Type-6E-IA-1-START	Type-6E-IA-1-END	Type-6F-IB-1-START	Type-6F-IB-1-END	Type-6D-IC-1-START	Type-6D-IC-1-END
MZ394716.1_Dicistroviridae_sp._1_isolate_DN3239_c1	6015	0	1835	2019	5819							2	1835	3800				1048	1407	ORF1	YES	184	YES	AFTER ORF1		1	1836	190	1	-183	-3794	-3983	429	1048	Type-6A-I					1836	2025
SRR7086193.NODE_52_length_6031_cluster_47_candidat	6031	1	2991	3113	5647							2	2990	2534				2168	2527	ORF1	YES	122	YES	AFTER ORF1		1	2994	125	4	-118	-2531	-2652	468	2167	Type-6F-IB											2995	3116
ERR1302940.NODE_58_length_6033_cluster_4_candidate	6033	1	4704	4785	5885							2	4703	1100				3881	4261	ORF1	YES	81	YES	AFTER ORF1		1	4708	198	5	-76	-983	-1176	448	3880	Type-6A-I					4709	4902
SRR6241833.NODE_27_length_6055_cluster_25_candidat	6055	1	2814	3003	5747							2	2813	2744				1997	2377	ORF1	YES	189	YES	AFTER ORF1		1	2835	216	22	-167	-2717	-2911	459	1996	Type-6A-I					2836	3030
ERR1719489.NODE_10_length_6066_cluster_6_candidate	6066	0	3194	3246	6005							2	3194	2759				2428	2775	ORF1	YES	52	YES	AFTER ORF1		1	3245	230	51	-1	-2581	-2760	470	2428	Type-6A-I					3245	3424
ERR1301616.NODE_156_length_6095_cluster_7_candidat	6095	0	2792	2951	6037							2	2792	3086				2011	2361	ORF1	YES	159	YES	AFTER ORF1		1	2797	207	5	-154	-3038	-3240	436	2011	Type-6B-II	2797	2999
ERR1719489.NODE_9_length_6106_cluster_5_candidate_	6106	0	3194	3246	6053							2	3194	2807				2428	2775	ORF1	YES	52	YES	AFTER ORF1		1	3245	230	51	-1	-2629	-2808	470	2428	Type-6A-I					3245	3424
SRR3233886.NODE_1604_length_6108_cluster_1278_cand	6108	0	2957	3080	5644							2	2957	2564				2131	2493	ORF1	YES	123	YES	AFTER ORF1		1	2960	126	3	-120	-2561	-2684	467	2131	Type-6F-IB											2960	3083
JAAOEH010000668.1_Viral_metagenome_NODE_664_truseq	6123	0	3122	3267	5945							2	3122	2678				2335	2691	ORF1	YES	145	YES	AFTER ORF1		1	3189	208	67	-78	-2615	-2756	498	2335	Type-6A-I					3189	3330
SRR5213863.NODE_132_length_6143_cluster_127_candid	6143	290	5038	4996	6141							2	4748	1145				4212	4598	ORF1	YES	-42	YES	AFTER ORF1	IN ORF2	1	4753	198	5	47	-905	-1098	445	3922	Type-6A-I					5043	5236
SRR5447137.NODE_19_length_6146_cluster_19_candidat	6146	58	2037	2203	5904							2	1979	3701				1247	1606	ORF1	YES	166	YES	AFTER ORF1		1	1981	196	2	-164	-3671	-3865	433	1189	Type-6A-I					2039	2233
ERR1301549.NODE_394_length_6154_cluster_10_candida	6154	1	4740	4741	6153							2	4739	1412				3923	4303	ORF1	YES	1	YES	AFTER ORF1		1	4739	190	0	-1	-1223	-1413	437	3922	Type-6A-I					4740	4930
HM228893.1_Acute_bee_paralysis_virus_isolate_GF-f1	6165	1	3081	3211	6006							2	3080	2795				2282	2647	ORF1	YES	130	YES	AFTER ORF1		1	3094	217	14	-116	-2708	-2911	448	2281	Type-6B-II	3095	3298
ERR1301617.NODE_1_length_6208_cluster_1_candidate_	6208	977	2857	3016	6099							2	1880	3083				2076	2426	ORF1	YES	159	YES	AFTER ORF1		1	1885	207	5	-154	-3035	-3237	436	1099	Type-6B-II	2862	3064
ERR1301460.NODE_130_length_6213_cluster_10_candida	6213	1	3237	3409	5907							2	3236	2498				2462	2812	ORF1	YES	172	YES	AFTER ORF1		1	3247	220	11	-161	-2450	-2659	436	2461	Type-6B-II	3248	3457
ERR1301535.NODE_300_length_6222_cluster_72_candida	6222	54	3212	3213	6089							2	3158	2876				2389	2769	ORF1	YES	1	YES	AFTER ORF1		1	3158	193	0	-1	-2684	-2877	443	2335	Type-6A-I					3212	3405
SRR12063621.NODE_181_length_6243_cluster_162_candi	6243	2	3325	3522	6182							2	3323	2660				2493	2873	ORF1	YES	197	YES	AFTER ORF1		1	3343	206	20	-177	-2651	-2837	472	2491	Type-6A-I					3345	3531
SRR10854658.NODE_64_length_6266_cluster_60_candida	6266	2	5200	5239	6264							2	5198	1025				4398	4745	ORF1	YES	39	YES	AFTER ORF1		1	5217	171	19	-20	-893	-1045	474	4396	Type-6E-IA									5219	5371
SRR7970102.NODE_11_length_6405_cluster_8_candidate	6405	0	3068	3192	6131							2	3068	2939				2272	2619	ORF1	YES	124	YES	AFTER ORF1		1	3092	163	24	-100	-2900	-3039	473	2272	Type-6E-IA									3092	3231
SRR5365806.NODE_2_length_6412_cluster_2_candidate_	6412	0	3242	3369	6368							2	3242	2999				2407	2808	ORF1	YES	127	YES	AFTER ORF1		1	3244	193	2	-125	-2933	-3124	436	2407	Type-6A-I					3244	3435
ERR1301862.NODE_121_length_6435_cluster_74_candida	6435	1	4245	4445	6193							2	4244	1748				3389	3748	ORF1	YES	200	YES	AFTER ORF1		1	4261	215	17	-183	-1733	-1931	514	3388	Type-6A-I					4262	4460
ERR1301549.NODE_268_length_6436_cluster_7_candidat	6436	18	4886	4887	6434							2	4868	1547				4069	4449	ORF1	YES	1	YES	AFTER ORF1		1	4868	190	0	-1	-1358	-1548	437	4051	Type-6A-I					4886	5076
SRR3218116.NODE_879_length_6479_cluster_547_candid	6479	31	3507	3640	6126							2	3476	2486				2684	3043	ORF1	YES	133	YES	AFTER ORF1		1	3483	136	7	-126	-2483	-2612	471	2653	Type-6F-IB											3514	3643
SRR3218116.NODE_971_length_6517_cluster_634_candid	6517	0	3839	3736	6417							2	3839	2681				3046	3399	ORF1	YES	-103	YES	AFTER ORF1	IN ORF2	1	3869	209	30	133	-2369	-2548	470	3046	Type-6A-I					3869	4048
JAAOEH010000566.1_Viral_metagenome_NODE_562_truseq	6546	0	3635	3855	6308							2	3635	2453				2827	3189	ORF1	YES	220	YES	AFTER ORF1		1	3682	226	47	-173	-2447	-2626	493	2827	Type-6A-I					3682	3861
SRR12063616.NODE_13_length_6578_cluster_9_candidat	6578	2	3865	3962	6517							2	3863	2555				3093	3440	ORF1	YES	97	YES	AFTER ORF1		1	3871	187	8	-89	-2465	-2644	433	3091	Type-6A-I					3873	4052
SRR12063616.NODE_27_length_6578_cluster_19_candida	6578	2	3865	3962	6517							2	3863	2555				3093	3440	ORF1	YES	97	YES	AFTER ORF1		1	3871	187	8	-89	-2465	-2644	433	3091	Type-6A-I					3873	4052
SRR12063616.NODE_14_length_6583_cluster_9_candidat	6583	2	3865	3962	6520							2	3863	2558				3093	3440	ORF1	YES	97	YES	AFTER ORF1		1	3871	187	8	-89	-2468	-2647	433	3091	Type-6A-I					3873	4052
SRR12063616.NODE_12_length_6587_cluster_9_candidat	6587	2	3865	3962	6529							2	3863	2567				3093	3440	ORF1	YES	97	YES	AFTER ORF1		1	3871	187	8	-89	-2477	-2656	433	3091	Type-6A-I					3873	4052
SRR12063616.NODE_26_length_6587_cluster_19_candida	6587	2	3865	3962	6529							2	3863	2567				3093	3440	ORF1	YES	97	YES	AFTER ORF1		1	3871	187	8	-89	-2477	-2656	433	3091	Type-6A-I					3873	4052
SRR11450577.NODE_78_length_6627_cluster_65_candida	6627	2	3724	3859	6333							2	3722	2474				2907	3263	ORF1	YES	135	YES	AFTER ORF1		1	3727	138	5	-130	-2471	-2604	466	2905	Type-6F-IB											3729	3862
ERR1301588.NODE_124_length_6632_cluster_37_candida	6632	57	5192	5168	6631							2	5135	1463				4366	4752	ORF1	YES	-24	YES	AFTER ORF1	IN ORF2	1	5142	201	7	31	-1238	-1432	447	4309	Type-6A-I					5199	5393
ERR1302949.NODE_5_length_6655_cluster_4_candidate_	6655	2	3406	3487	6189							2	3404	2702				2583	2963	ORF1	YES	81	YES	AFTER ORF1		1	3409	198	5	-76	-2585	-2778	448	2581	Type-6A-I					3411	3604
SRR8512519.NODE_137_length_6661_cluster_71_candida	6661	1	4944	5104	6660							2	4943	1556				4154	4507	ORF1	YES	160	YES	AFTER ORF1		1	4999	199	56	-104	-1517	-1660	493	4153	Type-6A-I					5000	5143
JAAOEH010000526.1_Viral_metagenome_NODE_522_truseq	6750	1	4197	4289	6748							2	4196	2459				3389	3748	ORF1	YES	92	YES	AFTER ORF1		1	4212	197	16	-76	-2354	-2535	465	3388	Type-6B-IIType-6A-I	4215	4394			4213	4394
GGCD01000483.1TSA-GlobobuliminaGloT15_NODE_484-tra	6771	2	3388	3592	6546							2	3386	2954				2559	2912	ORF1	YES	204	YES	AFTER ORF1		1	3391	210	5	-199	-2948	-3153	481	2557	Type-6A-I					3393	3598
GHRM01101674.1TSA--Bactrocera-oleae-isolate-Demokr	6793	1	3741	3717	6581							2	3740	2864				2915	3301	ORF1	YES	-24	YES	AFTER ORF1	IN ORF2	1	3747	201	7	31	-2639	-2833	447	2914	Type-6B-IIType-6A-I	3761	3942			3748	3942
SRR1810204.NODE_3_length_6801_cluster_3_candidate_	6801	1	3810	3934	6588							2	3809	2654				3023	3370	ORF1	YES	124	YES	AFTER ORF1		1	3816	154	7	-117	-2624	-2771	447	3022	Type-6E-IA									3817	3964
SRR12063528.NODE_40_length_6843_cluster_34_candida	6843	2	4114	4256	6799							2	4112	2543				3321	3671	ORF1	YES	142	YES	AFTER ORF1		1	4121	193	9	-133	-2492	-2676	452	3319	Type-6A-I					4123	4307
GCIY01001307.1TSA--Scolopocryptops-rubiginosus-str	6850	0	2723	2914	6699							2	2723	3785				1945	2304	ORF1	YES	191	YES	AFTER ORF1		1	2728	197	5	-186	-3779	-3971	424	1945	Type-6A-I					2728	2920
KY465680.1_Black_queen_cell_virus_strain_WA1_non-s	6881	0	3956	4140	6725							2	3956	2585				3157	3519	ORF1	YES	184	YES	AFTER ORF1		1	3977	214	21	-163	-2555	-2748	458	3157	Type-6A-I					3977	4170
KY465684.1_Black_queen_cell_virus_strain_VN1_non-s	6884	0	3959	4143	6728							2	3959	2585				3160	3522	ORF1	YES	184	YES	AFTER ORF1		1	3980	214	21	-163	-2555	-2748	458	3160	Type-6A-I					3980	4173
KY465685.1_Black_queen_cell_virus_strain_SA_non-st	6884	0	3959	4143	6728							2	3959	2585				3160	3522	ORF1	YES	184	YES	AFTER ORF1		1	3980	214	21	-163	-2555	-2748	458	3160	Type-6A-I					3980	4173
KY465686.1_Black_queen_cell_virus_strain_QLD_non-s	6884	0	3959	4143	6728							2	3959	2585				3160	3522	ORF1	YES	184	YES	AFTER ORF1		1	3980	214	21	-163	-2555	-2748	458	3160	Type-6A-I					3980	4173
SRR8820788.NODE_17_length_6911_cluster_16_candidat	6911	2	3457	3646	6702							2	3455	3056				2676	3023	ORF1	YES	189	YES	AFTER ORF1		1	3468	195	13	-176	-3050	-3232	447	2674	Type-6A-I					3470	3652
ERR1301580.NODE_201_length_6934_cluster_8_candidat	6934	0	3923	4082	6931							2	3923	2849				3142	3492	ORF1	YES	159	YES	AFTER ORF1		1	3928	207	5	-154	-2801	-3003	436	3142	Type-6B-II	3928	4130
ERR1301777.NODE_46_length_6964_cluster_4_candidate	6964	1	3741	3900	6962							2	3740	3062				2960	3310	ORF1	YES	159	YES	AFTER ORF1		1	3745	207	5	-154	-3014	-3216	436	2959	Type-6B-II	3746	3948
SRR12063534.NODE_53_length_6990_cluster_48_candida	6990	2	4117	4301	6772							2	4115	2471				3327	3677	ORF1	YES	184	YES	AFTER ORF1		1	4131	174	16	-168	-2481	-2639	456	3325	Type-6D-IC													4133	4291
SRR12063534.NODE_54_length_6990_cluster_49_candida	6990	2	4117	4301	6772							2	4115	2471				3327	3677	ORF1	YES	184	YES	AFTER ORF1		1	4131	174	16	-168	-2481	-2639	456	3325	Type-6D-IC													4133	4291
GAZV01037943.1TSA-Apis-mellifera-comp13466_c0_seq1	6998	1	4053	4237	6822							2	4052	2585				3254	3616	ORF1	YES	184	YES	AFTER ORF1		1	4073	214	21	-163	-2555	-2748	458	3253	Type-6A-I					4074	4267
SRR3401357.NODE_42_length_7072_cluster_39_candidat	7072	692	5695	5828	7069							2	5003	1241				4872	5231	ORF1	YES	133	YES	AFTER ORF1		1	5010	136	7	-126	-1238	-1367	471	4180	Type-6F-IB											5702	5831
ERR1301535.NODE_210_length_7074_cluster_8_candidat	7074	0	4508	4699	7071							2	4508	2372				3730	4089	ORF1	YES	191	YES	AFTER ORF1		1	4513	197	5	-186	-2366	-2558	424	3730	Type-6A-I					4513	4705
SRR5413243.NODE_27_length_7074_cluster_24_candidat	7074	2	3889	4100	6937							2	3887	2837				3102	3461	ORF1	YES	211	YES	AFTER ORF1		1	3896	179	9	-202	-2869	-3039	437	3100	Type-6A-I					3898	4068
SRR3747810.NODE_1_length_7084_cluster_1_candidate_	7084	750	5804	5946	7082							2	5054	1136				5044	5388	ORF1	YES	142	YES	AFTER ORF1		1	5065	208	11	-131	-1070	-1267	427	4294	Type-6A-I					5815	6012
ERR3587155.NODE_2_length_7085_cluster_1_candidate_	7085	2	4639	4737	7082							2	4637	2345				3873	4220	ORF1	YES	98	YES	AFTER ORF1		1	4650	189	13	-85	-2254	-2430	432	3871	Type-6A-I					4652	4828
SRR6808587.NODE_62_length_7109_cluster_19_candidat	7109	2	4387	4573	7098							2	4385	2525				3594	3947	ORF1	YES	186	YES	AFTER ORF1		1	4385	170	0	-186	-2541	-2711	440	3592	Type-6A-I					4387	4557
SRR4021770.NODE_6_length_7142_cluster_4_candidate_	7142	1	4287	4484	7141							2	4286	2657				3455	3835	ORF1	YES	197	YES	AFTER ORF1		1	4307	206	21	-176	-2648	-2833	473	3454	Type-6A-I					4308	4493
SRR11648382.NODE_180_length_7152_cluster_101_candi	7152	2	4108	4147	7104							2	4106	2957				3345	3692	ORF1	YES	39	YES	AFTER ORF1		1	4117	159	11	-28	-2837	-2985	427	3343	Type-6E-IA									4119	4267
ERR1301460.NODE_207_length_7163_cluster_54_candida	7163	2	3922	4111	6879							2	3920	2768				3099	3479	ORF1	YES	189	YES	AFTER ORF1		1	3924	195	4	-185	-2762	-2953	447	3097	Type-6A-I					3926	4117
ERR1301446.NODE_172_length_7166_cluster_8_candidat	7166	203	5617	5808	7106							2	5414	1298				4839	5198	ORF1	YES	191	YES	AFTER ORF1		1	5419	197	5	-186	-1292	-1484	424	4636	Type-6A-I					5622	5814
ERR1719489.NODE_6_length_7174_cluster_3_candidate_	7174	2	4315	4451	7171							2	4313	2720				3549	3896	ORF1	YES	136	YES	AFTER ORF1		1	4365	230	52	-84	-2626	-2804	471	3547	Type-6A-I					4367	4545
ERR1719489.NODE_5_length_7177_cluster_3_candidate_	7177	2	4315	4451	7174							2	4313	2723				3549	3896	ORF1	YES	136	YES	AFTER ORF1		1	4365	230	52	-84	-2629	-2807	471	3547	Type-6A-I					4367	4545
ERR1301580.NODE_211_length_7209_cluster_8_candidat	7209	0	3923	4082	7165							2	3923	3083				3142	3492	ORF1	YES	159	YES	AFTER ORF1		1	3928	207	5	-154	-3035	-3237	436	3142	Type-6B-II	3928	4130
ERR1301856.NODE_25_length_7215_cluster_24_candidat	7215	1	3684	3722	6613							2	3683	2891				2651	3022	ORF1	YES	38	YES	AFTER ORF1		1	3688	194	5	-33	-2735	-2924	667	2650	Type-6A-I					3689	3878
likevirus1Grylloblattabifratrilecta-7218-Picornavi	7218	0	2816	3006	7103							2	2816	4097				2038	2397	ORF1	YES	190	YES	AFTER ORF1		1	2819	196	3	-187	-4091	-4284	422	2038	Type-6A-I					2819	3012
SRR8189301.NODE_8_length_7237_cluster_8_candidate_	7237	1	4440	4451	7039							2	4439	2588				3635	3991	ORF1	YES	11	YES	AFTER ORF1		1	4449	134	10	-1	-2465	-2589	459	3634	Type-6F-IB											4450	4574
SRR6253161.NODE_27_length_7252_cluster_23_candidat	7252	0	4088	4280	7123							2	4088	2843				3313	3657	ORF1	YES	192	YES	AFTER ORF1		1	4125	228	37	-155	-2807	-2998	468	3313	Type-6A-I					4125	4316
SRR11450579.NODE_128_length_7258_cluster_111_candi	7258	2	4204	4377	7124							2	4202	2747				3387	3767	ORF1	YES	173	YES	AFTER ORF1		1	4209	200	7	-166	-2720	-2913	444	3385	Type-6A-I					4211	4404
SRR8512519.NODE_122_length_7295_cluster_57_candida	7295	402	5735	5784	7292							2	5333	1508				4942	5295	ORF1	YES	49	YES	AFTER ORF1		1	5380	196	47	-2	-1361	-1510	487	4540	Type-6A-I					5782	5931
ERR753893.NODE_18_length_7300_cluster_17_candidate	7300	0	4190	4363	7059							2	4190	2696				3373	3753	ORF1	YES	173	YES	AFTER ORF1		1	4192	194	2	-171	-2675	-2867	439	3373	Type-6A-I					4192	4384
SRR3218116.NODE_1251_length_7316_cluster_912_candi	7316	1	4431	4564	7083							2	4430	2519				3632	3994	ORF1	YES	133	YES	AFTER ORF1		1	4443	185	13	-120	-2467	-2639	450	3631	Type-6D-IC													4444	4616
ERR1301777.NODE_43_length_7367_cluster_4_candidate	7367	1	3741	3900	6983							2	3740	3083				2960	3310	ORF1	YES	159	YES	AFTER ORF1		1	3745	207	5	-154	-3035	-3237	436	2959	Type-6B-II	3746	3948
ERR1301491.NODE_329_length_7397_cluster_42_candida	7397	0	4418	4394	7258							2	4418	2864				3592	3978	ORF1	YES	-24	YES	AFTER ORF1	IN ORF2	1	4425	201	7	31	-2639	-2833	447	3592	Type-6B-IIType-6A-I	4438	4619			4425	4619
SRR3233886.NODE_879_length_7412_cluster_561_candid	7412	0	4862	5030	7411							2	4862	2381				4045	4425	ORF1	YES	168	YES	AFTER ORF1		1	4864	195	2	-166	-2354	-2547	439	4045	Type-6A-I					4864	5057
SRR7080627.NODE_53_length_7445_cluster_47_candidat	7445	2	4609	4806	7442							2	4607	2636				3777	4157	ORF1	YES	197	YES	AFTER ORF1		1	4628	206	21	-176	-2627	-2812	473	3775	Type-6A-I					4630	4815
SRR7970062.NODE_8_length_7476_cluster_5_candidate_	7476	2	4279	4311	7244							2	4277	2933				3483	3830	ORF1	YES	32	YES	AFTER ORF1		1	4288	161	11	-21	-2804	-2954	460	3481	Type-6E-IA									4290	4440
ERR3179340.NODE_2_length_7479_cluster_2_candidate_	7479	0	3491	3492	6458							2	3491	2966				2674	3054	ORF1	YES	1	YES	AFTER ORF1		1	3491	190	0	-1	-2777	-2967	437	2674	Type-6A-I					3491	3681
ERR1301514.NODE_309_length_7486_cluster_10_candida	7486	1	5691	5850	7484							2	5690	1634				4910	5260	ORF1	YES	159	YES	AFTER ORF1		1	5695	207	5	-154	-1586	-1788	436	4909	Type-6B-II	5696	5898
SRR3233870.NODE_101_length_7515_cluster_45_candida	7515	0	4481	4604	7168							2	4481	2564				3655	4017	ORF1	YES	123	YES	AFTER ORF1		1	4484	126	3	-120	-2561	-2684	467	3655	Type-6F-IB											4484	4607
SRR12063564.NODE_18_length_7522_cluster_13_candida	7522	0	3869	4034	7222							2	3869	3188				2872	3237	ORF1	YES	165	YES	AFTER ORF1		1	3872	192	3	-162	-3161	-3350	635	2872	Type-6A-I					3872	4061
SRR9120875.NODE_1_length_7538_cluster_1_candidate_	7538	0	3416	3600	7352							2	3416	3752				2644	3003	ORF1	YES	184	YES	AFTER ORF1		1	3416	190	0	-184	-3746	-3936	413	2644	Type-6A-I					3416	3606
SRR12063559.NODE_24_length_7558_cluster_16_candida	7558	1	4935	5051	7555							2	4934	2504				4106	4468	ORF1	YES	116	YES	AFTER ORF1		1	4936	119	2	-114	-2501	-2618	469	4105	Type-6F-IB											4937	5054
SRR12063567.NODE_122_length_7585_cluster_95_candid	7585	2	4393	4582	7323							2	4391	2741				3576	3956	ORF1	YES	189	YES	AFTER ORF1		1	4413	216	22	-167	-2714	-2908	459	3574	Type-6A-I					4415	4609
SRR3401357.NODE_8_length_7597_cluster_8_candidate_	7597	2	5041	5223	7595							2	5039	2372				4248	4601	ORF1	YES	182	YES	AFTER ORF1		1	5082	188	43	-139	-2366	-2511	483	4246	Type-6A-I					5084	5229
SRR12063567.NODE_240_length_7601_cluster_205_candi	7601	2	4843	4938	7481							2	4841	2543				4068	4415	ORF1	YES	95	YES	AFTER ORF1		1	4899	185	58	-37	-2453	-2580	486	4066	Type-6A-I					4901	5028
SRR12063567.NODE_242_length_7601_cluster_206_candi	7601	2	4843	4938	7481							2	4841	2543				4068	4415	ORF1	YES	95	YES	AFTER ORF1		1	4899	185	58	-37	-2453	-2580	486	4066	Type-6A-I					4901	5028
SRR12063567.NODE_241_length_7602_cluster_205_candi	7602	2	4843	4938	7475							2	4841	2537				4068	4415	ORF1	YES	95	YES	AFTER ORF1		1	4899	185	58	-37	-2447	-2574	486	4066	Type-6A-I					4901	5028
SRR12063567.NODE_243_length_7602_cluster_206_candi	7602	2	4843	4938	7475							2	4841	2537				4068	4415	ORF1	YES	95	YES	AFTER ORF1		1	4899	185	58	-37	-2447	-2574	486	4066	Type-6A-I					4901	5028
SRR3218116.NODE_70_length_7617_cluster_7_candidate	7617	2	4648	4669	7596							2	4646	2927				3840	4199	ORF1	YES	21	YES	AFTER ORF1		1	4658	162	12	-9	-2786	-2936	461	3838	Type-6E-IA									4660	4810
WZSBei23778_PicornaCalici_Wenzhou_picorna-like_vir	7620	0	4577	4796	7501							2	4577	2705				3715	4110	ORF1	YES	219	YES	AFTER ORF1		1	4598	221	21	-198	-2703	-2903	488	3715	Type-6A-I					4598	4798
SRR12063621.NODE_139_length_7621_cluster_121_candi	7621	2	5314	5488	7620							2	5312	2132				4521	4874	ORF1	YES	174	YES	AFTER ORF1		1	5369	180	57	-117	-2126	-2249	497	4519	Type-6A-I					5371	5494
SRR12063616.NODE_10_length_7625_cluster_8_candidat	7625	2	4912	5009	7564							2	4910	2555				4140	4487	ORF1	YES	97	YES	AFTER ORF1		1	4918	187	8	-89	-2465	-2644	433	4138	Type-6A-I					4920	5099
SRR12063616.NODE_9_length_7634_cluster_8_candidate	7634	2	4912	5009	7576							2	4910	2567				4140	4487	ORF1	YES	97	YES	AFTER ORF1		1	4918	187	8	-89	-2477	-2656	433	4138	Type-6A-I					4920	5099
GFNZ01028391.1TSA--Bactrocera-musaeTR15166_c5_g2_i	7643	1	4581	4557	7421							2	4580	2864				3755	4141	ORF1	YES	-24	YES	AFTER ORF1	IN ORF2	1	4587	201	7	31	-2639	-2833	447	3754	Type-6B-IIType-6A-I	4601	4782			4588	4782
SRR7153038.NODE_29_length_7646_cluster_29_candidat	7646	512	6091	6259	7644							2	5579	1385				5274	5654	ORF1	YES	168	YES	AFTER ORF1		1	5581	195	2	-166	-1358	-1551	439	4762	Type-6A-I					6093	6286
ERR1301778.NODE_61_length_7657_cluster_44_candidat	7657	25	4305	4496	7330							2	4280	2834				3530	3874	ORF1	YES	191	YES	AFTER ORF1		1	4315	227	35	-156	-2798	-2990	466	3505	Type-6A-I					4340	4532
ICLH01008825.1TSA--Pristomyrmex-punctatus-RNATRINI	7666	0	3485	3676	7461							2	3485	3785				2707	3066	ORF1	YES	191	YES	AFTER ORF1		1	3490	197	5	-186	-3779	-3971	424	2707	Type-6A-I					3490	3682
SRR11647857.NODE_272_length_7674_cluster_232_candi	7674	0	4490	4529	7486							2	4490	2957				3694	4041	ORF1	YES	39	YES	AFTER ORF1		1	4501	159	11	-28	-2837	-2985	460	3694	Type-6E-IA									4501	4649
SRR6244107.NODE_15_length_7685_cluster_10_candidat	7685	2	4450	4639	7398							2	4448	2759				3633	4013	ORF1	YES	189	YES	AFTER ORF1		1	4470	216	22	-167	-2732	-2926	459	3631	Type-6A-I					4472	4666
ERR1301603.NODE_233_length_7709_cluster_21_candida	7709	1	3495	3686	7426							2	3494	3740				2717	3076	ORF1	YES	191	YES	AFTER ORF1		1	3499	197	5	-186	-3734	-3926	424	2716	Type-6A-I					3500	3692
ERR1303039.NODE_14_length_7711_cluster_5_candidate	7711	1	4521	4680	7709							2	4520	3029				3740	4090	ORF1	YES	159	YES	AFTER ORF1		1	4526	207	6	-153	-2981	-3182	437	3739	Type-6B-II	4527	4728
SRR5466364.NODE_38_length_7714_cluster_37_candidat	7714	593	5635	5827	7713							2	5042	1886				4860	5204	ORF1	YES	192	YES	AFTER ORF1		1	5079	228	37	-155	-1850	-2041	468	4267	Type-6A-I					5672	5863
SRR7524631.NODE_53_length_7732_cluster_42_candidat	7732	1	4692	4820	7357							2	4691	2537				3848	4204	ORF1	YES	128	YES	AFTER ORF1		1	4702	131	11	-117	-2534	-2654	499	3847	Type-6F-IB											4703	4823
SRR6808587.NODE_231_length_7758_cluster_133_candid	7758	0	4715	4868	7609							2	4715	2741				3943	4290	ORF1	YES	153	YES	AFTER ORF1		1	4730	189	15	-138	-2705	-2879	440	3943	Type-6A-I					4730	4904
SRR3401357.NODE_28_length_7766_cluster_25_candidat	7766	2	5053	5175	7622							2	5051	2447				4260	4613	ORF1	YES	122	YES	AFTER ORF1		1	5105	188	54	-68	-2381	-2515	494	4258	Type-6A-I					5107	5241
MZ822074.1_Apis_cripavirus_isolate_No8AM-LN-2017-1	7787	1	4749	4725	7589							2	4748	2864				3923	4309	ORF1	YES	-24	YES	AFTER ORF1	IN ORF2	1	4755	201	7	31	-2639	-2833	447	3922	Type-6B-IIType-6A-I	4770	4950			4756	4950
SRR12063542.NODE_12_length_7812_cluster_6_candidat	7812	2	5107	5204	7759							2	5105	2555				4335	4682	ORF1	YES	97	YES	AFTER ORF1		1	5113	187	8	-89	-2465	-2644	433	4333	Type-6A-I					5115	5294
SRR3233866.NODE_37_length_7815_cluster_31_candidat	7815	0	5165	5285	7813							2	5165	2528				4339	4701	ORF1	YES	120	YES	AFTER ORF1		1	5167	123	2	-118	-2525	-2646	466	4339	Type-6F-IB											5167	5288
SRR12063616.NODE_16_length_7820_cluster_10_candida	7820	2	5107	5204	7759							2	5105	2555				4335	4682	ORF1	YES	97	YES	AFTER ORF1		1	5113	187	8	-89	-2465	-2644	433	4333	Type-6A-I					5115	5294
SRR6808584.NODE_463_length_7824_cluster_328_candid	7824	0	4589	4747	7593							2	4589	2846				3793	4140	ORF1	YES	158	YES	AFTER ORF1		1	4609	170	20	-138	-2834	-2984	469	3793	Type-6E-IA									4609	4759
SRR12063542.NODE_13_length_7825_cluster_6_candidat	7825	2	5107	5204	7762							2	5105	2558				4335	4682	ORF1	YES	97	YES	AFTER ORF1		1	5113	187	8	-89	-2468	-2647	433	4333	Type-6A-I					5115	5294
SRR12063616.NODE_17_length_7825_cluster_10_candida	7825	2	5107	5204	7762							2	5105	2558				4335	4682	ORF1	YES	97	YES	AFTER ORF1		1	5113	187	8	-89	-2468	-2647	433	4333	Type-6A-I					5115	5294
SRR12063616.NODE_15_length_7829_cluster_10_candida	7829	2	5107	5204	7771							2	5105	2567				4335	4682	ORF1	YES	97	YES	AFTER ORF1		1	5113	187	8	-89	-2477	-2656	433	4333	Type-6A-I					5115	5294
NC_032115.1_Bivalve_RNA_virus_G5__partial_genome	7835	0	4604	4694	7603							2	4604	2909				3808	4155	ORF1	YES	90	YES	AFTER ORF1		1	4624	171	20	-70	-2828	-2979	469	3808	Type-6E-IA									4624	4775
SRR6808587.NODE_110_length_7836_cluster_51_candida	7836	0	4598	4756	7611							2	4598	2855				3802	4149	ORF1	YES	158	YES	AFTER ORF1		1	4619	170	21	-137	-2843	-2992	470	3802	Type-6E-IA									4619	4768
GGUI01143194.1TSA--Palythoa-sp.-QL-2018-isolate-Vi	7836	314	4996	5208	7574							2	4682	2366				4218	4571	ORF1	YES	212	YES	AFTER ORF1		1	4719	227	37	-175	-2351	-2541	462	3904	Type-6A-I					5033	5223
SRR3218116.NODE_433_length_7852_cluster_147_candid	7852	151	5145	5260	7773							2	4994	2513				4322	4681	ORF1	YES	115	YES	AFTER ORF1		1	4998	124	4	-111	-2504	-2624	468	4171	Type-6F-IB											5149	5269
MN722414.1_Lactuca_sativa_dicistroviridae_strain_p	7854	329	5329	5424	7853							2	5000	2429				4524	4880	ORF1	YES	95	YES	AFTER ORF1		1	5007	131	7	-88	-2393	-2517	456	4195	Type-6F-IB											5336	5460
ERR1719489.NODE_1_length_7855_cluster_1_candidate_	7855	2	4783	4919	7753							2	4781	2834				4017	4364	ORF1	YES	136	YES	AFTER ORF1		1	4833	230	52	-84	-2740	-2918	471	4015	Type-6A-I					4835	5013
SRR3218116.NODE_261_length_7856_cluster_48_candida	7856	1	5166	5188	7818							2	5165	2630				4340	4702	ORF1	YES	22	YES	AFTER ORF1		1	5167	124	2	-20	-2528	-2650	466	4339	Type-6F-IB											5168	5290
SRR9843078.NODE_8_length_7858_cluster_1_candidate_	7858	27	4928	5113	7698							2	4901	2585				4129	4491	ORF1	YES	185	YES	AFTER ORF1		1	4923	215	22	-163	-2555	-2748	459	4102	Type-6A-I					4950	5143
ERR1301513.NODE_78_length_7861_cluster_11_candidat	7861	0	4106	4297	7860							2	4106	3563				3328	3687	ORF1	YES	191	YES	AFTER ORF1		1	4111	197	5	-186	-3557	-3749	424	3328	Type-6A-I					4111	4303
ERR1301535.NODE_251_length_7863_cluster_30_candida	7863	2	4252	4253	7219							2	4250	2966				3435	3815	ORF1	YES	1	YES	AFTER ORF1		1	4250	190	0	-1	-2777	-2967	437	3433	Type-6A-I					4252	4442
SRR12063599.NODE_9_length_7893_cluster_9_candidate	7893	2	4780	4896	7421							2	4778	2525				3951	4313	ORF1	YES	116	YES	AFTER ORF1		1	4780	119	2	-114	-2522	-2639	469	3949	Type-6F-IB											4782	4899
SRR7067768.NODE_1_length_7897_cluster_1_candidate_	7897	1	6306	6518	7894							2	6305	1376				5429	5803	ORF1	YES	212	YES	AFTER ORF1		1	6347	218	42	-170	-1370	-1546	545	5428	Type-6A-I					6348	6524
SRR12063542.NODE_33_length_7899_cluster_23_candida	7899	2	5194	5291	7846							2	5192	2555				4422	4769	ORF1	YES	97	YES	AFTER ORF1		1	5200	187	8	-89	-2465	-2644	433	4420	Type-6A-I					5202	5381
ERR1303047.NODE_46_length_7904_cluster_29_candidat	7904	0	3770	3961	7701							2	3770	3740				2992	3351	ORF1	YES	191	YES	AFTER ORF1		1	3775	197	5	-186	-3734	-3926	424	2992	Type-6A-I					3775	3967
MN296284.1_Wuhan_arthropod_virus_2_strain_Nigeria_	7911	2	4549	4637	7909							2	4547	3272				3759	4118	ORF1	YES	88	YES	AFTER ORF1		1	4547	190	0	-88	-3170	-3360	431	3757	Type-6A-I					4549	4739
SRR12063542.NODE_34_length_7912_cluster_23_candida	7912	2	5194	5291	7849							2	5192	2558				4422	4769	ORF1	YES	97	YES	AFTER ORF1		1	5200	187	8	-89	-2468	-2647	433	4420	Type-6A-I					5202	5381
SRR3233886.NODE_478_length_7923_cluster_201_candid	7923	2	4933	5113	7635							2	4931	2522				4164	4499	ORF1	YES	180	YES	AFTER ORF1		1	4945	204	14	-166	-2498	-2688	448	4162	Type-6B-IIType-6A-I	4947	5137			4947	5137
SRR11450585.NODE_9_length_7936_cluster_5_candidate	7936	428	5308	5422	7935							2	4880	2513				4482	4844	ORF1	YES	114	YES	AFTER ORF1		1	4881	117	1	-113	-2510	-2626	465	4054	Type-6F-IB											5309	5425
ERR1719489.NODE_2_length_7942_cluster_1_candidate_	7942	2	4783	4919	7846							2	4781	2927				4017	4364	ORF1	YES	136	YES	AFTER ORF1		1	4833	230	52	-84	-2833	-3011	471	4015	Type-6A-I					4835	5013
SRR12063573.NODE_12_length_7963_cluster_12_candida	7963	0	5312	5485	7854							2	5312	2369				4519	4872	ORF1	YES	173	YES	AFTER ORF1		1	5351	179	39	-134	-2363	-2503	479	4519	Type-6A-I					5351	5491
SRR7428107.NODE_16_length_7973_cluster_12_candidat	7973	793	5217	5380	7845							2	4424	2465				4436	4789	ORF1	YES	163	YES	AFTER ORF1		1	4426	199	2	-161	-2429	-2626	430	3643	Type-6A-I					5219	5416
SRR12063542.NODE_43_length_7976_cluster_32_candida	7976	2	5308	5406	7850							2	5306	2444				4515	4868	ORF1	YES	98	YES	AFTER ORF1		1	5363	179	57	-41	-2363	-2485	497	4513	Type-6A-I					5365	5487
ERR1302948.NODE_40_length_7977_cluster_2_candidate	7977	1	4689	4848	7934							2	4688	3086				3908	4258	ORF1	YES	159	YES	AFTER ORF1		1	4693	207	5	-154	-3038	-3240	436	3907	Type-6B-II	4694	4896
SRR12063569.NODE_41_length_7981_cluster_34_candida	7981	1	5313	5451	7853							2	5312	2402				4520	4873	ORF1	YES	138	YES	AFTER ORF1		1	5369	180	57	-81	-2360	-2483	497	4519	Type-6A-I					5370	5493
SRR3233886.NODE_151_length_7984_cluster_15_candida	7984	0	4997	5118	7649							2	4997	2531				4171	4533	ORF1	YES	121	YES	AFTER ORF1		1	4999	120	2	-119	-2532	-2650	466	4171	Type-6F-IB											4999	5117
ERR1301935.NODE_83_length_7994_cluster_14_candidat	7994	0	4757	4935	7634							2	4757	2699				3928	4314	ORF1	YES	178	YES	AFTER ORF1		1	4758	193	1	-177	-2684	-2876	444	3928	Type-6A-I					4758	4950
MG995693.1_Darwin_bee_virus_1_isolate_NT-5_nonstru	8000	0	4625	4738	7506							2	4625	2768				3793	4179	ORF1	YES	113	YES	AFTER ORF1		1	4629	194	4	-109	-2687	-2877	450	3793	Type-6A-I					4629	4819
SRR8820974.NODE_21_length_8024_cluster_16_candidat	8024	2	4921	4977	7949							2	4919	2972				4125	4472	ORF1	YES	56	YES	AFTER ORF1		1	4938	170	19	-37	-2858	-3009	468	4123	Type-6E-IA									4940	5091
SRR3233886.NODE_1120_length_8026_cluster_795_candi	8026	0	4862	5030	7792							2	4862	2762				4045	4425	ORF1	YES	168	YES	AFTER ORF1		1	4864	195	2	-166	-2735	-2928	439	4045	Type-6A-I					4864	5057
NC_006559.1_Solenopsis_invicta_virus_1__complete_g	8026	0	4217	4356	7802							2	4217	3446				3406	3783	ORF1	YES	139	YES	AFTER ORF1		1	4223	208	6	-133	-3377	-3579	440	3406	Type-6B-II	4223	4425
CJLX30672_PicornaCalici_Changjiang_picorna-like_vi	8031	0	5156	5239	7728							2	5156	2489				4363	4716	ORF1	YES	83	YES	AFTER ORF1		1	5199	188	43	-40	-2384	-2529	483	4363	Type-6A-I					5199	5344
ERR1302947.NODE_10_length_8038_cluster_3_candidate	8038	529	6279	6447	8036							2	5750	1589				5501	5845	ORF1	YES	168	YES	AFTER ORF1		1	5761	210	11	-157	-1547	-1746	445	4972	Type-6B-II	6290	6489
SRR12063547.NODE_21_length_8048_cluster_19_candida	8048	0	5372	5545	7914							2	5372	2369				4579	4932	ORF1	YES	173	YES	AFTER ORF1		1	5411	179	39	-134	-2363	-2503	479	4579	Type-6A-I					5411	5551
ERR1301514.NODE_398_length_8071_cluster_59_candida	8071	704	6154	6155	8068							2	5450	1913				5337	5717	ORF1	YES	1	YES	AFTER ORF1		1	5450	190	0	-1	-1724	-1914	437	4633	Type-6A-I					6154	6344
SRR12391687.NODE_3_length_8115_cluster_2_candidate	8115	2	5476	5644	8112							2	5474	2468				4659	5039	ORF1	YES	168	YES	AFTER ORF1		1	5476	195	2	-166	-2441	-2634	439	4657	Type-6A-I					5478	5671
SRR11450577.NODE_71_length_8146_cluster_58_candida	8146	596	5521	5635	8145							2	4925	2510				4695	5057	ORF1	YES	114	YES	AFTER ORF1		1	4926	117	1	-113	-2507	-2623	465	4099	Type-6F-IB											5522	5638
SRR3218116.NODE_1212_length_8156_cluster_873_candi	8156	577	5484	5598	8114							2	4907	2516				4658	5020	ORF1	YES	114	YES	AFTER ORF1		1	4908	117	1	-113	-2513	-2629	465	4081	Type-6F-IB											5485	5601
SRR7428108.NODE_39_length_8157_cluster_29_candidat	8157	781	5346	5542	8016							2	4565	2474				4565	4918	ORF1	YES	196	YES	AFTER ORF1		1	4567	202	2	-194	-2468	-2668	430	3784	Type-6A-I					5348	5548
SRR11450579.NODE_198_length_8182_cluster_181_candi	8182	430	5433	5550	8078							2	5003	2528				4607	4969	ORF1	YES	117	YES	AFTER ORF1		1	5005	120	2	-115	-2525	-2643	466	4177	Type-6F-IB											5435	5553
SRR11450579.NODE_240_length_8183_cluster_223_candi	8183	618	5477	5591	8119							2	4859	2528				4651	5013	ORF1	YES	114	YES	AFTER ORF1		1	4860	117	1	-113	-2525	-2641	465	4033	Type-6F-IB											5478	5594
ERR1301919.NODE_51_length_8184_cluster_28_candidat	8184	412	5181	5371	8016							2	4769	2645				4391	4735	ORF1	YES	190	YES	AFTER ORF1		1	4774	199	5	-185	-2636	-2830	451	3979	Type-6A-I					5186	5380
SRR11414088.NODE_45_length_8199_cluster_41_candida	8199	563	5386	5523	7973							2	4823	2450				4566	4925	ORF1	YES	137	YES	AFTER ORF1		1	4827	140	4	-133	-2447	-2583	465	4003	Type-6F-IB											5390	5526
SRR3218116.NODE_934_length_8209_cluster_599_candid	8209	576	5468	5582	8122							2	4892	2540				4642	5004	ORF1	YES	114	YES	AFTER ORF1		1	4892	117	0	-114	-2537	-2654	464	4066	Type-6F-IB											5468	5585
SRR3218116.NODE_933_length_8210_cluster_598_candid	8210	576	5468	5582	8122							2	4892	2540				4642	5004	ORF1	YES	114	YES	AFTER ORF1		1	4892	117	0	-114	-2537	-2654	464	4066	Type-6F-IB											5468	5585
SRR12063559.NODE_41_length_8212_cluster_32_candida	8212	505	5589	5705	8209							2	5084	2504				4760	5122	ORF1	YES	116	YES	AFTER ORF1		1	5086	119	2	-114	-2501	-2618	469	4255	Type-6F-IB											5591	5708
SRR11450579.NODE_133_length_8212_cluster_116_candi	8212	465	5291	5314	7896							2	4826	2582				4486	4842	ORF1	YES	23	YES	AFTER ORF1		1	4836	134	10	-13	-2471	-2595	459	4021	Type-6F-IB											5301	5425
JAAOEH010000348.1_Viral_metagenome_NODE_346_truseq	8214	267	5348	5563	7968							2	5081	2405				4579	4929	ORF1	YES	215	YES	AFTER ORF1		1	5091	221	10	-205	-2399	-2610	429	4312	Type-6A-I					5358	5569
SRR12063530.NODE_16_length_8223_cluster_16_candida	8223	465	5594	5710	8220							2	5129	2510				4765	5127	ORF1	YES	116	YES	AFTER ORF1		1	5131	119	2	-114	-2507	-2624	469	4300	Type-6F-IB											5596	5713
SRR3218116.NODE_768_length_8233_cluster_442_candid	8233	576	5468	5582	8122							2	4892	2540				4642	5004	ORF1	YES	114	YES	AFTER ORF1		1	4892	117	0	-114	-2537	-2654	464	4066	Type-6F-IB											5468	5585
ERR1303051.NODE_20_length_8235_cluster_2_candidate	8235	828	4835	4994	8080							2	4007	3086				4054	4404	ORF1	YES	159	YES	AFTER ORF1		1	4012	207	5	-154	-3038	-3240	436	3226	Type-6B-II	4840	5042
ERR1302928.NODE_18_length_8238_cluster_17_candidat	8238	0	5096	5515	8175							2	5096	2660				4279	4659	ORF1	YES	419	YES	AFTER ORF1		1	5099	196	3	-416	-2883	-3076	440	4279	Type-6A-I					5099	5292
MT108240.1_Anoplolepis_gracilipes_virus_2_putative	8247	2	4150	4342	8055							2	4148	3713				3363	3737	ORF1	YES	192	YES	AFTER ORF1		1	4152	198	4	-188	-3707	-3901	417	3361	Type-6A-I					4154	4348
SRR5213866.NODE_110_length_8258_cluster_107_candid	8258	435	5315	5326	7914							2	4880	2588				4510	4866	ORF1	YES	11	YES	AFTER ORF1		1	4890	134	10	-1	-2465	-2589	459	4075	Type-6F-IB											5325	5449
ERR1303051.NODE_21_length_8260_cluster_2_candidate	8260	828	4835	4994	8077							2	4007	3083				4054	4404	ORF1	YES	159	YES	AFTER ORF1		1	4012	207	5	-154	-3035	-3237	436	3226	Type-6B-II	4840	5042
SRR12391687.NODE_79_length_8265_cluster_56_candida	8265	616	5346	5560	8115							2	4730	2555				4553	4906	ORF1	YES	214	YES	AFTER ORF1		1	4751	229	21	-193	-2540	-2748	461	3937	Type-6A-I					5367	5575
ERR1302948.NODE_38_length_8270_cluster_2_candidate	8270	1	4689	4848	7931							2	4688	3083				3908	4258	ORF1	YES	159	YES	AFTER ORF1		1	4693	207	5	-154	-3035	-3237	436	3907	Type-6B-II	4694	4896
SRR12391223.NODE_93_length_8270_cluster_76_candida	8270	1008	5345	5559	8111							2	4337	2552				4552	4905	ORF1	YES	214	YES	AFTER ORF1		1	4358	229	21	-193	-2537	-2745	461	3544	Type-6A-I					5366	5574
SRR8526268.NODE_38_length_8270_cluster_13_candidat	8270	305	5533	5691	8075							2	5228	2384				4740	5093	ORF1	YES	158	YES	AFTER ORF1		1	5271	197	43	-115	-2345	-2499	483	4435	Type-6A-I					5576	5730
SRR3401357.NODE_24_length_8271_cluster_22_candidat	8271	625	5622	5682	8270							2	4997	2588				4796	5158	ORF1	YES	60	YES	AFTER ORF1		1	4999	120	2	-58	-2528	-2646	466	4171	Type-6F-IB											5624	5742
SRR3401357.NODE_25_length_8271_cluster_22_candidat	8271	625	5622	5682	8270							2	4997	2588				4796	5158	ORF1	YES	60	YES	AFTER ORF1		1	4999	120	2	-58	-2528	-2646	466	4171	Type-6F-IB											5624	5742
SRR12391680.NODE_146_length_8275_cluster_115_candi	8275	615	5345	5561	8113							2	4730	2552				4552	4905	ORF1	YES	216	YES	AFTER ORF1		1	4751	206	21	-195	-2562	-2747	461	3937	Type-6A-I					5366	5551
SRR12063554.NODE_8_length_8284_cluster_7_candidate	8284	664	5646	5706	8282							2	4982	2576				4820	5182	ORF1	YES	60	YES	AFTER ORF1		1	4984	120	2	-58	-2516	-2634	466	4156	Type-6F-IB											5648	5766
SRR3401357.NODE_33_length_8289_cluster_30_candidat	8289	692	5638	5775	8228							2	4946	2453				4815	5174	ORF1	YES	137	YES	AFTER ORF1		1	4958	140	12	-125	-2450	-2578	476	4123	Type-6F-IB											5650	5778
SRR7080627.NODE_52_length_8289_cluster_46_candidat	8289	0	5453	5650	8286							2	5453	2636				4621	5001	ORF1	YES	197	YES	AFTER ORF1		1	5474	206	21	-176	-2627	-2812	473	4621	Type-6A-I					5474	5659
SRR7428103.NODE_6_length_8292_cluster_3_candidate_	8292	448	5757	5853	8291							2	5309	2438				4967	5317	ORF1	YES	96	YES	AFTER ORF1		1	5312	186	3	-93	-2348	-2531	443	4519	Type-6A-I					5760	5943
SRR12063554.NODE_7_length_8295_cluster_7_candidate	8295	664	5646	5706	8294							2	4982	2588				4820	5182	ORF1	YES	60	YES	AFTER ORF1		1	4984	120	2	-58	-2528	-2646	466	4156	Type-6F-IB											5648	5766
SRR3218116.NODE_1017_length_8301_cluster_678_candi	8301	668	5659	5671	8256							2	4991	2585				4836	5195	ORF1	YES	12	YES	AFTER ORF1		1	4997	141	6	-6	-2456	-2591	470	4168	Type-6F-IB											5665	5800
JAAOEH010000338.1_Viral_metagenome_NODE_336_truseq	8301	183	5453	5641	8016							2	5270	2375				4648	5007	ORF1	YES	188	YES	AFTER ORF1		1	5284	194	14	-174	-2369	-2549	460	4465	Type-6B-IIType-6A-I	5469	5647			5467	5647
EF517521.1_Black_queen_cell_virus_strain_POLAND-6_	8302	590	5491	5676	8261							2	4901	2585				4692	5054	ORF1	YES	185	YES	AFTER ORF1		1	4923	215	22	-163	-2555	-2748	459	4102	Type-6A-I					5513	5706
ERR1302967.NODE_60_length_8303_cluster_4_candidate	8303	237	6002	6161	8302							2	5765	2141				5221	5571	ORF1	YES	159	YES	AFTER ORF1		1	5770	207	5	-154	-2093	-2295	436	4984	Type-6B-II	6007	6209
MW208809.1_Bactrocera_tryoni_dicistrovirus_2_strai	8306	1	5601	5577	8303							2	5600	2726				4775	5161	ORF1	YES	-24	YES	AFTER ORF1	IN ORF2	1	5606	201	6	30	-2501	-2696	446	4774	Type-6B-IIType-6A-I	5607	5802			5608	5802
HG993809.1_Bactrocera_frauenfeldi_dicistrovirus_2_	8306	1	5601	5577	8303							2	5600	2726				4775	5161	ORF1	YES	-24	YES	AFTER ORF1	IN ORF2	1	5607	201	7	31	-2501	-2695	447	4774	Type-6B-IIType-6A-I	5609	5802			5608	5802
SRR11097768.NODE_3983_length_8307_cluster_283_cand	8307	538	5682	5851	8304							2	5144	2453				4865	5245	ORF1	YES	169	YES	AFTER ORF1		1	5147	196	3	-166	-2426	-2619	440	4327	Type-6A-I					5685	5878
SRR11097768.NODE_3986_length_8307_cluster_283_cand	8307	538	5682	5851	8304							2	5144	2453				4865	5245	ORF1	YES	169	YES	AFTER ORF1		1	5147	196	3	-166	-2426	-2619	440	4327	Type-6A-I					5685	5878
SRR3218116.NODE_640_length_8308_cluster_326_candid	8308	668	5659	5795	8263							2	4991	2468				4836	5195	ORF1	YES	136	YES	AFTER ORF1		1	4996	139	5	-131	-2465	-2599	469	4168	Type-6F-IB											5664	5798
SRR3218116.NODE_789_length_8309_cluster_462_candid	8309	2	5539	5733	8132							2	5537	2399				4761	5105	ORF1	YES	194	YES	AFTER ORF1		1	5576	224	39	-155	-2369	-2554	473	4759	Type-6A-I					5578	5763
SRR5466338.NODE_30_length_8320_cluster_24_candidat	8320	510	6032	6200	8317							2	5522	2117				5215	5595	ORF1	YES	168	YES	AFTER ORF1		1	5524	195	2	-166	-2090	-2283	439	4705	Type-6A-I					6034	6227
SRR5833978.NODE_4_length_8324_cluster_4_candidate_	8324	2	4447	4613	7294							2	4445	2681				3666	4013	ORF1	YES	166	YES	AFTER ORF1		1	4449	193	4	-162	-2654	-2843	438	3664	Type-6A-I					4451	4640
MH727530.1_Solenopsis_invicta_virus_13_isolate_For	8324	148	5286	5473	8130							2	5138	2657				4511	4861	ORF1	YES	187	YES	AFTER ORF1		1	5144	217	6	-181	-2627	-2838	431	4363	Type-6B-II	5292	5503
ERR1301564.NODE_40_length_8331_cluster_9_candidate	8331	1	4197	4388	8128							2	4196	3740				3419	3778	ORF1	YES	191	YES	AFTER ORF1		1	4201	197	5	-186	-3734	-3926	424	3418	Type-6A-I					4202	4394
EF517519.1_Black_queen_cell_virus_strain_POLAND-4_	8333	589	5490	5675	8260							2	4901	2585				4691	5053	ORF1	YES	185	YES	AFTER ORF1		1	4923	215	22	-163	-2555	-2748	459	4102	Type-6A-I					5512	5705
EF517515.1_Black_queen_cell_virus_strain_HUNGARY-1	8335	589	5490	5675	8260							2	4901	2585				4691	5053	ORF1	YES	185	YES	AFTER ORF1		1	4923	215	22	-163	-2555	-2748	459	4102	Type-6A-I					5512	5705
SRR3401361.NODE_13_length_8342_cluster_13_candidat	8342	389	5359	5481	8012							2	4970	2531				4536	4895	ORF1	YES	122	YES	AFTER ORF1		1	4974	125	4	-118	-2528	-2649	468	4147	Type-6F-IB											5363	5484
SRR3218116.NODE_426_length_8343_cluster_142_candid	8343	679	5463	5621	8149							2	4784	2528				4685	5032	ORF1	YES	158	YES	AFTER ORF1		1	4792	182	8	-150	-2504	-2678	439	4006	Type-6A-I					5471	5645
GIFI01275958.1TSA--Halisarca-dujardiniiTRINITY_DN5	8347	505	5979	6143	8344							2	5474	2201				5198	5545	ORF1	YES	164	YES	AFTER ORF1		1	5474	191	0	-164	-2174	-2365	434	4693	Type-6A-I					5979	6170
SRR11450577.NODE_52_length_8351_cluster_42_candida	8351	363	5420	5556	8039							2	5057	2483				4600	4959	ORF1	YES	136	YES	AFTER ORF1		1	5062	139	5	-131	-2480	-2614	466	4237	Type-6F-IB											5425	5559
SRR11450580.NODE_93_length_8360_cluster_88_candida	8360	597	5477	5591	8122							2	4880	2531				4651	5013	ORF1	YES	114	YES	AFTER ORF1		1	4881	117	1	-113	-2528	-2644	465	4054	Type-6F-IB											5478	5594
SRR12391680.NODE_139_length_8362_cluster_108_candi	8362	698	5638	5750	8275							2	4940	2525				4812	5174	ORF1	YES	112	YES	AFTER ORF1		1	4941	118	1	-111	-2519	-2636	465	4114	Type-6F-IB											5639	5756
SRR5213861.NODE_81_length_8367_cluster_74_candidat	8367	555	5384	5521	7974							2	4829	2453				4564	4923	ORF1	YES	137	YES	AFTER ORF1		1	4833	140	4	-133	-2450	-2586	465	4009	Type-6F-IB											5388	5524
ERR3179328.NODE_11_length_8370_cluster_6_candidate	8370	2	4222	4281	8111							2	4220	3830				3444	3803	ORF1	YES	59	YES	AFTER ORF1		1	4224	197	4	-55	-3692	-3885	423	3442	Type-6A-I					4226	4419
ERR1719255.NODE_1_length_8371_cluster_1_candidate_	8371	2	5482	5520	8318							2	5480	2798				4716	5063	ORF1	YES	38	YES	AFTER ORF1		1	5493	189	13	-25	-2647	-2823	432	4714	Type-6A-I					5495	5671
SRR3218116.NODE_219_length_8373_cluster_32_candida	8373	582	5582	5698	8217							2	5000	2519				4753	5115	ORF1	YES	116	YES	AFTER ORF1		1	5002	119	2	-114	-2516	-2633	469	4171	Type-6F-IB											5584	5701
SRR3218116.NODE_218_length_8375_cluster_32_candida	8375	582	5582	5698	8223							2	5000	2525				4753	5115	ORF1	YES	116	YES	AFTER ORF1		1	5002	119	2	-114	-2522	-2639	469	4171	Type-6F-IB											5584	5701
CJLX30786_PicornaCalici_Changjiang_crawfish_virus_	8375	569	5392	5529	7985							2	4823	2456				4572	4931	ORF1	YES	137	YES	AFTER ORF1		1	4827	140	4	-133	-2453	-2589	465	4003	Type-6F-IB											5396	5532
SRR11097768.NODE_3984_length_8378_cluster_283_cand	8378	538	5682	5851	8376							2	5144	2525				4865	5245	ORF1	YES	169	YES	AFTER ORF1		1	5147	196	3	-166	-2498	-2691	440	4327	Type-6A-I					5685	5878
SRR11097768.NODE_3987_length_8378_cluster_283_cand	8378	538	5682	5851	8376							2	5144	2525				4865	5245	ORF1	YES	169	YES	AFTER ORF1		1	5147	196	3	-166	-2498	-2691	440	4327	Type-6A-I					5685	5878
SRR11450585.NODE_85_length_8384_cluster_79_candida	8384	498	5453	5513	8062							2	4955	2549				4636	4992	ORF1	YES	60	YES	AFTER ORF1		1	4960	138	5	-55	-2471	-2604	466	4138	Type-6F-IB											5458	5591
SRR3218116.NODE_378_length_8385_cluster_110_candid	8385	549	5594	5710	8229							2	5045	2519				4765	5127	ORF1	YES	116	YES	AFTER ORF1		1	5047	119	2	-114	-2516	-2633	469	4216	Type-6F-IB											5596	5713
SRR6808590.NODE_265_length_8386_cluster_189_candid	8386	360	5750	5908	8310							2	5390	2402				4957	5310	ORF1	YES	158	YES	AFTER ORF1		1	5433	197	43	-115	-2363	-2517	483	4597	Type-6A-I					5793	5947
SRR12063530.NODE_5_length_8387_cluster_5_candidate	8387	451	5385	5475	8042							2	4934	2567				4559	4921	ORF1	YES	90	YES	AFTER ORF1		1	4936	120	2	-88	-2537	-2655	466	4108	Type-6F-IB											5387	5505
MN906001.1_Dicistroviridae_sp._isolate_wpk139dic02	8388	412	5601	5740	8199							2	5189	2459				4802	5179	ORF1	YES	139	YES	AFTER ORF1		1	5216	172	27	-112	-2426	-2571	449	4390	Type-6A-I					5628	5773
JX149531.1_Black_queen_cell_virus_strain_AY_non-st	8392	575	5479	5762	8248							2	4904	2486				4680	5042	ORF1	YES	283	YES	AFTER ORF1		1	4926	215	22	-261	-2554	-2747	459	4105	Type-6A-I					5501	5694
SRR6291279.NODE_54_length_8395_cluster_51_candidat	8395	447	5420	5546	8065							2	4973	2519				4594	4956	ORF1	YES	126	YES	AFTER ORF1		1	4976	129	3	-123	-2516	-2642	467	4147	Type-6F-IB											5423	5549
SRR12063552.NODE_10_length_8396_cluster_10_candida	8396	394	5394	5527	8013							2	5000	2486				4571	4930	ORF1	YES	133	YES	AFTER ORF1		1	5007	136	7	-126	-2483	-2612	471	4177	Type-6F-IB											5401	5530
ERR1711968.NODE_1_length_8397_cluster_1_candidate_	8397	2	5482	5520	8336							2	5480	2816				4716	5063	ORF1	YES	38	YES	AFTER ORF1		1	5493	189	13	-25	-2665	-2841	432	4714	Type-6A-I					5495	5671
SRR6808589.NODE_157_length_8407_cluster_73_candida	8407	0	5780	5815	8406							2	5780	2591				4984	5331	ORF1	YES	35	YES	AFTER ORF1		1	5800	173	20	-15	-2453	-2606	469	4984	Type-6E-IA									5800	5953
SRR12391176.NODE_104_length_8409_cluster_90_candid	8409	591	5474	5605	8079							2	4883	2474				4657	5013	ORF1	YES	131	YES	AFTER ORF1		1	4888	137	5	-126	-2468	-2600	466	4066	Type-6F-IB											5479	5611
SRR11178169.NODE_7_length_8412_cluster_7_candidate	8412	1	5178	5218	8181							2	5177	2963				4382	4729	ORF1	YES	40	YES	AFTER ORF1		1	5197	172	20	-20	-2831	-2983	469	4381	Type-6E-IA									5198	5350
MT482476.1_Black_queen_cell_virus_isolate_BQCV/PNG	8412	588	5489	5673	8258							2	4901	2585				4690	5052	ORF1	YES	184	YES	AFTER ORF1		1	4922	214	21	-163	-2555	-2748	458	4102	Type-6A-I					5510	5703
SRR12391680.NODE_61_length_8419_cluster_33_candida	8419	2	5476	5644	8412							2	5474	2768				4659	5039	ORF1	YES	168	YES	AFTER ORF1		1	5476	195	2	-166	-2741	-2934	439	4657	Type-6A-I					5478	5671
SRR11450577.NODE_49_length_8429_cluster_39_candida	8429	444	5438	5577	8138							2	4994	2561				4615	4974	ORF1	YES	139	YES	AFTER ORF1		1	5016	142	22	-117	-2558	-2678	486	4171	Type-6F-IB											5460	5580
MW390818.1_Black_queen_cell_virus_strain_BQCV_Sydn	8430	585	5486	5670	8255							2	4901	2585				4687	5049	ORF1	YES	184	YES	AFTER ORF1		1	4922	214	21	-163	-2555	-2748	458	4102	Type-6A-I					5507	5700
SRR12063532.NODE_26_length_8433_cluster_20_candida	8433	486	5459	5577	8144							2	4973	2567				4633	4995	ORF1	YES	118	YES	AFTER ORF1		1	4975	121	2	-116	-2564	-2683	466	4147	Type-6F-IB											5461	5580
SRR12063546.NODE_69_length_8433_cluster_58_candida	8433	458	5428	5540	8074							2	4970	2534				4605	4964	ORF1	YES	112	YES	AFTER ORF1		1	4974	115	4	-108	-2531	-2642	468	4147	Type-6F-IB											5432	5543
MT096521.1_Black_queen_cell_virus_isolate_FTA1-7__	8436	633	5534	5718	8300							2	4901	2582				4735	5097	ORF1	YES	184	YES	AFTER ORF1		1	4922	214	21	-163	-2552	-2745	458	4102	Type-6A-I					5555	5748
SRR6808585.NODE_215_length_8436_cluster_134_candid	8436	488	5800	5958	8360							2	5312	2402				5007	5360	ORF1	YES	158	YES	AFTER ORF1		1	5364	197	52	-106	-2363	-2508	492	4519	Type-6A-I					5852	5997
SRR7687097.NODE_20_length_8440_cluster_17_candidat	8440	608	5599	5731	8280							2	4991	2549				4776	5135	ORF1	YES	132	YES	AFTER ORF1		1	4997	135	6	-126	-2546	-2675	470	4168	Type-6F-IB											5605	5734
SRR11450580.NODE_30_length_8445_cluster_28_candida	8445	657	5525	5661	8129							2	4868	2468				4702	5061	ORF1	YES	136	YES	AFTER ORF1		1	4873	139	5	-131	-2465	-2599	469	4045	Type-6F-IB											5530	5664
MF623171.1_Black_queen_cell_virus_isolate_Sydney_n	8450	627	5525	5709	8294							2	4898	2585				4726	5088	ORF1	YES	184	YES	AFTER ORF1		1	4919	214	21	-163	-2555	-2748	458	4099	Type-6A-I					5546	5739
SRR7109325.NODE_71_length_8454_cluster_50_candidat	8454	396	5426	5547	8078							2	5030	2531				4600	4962	ORF1	YES	121	YES	AFTER ORF1		1	5032	120	2	-119	-2532	-2650	466	4204	Type-6F-IB											5428	5546
MH267694.1_Black_queen_cell_virus_isolate_BQCV_MS_	8454	639	5549	5733	8318							2	4910	2585				4741	5103	ORF1	YES	184	YES	AFTER ORF1		1	4931	214	21	-163	-2555	-2748	467	4102	Type-6A-I					5570	5763
MZ821811.1_Black_queen_cell_virus_isolate_BQCV_No1	8455	626	5527	5712	8297							2	4901	2585				4728	5090	ORF1	YES	185	YES	AFTER ORF1		1	4923	215	22	-163	-2555	-2748	459	4102	Type-6A-I					5549	5742
likevirus1-Vespacrabro-8457-Picornavirales-Dicistr	8457	629	5530	5715	8300							2	4901	2585				4731	5093	ORF1	YES	185	YES	AFTER ORF1		1	4923	215	22	-163	-2555	-2748	459	4102	Type-6A-I					5552	5745
MZ821802.1_Black_queen_cell_virus_isolate_BQCV_No3	8457	627	5528	5713	8298							2	4901	2585				4729	5091	ORF1	YES	185	YES	AFTER ORF1		1	4923	215	22	-163	-2555	-2748	459	4102	Type-6A-I					5550	5743
MZ821816.1_Black_queen_cell_virus_isolate_BQCV_No1	8457	628	5529	5714	8299							2	4901	2585				4730	5092	ORF1	YES	185	YES	AFTER ORF1		1	4923	215	22	-163	-2555	-2748	459	4102	Type-6A-I					5551	5744
MT416539.1_Black_queen_cell_virus_isolate_BQCV-IT1	8458	632	5533	5718	8303							2	4901	2585				4734	5096	ORF1	YES	185	YES	AFTER ORF1		1	4923	215	22	-163	-2555	-2748	459	4102	Type-6A-I					5555	5748
MZ821813.1_Black_queen_cell_virus_isolate_BQCV_No1	8458	631	5532	5717	8302							2	4901	2585				4733	5095	ORF1	YES	185	YES	AFTER ORF1		1	4923	215	22	-163	-2555	-2748	459	4102	Type-6A-I					5554	5747
MZ821815.1_Black_queen_cell_virus_isolate_BQCV_No1	8458	629	5530	5715	8300							2	4901	2585				4731	5093	ORF1	YES	185	YES	AFTER ORF1		1	4923	215	22	-163	-2555	-2748	459	4102	Type-6A-I					5552	5745
SRR3927496.NODE_160_length_8460_cluster_23_candida	8460	632	5533	5718	8303							2	4901	2585				4734	5096	ORF1	YES	185	YES	AFTER ORF1		1	4923	215	22	-163	-2555	-2748	459	4102	Type-6A-I					5555	5748
SRR6808580.NODE_369_length_8462_cluster_288_candid	8462	335	5485	5657	8353							2	5150	2696				4668	5048	ORF1	YES	172	YES	AFTER ORF1		1	5151	193	1	-171	-2675	-2867	438	4333	Type-6A-I					5486	5678
MW397638.1_Black_queen_cell_virus_isolate_BQCV/Isr	8462	625	5526	5711	8296							2	4901	2585				4727	5089	ORF1	YES	185	YES	AFTER ORF1		1	4923	215	22	-163	-2555	-2748	459	4102	Type-6A-I					5548	5741
SRR4381467.NODE_3_length_8462_cluster_3_candidate_	8462	655	5394	5550	8057							2	4739	2507				4595	4957	ORF1	YES	156	YES	AFTER ORF1		1	4765	173	26	-130	-2490	-2637	463	3940	Type-6D-IC													5420	5567
SRR11450579.NODE_138_length_8463_cluster_121_candi	8463	542	5545	5640	8147							2	5003	2507				4740	5096	ORF1	YES	95	YES	AFTER ORF1		1	5010	131	7	-88	-2471	-2595	456	4198	Type-6F-IB											5552	5676
MN565034.1_Black_queen_cell_virus_isolate_BQCV/144	8464	637	5538	5723	8308							2	4901	2585				4739	5101	ORF1	YES	185	YES	AFTER ORF1		1	4923	215	22	-163	-2555	-2748	459	4102	Type-6A-I					5560	5753
[truncated: 577 more rows]
[truncated: 8 more columns]

## Sheet: IRES within IGR >420
Name	Length	ORF1 START	ORF1 END	ORF2 START	ORF2 END	ORF3 START	ORF3 END	ORF4 START	ORF4 END	ORF5 START	ORF5 END	ORFs	ORF1-Size	ORF2-Size	ORF3-Size	ORF1-Size4	ORF1-Size5	RdRP START	RdRP END	RdRP ORF	With ORF DT IGR?	IGR-size-in genomes-with-2-ORFs	IRES	IRES categorical location	IRES-withing-PEPTIDE	# of IRES	IRES-START-relative-to-ORF1-START	IRES-END-relative to ORF1-end	IRES-START-Relative-to-ORF1-END	IRES-START-relative-to-ORF2-START	IRES-END-relative to ORF2-end	IRES-START-Relative-to-ORF2-END	IRES-relative-to-RdRP-START	RdRP-relative-to-ORF1-START	Types of IRES	Type-6B-II-1-START	Type-6B-II-1-END	Type-6B-II-2-START	Type-6B-II-2-END	Type-6A-I-1-START	Type-6A-I-1-END	Type-6A-I-2-START	Type-6A-I-2-END	Type-6E-IA-1-START	Type-6E-IA-1-END	Type-6F-IB-1-START	Type-6F-IB-1-END	Type-6D-IC-1-START	Type-6D-IC-1-END
[truncated: 110 more rows]
[truncated: 8 more columns]

[truncated: 6 more sheets: IRES within IGR 230-420, Single 5'IRES, 5'IRES and IGR IRES, Contiguous IRES in one ORF, ORF1 Stop Downstream of IRES, Tandem IRES]
